# Supplementary material for: Cortisol-resistant CAR-NK cells overcome steroid-induced immunosuppression in lung cancer
Source: Signal Transduct Target Ther. 2026 Apr 9;11:128. doi: 10.1038/s41392-026-02638-z (PMC13066642; doi:10.1038/s41392-026-02638-z)
Supplement: Supplementary file 2 — Data Set 1 [file 41392_2026_2638_MOESM2_ESM.xlsx]

## Sheet: Supplementary table 1
Supplementary table 1: Abundance of different steroids in lung cancer
Sample type	Cortisol	Pregnenolone	Cortisone	Corticosterone	11-Deoxycortisol	11-Dehydrocorticosterone	11-Deoxycorticosterone	Testosterone	Androstenedione	17aOH-Progesterone	Progesterone	17aOH-Pregnenolone	Estradiol	Estrone	31-Deoxycortisol	16OH-Estradiol
	ng/g	ng/g	ng/g	ng/g	ng/g	ng/g	ng/g	ng/g	ng/g	ng/g	ng/g	ng/g	ng/g	ng/g	ng/g	ng/g
Lung: moderately differentiated adenocarcinoma	53.1826	16.1355	7.84308	8.49501	1.04956	1.24781	0.228863	0.0553936	0.472303	1.06122	0.345481	0.317784	0	0.0932945	0	0
LUL: invasive large cell anaplastic ca with involv of visceral pleura.	27.6472	18.2511	4.35874	4.23767	0.748656	1.21237	0.194892	0.211022	1.03495	0.758065	0.458333	0	0.0255376	0.104839	0	0
Adenocarcinoma of lung. Stage III.	56.9208	18.5735	7.80614	7.78837	0.95422	1.91416	0.23319	0.998569	1.54649	1.21888	0.436338	0.253219	0.0128755	0.171674	0	0
Lung: poorly differentiated squamous carcinoma	61.4619	18.2141	10.1628	7.39003	0.634074	1.50667	0.192593	0.201481	0.561481	1.14074	0.361481	0.358519	0.0207407	0.176296	0.0177778	0
Moderately to poorly differentiated adenocarcinoma pT2 N1	54.4914	12.8393	8.45418	9.40372	1.33969	1.72774	0.498728	0.176845	1.14631	1.14122	0.484733	0	0	0.086514	0	0
Adenocarcinoma (completely excised) Stage I T1 N0 Mx	45.1207	8.99095	8.02262	6.17949	0.467463	0.673307	0.0504648	0.492696	0.691899	0.537849	0.199203	0	0.0982736	0.314741	0	0
Poorly differentiated squamous cell carcinoma PT3 N1 Mx Stage III	13.254	17.7421	1.25	1.90079	0.11245	0.566265	0.0682731	0.273092	0.248996	0.144578	0	0	0	0.180723	0	0
Mod diff SCC invading visceral pleura.	53.3655	17.1165	6.50216	12.8388	0.871014	2.05652	0.556522	0.623188	0.484058	0.681159	0.569565	0.607246	0.0115942	0.124638	0	0
Mod to poorly differentiated Squamous cell carcinoma.	75.2947	17.9868	9.65103	9.6305	0.793494	1.22914	0.0693069	0.244696	0.352192	0.492221	0.0523338	0	0	0.121641	0.0169731	0
Poorly differentiated adenosquamous carcinoma. T2 N1 Mx (Stage II).	11.6532	3.91799	6.38561	0.234532	0	0.138614	0.0127298	0.34512	0.369165	0.039604	0	0	0.0353607	0.107496	0	0
Primary pulmonary adenocarcinoma.	7.05093	13.2338	2.25	0.986111	0	0.0777778	0.00555556	0.625	0.319444	0.0680556	0	0	0.0180556	0.0680556	0	0
Well to moderately differentiated squamous cell carcinoma.	70.8757	6.88728	3.56936	0.621387	0.159824	0.535191	0.0102639	0.351906	0.151026	0.105572	0.102639	0	0.0131965	0.058651	0	0
Moderate to poorly differentiated adenocarcinoma of lung. Reactive lymph nodes.	129.172	55.0887	19.3848	12.7167	0.515775	2.40604	0.0699588	0	0.458162	0.323731	0.209877	0.467764	0	0.0685871	0.131687	0
Moderately differentiated squamous cell carcinoma. Eight lymph nodes show anthracosis.	34.9536	11.805	8.61146	5.01703	0.499323	0.987821	0.198917	0.644114	0.879567	0.456022	0.250338	0.311231	0	0.152909	0	0
Moderately differentiated adenocarcinoma.	10.7626	12.2278	2.57794	1.2494	1.64516	0.741935	0.564516	0	0.354839	1.14516	0.0967742	1.45161	0	0.322581	0	0
Invasive adenocarcinoma acinar type.	24.5778	19.6319	3.22869	3.64141	0.333333	1.15641	0.148718	0.625641	0.538462	0.4	0.176923	0.189744	0.0205128	0.138462	0	0
Invasive adenocarcinoma papillary 2.9cm. 2/2 hilar lymph nodes positive. Organising pneumonia in adjacent lung.	27.9512	7.12683	6.82317	4.19878	0.58	0.96	0.0471429	0.131429	0.168571	0.262857	0.0685714	0	0.0371429	0.0714286	0	0
Apex RLL: Moderately to poorly differentiated adenocarcinoma 1.2cm. pT1NoMx. Respiratory bronchiolitis.	6.58345	0	3.68795	0.201742	0	0.249307	0.0166205	0	0.0955679	0.0470914	0	0	0	0.0304709	0	0
Moderately differentiated adenocarcinoma with a predominant bronchio-alveolar pattern. Stage pT2 N2 Mx.	3.20677	16.4812	1.01128	0	0.00723589	0.167873	0.00723589	0.749638	0.266281	0.136035	0.0824891	0	0.00144718	0.0665702	0	0
Moderate to poorly differentiated adenocarcinoma of lung.One lymph node shows mets. PT1 N1 Mx.	23.5179	15.2119	3.92239	2.57612	0	1.85185	0.0111111	0	0.0037037	0	0	0	0.00185185	0.0166667	0	0
Moderately differentiated Adenocarcinoma T2 N2 Mx Angioinvasion present.	58.7018	64.4491	12.5146	6.43275
Mucinous adenocarcinoma pT2aN1Mx PL0 R0	16.3499	63.5948	8.5102	0.614189
Adenocarcinoma pT1bN0MxPlo + CK& TTF1 and Napsin A - CDx2 CK20 in keeping with lung primary	48.2837	51.7504	10.3705	6.19225
Consistent with primary pulmonary adenocarcinoma	41.4131	12.7529	15.934	3.25621
Left lung: Adenocarcinoma Stage II (T2 Nl Mx)	99.4093	43.7838	10.8494	9.40734
RIGHT UPPER LOBE LUNG; MODERATELY DIFFERENTIATED MUCIN-SECRETING ADENOCARCINOMA. pT1 No.	2.27101	26.1387	1.05042	0.298319
Adenocarcinoma consistent with metastasis from patients colonic primary - Staging not written in report	41.9784	29.9914	15.252	3.08639
Moderately to poorly differentiated squamous cell carcinoma. No mets 0/3 pT2N0Mx.	23.5288	12.7916	10.1509	1.52566
POORLY DIFFERENTIATED NON-SMALL CELL LUNG CANCER 13CM IN MAXIMUM DIAMETER, MACROSCOPICALLY BREACHING THE PLEURAL SURFACE. T4 WO MX.	68.0806	53.4005	49.0758	1.40047
Poorly differentiated adenocarcinoma; with lympho-vascular invasion and eight positive lymph nodes. Stage II (T2 N1 Mx)	55.0604	8.55643	25.9409	ND
Moderately differentiated adenocarcinoma, consistent with lung origin. Mets in lymph node (1/3) pT2 N1 Mx.	14.6693	ND	1.07644	1.00468
Metastatic colon adenocarcinoma. - Staging not written in report	53.5696	17.519	19.3143	1.6097
Moderately differentiated adenocarcinoma, metastatic to lung - Staging not written in report	42.7397	ND	14.9589	1.34247
Adenocarcinoma of the lung - Staging not written in report	87.1894	98.7511	10.6476	9.10573
