# Supplementary material for: Cortisol-resistant CAR-NK cells overcome steroid-induced immunosuppression in lung cancer
Source: Signal Transduct Target Ther. 2026 Apr 9;11:128. doi: 10.1038/s41392-026-02638-z (PMC13066642; doi:10.1038/s41392-026-02638-z)
Supplement: Supplementary file 3 — Data Set 2 [file 41392_2026_2638_MOESM3_ESM.xlsx]

## Sheet: All LFC NK steroid vs NK
	baseMean	log2FoldChange	lfcSE	stat	pvalue	padj	symbol
ENSG00000136848	55.2626	5.9626	0.622188	9.58329	9.4e-22	1.07e-18	DAB2IP
ENSG00000109321	254.947	5.89808	0.768968	7.67013	1.72e-14	1.01e-11	AREG
ENSG00000168685	125.284	4.6071	0.884066	5.21127	1.88e-07	2.38e-05	IL7R
ENSG00000132821	161.081	4.09144	0.430595	9.50185	2.06e-21	2.03e-18	VSTM2L
ENSG00000159674	48.7811	4.06983	0.558423	7.28807	3.14e-13	1.36e-10	SPON2
ENSG00000196781	835.924	3.88109	0.61739	6.28629	3.25e-10	8.47e-08	TLE1
ENSG00000121966	4383.29	3.82047	0.215842	17.7003	4.17e-70	3.07e-66	CXCR4
ENSG00000164849	31.1546	3.81458	0.775411	4.91943	8.68e-07	8.73e-05	GPR146
ENSG00000096060	4154.6	3.74648	0.184462	20.3103	1.04e-91	1.54e-87	FKBP5
ENSG00000143816	14.8518	3.63655	0.875633	4.15305	3.28e-05	0.00176441	WNT9A
ENSG00000109536	58.7433	3.58412	1.11126	3.22526	0.00125856	0.0318664	FRG1
ENSG00000157514	2041.29	3.57917	0.330833	10.8187	2.81e-27	4.6e-24	TSC22D3
ENSG00000164932	22.9875	3.57568	0.838631	4.26371	2.01e-05	0.00119467	CTHRC1
ENSG00000128641	233.928	3.44032	0.347852	9.89017	4.59e-23	6.15e-20	MYO1B
ENSG00000162398	27.713	3.31312	0.382411	8.66376	4.56e-18	3.54e-15	LEXM
ENSG00000100100	1036.84	3.24457	0.599887	5.40863	6.35e-08	9.17e-06	PIK3IP1
ENSG00000076706	57.8826	3.12217	0.879662	3.54928	0.000386282	0.012741	MCAM
ENSG00000257607	24.0876	2.93085	0.690661	4.24355	2.2e-05	0.00127143	NA
ENSG00000237649	33.5283	2.89902	0.775299	3.73923	0.000184586	0.00710198	KIFC1
ENSG00000257093	17.4349	2.76041	0.8267	3.33907	0.000840583	0.0234599	DENND11
ENSG00000054598	27.4817	2.69536	0.707102	3.81184	0.000137937	0.00564624	FOXC1
ENSG00000119138	562.51	2.68571	0.215933	12.4377	1.63e-35	6.01e-32	KLF9
ENSG00000107282	19.9956	2.43622	0.755934	3.2228	0.00126945	0.031978	APBA1
ENSG00000272114	90.8906	2.43544	0.419528	5.80519	6.43e-09	1.18e-06	NA
ENSG00000140470	42.3012	2.35036	0.627863	3.74343	0.000181522	0.00700239	ADAMTS17
ENSG00000237017	13.6509	2.31177	0.620522	3.72552	0.000194912	0.00734583	PRPF31-AS1
ENSG00000168209	5774.64	2.24946	0.308314	7.29601	2.96e-13	1.32e-10	DDIT4
ENSG00000112715	580.875	2.23849	0.341929	6.54665	5.88e-11	1.77e-08	VEGFA
ENSG00000272529	13.3059	2.16554	0.502243	4.31174	1.62e-05	0.000998684	NA
ENSG00000168874	29.6301	2.14388	0.450872	4.75496	1.98e-06	0.000168098	ATOH8
ENSG00000141574	46.2898	2.10643	0.585166	3.59971	0.000318568	0.0109172	SECTM1
ENSG00000172183	658.229	1.95162	0.161833	12.0594	1.73e-33	5.1e-30	ISG20
ENSG00000265451	18.3315	1.92838	0.393017	4.9066	9.27e-07	8.93e-05	NA
ENSG00000185338	3579.13	1.92577	0.173324	11.1108	1.11e-28	2.34e-25	SOCS1
ENSG00000287387	957.463	1.9103	0.163867	11.6576	2.1e-31	5.15e-28	NA
ENSG00000167992	14.1825	1.86717	0.56279	3.31771	0.000907592	0.02454	VWCE
ENSG00000152518	8675.03	1.86216	0.171417	10.8633	1.72e-27	3.17e-24	ZFP36L2
ENSG00000265972	9080.03	1.75612	0.329528	5.32919	9.86e-08	1.36e-05	TXNIP
ENSG00000256072	23.0561	1.75389	0.456062	3.84572	0.000120198	0.00503194	NA
ENSG00000064300	17.9471	1.70735	0.338152	5.04908	4.44e-07	5.11e-05	NGFR
ENSG00000090376	256.826	1.63797	0.292703	5.59599	2.19e-08	3.59e-06	IRAK3
ENSG00000189233	247.54	1.6334	0.151406	10.7882	3.91e-27	5.77e-24	NUGGC
ENSG00000136997	2202.68	1.61316	0.265901	6.06675	1.31e-09	3.1e-07	MYC
ENSG00000160593	118.71	1.60684	0.381062	4.21675	2.48e-05	0.00139402	JAML
ENSG00000184361	23.8779	1.58649	0.449344	3.53069	0.000414481	0.0134533	SPATA32
ENSG00000280334	70.5627	1.58054	0.341677	4.62584	3.73e-06	0.000284864	NA
ENSG00000249375	635.17	1.57044	0.259624	6.0489	1.46e-09	3.41e-07	CASC11
ENSG00000196151	134.498	1.55764	0.288142	5.4058	6.45e-08	9.23e-06	WDSUB1
ENSG00000146904	27.6279	1.55729	0.369977	4.20917	2.56e-05	0.00141462	EPHA1
ENSG00000084070	4957.9	1.53757	0.112361	13.6842	1.26e-42	6.2e-39	SMAP2
ENSG00000135821	1699.99	1.53196	0.45735	3.34964	0.000809164	0.0227989	GLUL
ENSG00000289698	93.0312	1.52669	0.303356	5.03269	4.84e-07	5.44e-05	NA
ENSG00000123094	271.026	1.52575	0.446033	3.42072	0.000624562	0.0185349	RASSF8
ENSG00000172824	152.752	1.5256	0.342996	4.44786	8.67e-06	0.000579009	CES4A
ENSG00000136237	79.3829	1.52134	0.202926	7.49703	6.53e-14	3.7e-11	RAPGEF5
ENSG00000167664	124.653	1.50846	0.437291	3.44956	0.000561501	0.0171666	TMIGD2
ENSG00000173762	5489.13	1.4461	0.21443	6.74391	1.54e-11	5.16e-09	CD7
ENSG00000166979	33.4367	1.44596	0.293858	4.92062	8.63e-07	8.73e-05	EVA1C
ENSG00000108984	55.0295	1.40277	0.386305	3.63124	0.00028206	0.00988941	MAP2K6
ENSG00000006555	388.7	1.39586	0.187727	7.43559	1.04e-13	5.29e-11	TTC22
ENSG00000154814	536.691	1.39169	0.199768	6.96654	3.25e-12	1.23e-09	OXNAD1
ENSG00000261114	12.569	1.37679	0.432852	3.18074	0.00146901	0.0358399	NA
ENSG00000169918	50.8702	1.36902	0.274733	4.98307	6.26e-07	6.78e-05	OTUD7A
ENSG00000176597	228.866	1.35962	0.272629	4.98708	6.13e-07	6.69e-05	B3GNT5
ENSG00000238121	159.081	1.35104	0.307917	4.38766	1.15e-05	0.000734094	LINC00426
ENSG00000265558	376.983	1.33425	0.204373	6.52853	6.64e-11	1.92e-08	MIR3918
ENSG00000135722	151.623	1.33127	0.245444	5.42394	5.83e-08	8.59e-06	FBXL8
ENSG00000138316	238.248	1.32304	0.354776	3.72923	0.000192068	0.00729461	ADAMTS14
ENSG00000184584	865.174	1.31755	0.34588	3.80928	0.000139372	0.00567343	STING1
ENSG00000064012	1149.84	1.31583	0.189369	6.94853	3.69e-12	1.36e-09	CASP8
ENSG00000164674	3561.48	1.3134	0.188344	6.97339	3.09e-12	1.21e-09	SYTL3
ENSG00000196352	1842.2	1.3049	0.194271	6.71694	1.86e-11	6.08e-09	CD55
ENSG00000288156	115.225	1.27747	0.29462	4.33599	1.45e-05	0.000898438	NA
ENSG00000220008	228.225	1.24883	0.227718	5.48413	4.16e-08	6.31e-06	LINGO3
ENSG00000171316	204.143	1.23531	0.356818	3.46201	0.000536155	0.0166332	CHD7
ENSG00000135605	74.034	1.23225	0.402798	3.05923	0.00221905	0.0493212	TEC
ENSG00000221869	1589.57	1.21886	0.206918	5.89053	3.85e-09	7.67e-07	CEBPD
ENSG00000143162	629.674	1.21853	0.248116	4.91114	9.05e-07	8.78e-05	CREG1
ENSG00000121064	641.123	1.20657	0.229222	5.26376	1.41e-07	1.86e-05	SCPEP1
ENSG00000133639	4614.65	1.19445	0.262872	4.54385	5.52e-06	0.000400965	BTG1
ENSG00000091409	66.1272	1.18657	0.361968	3.27812	0.00104502	0.0273562	ITGA6
ENSG00000245904	1860.76	1.18264	0.272026	4.34754	1.38e-05	0.000863301	NA
ENSG00000102096	2438.89	1.15865	0.26118	4.43622	9.16e-06	0.000604107	PIM2
ENSG00000134539	6993.01	1.1505	0.128695	8.93976	3.9e-19	3.38e-16	KLRD1
ENSG00000135709	205.672	1.13889	0.332445	3.42579	0.000613009	0.018286	KIAA0513
ENSG00000143740	1128.25	1.13238	0.183416	6.17384	6.67e-10	1.66e-07	SNAP47
ENSG00000243910	19.2124	1.10723	0.317282	3.48972	0.000483521	0.015356	TUBA4B
ENSG00000099204	559.026	1.08075	0.231637	4.66572	3.08e-06	0.000239783	ABLIM1
ENSG00000114796	384.152	1.06403	0.135269	7.86602	3.66e-15	2.45e-12	KLHL24
ENSG00000120129	169.05	1.06093	0.320861	3.30649	0.000944718	0.0253577	DUSP1
ENSG00000081692	523.296	1.02605	0.163084	6.29157	3.14e-10	8.42e-08	JMJD4
ENSG00000154127	1105.47	1.01305	0.197675	5.12485	2.98e-07	3.54e-05	UBASH3B
ENSG00000288913	222.273	0.992307	0.168072	5.90404	3.55e-09	7.26e-07	NA
ENSG00000111913	1255.1	0.991053	0.199584	4.9656	6.85e-07	7.21e-05	RIPOR2
ENSG00000068831	494.674	0.97997	0.273112	3.58817	0.000333013	0.0113595	RASGRP2
ENSG00000151883	2242.19	0.978992	0.199637	4.90386	9.4e-07	8.99e-05	PARP8
ENSG00000105255	254.973	0.967221	0.244007	3.96391	7.37e-05	0.00337426	FSD1
ENSG00000116833	126.861	0.967137	0.283275	3.41413	0.000639862	0.0188958	NR5A2
ENSG00000163519	76.1827	0.961636	0.293479	3.27668	0.00105035	0.0274433	TRAT1
ENSG00000175155	219.531	0.952499	0.289673	3.28819	0.00100835	0.0266291	YPEL2
ENSG00000156804	118.783	0.949548	0.213497	4.4476	8.68e-06	0.000579009	FBXO32
ENSG00000178015	41.0202	0.945248	0.239242	3.95102	7.78e-05	0.00352841	GPR150
ENSG00000119669	2299.45	0.941127	0.100234	9.38933	6.04e-21	5.56e-18	IRF2BPL
ENSG00000108091	2058.77	0.931068	0.177566	5.2435	1.58e-07	2.04e-05	CCDC6
ENSG00000272031	95.3301	0.924714	0.225263	4.10505	4.04e-05	0.002047	ANKRD34A
ENSG00000138439	48.8361	0.899516	0.271773	3.3098	0.000933619	0.0251975	FAM117B
ENSG00000119900	538.064	0.876514	0.196242	4.46649	7.95e-06	0.000552273	OGFRL1
ENSG00000170522	2142.59	0.863202	0.138457	6.23444	4.53e-10	1.15e-07	ELOVL6
ENSG00000232133	796.868	0.860417	0.11512	7.47409	7.77e-14	4.24e-11	IMPDH1P10
ENSG00000067955	3980.78	0.830502	0.142124	5.8435	5.11e-09	9.53e-07	CBFB
ENSG00000156502	1158.97	0.828966	0.153722	5.39264	6.94e-08	9.84e-06	SUPV3L1
ENSG00000100027	1324.66	0.816915	0.212161	3.85045	0.000117899	0.0049639	YPEL1
ENSG00000263657	56.0671	0.812664	0.246912	3.29131	0.000997229	0.0264591	NA
ENSG00000226312	481.956	0.808292	0.177298	4.55895	5.14e-06	0.000378788	CFLAR-AS1
ENSG00000232442	97.7653	0.805215	0.212037	3.79752	0.000146149	0.00591664	MHENCR
ENSG00000150347	289.743	0.805118	0.206643	3.89617	9.77e-05	0.00429881	ARID5B
ENSG00000074054	2262.76	0.802873	0.166463	4.82314	1.41e-06	0.000126209	CLASP1
ENSG00000105281	16531.1	0.799536	0.199315	4.01142	6.04e-05	0.0028637	SLC1A5
ENSG00000284526	335.259	0.799057	0.215956	3.70009	0.000215521	0.00791998	NA
ENSG00000122862	13026.2	0.778598	0.142353	5.46951	4.51e-08	6.79e-06	SRGN
ENSG00000169087	64.1607	0.776129	0.188721	4.11258	3.91e-05	0.00201255	HSPBAP1
ENSG00000275719	5106.55	0.774582	0.193559	4.00178	6.29e-05	0.00295037	NA
ENSG00000273729	500.025	0.773264	0.119821	6.45352	1.09e-10	2.98e-08	NA
ENSG00000138764	496.622	0.765709	0.191201	4.00473	6.21e-05	0.00293251	CCNG2
ENSG00000269656	63.6344	0.76559	0.241521	3.16986	0.0015251	0.0367822	NOP53-AS1
ENSG00000204934	58.321	0.764905	0.239955	3.1877	0.00143407	0.0353977	ATP6V0E2-AS1
ENSG00000255958	91.1041	0.763521	0.181243	4.2127	2.52e-05	0.00139791	NA
ENSG00000267379	3556.44	0.758366	0.116617	6.50303	7.87e-11	2.23e-08	NA
ENSG00000115866	1612.51	0.758035	0.0968122	7.82995	4.88e-15	3.13e-12	DARS1
ENSG00000144445	136.824	0.755013	0.160376	4.70776	2.5e-06	0.000202785	KANSL1L
ENSG00000123146	19340.4	0.751705	0.0977423	7.69068	1.46e-14	8.99e-12	ADGRE5
ENSG00000069020	871.759	0.746513	0.175313	4.25817	2.06e-05	0.00121002	MAST4
ENSG00000179859	99.8896	0.740515	0.191364	3.86966	0.000108988	0.0047376	RNF227
ENSG00000124496	1064.6	0.739349	0.125975	5.86901	4.38e-09	8.5e-07	TRERF1
ENSG00000204271	61.5155	0.732603	0.195637	3.74471	0.000180603	0.00698521	SPIN3
ENSG00000289056	242.854	0.732508	0.203169	3.6054	0.000311669	0.0107559	NA
ENSG00000100426	1473.67	0.731705	0.0862893	8.47967	2.26e-17	1.66e-14	ZBED4
ENSG00000168785	1000.83	0.730054	0.230037	3.17364	0.00150539	0.0364859	TSPAN5
ENSG00000231890	206.953	0.728637	0.163165	4.46565	7.98e-06	0.000552273	DARS1-AS1
ENSG00000003402	6900.68	0.728457	0.10508	6.9324	4.14e-12	1.49e-09	CFLAR
ENSG00000145990	1391.34	0.72781	0.237864	3.05977	0.00221506	0.0493067	GFOD1
ENSG00000112699	233.678	0.717331	0.102265	7.01443	2.31e-12	9.45e-10	GMDS
ENSG00000174738	186.122	0.71211	0.16628	4.2826	1.85e-05	0.00112018	NR1D2
ENSG00000154822	654.013	0.708483	0.225463	3.14235	0.00167596	0.0395152	PLCL2
ENSG00000164691	1921.84	0.701075	0.149718	4.68264	2.83e-06	0.000223168	TAGAP
ENSG00000137720	57.7643	0.699746	0.213163	3.28267	0.00102827	0.02701	C11orf1
ENSG00000120158	223.191	0.696973	0.198924	3.50372	0.000458803	0.0146977	RCL1
ENSG00000171130	1108.95	0.695319	0.175728	3.95679	7.6e-05	0.00345499	ATP6V0E2
ENSG00000152642	432.346	0.689868	0.140215	4.92008	8.65e-07	8.73e-05	GPD1L
ENSG00000007545	602.717	0.6895	0.20357	3.38705	0.000706496	0.020414	CRAMP1
ENSG00000102871	978.114	0.686799	0.133096	5.16019	2.47e-07	3.03e-05	TRADD
ENSG00000230537	64.3361	0.686213	0.198892	3.45017	0.000560235	0.0171635	NA
ENSG00000138698	1149.4	0.67972	0.0780494	8.70884	3.07e-18	2.51e-15	RAP1GDS1
ENSG00000181026	1264.65	0.673647	0.216233	3.11538	0.00183709	0.0422666	AEN
ENSG00000214559	85.9313	0.673106	0.15213	4.42456	9.66e-06	0.000630125	NA
ENSG00000163597	594.394	0.663892	0.212944	3.11769	0.00182278	0.042101	SNHG16
ENSG00000141506	3398.18	0.657943	0.136094	4.83449	1.33e-06	0.00012068	PIK3R5
ENSG00000153487	456.624	0.657728	0.172424	3.81459	0.000136409	0.00561001	ING1
ENSG00000277801	508	0.656752	0.182297	3.60266	0.000314983	0.0108448	NA
ENSG00000063046	5604.94	0.656711	0.0896223	7.32754	2.34e-13	1.08e-10	EIF4B
ENSG00000166295	1314.01	0.653943	0.0937999	6.97168	3.13e-12	1.21e-09	ANAPC16
ENSG00000140563	2635.79	0.653186	0.154564	4.22599	2.38e-05	0.00135351	MCTP2
ENSG00000198846	1320.47	0.6519	0.121857	5.34971	8.81e-08	1.22e-05	TOX
ENSG00000105373	3727.88	0.651865	0.123415	5.2819	1.28e-07	1.71e-05	NOP53
ENSG00000051108	1515.58	0.644904	0.0986333	6.5384	6.22e-11	1.83e-08	HERPUD1
ENSG00000138303	695.038	0.642265	0.0761951	8.42923	3.48e-17	2.44e-14	ASCC1
ENSG00000131558	661.893	0.641933	0.142914	4.49175	7.06e-06	0.000498513	EXOC4
ENSG00000142541	10825.9	0.641259	0.109345	5.86456	4.5e-09	8.62e-07	RPL13A
ENSG00000110057	714.442	0.640083	0.185178	3.45658	0.000547069	0.0169007	UNC93B1
ENSG00000060642	383.889	0.634001	0.148372	4.27304	1.93e-05	0.00115038	PIGV
ENSG00000197329	738.772	0.630766	0.176432	3.57513	0.000350051	0.0117235	PELI1
ENSG00000143507	1110.57	0.625573	0.150916	4.14518	3.4e-05	0.00179984	DUSP10
ENSG00000162396	85.9732	0.624022	0.193625	3.22283	0.00126929	0.031978	PARS2
ENSG00000053254	3202.59	0.62197	0.161068	3.86153	0.00011268	0.00483268	FOXN3
ENSG00000112561	1158.55	0.61837	0.111982	5.52203	3.35e-08	5.31e-06	TFEB
ENSG00000236552	469.566	0.61769	0.104729	5.89796	3.68e-09	7.43e-07	RPL13AP5
ENSG00000159692	3738.4	0.615393	0.110599	5.56416	2.63e-08	4.27e-06	CTBP1
ENSG00000168807	956.574	0.612408	0.148451	4.12531	3.7e-05	0.00194153	SNTB2
ENSG00000145715	1108.31	0.611624	0.17705	3.45454	0.000551238	0.016923	RASA1
ENSG00000135334	1678.01	0.61136	0.0832852	7.34056	2.13e-13	1.04e-10	AKIRIN2
ENSG00000203880	123.38	0.611295	0.181919	3.36025	0.000778706	0.0221525	PCMTD2
ENSG00000057657	3285.58	0.611041	0.167941	3.63843	0.000274306	0.00969345	PRDM1
ENSG00000186566	1862.98	0.602133	0.0821627	7.32855	2.33e-13	1.08e-10	GPATCH8
ENSG00000213553	519.363	0.599409	0.181734	3.29827	0.000972812	0.0259229	RPLP0P6
ENSG00000235522	316.775	0.599345	0.134293	4.46297	8.08e-06	0.000556612	NA
ENSG00000165030	1719.75	0.589942	0.12453	4.73735	2.17e-06	0.000181292	NFIL3
ENSG00000180644	66136.7	0.587476	0.0880891	6.66911	2.57e-11	8.07e-09	PRF1
ENSG00000197713	513.201	0.584113	0.120696	4.83955	1.3e-06	0.000118735	RPE
ENSG00000069998	331.535	0.582068	0.164092	3.54721	0.000389329	0.0127776	HDHD5
ENSG00000280927	1956.11	0.581526	0.0851432	6.82997	8.49e-12	2.91e-09	CTBP1-AS
ENSG00000128016	1316.57	0.58145	0.154551	3.7622	0.000168428	0.00663624	ZFP36
ENSG00000274092	302.884	0.581275	0.137657	4.22262	2.41e-05	0.00136341	NA
ENSG00000134014	767.092	0.580778	0.109863	5.2864	1.25e-07	1.69e-05	ELP3
ENSG00000149150	337.319	0.58012	0.156207	3.7138	0.000204171	0.00755947	SLC43A1
ENSG00000257337	933.622	0.572562	0.0978763	5.84986	4.92e-09	9.3e-07	LOC283335
ENSG00000071051	1378.2	0.566058	0.10202	5.5485	2.88e-08	4.61e-06	NCK2
ENSG00000271913	594.518	0.559494	0.167892	3.33247	0.000860788	0.0237985	TAGAP-AS1
ENSG00000064601	866.352	0.558891	0.153954	3.63023	0.000283166	0.00988941	CTSA
ENSG00000080503	3733.81	0.557783	0.164682	3.38704	0.000706512	0.020414	SMARCA2
ENSG00000213442	613.566	0.557705	0.136829	4.07593	4.58e-05	0.00229715	RPL18AP3
ENSG00000222011	87.8542	0.555391	0.176321	3.14989	0.00163332	0.038883	FAM185A
ENSG00000107719	15624.7	0.552337	0.106536	5.18451	2.17e-07	2.73e-05	PALD1
ENSG00000112531	2082.23	0.552129	0.136533	4.04392	5.26e-05	0.00259927	QKI
ENSG00000116251	361.834	0.550953	0.133325	4.13239	3.59e-05	0.00188942	RPL22
ENSG00000132405	1875.27	0.547887	0.102954	5.32164	1.03e-07	1.4e-05	TBC1D14
ENSG00000117592	2064.31	0.537955	0.078259	6.87403	6.24e-12	2.19e-09	PRDX6
ENSG00000077238	6262.83	0.535934	0.0939954	5.7017	1.19e-08	2.11e-06	IL4R
ENSG00000024862	297.373	0.535496	0.15551	3.44349	0.000574254	0.0175201	CCDC28A
ENSG00000113328	1055.29	0.534658	0.152847	3.498	0.000468763	0.0149841	CCNG1
ENSG00000110876	4603.66	0.53423	0.112183	4.76212	1.92e-06	0.000164125	SELPLG
ENSG00000164105	556.908	0.530849	0.156474	3.39256	0.000692428	0.0201652	SAP30
ENSG00000102144	10684	0.529339	0.147329	3.59291	0.000327007	0.0111805	PGK1
ENSG00000255857	2729.84	0.529043	0.142201	3.7204	0.00019891	0.00743944	NA
ENSG00000165802	1271.35	0.528676	0.160643	3.291	0.000998321	0.0264591	NSMF
ENSG00000108582	2693.86	0.528496	0.105879	4.99149	5.99e-07	6.59e-05	CPD
ENSG00000105640	7285.04	0.526898	0.1144	4.60575	4.11e-06	0.000312178	RPL18A
ENSG00000113719	980.427	0.524179	0.104289	5.0262	5e-07	5.59e-05	ERGIC1
ENSG00000232573	301.185	0.523693	0.13979	3.74629	0.000179467	0.00696317	RPL3P4
ENSG00000047849	5329.62	0.512419	0.121576	4.2148	2.5e-05	0.00139547	MAP4
ENSG00000169895	565.454	0.509226	0.134263	3.79276	0.000148984	0.00599844	SYAP1
ENSG00000286067	888.742	0.508904	0.138314	3.67935	0.000233829	0.0084247	NA
ENSG00000220925	171.364	0.507934	0.137108	3.70463	0.000211699	0.00781854	NA
ENSG00000089159	5170.79	0.505991	0.141098	3.58608	0.000335683	0.0113977	PXN
ENSG00000047662	152.953	0.505212	0.153251	3.29662	0.000978547	0.0260287	FAM184B
ENSG00000100814	387.033	0.505162	0.119621	4.22302	2.41e-05	0.00136341	CCNB1IP1
ENSG00000189343	508.321	0.505034	0.115868	4.3587	1.31e-05	0.000827462	RPS2P46
ENSG00000154930	1469.08	0.504913	0.125258	4.031	5.55e-05	0.00270115	ACSS1
ENSG00000142657	3835.84	0.504171	0.143772	3.50673	0.000453648	0.014596	PGD
ENSG00000138050	178.391	0.502473	0.144252	3.4833	0.000495268	0.015628	THUMPD2
ENSG00000135185	306.778	0.502225	0.101124	4.96643	6.82e-07	7.21e-05	TMEM243
ENSG00000215712	312.604	0.500323	0.125668	3.9813	6.85e-05	0.00318615	TMEM242
ENSG00000228242	200.145	0.499882	0.149918	3.33436	0.000854959	0.0237711	NA
ENSG00000159023	1761.88	0.499744	0.0827464	6.03946	1.55e-09	3.56e-07	EPB41
ENSG00000196205	2021.14	0.498997	0.0829283	6.01722	1.77e-09	3.96e-07	NA
ENSG00000169764	1861.63	0.497473	0.158547	3.1377	0.0017028	0.0399561	UGP2
ENSG00000141298	1630.19	0.496908	0.121025	4.10583	4.03e-05	0.002047	SSH2
ENSG00000100316	13502.7	0.496026	0.09035	5.49005	4.02e-08	6.17e-06	RPL3
ENSG00000122884	777.244	0.495135	0.144456	3.42759	0.000608953	0.0182019	P4HA1
ENSG00000139112	1320.13	0.494702	0.147589	3.3519	0.000802598	0.0226572	GABARAPL1
ENSG00000077348	287.536	0.493151	0.160264	3.07713	0.00209006	0.0468785	EXOSC5
ENSG00000100030	5846.76	0.492766	0.0822482	5.99121	2.08e-09	4.51e-07	MAPK1
ENSG00000167526	13833.4	0.491704	0.0873763	5.62743	1.83e-08	3.03e-06	RPL13
ENSG00000130038	924.303	0.483409	0.142867	3.38363	0.000715348	0.0205886	CRACR2A
ENSG00000162244	6048.01	0.481567	0.0766205	6.28509	3.28e-10	8.47e-08	RPL29
ENSG00000170088	219.1	0.480504	0.152517	3.1505	0.00162991	0.0388647	TMEM192
ENSG00000148090	281.362	0.477504	0.11079	4.30999	1.63e-05	0.00100242	AUH
ENSG00000135842	6355.6	0.476029	0.143851	3.30918	0.000935713	0.0252078	NIBAN1
ENSG00000138031	2836.15	0.475089	0.0863635	5.50104	3.78e-08	5.86e-06	ADCY3
ENSG00000181350	712.71	0.46972	0.145197	3.23506	0.00121619	0.0310602	LRRC75A
ENSG00000148303	8997.13	0.468433	0.104027	4.503	6.7e-06	0.000479293	RPL7A
ENSG00000104408	2008.34	0.466292	0.103815	4.49156	7.07e-06	0.000498513	EIF3E
ENSG00000170802	1017.4	0.46382	0.0880555	5.26736	1.38e-07	1.84e-05	FOXN2
ENSG00000100105	621.465	0.462908	0.101574	4.55733	5.18e-06	0.000379817	PATZ1
ENSG00000142937	5586.78	0.462116	0.125445	3.68382	0.000229769	0.00831909	RPS8
ENSG00000245748	1114.63	0.46142	0.0890896	5.17928	2.23e-07	2.78e-05	LOC100129931
ENSG00000171791	4982.7	0.458334	0.126256	3.6302	0.000283207	0.00988941	BCL2
ENSG00000233426	163.175	0.457966	0.146476	3.12657	0.00176859	0.0411072	EIF3FP3
ENSG00000237286	1047.64	0.457329	0.108528	4.21394	2.51e-05	0.00139547	NA
ENSG00000156508	87926	0.45548	0.0964809	4.72094	2.35e-06	0.00019442	EEF1A1
ENSG00000253304	197.868	0.454595	0.129544	3.5092	0.000449452	0.0144926	TMEM200B
ENSG00000283041	1072.43	0.453786	0.141521	3.20649	0.00134367	0.033503	LOC729998
ENSG00000198755	4471.76	0.451951	0.0952689	4.74395	2.1e-06	0.000176486	RPL10A
ENSG00000185811	8285.11	0.448067	0.0930816	4.8137	1.48e-06	0.000129188	IKZF1
ENSG00000172175	1039.8	0.447166	0.116882	3.82579	0.000130356	0.00541106	MALT1
ENSG00000155926	3216.04	0.446363	0.120612	3.70082	0.0002149	0.00791691	SLA
ENSG00000174946	1921.83	0.445721	0.134339	3.31787	0.000907058	0.02454	GPR171
ENSG00000122406	5604.84	0.445353	0.100123	4.44804	8.67e-06	0.000579009	RPL5
ENSG00000166441	5399.84	0.445305	0.0975682	4.56404	5.02e-06	0.000371572	RPL27A
ENSG00000103254	258.374	0.444644	0.144105	3.08555	0.00203174	0.0457794	ANTKMT
ENSG00000182541	887.929	0.441963	0.117122	3.77351	0.000160964	0.00635916	LIMK2
ENSG00000109475	2150.43	0.441089	0.0738306	5.97433	2.31e-09	4.93e-07	RPL34
ENSG00000250186	1002.19	0.438957	0.10868	4.03897	5.37e-05	0.00263703	NA
ENSG00000235027	2283	0.438926	0.131775	3.33088	0.000865719	0.023801	NA
ENSG00000100129	1547.82	0.438437	0.0609511	7.19325	6.33e-13	2.66e-10	EIF3L
ENSG00000180667	393.625	0.437761	0.11578	3.78096	0.000156222	0.00622186	YOD1
ENSG00000198839	195.493	0.435856	0.136831	3.18535	0.0014458	0.0355108	ZNF277
ENSG00000258407	315.959	0.433852	0.110087	3.941	8.11e-05	0.00364542	NA
ENSG00000227081	284.814	0.433437	0.113577	3.81623	0.000135509	0.00559343	NA
ENSG00000172340	406.261	0.432651	0.13768	3.14244	0.00167547	0.0395152	SUCLG2
ENSG00000150867	4226.78	0.432007	0.128278	3.36774	0.000757867	0.0216853	PIP4K2A
ENSG00000133606	1178.94	0.431699	0.0843422	5.11842	3.08e-07	3.63e-05	MKRN1
ENSG00000115661	557.393	0.430131	0.101728	4.22825	2.36e-05	0.00134516	STK16
ENSG00000198034	6041.41	0.428761	0.125441	3.41803	0.000630753	0.0186642	RPS4X
ENSG00000245970	2686.16	0.428514	0.102544	4.17884	2.93e-05	0.00159579	NA
ENSG00000175390	2403.95	0.426798	0.0841281	5.07319	3.91e-07	4.54e-05	EIF3F
ENSG00000011523	239.14	0.426158	0.112391	3.79173	0.000149603	0.00600693	CEP68
ENSG00000174444	13631.1	0.426001	0.0954988	4.4608	8.17e-06	0.000559664	RPL4
ENSG00000140030	959.631	0.425932	0.101469	4.19765	2.7e-05	0.00147744	GPR65
ENSG00000214022	1370.52	0.42344	0.0850687	4.97763	6.44e-07	6.87e-05	REPIN1
ENSG00000186468	3909.11	0.422457	0.109428	3.8606	0.000113107	0.00483268	RPS23
ENSG00000264577	5553.32	0.421765	0.110301	3.82376	0.000131431	0.00544035	NA
ENSG00000198242	5891.02	0.420222	0.102172	4.11289	3.91e-05	0.00201255	RPL23A
ENSG00000144713	4587.26	0.419142	0.112373	3.72992	0.00019154	0.00729337	RPL32
ENSG00000169189	484.841	0.418429	0.10078	4.15193	3.3e-05	0.00176637	NSMCE1
ENSG00000108578	1323.5	0.41759	0.133048	3.13865	0.00169727	0.0399537	BLMH
ENSG00000067066	2077.6	0.416833	0.0725227	5.74763	9.05e-09	1.63e-06	SP100
ENSG00000177666	2077.83	0.416309	0.0680312	6.11939	9.39e-10	2.27e-07	PNPLA2
ENSG00000105372	10521.1	0.415567	0.105255	3.9482	7.87e-05	0.00355934	RPS19
ENSG00000145425	7458.19	0.410173	0.0913167	4.49176	7.06e-06	0.000498513	RPS3A
ENSG00000164587	5012.42	0.406645	0.0713817	5.69676	1.22e-08	2.14e-06	RPS14
ENSG00000271936	263.921	0.406191	0.106497	3.81412	0.000136672	0.00561001	NA
ENSG00000137154	7530.09	0.404833	0.110377	3.66774	0.000244708	0.00875246	RPS6
ENSG00000147604	4576.94	0.403504	0.105441	3.82684	0.0001298	0.00540318	RPL7
ENSG00000108298	7189.34	0.403323	0.0922986	4.36976	1.24e-05	0.000793464	RPL19
ENSG00000078304	2256.05	0.403318	0.0857469	4.70359	2.56e-06	0.000205846	PPP2R5C
ENSG00000268565	146.243	0.400584	0.124819	3.20933	0.00133046	0.03323	NA
ENSG00000285165	872.2	0.40023	0.0849271	4.71263	2.45e-06	0.000199089	NA
ENSG00000149273	9344.81	0.397179	0.127961	3.1039	0.00190989	0.0434994	RPS3
ENSG00000198286	9314.25	0.393123	0.118045	3.33028	0.000867601	0.0238081	CARD11
ENSG00000115970	526.11	0.392841	0.101198	3.88191	0.000103637	0.00454524	THADA
ENSG00000142676	4460.08	0.388701	0.0915123	4.24753	2.16e-05	0.00125396	RPL11
ENSG00000168028	11159.7	0.387405	0.115834	3.3445	0.000824312	0.0231579	RPSA
ENSG00000084092	686.948	0.387307	0.0992482	3.90241	9.52e-05	0.00420196	NOA1
ENSG00000112306	5295.05	0.385741	0.0909743	4.24011	2.23e-05	0.00128601	RPS12
ENSG00000177954	3750.41	0.384635	0.0802644	4.7921	1.65e-06	0.000143062	RPS27
ENSG00000204628	9877.47	0.384402	0.114118	3.36847	0.000755875	0.0216704	RACK1
ENSG00000112624	823.109	0.383643	0.0976149	3.93017	8.49e-05	0.00380201	BICRAL
ENSG00000114120	949.336	0.382772	0.0996655	3.84057	0.000122748	0.00512413	SLC25A36
ENSG00000280195	4620.44	0.382417	0.0859314	4.45026	8.58e-06	0.000579009	NA
ENSG00000135486	11595.7	0.382244	0.0946319	4.03927	5.36e-05	0.00263703	HNRNPA1
ENSG00000118181	3568.78	0.38119	0.0878981	4.33672	1.45e-05	0.000898438	RPS25
ENSG00000167085	1869.88	0.379779	0.103091	3.68391	0.000229687	0.00831909	PHB
ENSG00000138326	4163.05	0.379536	0.092296	4.11216	3.92e-05	0.00201255	RPS24
ENSG00000074201	745.773	0.379454	0.106921	3.5489	0.000386838	0.012741	CLNS1A
ENSG00000114779	438.259	0.379265	0.116738	3.24885	0.00115873	0.0298514	ABHD14B
ENSG00000170448	215.287	0.377657	0.11545	3.27118	0.00107102	0.0278351	NFXL1
ENSG00000100060	3358.53	0.375303	0.0911859	4.1158	3.86e-05	0.00200202	MFNG
ENSG00000155903	1556	0.375247	0.0903964	4.15113	3.31e-05	0.00176637	RASA2
ENSG00000156482	2974.51	0.373536	0.110851	3.3697	0.000752495	0.0216155	RPL30
ENSG00000071082	3461.05	0.37092	0.0924734	4.0111	6.04e-05	0.0028637	RPL31
ENSG00000089009	7639.26	0.368776	0.075879	4.86006	1.17e-06	0.000109449	RPL6
ENSG00000089289	577.174	0.368305	0.0834531	4.41331	1.02e-05	0.000657953	IGBP1
ENSG00000125691	3806.09	0.366817	0.0953604	3.84663	0.000119752	0.00502752	RPL23
ENSG00000177879	604.854	0.366562	0.0881785	4.15704	3.22e-05	0.00174021	AP3S1
ENSG00000197157	4276.82	0.366379	0.076619	4.78183	1.74e-06	0.000149693	SND1
ENSG00000142534	7126.18	0.36618	0.0747629	4.89788	9.69e-07	9.21e-05	RPS11
ENSG00000147403	15977.6	0.365988	0.0910433	4.01993	5.82e-05	0.00279436	RPL10
ENSG00000070756	14671.9	0.364965	0.0987903	3.69434	0.000220456	0.00806113	PABPC1
ENSG00000235552	356.75	0.364217	0.118176	3.082	0.00205615	0.0461882	RPL6P27
ENSG00000196531	2350.71	0.363422	0.112163	3.24014	0.00119472	0.030618	NACA
ENSG00000182899	2395.02	0.3628	0.112316	3.23018	0.00123711	0.0314312	RPL35A
ENSG00000271601	1680.52	0.361559	0.0843435	4.28675	1.81e-05	0.00110465	LIX1L
ENSG00000135372	1695.65	0.360206	0.111568	3.22858	0.00124407	0.0315535	NAT10
ENSG00000212802	518.152	0.358818	0.108478	3.30775	0.000940487	0.0252902	RPL15P3
ENSG00000122026	3279.4	0.352563	0.0607867	5.80001	6.63e-09	1.21e-06	RPL21
ENSG00000167658	26695.7	0.352107	0.0781175	4.5074	6.56e-06	0.000471741	EEF2
ENSG00000137970	290.897	0.349853	0.0920124	3.80224	0.000143393	0.00582106	RPL7P9
ENSG00000063177	6271.82	0.349323	0.0979982	3.56459	0.000364429	0.0121498	RPL18
ENSG00000131238	1141.66	0.347974	0.0832778	4.17847	2.93e-05	0.00159579	PPT1
ENSG00000143119	9137	0.347678	0.103556	3.35737	0.000786867	0.0223416	CD53
ENSG00000198804	163239	0.345438	0.0752513	4.59046	4.42e-06	0.000332517	COX1
ENSG00000267283	264.814	0.345071	0.103231	3.3427	0.000829682	0.0232437	NA
ENSG00000145592	2815.74	0.345016	0.0963827	3.57964	0.000344064	0.0116021	RPL37
ENSG00000185361	859.522	0.338293	0.105198	3.21577	0.00130097	0.0325486	TNFAIP8L1
ENSG00000135677	776.485	0.337254	0.107159	3.14722	0.00164828	0.0391759	GNS
ENSG00000272742	749.744	0.336011	0.0896469	3.74816	0.000178136	0.00696317	NA
ENSG00000135966	755.951	0.335474	0.0784028	4.27885	1.88e-05	0.00112994	TGFBRAP1
ENSG00000197756	3387.33	0.334113	0.0795495	4.20006	2.67e-05	0.00146722	RPL37A
ENSG00000174579	1669.85	0.334027	0.0865237	3.86053	0.000113143	0.00483268	MSL2
ENSG00000255108	1078.86	0.333197	0.0828681	4.02082	5.8e-05	0.00279291	NA
ENSG00000147677	1865.2	0.332463	0.0741902	4.48122	7.42e-06	0.000518321	EIF3H
ENSG00000085377	1468.21	0.331655	0.096642	3.43179	0.000599616	0.0181436	PREP
ENSG00000143947	5316.64	0.328792	0.0883207	3.72271	0.000197095	0.0073903	RPS27A
ENSG00000174748	8746.11	0.327978	0.0735514	4.45917	8.23e-06	0.000561321	RPL15
ENSG00000168395	496.646	0.326783	0.0963994	3.38989	0.000699219	0.0203229	ING5
ENSG00000110700	2180.54	0.325928	0.10668	3.05518	0.00224923	0.0496921	RPS13
ENSG00000081019	702.566	0.324694	0.0918749	3.53409	0.000409181	0.01334	RSBN1
ENSG00000170776	5936.33	0.323456	0.104932	3.08253	0.00205249	0.0461764	AKAP13
ENSG00000100823	1371.1	0.321498	0.100928	3.18542	0.00144544	0.0355108	APEX1
ENSG00000100731	1928.3	0.321316	0.101728	3.15857	0.00158545	0.038113	PCNX1
ENSG00000273149	15601.5	0.317487	0.0684505	4.63819	3.51e-06	0.000271167	NA
ENSG00000104763	583.632	0.316863	0.100383	3.15654	0.00159654	0.0383169	ASAH1
ENSG00000135870	1008.5	0.314518	0.096602	3.25581	0.0011307	0.0291805	RC3H1
ENSG00000120727	1213.91	0.313001	0.075528	4.14418	3.41e-05	0.00180125	PAIP2
ENSG00000116918	530.859	0.312804	0.0873407	3.58143	0.000341722	0.0115761	TSNAX
ENSG00000099991	3172.63	0.307668	0.0628741	4.8934	9.91e-07	9.36e-05	CABIN1
ENSG00000134684	4768.25	0.306844	0.0767722	3.99681	6.42e-05	0.00300342	YARS1
ENSG00000130811	2305.48	0.30354	0.0643286	4.71859	2.37e-06	0.00019442	EIF3G
ENSG00000263465	941.871	0.302292	0.0949183	3.18476	0.00144873	0.0355215	SRSF8
ENSG00000180357	1646.22	0.300494	0.0576183	5.21525	1.84e-07	2.35e-05	ZNF609
ENSG00000112308	2477.49	0.300352	0.095847	3.13366	0.00172639	0.0403171	C6orf62
ENSG00000065882	1142.11	0.299736	0.0621712	4.82114	1.43e-06	0.00012671	TBC1D1
ENSG00000100425	1827.91	0.296573	0.0851003	3.48498	0.000492169	0.0155635	BRD1
ENSG00000133112	23624.8	0.295788	0.0745155	3.96948	7.2e-05	0.00330661	TPT1
ENSG00000170260	312.926	0.295512	0.094267	3.13484	0.00171947	0.0402832	ZNF212
ENSG00000075568	1747.51	0.293021	0.0625593	4.6839	2.81e-06	0.000222996	TMEM131
ENSG00000092439	1254.58	0.28901	0.0909251	3.17856	0.00148011	0.0360511	TRPM7
ENSG00000158470	2827.85	0.278158	0.0875706	3.17639	0.00149123	0.0362021	B4GALT5
ENSG00000145675	3435.02	0.278006	0.0909194	3.05771	0.00223032	0.0494969	PIK3R1
ENSG00000160695	789.29	0.277685	0.0867763	3.20001	0.00137424	0.0340351	VPS11
ENSG00000232729	819.998	0.277361	0.0740228	3.74697	0.000178986	0.00696317	GTF2I-AS1
ENSG00000100982	1297.91	0.270538	0.0839577	3.22232	0.00127159	0.031978	PCIF1
ENSG00000198712	44176.2	0.268405	0.0780216	3.44013	0.000581429	0.0176658	COX2
ENSG00000118579	1062.99	0.263554	0.0768576	3.42912	0.000605539	0.018161	MED28
ENSG00000139278	2126.31	0.261535	0.0816192	3.20433	0.00135378	0.0336981	GLIPR1
ENSG00000155463	1551.17	0.259669	0.0832422	3.11945	0.00181192	0.0419818	OXA1L
ENSG00000288701	7530.26	0.252376	0.0608644	4.14653	3.38e-05	0.00179575	PRRC2B
ENSG00000164961	895.968	0.246746	0.0679897	3.62917	0.000284335	0.00990535	WASHC5
ENSG00000119820	806.45	0.245893	0.0670721	3.6661	0.000246275	0.0087872	YIPF4
ENSG00000187147	1278.44	0.23202	0.0745735	3.11128	0.00186275	0.0426235	RNF220
ENSG00000141551	3178.98	0.228701	0.0733016	3.12	0.00180848	0.0419682	CSNK1D
ENSG00000120690	2923.59	0.225653	0.0482686	4.67495	2.94e-06	0.000230468	ELF1
ENSG00000138942	723.928	0.219402	0.0707205	3.10237	0.00191975	0.0436565	RNF185
ENSG00000182446	3124.52	-0.19324	0.0580128	-3.33098	0.000865396	0.023801	NPLOC4
ENSG00000130311	935.824	-0.206006	0.0652193	-3.15867	0.00158492	0.038113	DDA1
ENSG00000165280	5458.43	-0.220404	0.0717911	-3.07008	0.00214004	0.0478537	VCP
ENSG00000159346	1361.17	-0.236034	0.060925	-3.87418	0.000106983	0.00467589	ADIPOR1
ENSG00000131378	3596.48	-0.237998	0.0668934	-3.55788	0.000373867	0.0124083	RFTN1
ENSG00000129245	1043.09	-0.23914	0.0633492	-3.77494	0.000160044	0.00633981	FXR2
ENSG00000109861	6265.93	-0.243797	0.0733355	-3.3244	0.000886078	0.0241354	CTSC
ENSG00000100106	1232.16	-0.245127	0.0720456	-3.40239	0.000667995	0.0196087	TRIOBP
ENSG00000079432	3400.12	-0.247243	0.0725363	-3.40853	0.000653127	0.0192105	CIC
ENSG00000082641	2818.78	-0.247865	0.0786328	-3.15218	0.00162056	0.0387043	NFE2L1
ENSG00000168256	797.389	-0.248197	0.0742159	-3.34425	0.000825047	0.0231579	NKIRAS2
ENSG00000092841	6873.63	-0.25017	0.0802269	-3.11829	0.00181906	0.0420811	MYL6
ENSG00000174437	4756.35	-0.252944	0.0701276	-3.60691	0.000309864	0.0107187	ATP2A2
ENSG00000198276	919.803	-0.254174	0.0743096	-3.42047	0.000625124	0.0185349	UCKL1
ENSG00000167977	1685.53	-0.256341	0.0727062	-3.52571	0.000422351	0.0136486	KCTD5
ENSG00000161057	1632.98	-0.259917	0.0616681	-4.21478	2.5e-05	0.00139547	PSMC2
ENSG00000136240	1079.31	-0.265724	0.0760008	-3.49633	0.000471703	0.0150455	KDELR2
ENSG00000170004	4335.06	-0.267337	0.0871734	-3.06672	0.0021642	0.0482477	CHD3
ENSG00000172432	1181.42	-0.267907	0.0781148	-3.42966	0.00060434	0.018161	GTPBP2
ENSG00000142669	10929.3	-0.268085	0.0775109	-3.45867	0.000542843	0.0168053	SH3BGRL3
ENSG00000104643	410.762	-0.27356	0.0895324	-3.05543	0.0022474	0.0496921	MTMR9
ENSG00000143398	1241.94	-0.273644	0.0889532	-3.07627	0.00209607	0.0469417	PIP5K1A
ENSG00000089280	3918.92	-0.280613	0.079078	-3.54856	0.000387347	0.012741	FUS
ENSG00000198604	1805.15	-0.282541	0.0834424	-3.38606	0.000709046	0.0204472	BAZ1A
ENSG00000140406	1834.65	-0.294797	0.0764111	-3.85804	0.000114301	0.00486613	TLNRD1
ENSG00000164889	2627.5	-0.295933	0.0779636	-3.79578	0.000147182	0.00594212	SLC4A2
ENSG00000050748	721.904	-0.300007	0.0965678	-3.1067	0.00189191	0.0432073	MAPK9
ENSG00000183155	392.432	-0.300908	0.0853212	-3.52677	0.000420667	0.0136241	RABIF
ENSG00000176903	893.805	-0.302759	0.0899726	-3.36502	0.000765381	0.0218156	PNMA1
ENSG00000161791	4925.56	-0.306605	0.0962554	-3.18533	0.00144588	0.0355108	FMNL3
ENSG00000176871	982.365	-0.30834	0.0924964	-3.33354	0.000857488	0.0237952	WSB2
ENSG00000198380	969.955	-0.308427	0.0996469	-3.0952	0.0019668	0.0444522	GFPT1
ENSG00000145050	788.35	-0.309751	0.0967398	-3.2019	0.00136527	0.0338696	MANF
ENSG00000088833	605.343	-0.311161	0.0977644	-3.18276	0.00145878	0.0356495	NSFL1C
ENSG00000143924	1946.29	-0.313802	0.0998568	-3.14252	0.001675	0.0395152	EML4
ENSG00000173402	850.003	-0.317271	0.0969746	-3.27169	0.00106906	0.0278334	DAG1
ENSG00000112658	2562.64	-0.317352	0.074447	-4.26279	2.02e-05	0.00119478	SRF
ENSG00000105401	3710.91	-0.31781	0.0806325	-3.94146	8.1e-05	0.00364542	CDC37
ENSG00000198924	669.119	-0.318096	0.0834901	-3.80998	0.000138977	0.00567303	DCLRE1A
ENSG00000260304	1293.82	-0.318726	0.0981447	-3.24751	0.00116419	0.0299399	NA
ENSG00000171155	439.14	-0.320766	0.0919489	-3.48852	0.000485703	0.0153921	C1GALT1C1
ENSG00000067369	1049.64	-0.32236	0.105582	-3.05318	0.00226431	0.0499505	TP53BP1
ENSG00000130779	1227.87	-0.32794	0.0814091	-4.02829	5.62e-05	0.00271449	CLIP1
ENSG00000138593	1454.59	-0.331942	0.0780124	-4.25498	2.09e-05	0.00122253	SECISBP2L
ENSG00000100911	1783.84	-0.340355	0.0564976	-6.02423	1.7e-09	3.85e-07	PSME2
ENSG00000256928	320.749	-0.342601	0.10301	-3.32589	0.000881376	0.0240518	NA
ENSG00000172732	1302.23	-0.342807	0.104232	-3.28889	0.00100583	0.0266102	MUS81
ENSG00000160991	3500.22	-0.343401	0.0738021	-4.65299	3.27e-06	0.00025373	ORAI2
ENSG00000025770	1639.95	-0.349504	0.108464	-3.2223	0.00127165	0.031978	NCAPH2
ENSG00000111676	2547.74	-0.349969	0.0862125	-4.05937	4.92e-05	0.00245408	ATN1
ENSG00000105374	23831	-0.352583	0.07949	-4.43557	9.18e-06	0.000604107	NKG7
ENSG00000105443	632.833	-0.359032	0.10311	-3.48202	0.000497649	0.0156508	CYTH2
ENSG00000107863	726.972	-0.364684	0.110432	-3.30235	0.000958771	0.0256415	ARHGAP21
ENSG00000084234	1293.12	-0.366303	0.0744278	-4.92159	8.58e-07	8.73e-05	APLP2
ENSG00000175550	1558.29	-0.375467	0.107838	-3.48177	0.000498115	0.0156508	DRAP1
ENSG00000010270	783.661	-0.375487	0.0918816	-4.08665	4.38e-05	0.00220865	STARD3NL
ENSG00000130714	660.772	-0.375954	0.0971786	-3.8687	0.000109419	0.00474233	POMT1
ENSG00000106605	255.874	-0.379481	0.12193	-3.1123	0.00185638	0.0425438	BLVRA
ENSG00000107897	951.341	-0.38021	0.0892733	-4.25894	2.05e-05	0.00121002	ACBD5
ENSG00000197536	706.314	-0.384186	0.114549	-3.35391	0.000796786	0.0225363	NA
ENSG00000100592	322.893	-0.385443	0.0997664	-3.86346	0.000111794	0.00481694	DAAM1
ENSG00000159363	2199.18	-0.388209	0.0853849	-4.54658	5.45e-06	0.000397763	ATP13A2
ENSG00000134602	1599.31	-0.389751	0.109685	-3.55337	0.000380322	0.0125942	STK26
ENSG00000110031	5226.57	-0.394279	0.0768842	-5.12822	2.92e-07	3.5e-05	LPXN
ENSG00000226526	259.749	-0.396434	0.125616	-3.15591	0.00159998	0.038337	NA
ENSG00000173264	808.111	-0.398563	0.108754	-3.66479	0.000247537	0.00881088	GPR137
ENSG00000160796	5517.84	-0.405545	0.123892	-3.27336	0.00106276	0.0277182	NBEAL2
ENSG00000249978	382.057	-0.406248	0.101266	-4.0117	6.03e-05	0.0028637	TRGV7
ENSG00000169410	1486.15	-0.406261	0.11187	-3.63153	0.00028175	0.00988941	PTPN9
ENSG00000147526	4006.68	-0.406833	0.054563	-7.4562	8.91e-14	4.69e-11	TACC1
ENSG00000167378	992.457	-0.407457	0.100987	-4.03473	5.47e-05	0.00266738	IRGQ
ENSG00000196700	704.583	-0.407606	0.126184	-3.23026	0.00123679	0.0314312	ZNF512B
ENSG00000116691	635.454	-0.413962	0.124012	-3.33809	0.000843577	0.023499	MIIP
ENSG00000128284	1068.9	-0.417561	0.11819	-3.53297	0.000410923	0.0133672	APOL3
ENSG00000196924	79767.2	-0.417585	0.0914735	-4.56509	4.99e-06	0.000371572	FLNA
ENSG00000058668	6620.43	-0.420321	0.0947937	-4.43406	9.25e-06	0.00060564	ATP2B4
ENSG00000197063	1289.55	-0.42201	0.120807	-3.49324	0.000477192	0.0151877	MAFG
ENSG00000101445	7596.95	-0.42243	0.125891	-3.35554	0.000792116	0.0224474	PPP1R16B
ENSG00000221963	5219.73	-0.432675	0.12619	-3.42876	0.000606352	0.018161	APOL6
ENSG00000109466	785.144	-0.432928	0.138955	-3.11561	0.00183566	0.0422666	KLHL2
ENSG00000068079	665.326	-0.43333	0.101089	-4.28662	1.81e-05	0.00110465	IFI35
ENSG00000137824	446.134	-0.434369	0.122822	-3.53657	0.000405358	0.0132447	RMDN3
ENSG00000168264	2638.33	-0.435325	0.0895985	-4.85862	1.18e-06	0.000109551	IRF2BP2
ENSG00000183943	2751.12	-0.436394	0.118114	-3.69468	0.000220167	0.00806113	PRKX
ENSG00000142634	8772.3	-0.436716	0.089503	-4.87934	1.06e-06	9.99e-05	EFHD2
ENSG00000169136	425.901	-0.438478	0.121097	-3.62088	0.0002936	0.01018	ATF5
ENSG00000159335	1376.1	-0.440076	0.108441	-4.05821	4.95e-05	0.00245408	PTMS
ENSG00000070540	743.641	-0.440283	0.112579	-3.9109	9.2e-05	0.00408146	WIPI1
ENSG00000164430	882.568	-0.444575	0.12952	-3.43249	0.000598056	0.0181336	CGAS
ENSG00000168781	152.307	-0.447459	0.129129	-3.46521	0.000529827	0.0165064	PPIP5K1
ENSG00000023171	1507.43	-0.452106	0.100129	-4.51522	6.33e-06	0.000456894	GRAMD1B
ENSG00000272908	783.448	-0.452626	0.122702	-3.68882	0.000225294	0.00821681	NA
ENSG00000228830	1003.67	-0.453193	0.116103	-3.90337	9.49e-05	0.00419792	NA
ENSG00000174327	435.114	-0.453392	0.126792	-3.57588	0.000349051	0.0117235	SLC16A13
ENSG00000025708	790.616	-0.454408	0.140394	-3.23665	0.0012094	0.0309405	TYMP
ENSG00000133106	374.164	-0.455011	0.128629	-3.53739	0.000404104	0.0132331	EPSTI1
ENSG00000261332	2273.16	-0.456085	0.118235	-3.85743	0.000114587	0.00486613	NA
ENSG00000132530	928.939	-0.460498	0.135444	-3.3999	0.000674097	0.0196703	XAF1
ENSG00000164002	232.392	-0.462203	0.138811	-3.32974	0.000869272	0.0238097	EXO5
ENSG00000005238	597.027	-0.462405	0.112641	-4.10512	4.04e-05	0.002047	FAM214B
ENSG00000162636	1265.78	-0.465377	0.136486	-3.4097	0.000650353	0.0191672	FAM102B
ENSG00000135148	1164.13	-0.46682	0.0909623	-5.13201	2.87e-07	3.46e-05	TRAFD1
ENSG00000130522	8719.88	-0.46748	0.109928	-4.25259	2.11e-05	0.0012308	JUND
ENSG00000106799	2339.94	-0.467957	0.123953	-3.77526	0.000159838	0.00633981	TGFBR1
ENSG00000131979	2163.57	-0.472483	0.0930159	-5.07959	3.78e-07	4.42e-05	GCH1
ENSG00000232748	353.517	-0.47255	0.122663	-3.85244	0.000116946	0.00493788	NA
ENSG00000260083	581.903	-0.473037	0.130215	-3.63273	0.000280438	0.00988646	MIR762HG
ENSG00000149782	772.092	-0.476065	0.140508	-3.38816	0.00070362	0.0204105	PLCB3
ENSG00000173442	5292.93	-0.478635	0.0725241	-6.59966	4.12e-11	1.27e-08	EHBP1L1
ENSG00000167394	553.668	-0.478638	0.0883567	-5.41711	6.06e-08	8.84e-06	ZNF668
ENSG00000080819	1650.61	-0.480246	0.121268	-3.96022	7.49e-05	0.00341629	CPOX
ENSG00000070081	759.836	-0.48119	0.128058	-3.75761	0.000171546	0.00674108	NUCB2
ENSG00000171467	539.254	-0.483685	0.113066	-4.27791	1.89e-05	0.00113011	ZNF318
ENSG00000125347	3010.38	-0.484026	0.0859678	-5.63032	1.8e-08	3.01e-06	IRF1
ENSG00000172292	1189.32	-0.486349	0.154732	-3.14317	0.00167129	0.0395152	CERS6
ENSG00000150995	1386.63	-0.489294	0.0995689	-4.91413	8.92e-07	8.78e-05	ITPR1
ENSG00000279296	646.54	-0.493548	0.157855	-3.1266	0.00176839	0.0411072	NA
ENSG00000140950	171.212	-0.495743	0.135979	-3.64573	0.000266636	0.00944505	MEAK7
ENSG00000155366	1019.95	-0.502625	0.107093	-4.69336	2.69e-06	0.00021407	RHOC
ENSG00000261346	2856.37	-0.503108	0.125694	-4.00263	6.26e-05	0.00294919	NA
ENSG00000135604	2201.86	-0.503644	0.124786	-4.03606	5.44e-05	0.00266108	STX11
ENSG00000141086	102.173	-0.504194	0.152848	-3.29866	0.000971483	0.0259229	CTRL
ENSG00000197879	1256.65	-0.506182	0.162589	-3.11326	0.00185031	0.0424708	MYO1C
ENSG00000113273	526.622	-0.510039	0.101277	-5.03606	4.75e-07	5.39e-05	ARSB
ENSG00000243927	613.464	-0.511046	0.138787	-3.68224	0.00023119	0.00835003	MRPS6
ENSG00000099385	1144.82	-0.51267	0.128851	-3.97877	6.93e-05	0.0032101	BCL7C
ENSG00000005844	21483.2	-0.516723	0.109908	-4.70143	2.58e-06	0.000206898	ITGAL
ENSG00000134107	20610.6	-0.516921	0.0946733	-5.46005	4.76e-08	7.09e-06	BHLHE40
ENSG00000160326	207.024	-0.519034	0.1657	-3.13238	0.00173397	0.0404301	SLC2A6
ENSG00000267124	139.049	-0.522305	0.140178	-3.72602	0.00019453	0.00734583	NA
ENSG00000124762	4347.64	-0.524467	0.157354	-3.33303	0.000859054	0.0237952	CDKN1A
ENSG00000127152	1164.63	-0.524895	0.140997	-3.72274	0.00019707	0.0073903	BCL11B
ENSG00000115956	4994.94	-0.526163	0.124235	-4.23522	2.28e-05	0.00130918	PLEK
ENSG00000235831	3852.23	-0.52886	0.107546	-4.91752	8.76e-07	8.73e-05	BHLHE40-AS1
ENSG00000225075	102.2	-0.529506	0.162564	-3.25721	0.00112515	0.0290881	NA
ENSG00000002330	449.528	-0.53056	0.161501	-3.28519	0.00101915	0.0268182	BAD
ENSG00000161036	624.312	-0.532808	0.171522	-3.10635	0.00189413	0.0432073	LRWD1
ENSG00000128228	924.25	-0.535679	0.149357	-3.58658	0.00033505	0.0113977	SDF2L1
ENSG00000267458	1068.82	-0.543995	0.125351	-4.33978	1.43e-05	0.000890551	NA
ENSG00000081320	10395	-0.544853	0.118547	-4.59609	4.3e-06	0.000325315	STK17B
ENSG00000170340	775.084	-0.549351	0.160419	-3.42448	0.000615985	0.0183377	B3GNT2
ENSG00000211591	412.247	-0.550211	0.174381	-3.15523	0.00160371	0.038364	MIR762
ENSG00000259661	572.155	-0.550679	0.135017	-4.07858	4.53e-05	0.00227884	NA
ENSG00000196923	1035.38	-0.554867	0.0858511	-6.46313	1.03e-10	2.85e-08	PDLIM7
ENSG00000150938	1794.75	-0.557995	0.162663	-3.43037	0.000602765	0.018161	CRIM1
ENSG00000163975	149.583	-0.563269	0.160669	-3.50577	0.000455282	0.0146166	MELTF
ENSG00000080822	3309.19	-0.564126	0.135682	-4.15772	3.21e-05	0.00174021	CLDND1
ENSG00000179218	9034.27	-0.564474	0.0992129	-5.68952	1.27e-08	2.21e-06	CALR
ENSG00000279198	2105.71	-0.566009	0.177216	-3.19389	0.00140369	0.0347061	NA
ENSG00000167535	290.783	-0.569301	0.176068	-3.23341	0.0012232	0.0311853	CACNB3
ENSG00000151287	500.858	-0.571121	0.171939	-3.32165	0.000894868	0.0243298	TEX30
ENSG00000100784	793.896	-0.57189	0.101472	-5.63591	1.74e-08	2.95e-06	RPS6KA5
ENSG00000233101	163.944	-0.573746	0.180941	-3.1709	0.00151968	0.0367115	HOXB-AS3
ENSG00000163126	212.571	-0.576404	0.156723	-3.67785	0.000235208	0.00845372	ANKRD23
ENSG00000155363	774.267	-0.577151	0.119851	-4.81556	1.47e-06	0.000128757	MOV10
ENSG00000035403	1061.61	-0.577427	0.104662	-5.51705	3.45e-08	5.4e-06	VCL
ENSG00000196547	3557.22	-0.577432	0.132325	-4.36372	1.28e-05	0.000812179	MAN2A2
ENSG00000256458	92.9959	-0.577879	0.181912	-3.17669	0.00148964	0.0362021	NA
ENSG00000184988	225.248	-0.578599	0.124895	-4.63267	3.61e-06	0.000277052	TMEM106A
ENSG00000140564	32056.8	-0.579187	0.155001	-3.73666	0.000186478	0.00713752	FURIN
ENSG00000160318	487.757	-0.582146	0.143451	-4.05816	4.95e-05	0.00245408	CLDND2
ENSG00000067225	38639.2	-0.591465	0.112513	-5.25686	1.47e-07	1.91e-05	PKM
ENSG00000042493	2372.1	-0.598654	0.179273	-3.33935	0.000839748	0.0234599	CAPG
ENSG00000072736	3021.53	-0.599127	0.116422	-5.14618	2.66e-07	3.24e-05	NFATC3
ENSG00000248839	161.254	-0.600679	0.173205	-3.46802	0.000524317	0.0163694	NA
ENSG00000262160	1907.94	-0.601992	0.124295	-4.84325	1.28e-06	0.000117644	NA
ENSG00000172819	962.94	-0.604311	0.15941	-3.79092	0.000150093	0.00601024	RARG
ENSG00000162490	1011.97	-0.605524	0.174221	-3.47561	0.00050969	0.0159804	DRAXIN
ENSG00000112576	5000.15	-0.619814	0.173344	-3.57563	0.000349389	0.0117235	CCND3
ENSG00000125735	1472.92	-0.620396	0.16821	-3.68822	0.000225828	0.00821681	TNFSF14
ENSG00000145649	13847.9	-0.622332	0.092999	-6.69182	2.2e-11	7.06e-09	GZMA
ENSG00000205683	351.121	-0.631576	0.187625	-3.36616	0.000762238	0.0217681	DPF3
ENSG00000136854	198.958	-0.633152	0.193147	-3.27808	0.00104517	0.0273562	STXBP1
ENSG00000140368	2464.05	-0.649998	0.134951	-4.81655	1.46e-06	0.000128757	PSTPIP1
ENSG00000115109	59.9834	-0.665525	0.195737	-3.4001	0.000673606	0.0196703	EPB41L5
ENSG00000184979	78.1555	-0.665659	0.211691	-3.14448	0.00166381	0.0394814	USP18
ENSG00000139880	219.15	-0.666353	0.141203	-4.71912	2.37e-06	0.00019442	CDH24
ENSG00000154165	2342.11	-0.670306	0.134078	-4.99937	5.75e-07	6.37e-05	GPR15
ENSG00000197256	60.7023	-0.671998	0.219904	-3.05586	0.00224412	0.0496921	KANK2
ENSG00000286312	238.933	-0.675664	0.189452	-3.56641	0.000361903	0.012093	NA
ENSG00000128165	259.959	-0.676714	0.21847	-3.09752	0.00195149	0.0441737	ADM2
ENSG00000125247	197.124	-0.677322	0.137883	-4.91231	9e-07	8.78e-05	TMTC4
ENSG00000004468	1228.65	-0.68466	0.197253	-3.47097	0.000518575	0.0162245	CD38
ENSG00000141622	254.375	-0.686061	0.206218	-3.32687	0.000878265	0.0240113	RNF165
ENSG00000233093	454.805	-0.690355	0.173884	-3.97021	7.18e-05	0.00330661	LINC00892
ENSG00000100097	10180.9	-0.691104	0.191941	-3.6006	0.00031748	0.0109053	LGALS1
ENSG00000101412	1943.93	-0.691321	0.185995	-3.71688	0.000201701	0.00750572	E2F1
ENSG00000106089	334.285	-0.69136	0.171571	-4.02958	5.59e-05	0.00270854	STX1A
ENSG00000280064	666.359	-0.69434	0.115459	-6.01376	1.81e-09	3.99e-07	NA
ENSG00000235162	1598.72	-0.695209	0.195168	-3.56211	0.00036789	0.0122375	C12orf75
ENSG00000287061	205.595	-0.696073	0.143848	-4.83894	1.31e-06	0.000118735	NA
ENSG00000198743	2959.37	-0.698646	0.1694	-4.12423	3.72e-05	0.0019434	SLC5A3
ENSG00000089692	3094.09	-0.707326	0.160764	-4.39977	1.08e-05	0.000697335	LAG3
ENSG00000167851	1921.19	-0.707616	0.227154	-3.11514	0.00183855	0.0422666	CD300A
ENSG00000117560	1741.62	-0.713547	0.126051	-5.6608	1.51e-08	2.58e-06	FASLG
ENSG00000156675	2511.25	-0.715649	0.119843	-5.97156	2.35e-09	4.95e-07	RAB11FIP1
ENSG00000108932	215.864	-0.717253	0.178623	-4.01546	5.93e-05	0.00283864	SLC16A6
ENSG00000173077	70.1218	-0.721757	0.212282	-3.39999	0.000673879	0.0196703	DELEC1
ENSG00000165046	95.1611	-0.730357	0.211371	-3.45533	0.000549615	0.0169084	LETM2
ENSG00000106546	904.974	-0.736616	0.228978	-3.21698	0.00129547	0.0324661	AHR
ENSG00000140332	2289.2	-0.749557	0.125825	-5.95715	2.57e-09	5.33e-07	TLE3
ENSG00000011422	149.152	-0.753704	0.218994	-3.44167	0.000578145	0.0176024	PLAUR
ENSG00000272933	324.937	-0.75486	0.234402	-3.22037	0.00128025	0.0321393	NA
ENSG00000026751	7589.14	-0.755469	0.123311	-6.12651	8.98e-10	2.21e-07	SLAMF7
ENSG00000104936	326.427	-0.768747	0.237058	-3.24286	0.00118335	0.0303796	DMPK
ENSG00000139651	7408.65	-0.77139	0.0809534	-9.5288	1.59e-21	1.67e-18	ZNF740
ENSG00000005379	1080.07	-0.785347	0.209558	-3.74763	0.000178512	0.00696317	TSPOAP1
ENSG00000178026	67.8281	-0.803235	0.207701	-3.86727	0.000110062	0.00475624	LRRC75B
ENSG00000104783	1185.79	-0.809128	0.164713	-4.91234	9e-07	8.78e-05	KCNN4
ENSG00000139289	9946	-0.814711	0.190378	-4.27944	1.87e-05	0.00112994	PHLDA1
ENSG00000159388	5231.16	-0.819901	0.199597	-4.10779	3.99e-05	0.00204396	BTG2
ENSG00000084764	47.1458	-0.831387	0.268254	-3.09926	0.00194006	0.0439828	MAPRE3
ENSG00000138080	113.041	-0.834071	0.270198	-3.08689	0.00202263	0.045644	EMILIN1
ENSG00000139626	12438	-0.869216	0.0887478	-9.79422	1.19e-22	1.46e-19	ITGB7
ENSG00000262874	82.666	-0.880865	0.197925	-4.45049	8.57e-06	0.000579009	C19orf84
ENSG00000069702	1181.96	-0.881675	0.164402	-5.36292	8.19e-08	1.15e-05	TGFBR3
ENSG00000135074	7938.03	-0.886333	0.193882	-4.57151	4.84e-06	0.000362211	ADAM19
ENSG00000257453	5678.39	-0.886588	0.197571	-4.48743	7.21e-06	0.000505837	NA
ENSG00000184293	75.6588	-0.89067	0.278119	-3.20247	0.00136254	0.0338589	CLECL1
ENSG00000102471	2680.63	-0.910773	0.18521	-4.91751	8.77e-07	8.73e-05	NDFIP2
ENSG00000273443	478.105	-0.923879	0.277368	-3.33088	0.000865726	0.023801	NA
ENSG00000268812	57.4316	-0.953032	0.266188	-3.58029	0.000343209	0.0115998	LIF-AS2
ENSG00000056558	5447.38	-0.972564	0.247953	-3.92238	8.77e-05	0.00391529	TRAF1
ENSG00000157483	976.2	-0.988182	0.310467	-3.18289	0.00145813	0.0356495	MYO1E
ENSG00000285018	55.0649	-0.997762	0.300634	-3.31885	0.000903877	0.0245295	NA
ENSG00000162543	97.6125	-1.04824	0.321517	-3.2603	0.00111296	0.0288741	UBXN10
ENSG00000099985	255.614	-1.05634	0.281979	-3.74616	0.000179561	0.00696317	OSM
ENSG00000135447	30.569	-1.07956	0.326837	-3.30304	0.000956427	0.0256253	PPP1R1A
ENSG00000165914	43.9237	-1.11299	0.297752	-3.73798	0.000185504	0.00711872	TTC7B
ENSG00000184557	88.7882	-1.11492	0.284991	-3.91212	9.15e-05	0.00407313	SOCS3
ENSG00000267414	34.7465	-1.11963	0.281474	-3.97775	6.96e-05	0.00321373	SETBP1-DT
ENSG00000172794	599.017	-1.11975	0.323217	-3.46439	0.000531437	0.0165216	RAB37
ENSG00000228985	104.06	-1.12663	0.306581	-3.67484	0.000238	0.00853326	TRDD3
ENSG00000129474	39.2876	-1.12784	0.291163	-3.87357	0.000107251	0.00467589	AJUBA
ENSG00000279196	220.015	-1.13807	0.228535	-4.97984	6.36e-07	6.84e-05	NA
ENSG00000137801	107.796	-1.16286	0.301691	-3.85446	0.000115983	0.00491128	THBS1
ENSG00000096264	231.916	-1.18292	0.385676	-3.06713	0.00216126	0.0482477	NCR2
ENSG00000148600	31.6628	-1.19185	0.384283	-3.10148	0.00192557	0.0437215	CDHR1
ENSG00000099377	271.993	-1.21087	0.240259	-5.03986	4.66e-07	5.32e-05	HSD3B7
ENSG00000035664	309.591	-1.21499	0.273833	-4.43697	9.12e-06	0.000604107	DAPK2
ENSG00000222047	89.1704	-1.21824	0.373805	-3.25902	0.00111799	0.0289538	C10orf55
ENSG00000138061	2077.09	-1.22013	0.256561	-4.75571	1.98e-06	0.000168098	CYP1B1
ENSG00000128342	555.733	-1.22995	0.238259	-5.16224	2.44e-07	3.02e-05	LIF
ENSG00000171916	51.1337	-1.25932	0.367068	-3.43074	0.000601935	0.018161	LGALS9C
ENSG00000232973	601.355	-1.28414	0.25904	-4.95731	7.15e-07	7.42e-05	CYP1B1-AS1
ENSG00000229727	34.5983	-1.28944	0.392486	-3.28531	0.0010187	0.0268182	LOC100506274
ENSG00000147650	182.668	-1.32054	0.320251	-4.12346	3.73e-05	0.0019434	LRP12
ENSG00000139572	41.7497	-1.40239	0.377019	-3.71969	0.00019947	0.00744148	GPR84
ENSG00000122861	176.64	-1.4158	0.381062	-3.71541	0.000202877	0.00753048	PLAU
ENSG00000177494	225.967	-1.49643	0.401039	-3.73138	0.000190432	0.00726996	ZBED2
ENSG00000157227	111.86	-1.50831	0.346542	-4.35246	1.35e-05	0.000847753	MMP14
ENSG00000011590	3305.04	-1.51408	0.305329	-4.95885	7.09e-07	7.41e-05	ZBTB32
ENSG00000266088	45.4284	-1.55835	0.411904	-3.78329	0.000154769	0.00618071	NA
ENSG00000227630	27.7754	-1.5597	0.353113	-4.41699	1e-05	0.0006497	LINC01132
ENSG00000120075	67.7135	-1.57098	0.325661	-4.82396	1.41e-06	0.000126209	HOXB5
ENSG00000184371	15522.7	-1.70587	0.470886	-3.62268	0.000291562	0.0101331	CSF1
ENSG00000232132	19.888	-1.80586	0.484723	-3.72555	0.000194889	0.00734583	NDFIP2-AS1
ENSG00000183762	18.3217	-2.07076	0.65987	-3.13813	0.00170029	0.0399561	KREMEN1
ENSG00000171246	717.329	-2.20973	0.37643	-5.87023	4.35e-09	8.5e-07	NPTX1
ENSG00000104951	81.793	-2.26322	0.568284	-3.98255	6.82e-05	0.00317946	IL4I1
ENSG00000148053	795.905	-2.30264	0.725778	-3.17265	0.00151057	0.0365512	NTRK2
ENSG00000106123	14.4096	-2.37756	0.50384	-4.71888	2.37e-06	0.00019442	EPHB6
ENSG00000142188	17.5858	-2.68449	0.856626	-3.13379	0.00172564	0.0403171	TMEM50B
ENSG00000162594	33.6522	-2.92416	0.798392	-3.66256	0.000249709	0.00886677	IL23R
ENSG00000258987	29.8106	-3.04566	0.881264	-3.45601	0.000548232	0.0169011	NA

## Sheet: GSEA NK steroid vs NK
	ID	Description	setSize	enrichmentScore	NES	pvalue	p.adjust	qvalues	rank	leading_edge	core_enrichment
HALLMARK_IL2_STAT5_SIGNALING	HALLMARK_IL2_STAT5_SIGNALING	HALLMARK_IL2_STAT5_SIGNALING	159	-0.483297	-1.86024	1.22e-05	0.000608122	0.00044809	1412	tags=33%, list=12%, signal=29%	GLIPR2/CD86/MAFF/SLC39A8/PNP/GBP4/HOPX/CCNE1/GADD45B/MAP3K8/FAH/RORA/LRIG1/TWSG1/TNFSF11/IL2RB/DENND5A/TNFRSF9/TNFRSF18/ST3GAL4/MYO1C/BHLHE40/CDC6/IKZF2/PHTF2/TNFSF10/CDCP1/IKZF4/FLT3LG/FURIN/CAPG/CCND3/TNFRSF4/ENPP1/RNH1/SPRED2/AHR/PHLDA1/IL1RL1/ETV4/ADAM19/TRAF1/MYO1E/NCS1/TNFRSF8/BATF3/EMP1/LIF/SPRY4/CSF2/CSF1/IL13
HALLMARK_HYPOXIA	HALLMARK_HYPOXIA	HALLMARK_HYPOXIA	139	0.484496	1.76005	0.000402723	0.00671205	0.00494572	1145	tags=26%, list=9%, signal=24%	CXCR4/DDIT4/VEGFA/ISG20/BTG1/KLHL24/DUSP1/CCNG2/IRS2/PLAC8/MT2A/ANGPTL4/NFIL3/ACKR3/ZFP36/BNIP3L/SAP30/PGK1/SCARB1/UGP2/AK4/P4HA1/TPD52/BCL2/HK2/KLF7/STC2/FOSL2/ANKZF1/CASP6/GAA/TNFAIP3/MT1E/MXI1/GAPDHS/PNRC1
HALLMARK_TGF_BETA_SIGNALING	HALLMARK_TGF_BETA_SIGNALING	HALLMARK_TGF_BETA_SIGNALING	40	-0.58767	-1.77945	0.00154747	0.0158872	0.0117064	2014	tags=30%, list=16%, signal=25%	SMURF1/SMAD7/KLF10/SLC20A1/WWTR1/PPP1R15A/TGFBR1/JUNB/ID3/FURIN/THBS1/BCAR3
HALLMARK_GLYCOLYSIS	HALLMARK_GLYCOLYSIS	HALLMARK_GLYCOLYSIS	145	0.444761	1.62018	0.0029939	0.0249492	0.0183836	702	tags=14%, list=6%, signal=13%	CXCR4/DDIT4/VEGFA/ISG20/GFUS/EGLN3/IRS2/B4GALT4/ANGPTL4/RPE/NOL3/SAP30/PGK1/UGP2/AK4/P4HA1/GNPDA1/COG2/HK2/STC2
HALLMARK_INTERFERON_GAMMA_RESPONSE	HALLMARK_INTERFERON_GAMMA_RESPONSE	HALLMARK_INTERFERON_GAMMA_RESPONSE	163	-0.385908	-1.49165	0.00438266	0.0283568	0.0208945	1902	tags=36%, list=16%, signal=31%	HLA-B/STAT1/PSMB2/PTPN6/RBCK1/PIM1/CD274/VAMP5/CD69/RNF31/HIF1A/DDX60/CD86/PNP/ICAM1/GBP4/WARS1/PARP14/IL15RA/PSME2/SAMD9L/IRF9/IL15/RSAD2/C1R/BPGM/RTP4/CASP7/IFI44/CMPK2/IL2RB/APOL6/IFI35/LYSMD2/CSF2RB/EPSTI1/XAF1/TRAFD1/GCH1/IRF1/OAS3/GPR18/CDKN1A/MX2/IFIT2/TNFSF10/BANK1/GZMA/USP18/CD38/SLAMF7/MX1/ITGB7/OASL/XCL1/SOCS3/IRF7/IFIT3/IFI44L
HALLMARK_INTERFERON_ALPHA_RESPONSE	HALLMARK_INTERFERON_ALPHA_RESPONSE	HALLMARK_INTERFERON_ALPHA_RESPONSE	84	-0.451178	-1.56768	0.00510423	0.0283568	0.0208945	1237	tags=31%, list=10%, signal=28%	GBP4/WARS1/PARP14/PSME2/PARP9/SAMD9L/IRF9/IL15/RSAD2/RTP4/IFI44/CMPK2/IFI35/EPSTI1/TRAFD1/OAS1/IRF1/IFIT2/MOV10/USP18/MX1/OASL/IRF7/IFIT3/IFI44L/CSF1

## Sheet: Norm counts NK-Steroid vs NK
symbol	NK	NK	NK	NK	NK_steroid	NK_steroid	NK_steroid	NK_steroid
FKBP5	741.356	451.467	815.516	905.699	10103.7	9089.88	9209.98	10747.9
CXCR4	635.448	532.011	839.005	726.985	9437.03	10165.3	9172.31	9869.75
SMAP2	2669.68	2717.28	2323.23	2257.78	7108.15	8740.9	6642.52	6436.46
KLF9	187.837	193.94	176.169	154.454	1285.4	1117.16	1104.82	1071.96
ISG20	229.8	252.228	349.402	280.605	845.041	1025.59	1256.52	1184.45
NA	402.65	303.098	468.316	537.759	1508.36	1364.4	1602.83	1970.92
SOCS1	1703.52	1324.73	1865.92	2431.64	6451.52	6682.6	7591.46	7118.96
ZFP36L2	3546.92	2923.94	4155.39	4687.8	13289.9	11666.1	14055.1	16673
TSC22D3	568.506	149.429	271.594	315.377	4801.57	2872.26	3486.04	4434.34
NUGGC	163.858	129.294	190.85	133.429	559.644	422.241	470.804	469.808
MYO1B	35.9687	33.913	19.819	19.4078	346.712	448.695	239.587	138.012
ITGB7	19116.4	19253.1	16454.9	16377	9969.92	9411.39	9816.79	9778.06
DAB2IP	2.99739	2.11957	2.93615	2.42598	182.832	229.943	100.438	143.684
ZNF740	10764.6	11053.5	9450	9380.46	5924.2	5969.37	6053.5	5863.62
VSTM2L	25.9774	16.9565	6.60634	27.4944	373.468	387.648	145.426	398.911
IRF2BPL	1967.29	1407.39	1530.47	1534.84	3118.18	2888.53	2993.27	3361.44
KLRD1	4760.86	5051.98	4716.93	4356.25	10820.5	11294.7	10370.2	9437.75
RAP1GDS1	1072.07	973.94	949.845	1007.59	1525.09	1599.43	1552.61	1730.82
LEXM	4.99566	6.3587	10.2765	4.85196	78.038	53.9247	50.2191	86.0212
ZBED4	1041.09	909.294	1098.12	1090.88	1847.27	1731.7	1753.48	1551.22
ASCC1	524.544	499.158	519.699	544.228	799.333	759.016	830.708	870.61
KLHL24	209.818	291.44	243.701	270.092	477.147	535.178	521.023	587.024
DARS1	1158.99	909.294	1142.16	1159.62	1956.53	1631.99	1829.86	1978.49
ADGRE5	11955.6	11107.6	11101.6	10712.3	17202.9	22092.9	18683.6	17581.4
AREG	7.99305	3.17935	1.46808	7.27794	428.094	299.13	71.1437	381.896
RAPGEF5	41.9635	51.9294	62.3932	78.44	159.421	158.722	174.721	186.222
IMPDH1P10	394.657	391.06	425.008	473.066	724.639	850.587	630.878	853.595
TACC1	4562.03	4207.34	4426.25	4564.08	3545.16	3237.52	3248.55	3368.06
TTC22	248.784	206.658	290.679	287.074	671.127	497.532	711.437	843.197
AKIRIN2	1547.65	1313.07	1447.52	1404.64	2078.04	2227.19	2243.12	2179.83
EIF4B	3943.57	3867.15	4084.19	4029.55	5609.82	5843.2	7341.41	6311.69
GPATCH8	1396.79	1655.38	1584.05	1576.89	2369.01	2576.18	2203.36	2283.81
DDIT4	1720.5	840.408	1954.74	2155.89	7361.22	5785.21	7662.6	10920.9
SPON2	8.99218	3.17935	5.13826	8.0866	142.698	138.373	61.7277	85.0759
EIF3L	1391.79	1263.26	1291.17	1319.73	1765.89	1676.75	1870.66	1821.57
GMDS	202.824	211.957	209.201	190.844	340.023	319.479	337.933	341.249
SYTL3	2097.18	1389.38	1765.36	1962.62	4926.43	4158.31	3653.44	5193.41
ANAPC16	1103.04	1112.77	1081.24	1029.42	1659.98	1866	1702.22	1577.69
OXNAD1	323.719	402.717	406.657	321.038	982.165	1126.31	1035.77	672.1
CASP8	735.361	896.576	738.442	672.805	1936.46	2320.8	1684.43	1631.57
CFLAR	4133.41	4820.95	4363.85	4452.48	7007.82	8781.59	6330.75	7321.25
PRDX6	1606.6	1702.01	1675.07	1656.14	2127.09	2760.34	2479.57	2272.47
CTBP1-AS	1828.41	1713.67	1903.36	1732.15	2575.26	2631.12	3049.76	2488
CD7	2886.49	3551.33	3576.23	2038.63	8029	8969.82	8668.03	7171.9
CD55	997.133	901.875	737.708	651.78	2121.52	2576.18	1809.98	1612.66
GZMA	20762	17502.3	19250.9	18484.4	11379.1	11479.9	13703.5	12807.7
PRF1	62915.3	48066.4	49601.9	54327.4	82618.9	81103.8	79882.9	79321
EHBP1L1	5453.26	5875.44	6233.45	5896.75	3921.97	4524.59	4077.16	4312.4
VEGFA	231.798	51.9294	180.573	110.786	597.548	995.064	596.352	527.471
HERPUD1	1105.04	972.881	1106.19	1069.05	1780.38	1502.77	1777.55	1593.75
MIR3918	212.815	136.712	224.616	196.504	494.984	422.241	431.047	598.367
NA	2342.96	1870.52	2025.21	2002.24	2930.89	4207.15	3470.35	3330.25
PDLIM7	1362.82	1261.14	1519.46	1239.68	945.375	925.878	889.297	906.531
NA	477.585	337.011	394.178	381.688	641.027	706.109	629.831	740.16
JMJD4	348.697	367.745	326.647	290.309	652.175	757.999	559.734	742.051
RPL29	4794.83	4566.6	4954.75	5130.14	6056.87	6571.7	7407.32	7118.96
TLE1	174.848	174.864	69.7336	80.866	1884.06	2719.64	1100.64	1658.98
ELOVL6	1636.58	1330.03	1736.73	1673.93	3254.19	2649.43	2881.32	2820.74
SNAP47	690.4	752.446	628.336	729.411	1639.91	1782.57	1130.98	1584.3
SLAMF7	9516.73	11527.3	8514.1	8152.1	5531.78	6223.73	5529.33	5050.67
PNPLA2	1590.62	1563.18	1760.96	1566.37	2053.52	2172.25	2202.32	2225.21
MYC	466.594	274.484	428.678	447.189	1476.03	1128.35	1400.9	944.342
CASC11	144.874	78.4239	126.989	134.238	426.98	345.932	379.782	289.258
EPB41	1609.6	1680.82	1750.68	1469.34	2182.84	2299.43	2451.32	2271.53
PSME2	1878.37	1871.58	1862.25	1851.02	1384.62	1453.93	1504.48	1548.38
NA	1656.56	1568.48	1552.49	1670.69	2302.12	2002.34	2327.87	2479.49
NA	1022.11	848.886	921.951	1022.15	630.993	481.253	632.97	613.492
MAPK1	6751.13	5584	5901.66	6218.6	8847.29	8076.5	8836.47	8652.22
RPL34	1793.44	1871.58	1920.24	1727.3	2201.79	2416.44	2659.52	2647.75
RAB11FIP1	3800.7	3136.96	3491.82	3612.28	2350.06	1761.2	2094.56	2345.26
TLE3	2623.72	2054.92	2364.34	2169.63	1454.85	1069.34	1682.34	1274.25
NA	146.872	114.457	167.361	165.775	355.631	232.996	318.054	281.696
RPL13AP5	370.678	362.446	355.274	386.539	505.018	491.427	643.432	621.999
CEBPD	1085.06	766.223	1515.79	1076.33	2255.3	2391	2890.74	2811.29
TRERF1	1060.08	893.397	1051.14	853.136	1756.97	1564.84	1479.37	1640.07
NPTX1	1714.51	1535.63	641.549	1150.72	328.875	378.491	153.796	228.76
RPL13A	8363.73	7598.64	9042.61	8871.81	11432.6	11604	16052.3	13752
LOC283335	670.417	651.766	676.049	668.762	871.796	918.756	1150.85	1024.69
CBFB	3469.98	2849.76	3499.16	3127.9	5618.74	6246.11	6419.68	4741.56
NA	27.9757	5.29891	33.0317	14.5559	85.8419	184.158	97.2995	74.6777
RPL21	2995.4	2793.59	2904.59	2942.71	3596.44	3506.13	3921.28	3834.09
SP100	1789.44	2039.02	1959.88	1978.79	2681.16	2474.43	2464.92	2748.9
IL4R	3615.86	3506.82	4115.02	3499.88	5013.39	6283.76	5310.67	4764.25
RPS14	4509.08	4073.81	4316.14	4293.98	5445.94	5208.32	6256.46	5880.63
CALR	10861.6	9935.46	10222.9	9952.99	5978.83	6876.93	8029.83	6819.31
FASLG	1899.35	2031.6	1630.3	1888.22	1069.12	1315.56	1049.37	1106.93
RPS6KA5	1185.97	1054.48	1091.51	1213.8	858.419	689.83	754.333	757.175
IRF1	3451	3256.71	3209.95	3647.06	2143.82	2456.12	2327.87	2767.8
RPL13	12015.6	10276.7	11377.6	11890.5	14775.9	14488.5	18077.8	16722.1
IRAK3	110.904	98.5598	113.042	67.1188	327.76	368.316	305.5	210.799
CTBP1	3381.06	3100.92	3945.45	3269.41	4745.83	5029.25	6271.11	4941.96
NCK2	868.245	753.506	883.047	819.173	1100.34	1299.28	1223.04	1299.77
TFEB	947.177	967.582	851.484	801.382	1197.33	1676.75	1268.03	1329.07
VCL	999.131	949.565	1012.97	910.551	634.338	633.87	706.206	621.054
ADCY3	2419.9	2472.47	2764.39	2490.67	3217.4	3951.77	3668.09	3271.64
RPL3	11129.3	9723.51	10214.1	11187	13302.1	13862.7	16523.1	15903.5
LINGO3	137.88	192.88	229.754	206.208	370.123	480.235	467.665	506.674
SRGN	9036.14	7132.34	7136.32	8967.23	13363.5	13517.8	12722.2	15757
BHLHE40	20387.3	20161.3	17040.7	17433.1	12840.6	15023.6	11913.4	12648.9
FBXL8	62.9453	99.6196	104.233	61.4582	217.392	283.868	170.536	155.027
ZNF668	783.319	742.908	691.464	659.058	530.659	525.003	508.469	498.167
PIK3IP1	210.817	482.201	171.031	123.725	2002.23	3874.44	1678.16	1800.77
WDSUB1	93.9184	51.9294	57.989	94.6132	258.64	157.704	230.171	232.541
SUPV3L1	1033.1	835.109	880.111	728.603	1656.64	1596.38	1591.32	1330.97
TGFBR3	1452.74	1413.75	1527.53	1629.45	648.831	653.202	1024.26	942.452
TOX	1200.96	1172.12	1264.01	1434.56	1848.39	1860.91	1999.35	2262.07
TXNIP	4974.68	7614.54	4579.66	3798.28	19485	22459.1	14876.4	14000.7
TBC1D14	1742.49	1553.64	1626.63	1863.96	2515.05	2282.14	2251.49	2873.67
ELP3	748.349	613.614	685.591	663.101	1002.23	868.901	1072.39	1110.71
NOP53	3238.18	2666.41	3053.6	3230.6	4004.47	4387.24	5664.3	5096.05
FOXN2	939.184	911.413	972.6	1035.08	1294.32	1326.75	1393.58	1310.17
SCPEP1	458.601	650.707	408.125	415.651	948.72	1518.03	994.966	995.388
PKM	38975.1	30447.6	28297.2	35082.1	21104.8	21462	19988.3	25578.5
CCDC6	825.283	1018.45	547.592	706.769	1365.67	1818.18	1143.53	1572.01
ZNF609	1379.8	1366.06	1403.48	1475.8	1714.61	1738.82	1639.44	1836.69
IL7R	0.999131	9.53805	16.1488	11.3212	100.335	453.782	273.066	105.872
PALD1	15191.8	12148.3	11840.8	12242.3	19734.7	19379.3	17686.5	18606.1
LOC100129931	1113.03	903.995	1019.58	1111.91	1421.41	1334.89	1411.37	1546.49
LIF	575.5	746.087	630.538	845.858	248.607	475.148	206.108	262.79
TRADD	806.299	761.984	758.261	735.881	1222.97	1386.78	1210.49	1108.82
NFATC3	3302.13	4485	3876.45	3730.35	2225.2	2577.2	2707.65	2650.59
TRAFD1	1466.72	1521.85	1331.54	1258.27	971.016	1062.22	1055.65	944.342
LPXN	6154.65	5091.2	4785.93	5328.26	4228.55	3829.67	4170.28	4021.25
UBASH3B	846.264	999.375	747.25	603.26	1561.88	2081.7	1529.59	1273.3
MKRN1	883.232	1012.09	988.749	947.75	1193.98	1220.94	1437.52	1315.84
GCH1	2316.99	2147.12	2348.92	2345.11	1497.22	1698.12	1698.03	1707.19
EIF3F	2200.09	2001.93	2058.98	2121.12	2521.74	2592.46	3277.84	2874.62
NGFR	11.9896	6.3587	11.7446	12.9386	32.33	32.5583	38.7106	38.7568
HSD3B7	743.354	420.734	427.944	485.196	318.841	188.228	199.83	190.948
ARSB	642.442	515.054	598.975	580.618	423.635	434.45	402.799	381.896
NA	58.9488	63.587	42.5742	39.6243	160.535	198.402	120.317	107.763
ERGIC1	1071.07	887.038	960.121	885.483	1440.36	1198.55	1437.52	1393.35
GPR15	2646.7	2812.66	2851.74	2748.64	1719.07	1760.19	1829.86	1641.02
CPD	2045.22	1876.88	1570.11	2007.9	2541.81	2884.47	2555.94	2831.14
B3GNT5	61.9461	65.7065	49.9146	25.8771	150.502	161.774	77.4211	128.559
OTUD7A	14.987	28.6141	27.1594	18.5992	62.4304	69.1865	42.8955	56.7173
NA	563.51	328.533	347.934	393.817	258.64	161.774	168.443	154.082
REPIN1	1091.05	1153.04	1275.76	1022.95	1435.9	1532.28	1695.94	1431.17
RIPOR2	949.175	915.652	1102.52	873.353	1898.55	1830.39	2101.88	1804.55
TMEM243	276.759	259.647	240.03	261.197	333.334	414.101	369.32	349.756
ZBTB32	977.151	343.37	961.589	1069.05	307.693	227.908	314.916	323.288
CYP1B1-AS1	1379.8	975	774.41	802.191	576.367	380.526	288.76	368.662
APLP2	1395.79	1295.05	1159.05	1273.64	966.557	1048.99	978.226	976.482
NDFIP2	3225.2	3661.55	2260.1	2772.9	1606.47	2156.99	1258.62	1316.79
GPD1L	447.611	394.239	325.913	344.489	710.146	606.399	558.688	560.556
GPR146	2.99739	1.05978	2.20211	0.80866	27.8707	47.8201	9.41608	14.1793
EVA1C	17.9844	21.1957	13.2127	12.9386	42.3635	40.6979	53.3578	38.7568
BHLHE40-AS1	3938.58	3806.74	3112.32	3288.82	2353.4	2862.08	2218.01	2367.95
KCNN4	833.276	771.522	793.495	845.858	498.329	485.323	426.862	441.449
TMTC4	303.736	255.408	269.392	282.222	212.932	170.931	144.38	167.316
CREG1	332.711	263.886	324.445	519.16	627.649	1003.2	609.953	1112.6
ITPR1	1303.87	1663.86	1374.12	1531.6	998.887	1212.8	1055.65	915.984
NA	7.99305	7.41848	5.8723	14.5559	34.5597	43.7503	32.4332	26.4681
PARP8	1690.53	2241.44	1516.52	1718.4	3358.98	4222.41	2971.3	3570.35
RPS11	6505.34	5726.01	6342.09	6457.96	7600.91	7602.37	8736.03	8327.04
CABIN1	3288.14	3257.77	3500.63	3487.75	4141.59	4150.17	4230.96	4233.94
EFHD2	10707.7	9172.42	9369.26	9297.16	7160.55	6423.15	7494.16	7399.71
RPL6	6916.99	5831.98	5919.28	6384.37	7823.87	7783.48	8732.89	8007.53
IRF2BP2	2668.68	2525.46	2309.28	2626.53	1788.19	1762.22	1932.39	2005.9
NA	2414.9	2705.63	2390.76	2393.63	1364.55	1603.5	1888.45	1667.49
RPE	385.665	362.446	405.923	486.005	588.63	628.783	639.247	605.929
NA	291.746	239.511	230.488	297.587	180.602	137.355	160.073	175.824
PIK3R5	1922.33	2767.09	2305.61	2302.25	3228.55	4330.26	3389.79	3718.76
CLASP1	1709.51	1850.38	1809.4	1872.86	2736.91	4134.91	2703.46	3058.95
HOXB5	138.879	57.2283	112.308	159.306	44.5932	20.349	39.7568	52.9361
TBC1D1	1087.05	1027.99	1036.46	954.219	1251.95	1285.04	1298.37	1215.64
PSTPIP1	2978.41	3993.26	3710.56	2770.47	2132.67	2334.03	2224.29	1882.07
MOV10	1011.12	1053.42	1310.26	997.886	705.687	702.039	851.632	673.99
IKZF1	8158.91	7170.49	7609.77	6902.72	10653.3	9288.28	10538.7	10229.9
RPS27	3139.27	3706.06	3626.15	3517.67	4519.52	4638.55	4491.47	4614.89
SND1	3954.56	3270.49	3277.48	3630.07	4440.36	4560.2	4539.6	4675.39
SELPLG	5075.59	3931.79	4926.13	4370.81	6528.44	6093.5	7509.85	6378.8
CYP1B1	4646.96	3376.47	2679.24	2802.82	2006.69	1406.11	1219.91	1164.59
ATOH8	12.9887	7.41848	5.13826	11.3212	56.8563	47.8201	36.6181	20.7963
RPL10A	3577.89	3389.19	3495.49	3802.32	4693.43	4414.71	5280.33	5125.35
NFIL3	1353.82	1231.47	1087.11	1104.63	1810.48	1981.99	1567.25	1826.3
EPHB6	16.9852	38.1522	33.7657	27.4944	3.34449	5.08724	5.23116	8.50759
EIF3G	1894.35	1924.57	1909.23	1934.31	2104.8	2354.37	2538.16	2456.8
CDH24	234.796	249.049	228.286	234.511	134.894	189.245	127.64	143.684
EEF1A1	79903.5	64217.5	65386.6	74152.5	93672.4	86984.7	104968	103339
NA	879.236	740.788	735.506	770.653	1122.63	1004.22	1010.66	986.88
KANSL1L	95.9166	107.038	118.914	119.682	185.062	193.315	220.755	149.355
PPP2R5C	2275.02	2034.78	2167.61	2030.55	2876.26	2408.3	2892.83	3074.08
ITGAL	24120	30437	27674	26707.6	17149.4	19937.9	19509.1	19545.7
RHOC	1434.75	1286.58	1316.13	1141.02	911.93	960.471	932.192	849.814
TMEM131	1677.54	1673.4	1641.31	1681.2	2167.23	1967.74	1927.16	2113.66
TAGAP	1302.87	1741.22	1483.49	1132.93	2299.89	2639.26	2366.58	1894.36
ELF1	2834.54	2865.65	2736.49	2854.57	3290.98	3220.22	3315.51	3371.84
ABLIM1	661.425	564.864	637.879	395.435	1399.11	1030.67	1205.26	1143.8
ORAI2	4429.15	4197.8	4242.74	4594.81	3102.57	3684.18	3405.48	3571.3
NA	14970	15521.6	14282.2	13731.9	17211.8	19188.1	18001.5	18498.3
TMEM106A	240.791	276.603	232.69	229.659	163.88	188.228	145.426	156.918
NA	33.9705	51.9294	47.7125	38.8157	137.124	170.931	116.132	91.6929
RPL18A	5772.98	4935.41	5511.16	6149.05	7483.85	7018.36	8617.81	9110.68
STK17B	15461.6	12100.6	10596.6	13535.4	9690.1	8159.93	7927.3	9655.17
COX1	159404	148602	161339	159338	197023	181352	211688	208703
ADAM19	12653	7078.29	7938.62	8991.49	6127.1	4338.4	4736.29	4631.91
RPL27A	4722.89	4034.59	4596.54	4938.49	5606.48	5787.24	6907.22	6608.51
FLNA	84696.4	77979.9	84088.4	75715.6	58399.2	60848.5	65735.8	56450.7
CFLAR-AS1	280.756	368.804	264.254	289.5	517.281	668.463	404.892	513.291
PATZ1	639.444	572.283	578.422	520.777	797.103	847.534	823.384	715.583
ATP13A2	2642.7	2100.49	2357	2108.18	1807.14	1697.1	1880.08	1652.36
BTG1	2667.68	3761.17	2094.94	1871.24	5256.42	8182.32	5362.98	4983.56
GRAMD1B	1552.65	1409.51	1592.13	1420.01	1133.78	1064.25	1141.44	1029.42
EEF2	21492.3	19127	20124.4	21153.7	23269.8	25151.3	29039.2	27074.9
RPL7A	7795.22	6557.94	7590.68	7805.99	9212.95	8928.11	11858	11164.8
EIF3E	1534.67	1428.59	1437.25	1526.75	2133.78	1826.32	2123.85	2105.16
EXOC4	579.496	610.435	536.582	580.618	876.256	967.593	851.632	902.75
RPS3A	7091.83	6162.64	5844.41	6819.43	8644.39	7804.84	8795.67	9193.87
NA	4829.8	3151.79	2780.54	3480.47	2022.3	2384.9	1385.21	1910.43
EIF3H	1790.44	1602.39	1614.15	1734.58	1926.42	2024.72	2339.37	2195.9
OGFRL1	600.478	352.908	482.997	484.387	940.916	575.876	1008.57	1002
DARS1-AS1	139.878	116.576	187.914	137.472	296.545	220.786	200.876	251.447
NA	182.841	179.103	197.456	184.374	270.904	265.554	289.806	301.547
RPL4	11291.2	9614.35	9961.63	11189.4	13179.5	12938.9	15579.4	14805.1
RPL15	8021.03	7190.63	7084.2	7799.53	9192.88	8994.24	9854.45	9733.63
RPL5	4749.87	3938.15	4270.63	4580.25	6110.38	5375.18	6510.7	5887.25
FBXO32	79.9305	146.25	104.233	76.8227	188.406	209.594	207.154	178.659
CES4A	82.9279	127.174	85.1484	69.5448	272.018	413.084	188.322	174.878
C19orf84	119.896	134.592	145.339	97.0392	91.416	61.0469	60.6814	57.6625
NA	4269.29	3623.4	3935.91	4170.26	5214.06	4655.84	5539.8	5446.75
DAPK2	439.618	518.234	287.743	307.291	142.698	247.24	128.686	149.355
PIM2	893.223	1617.23	1178.13	943.706	2286.51	3660.78	2515.14	1877.34
NKG7	31138.9	28224.1	27839.9	27326.2	20312.2	22318.7	24936.9	22126.3
ATP2B4	8386.71	7332.64	7909.99	7299.77	6595.33	4988.55	6030.48	5499.68
NA	83.927	73.125	68.2655	88.1439	127.091	112.937	129.733	129.504
LINC01132	52.954	36.0326	56.5209	77.6314	22.2966	15.2617	16.7397	21.7416
IGBP1	532.537	529.891	456.571	504.604	614.271	645.062	690.513	656.03
LAG3	2750.61	3872.45	2961.11	3206.34	1472.69	2020.65	2039.11	2298.94
LINC00426	107.906	169.565	161.488	94.6132	290.97	348.985	436.279	284.532
RPL19	6324.5	5509.81	5997.09	6418.33	7512.83	7221.85	8634.55	8703.26
MAN2A2	3209.21	4024	3955	4042.49	2549.61	2851.91	2053.75	2751.73
RPS2P46	389.661	411.196	445.561	409.991	486.066	542.3	726.085	597.422
MMP14	129.887	99.6196	248.105	194.887	39.019	46.8026	96.2533	54.8267
NA	979.149	1504.89	841.941	771.462	1853.96	3176.47	2098.74	2167.54
NA	1318.85	1175.3	1217.77	1128.89	688.964	853.639	1005.43	771.355
RPS25	3077.32	2803.13	3077.09	3282.35	3690.08	3691.3	4451.72	4111.06
NA	61.9461	71.0054	131.393	123.725	176.143	253.345	288.76	226.869
NA	3.99653	9.53805	9.54249	4.85196	54.6266	33.5758	20.9246	17.0152
AUH	211.816	232.092	206.999	202.974	289.856	334.74	275.159	286.422
IFI35	939.184	982.419	886.718	808.66	654.405	709.161	708.299	604.984
LIX1L	1756.47	1467.8	1529	1686.86	2169.46	1854.81	1997.26	2252.62
NR1D2	170.851	158.967	119.648	118.873	278.707	206.542	231.217	210.799
TGFBRAP1	592.485	650.707	656.23	603.26	784.84	856.691	806.644	711.802
PHLDA1	9045.14	5458.94	5194.79	6725.63	4147.16	4245.81	2801.81	3827.47
ZNF318	606.473	758.804	717.889	711.621	502.788	480.235	448.833	566.227
PIGV	235.795	241.63	170.297	185.183	254.181	334.74	331.655	364.881
CTHRC1	1.99826	13.7772	2.20211	4.85196	28.9856	193.315	19.8784	25.5228
SRF	2707.65	2492.61	2491.32	2425.17	1996.66	2250.59	2019.23	1851.82
MAST4	583.493	442.989	574.752	677.657	982.165	1068.32	747.009	1028.47
ACBD5	1244.92	1162.58	1241.99	1111.91	992.198	789.54	988.689	889.516
SECISBP2L	1558.65	1513.37	1494.5	1544.54	1255.3	1298.26	1159.22	1142.85
JUND	7918.12	7532.94	7626.65	7262.58	4521.75	5789.28	6147.66	5482.67
RPL11	3896.61	3912.72	3734.78	4051.39	4578.6	4897.99	5840.06	5099.83
NA	8.99218	0	2.20211	1.61732	26.7559	37.6456	14.6472	17.0152
RPS12	5038.62	4382.2	4543.69	5094.56	5981.06	5523.73	6940.7	6456.31
PLEK	5645.09	5240.63	5285.07	4881.07	3225.2	4091.16	3796.77	3504.18
STK16	550.521	520.353	537.316	475.492	695.653	687.795	786.766	637.124
MCTP2	2006.26	1627.83	1726.46	2113.03	3314.39	2698.27	2485.85	3255.57
CCNB1IP1	249.783	273.424	280.402	243.407	358.975	331.688	393.383	401.747
NA	151.868	150.489	196.722	158.497	243.033	286.92	231.217	226.869
JAML	83.927	74.1848	146.808	50.1369	219.621	182.123	474.989	207.018
MAP4	4658.95	4577.2	4357.25	4683.76	5788.19	7829.26	5132.81	7318.42
PSMC2	1924.33	1745.46	1769.77	1770.16	1447.05	1436.64	1625.84	1509.62
NA	1007.12	980.299	957.185	952.601	1409.14	1377.62	1346.5	1217.53
NA	69.9392	62.5272	62.3932	82.4833	102.564	121.076	110.901	136.121
EPHA1	20.9818	9.53805	31.5636	24.2598	60.2008	62.0643	82.6523	52.9361
RPL37A	2992.4	2806.3	3008.09	2975.87	3641.03	3394.21	4074.03	3746.17
GPR65	921.199	786.359	797.165	701.917	1076.93	943.174	1217.81	1067.23
PPT1	1350.83	1218.75	1117.21	1172.56	1375.7	1557.71	1658.28	1586.19
NA	2372.94	2145	2488.39	2383.93	3066.9	2838.68	3610.54	3125.12
CLDND1	3547.92	2988.59	3913.89	4158.94	2593.09	2172.25	2431.44	2686.51
AP3S1	610.469	521.413	532.911	506.221	726.869	667.446	728.177	674.935
WNT9A	4.99566	1.05978	0	5.66062	61.3156	31.5409	10.4623	41.5927
RASA2	1520.68	1466.74	1511.38	1621.36	2156.08	1869.05	1871.71	2043.71
NSMCE1	415.639	421.794	397.848	393.817	474.917	523.986	621.462	553.939
PRRC2B	8426.67	8117.94	8407.67	8108.43	10605.4	9027.82	9608.59	10141
DUSP10	852.259	925.19	606.315	764.184	1076.93	1554.66	1054.6	1164.59
PAIP2	979.149	1130.79	962.324	1013.25	1273.14	1266.72	1238.74	1291.26
RPL22	345.699	274.484	254.711	297.587	432.554	409.014	388.152	484.933
SNTB2	882.233	770.462	977.738	870.927	1587.52	1092.74	1302.56	1373.5
LRP12	355.691	176.984	160.754	205.4	144.928	70.2039	73.2362	71.8419
SLC5A3	2479.84	1963.78	2268.91	2752.68	1530.66	1057.13	1563.07	1681.67
MFNG	2791.57	2631.44	2952.3	2917.65	3189.53	3499	4151.45	3810.45
RPS24	3671.81	3379.65	3386.12	3890.46	4361.21	4158.31	5080.5	5039.33
HSPBAP1	38.9661	56.1685	49.9146	53.3716	84.727	85.4656	87.8834	82.24
RPL23A	5238.45	4435.19	4860.06	5425.3	6396.89	5973.44	7140.53	7198.37
BTG2	7488.49	8250.41	4650.86	5198.88	3372.36	5161.51	2906.43	3053.28
FAM214B	613.467	672.962	739.176	650.163	389.075	558.579	484.405	509.51
SSH2	1608.6	1707.31	1724.25	1727.3	2418.06	2158.01	2395.87	2578.74
ANKRD34A	39.9653	31.7935	54.3188	67.9274	92.5308	76.3086	105.669	98.3099
STARD3NL	912.207	893.397	780.282	804.617	614.271	677.62	629.831	687.224
NA	554.518	547.908	635.677	644.502	445.932	465.991	334.794	381.896
RPL18AP3	470.591	393.179	449.965	552.315	645.486	595.207	738.639	769.464
ATN1	2301	2380.27	2443.61	2007.9	1799.33	1966.73	1778.59	1621.17
PTMS	1549.65	1570.6	1404.95	1216.22	935.342	1114.11	1128.88	1050.21
CLDND2	606.473	623.152	892.59	763.375	541.807	378.491	477.082	533.142
QKI	1589.62	1750.76	1628.1	1500.87	2101.45	2704.38	2729.62	1949.18
HNRNPA1	10481.9	9864.46	10027.7	10851.4	13055.8	11313	14653.5	14709.6
NA	829.279	688.859	719.357	749.628	925.308	966.576	1043.09	1112.6
STX11	2432.89	1766.66	2006.13	1790.37	1400.23	1444.78	1441.71	1352.71
IRGQ	869.244	869.022	828.729	789.252	575.252	714.249	635.063	604.039
ACSS1	986.143	1201.79	1159.05	1266.36	1353.4	1753.06	1709.54	1730.82
STX1A	383.666	302.038	321.509	266.858	229.655	230.961	186.229	142.738
CLIP1	1410.77	1362.88	1516.52	1539.69	1173.92	1091.72	1081.8	1298.83
NA	849.262	844.647	1019.58	900.039	1078.04	1125.3	1248.15	1107.88
RPL10	15525.5	12477.9	13456.4	14412.7	17990	16292.4	18748.5	18975.7
SLC16A6	362.685	249.049	436.018	287.883	216.277	170.931	244.818	182.441
RPL31	3116.29	2920.76	2892.11	3300.14	3702.35	3633.31	4152.49	4325.64
SLC1A5	17282	9106.71	14746.1	13454.5	27407	16734	27971	22905.3
TRGV7	414.64	475.842	432.348	476.301	317.726	357.124	307.592	373.389
CCNG2	270.765	329.592	373.625	302.439	376.812	528.056	648.664	617.273
NA	2996.4	3905.3	3502.09	3729.54	2079.16	2657.57	2539.2	2695.02
NA	5279.41	2862.47	4551.03	4154.9	8419.19	5138.11	8231.75	7034.83
YARS1	4458.12	4013.4	3557.88	4133.87	5180.61	5158.46	4681.89	4967.49
IL4I1	192.832	64.6468	22.7552	58.2235	22.2966	27.4711	8.36985	12.2887
TMEM242	262.772	297.799	240.764	225.616	370.123	395.787	320.147	362.045
BCL7C	1205.95	1161.52	1016.64	1047.21	740.247	823.115	710.391	829.963
SETBP1-DT	52.954	61.4674	42.5742	43.6676	27.8707	28.4885	17.7859	17.9605
TPT1	22446.5	24455.5	21901.5	21018.7	25990	29391	27335.9	27538.1
LINC00892	658.428	611.495	706.144	916.212	420.291	344.915	481.266	546.376
FSD1	191.833	174.864	154.148	194.078	489.41	368.316	217.616	322.343
CPOX	1644.57	1529.27	1981.9	2044.29	1258.64	1095.79	1372.66	1436.84
ATP6V0E2	1123.02	1005.73	1324.94	958.262	1778.15	1858.88	2012.95	1496.39
GPR150	34.9696	31.7935	35.2338	30.7291	73.5787	76.3086	53.3578	52.9361
RPS19	8899.26	10095.5	9538.09	8468.29	10625.4	13494.4	14133.5	11097.7
CDC37	2932.45	3508.94	3308.31	3458.64	2347.83	2900.74	2567.45	2779.15
NA	281.755	267.065	219.477	236.129	355.631	305.234	351.534	339.358
BICRAL	682.407	789.538	742.112	802.999	975.476	990.994	971.949	998.224
TRAF1	1993.27	2640.98	1708.84	1402.22	806.022	1509.89	826.523	803.494
SOCS3	115.899	55.1087	93.9568	94.6132	43.4783	29.506	46.0342	47.2644
WIPI1	952.172	770.462	975.536	1007.59	700.113	623.696	699.929	709.911
NA	978.15	922.011	860.292	938.854	672.242	612.504	707.253	708.966
NOA1	568.506	526.712	568.879	597.6	629.879	761.051	857.91	710.856
ARID5B	135.882	188.641	134.329	159.306	228.54	322.531	225.986	300.601
THADA	418.636	519.294	421.338	471.449	577.482	669.481	604.722	549.212
AJUBA	37.967	37.0924	33.7657	50.9456	21.1818	25.4362	14.6472	12.2887
ADIPOR1	1426.76	1363.94	1413.02	1310.84	1208.47	1135.47	1204.21	1135.29
RNF227	42.9627	75.2446	78.542	72.7794	115.942	131.251	104.623	101.146
POMT1	605.474	720.652	738.442	617.816	500.558	554.509	535.671	477.37
LRRC75B	72.9366	98.5598	102.765	69.5448	46.8228	57.9945	44.988	47.2644
DAAM1	382.667	376.223	394.178	346.106	315.497	274.711	283.529	275.079
FOXN3	2458.86	3037.34	1970.16	2010.33	3813.83	4589.71	3186.82	2989
MSL2	1536.66	1399.97	1502.58	1505.72	1814.94	1650.3	1937.62	2090.98
RPS23	3483.97	3041.58	3356.02	3687.49	4667.79	4059.62	4531.23	4928.73
TLNRD1	2335.97	2123.8	1988.51	1953.72	1604.24	1715.42	1775.45	1748.78
NA	2378.93	3000.25	2870.09	2928.16	1798.22	2230.25	2012.95	2106.1
THBS1	121.894	164.266	151.212	122.108	41.2487	47.8201	96.2533	64.2796
NA	520.547	489.62	413.263	414.034	302.119	317.444	377.69	324.234
YPEL1	1194.96	1397.85	1299.98	1137.78	2083.62	2604.67	2260.91	1912.32
RPL23	2845.53	3613.86	2931.01	3118.19	3755.86	4423.86	4224.68	3721.6
NA	9.99131	12.7174	7.34038	4.0433	39.019	29.506	17.7859	26.4681
SLC25A36	725.369	794.837	673.113	752.862	1014.49	1041.87	846.401	935.835
RPL7	3911.6	3275.79	3665.78	3842.75	4670.02	4430.99	5464.47	4874.85
MALT1	1068.07	1043.89	925.622	937.237	1471.57	1470.21	1361.15	1114.49
NA	4790.84	4217.94	4702.25	5105.07	5946.5	5534.92	6909.31	6816.47
NA	241.79	266.005	281.871	245.833	355.631	359.159	314.916	369.607
ING1	364.683	296.739	486.667	394.626	561.874	508.724	797.228	570.954
NA	235.795	241.63	278.934	233.703	296.545	377.473	328.517	311.945
FOXC1	0.999131	9.53805	13.2127	0	13.378	60.0294	62.7739	18.9058
DCLRE1A	800.304	760.924	725.229	802.191	659.979	623.696	559.734	633.343
STING1	371.677	918.832	576.954	718.09	1187.29	2213.97	1461.59	1580.52
RPL7P9	233.797	227.853	235.626	248.259	297.659	310.322	327.47	272.243
MHENCR	55.9514	79.4837	91.0207	97.8479	122.631	139.39	155.888	151.246
SLC4A2	2415.9	2271.11	2764.39	2323.28	1884.06	2147.83	2024.46	1909.48
SYAP1	535.534	373.044	453.635	530.481	683.39	590.12	614.138	807.276
CEP68	168.853	189.701	206.999	176.288	254.181	251.31	263.65	230.65
RARG	1084.06	1061.9	891.856	875.779	627.649	788.522	597.398	559.61
NA	148.871	97.5	114.51	76.014	54.6266	31.5409	40.803	21.7416
YOD1	327.715	310.516	289.945	254.728	443.702	425.293	375.597	355.428
TGFBR1	3378.06	2639.92	2263.04	2722.76	2163.88	1947.4	1972.15	1870.72
FXR2	1035.1	919.891	1037.2	1006.78	784.84	869.918	879.881	855.485
LIMK2	828.28	817.093	868.367	764.992	1064.66	1311.49	1010.66	1067.23
ZFP36	1363.81	1111.71	1396.14	1106.25	2177.26	1570.94	1768.13	1934.06
NUCB2	1144.01	825.571	970.398	965.54	742.476	644.045	647.617	763.792
TSPOAP1	1241.92	1581.2	2232.94	1153.15	1036.79	1021.52	856.864	689.115
OSM	509.557	276.603	407.391	355.002	208.473	182.123	227.032	127.614
RPL3P4	249.783	218.315	245.903	236.937	287.626	299.13	419.539	361.1
GTF2I-AS1	662.424	648.587	717.155	751.245	859.533	885.18	789.905	840.361
NA	641.442	714.294	582.826	596.791	701.228	790.557	870.465	829.963
SPIN3	47.9583	55.1087	49.1805	51.7542	84.727	86.4831	75.3287	91.6929
ADAMTS17	8.99218	28.6141	21.2871	6.46928	31.2152	167.879	86.8372	46.3191
KIFC1	16.9852	5.29891	13.2127	15.3645	159.421	7.12214	11.5085	202.292
TTC7B	87.9236	69.9457	44.7763	76.014	35.6745	28.4885	28.2483	35.9209
FURIN	34703.8	30244.1	24755.4	32724.9	20673.4	23721.8	15496.8	22052.6
ZBED2	124.891	327.473	105.701	152.028	33.4449	136.338	38.7106	42.5379
RPL32	3877.63	3247.17	3716.43	4169.45	4733.57	4562.24	5523.06	5254.85
ADAMTS14	163.858	100.679	157.818	77.6314	480.491	324.566	280.39	166.371
NDFIP2-AS1	12.9887	18.0163	14.6808	8.89526	6.68898	2.0349	4.18493	2.83586
PRPF31-AS1	3.99653	8.47826	5.8723	7.27794	59.086	11.1919	11.5085	45.3738
NA	151.868	115.516	160.02	152.028	94.7605	109.884	98.3458	102.091
BCL11B	1276.89	1696.71	1162.72	1052.88	845.041	1050.01	895.574	812.947
RPS27A	4808.82	4319.67	4744.82	4732.28	5468.24	5390.44	6343.3	6167.06
NA	3200.22	2047.5	2908.99	2337.03	4369.02	3242.61	3979.86	3553.34
GPR84	49.9566	39.212	38.904	30.7291	15.6076	24.4188	12.5548	7.5623
E2F1	3736.75	2249.92	3035.25	3375.35	2314.39	1388.82	1744.07	2230.88
PLAU	297.741	118.696	198.19	266.858	108.138	48.8375	85.791	87.9118
SLC43A1	240.791	279.783	377.295	287.883	377.927	425.293	527.301	446.176
NA	145.873	148.37	119.648	156.88	195.095	161.774	230.171	222.143
SLA	2699.65	2579.51	2839.99	3262.13	3623.2	3753.37	3916.04	4217.87
NA	158.862	122.935	98.3611	139.898	237.459	207.559	232.263	225.924
PABPC1	11085.4	9807.23	10487.2	11629.3	13311.1	11980.5	15148.4	14950.7
PRKX	3134.28	3359.51	2707.87	3084.23	2338.91	2320.8	2227.43	2190.23
TNFSF14	1682.54	1907.61	1684.62	1711.12	1059.09	1176.17	1155.04	1153.25
NA	883.232	803.315	981.409	957.453	549.611	663.376	670.634	765.683
RPS8	4821.81	3977.36	4714.72	4961.94	6061.33	5466.75	7317.34	6608.51
PHB	1657.56	1226.17	1374.12	1471.76	1767	1771.38	1949.13	1967.14
MRPS6	614.466	447.228	593.103	565.253	437.013	303.2	398.614	420.653
NA	925.196	675.082	962.324	833.728	1470.46	1057.13	1245.02	1065.34
ANKRD23	235.795	302.038	361.881	294.352	205.129	196.367	209.246	191.893
TRDD3	200.825	101.739	126.989	89.7613	73.5787	56.9771	65.9126	41.5927
RPS6	6814.08	5580.82	6082.97	6693.28	7952.08	7026.5	9186.96	9159.84
YIPF4	808.297	708.995	686.325	743.967	846.155	891.284	878.834	874.391
GPR137	1046.09	878.56	885.984	845.05	731.328	742.737	597.398	700.458
IL23R	74.9349	12.7174	9.54249	31.5377	10.0335	3.05234	3.13869	0.945288
MEAK7	182.841	209.837	198.924	195.696	121.516	151.6	132.871	151.246
PRDM1	1890.36	2480.95	1838.03	2046.72	2472.69	4214.27	2686.72	3232.88
MIR762HG	637.446	572.283	471.252	583.853	416.946	369.334	449.88	394.185
CTSA	661.425	928.37	939.568	797.339	1013.38	1284.02	1469.96	1134.35
MAP2K6	49.9566	30.7337	72.6697	52.5629	120.402	55.9596	184.137	186.222
PTPN9	2267.03	1778.32	2127.24	1905.2	1648.83	1418.32	1683.39	1347.03
BCL2	4376.2	5027.61	4203.83	3939.79	5808.26	7190.31	5933.18	5174.5
WASHC5	860.252	879.62	909.473	931.576	986.624	1066.29	1156.09	1042.65
CSF1	8205.87	16517.8	8045.79	8079.32	1399.11	6315.3	2802.85	2004.01
ATF5	455.604	392.12	407.391	431.016	269.789	345.932	286.667	340.304
ATP2A2	4191.36	4175.54	4241.27	4543.05	3398	3623.13	3673.32	3698.91
NA	168.853	256.467	177.637	194.887	287.626	399.857	298.176	337.468
NA	398.653	497.038	300.955	308.099	580.826	754.946	572.289	459.41
LGALS1	10973.5	10107.1	13982.7	12680.6	5113.72	6172.86	9597.08	8688.14
SECTM1	8.99218	21.1957	8.80845	6.46928	17.8373	129.216	18.8322	27.4133
PGK1	8440.66	5411.25	7556.18	7731.6	11482.7	9463.28	10555.4	10557.9
RASGRP2	294.744	423.913	728.9	368.749	609.812	955.384	1181.2	839.415
PXN	5516.2	3957.23	5845.88	4583.48	8197.34	6082.3	7419.87	6568.8
SDF2L1	1227.93	995.136	1236.85	1210.56	599.778	717.301	1070.29	834.689
TSNAX	507.559	521.413	479.327	502.178	618.73	562.649	668.542	644.686
LIF-AS2	59.9479	61.4674	71.9357	78.44	24.5262	46.8026	28.2483	40.6474
RPL37	2306	2464	2817.97	2734.89	3122.64	2994.35	3664.95	3334.97
CCND3	8460.64	6486.93	9365.59	7515.69	4594.21	5402.65	5870.41	4846.49
SLC16A13	559.514	480.082	443.359	538.568	322.186	400.875	349.441	401.747
PELI1	403.649	340.19	344.264	378.453	618.73	727.475	380.828	543.54
NA	286.751	327.473	236.36	244.215	115.942	221.804	159.027	186.222
RPL18	5601.13	4681.06	5102.3	5350.9	5998.9	6021.26	7359.19	7036.72
C12orf75	2380.93	1640.54	2715.21	2213.3	1313.27	999.134	1829.86	1386.74
RFTN1	3886.62	3552.39	3490.35	3568.62	3071.35	2963.83	3109.4	3145.92
STK26	1799.44	1386.2	1509.92	1618.13	1308.81	1124.28	1214.67	1172.16
CLNS1A	543.527	556.386	514.56	635.607	672.242	647.097	767.934	838.47
MCAM	10.9904	4.23913	3.67019	27.4944	86.9567	66.1341	44.988	207.018
FUS	4663.95	4532.69	5028.16	5325.03	3905.25	3830.69	4116.92	4244.34
HDHD5	202.824	250.109	251.041	236.129	305.463	400.875	352.58	348.811
EPSTI1	502.563	492.799	564.475	505.412	447.047	322.531	361.996	377.17
RMDN3	546.525	467.364	414.731	460.128	364.549	382.56	331.655	317.617
RSBN1	651.434	576.522	531.443	591.13	673.357	720.353	770.026	775.136
APOL3	1324.85	1235.71	1221.44	1225.12	914.16	872.97	1089.13	872.5
SPATA32	3.99653	19.0761	5.8723	13.7472	25.6411	44.7677	23.0171	33.0851
RABIF	517.55	506.576	518.965	459.319	426.98	386.63	379.782	431.051
KCTD5	2118.16	1937.28	2006.13	1898.73	1528.43	1778.5	1700.13	1655.2
TMEM200B	190.834	188.641	164.424	196.504	240.803	244.188	306.546	222.143
PGD	3961.56	2598.59	3655.51	4104.76	5084.74	4377.06	5373.45	5478.89
MELTF	232.798	207.717	182.775	174.671	139.354	143.46	110.901	144.629
RCL1	113.901	120.815	109.372	90.5699	182.832	187.21	161.12	172.042
CCNG1	854.257	1019.51	950.579	753.671	1185.06	1361.35	1520.17	1115.44
KDELR2	1314.86	1117.01	1097.39	1228.35	934.227	1002.19	996.012	1021.86
MAFG	1551.65	1125.49	1444.59	1247.76	1098.11	986.925	988.689	935.835
TUBA4B	18.9835	14.837	14.6808	15.3645	39.019	27.4711	38.7106	32.1398
C1GALT1C1	534.535	482.201	485.199	455.276	386.846	393.752	394.429	390.404
BRD1	1479.71	1540.92	1656.72	1546.97	1754.74	2178.36	1826.72	1886.79
THUMPD2	137.88	122.935	134.329	128.577	175.028	197.385	188.322	181.495
CYTH2	794.309	648.587	761.931	651.78	576.367	540.265	521.023	589.859
DRAP1	1911.34	2017.83	1970.89	1686.86	1268.68	1581.11	1612.24	1384.85
DRAXIN	1876.37	1218.75	1795.46	1630.26	1246.38	855.674	1255.48	930.163
CD38	1229.93	1308.83	1131.89	1271.21	626.534	714.249	944.747	788.37
NA	150.869	171.685	195.988	240.172	151.617	115.989	99.392	135.176
PPIP5K1	188.836	183.342	189.382	213.486	159.421	130.233	142.287	138.012
RAB37	789.314	1437.07	951.313	896.804	346.712	643.027	500.099	384.732
CHD7	85.9253	110.217	74.1378	140.707	270.904	381.543	100.438	214.58
SH3BGRL3	14191.7	12639	12656.3	11807.2	10457.1	9992.36	11567.1	10576.8
UNC93B1	691.399	755.625	839.739	499.752	1001.12	1245.36	1219.91	876.282
NA	24.9783	284.022	8.07442	14.5559	4.45932	10.1745	7.32362	17.9605
LETM2	112.902	85.8424	126.989	135.046	76.9232	47.8201	66.9588	86.9665
RASA1	787.316	1197.55	844.143	880.631	1217.39	1873.12	1191.66	1382.96
NA	80.9296	62.5272	74.8719	64.6928	146.043	107.849	101.484	101.146
TMIGD2	122.893	104.918	51.3826	88.9526	353.401	305.234	179.952	207.018
CCDC28A	210.817	266.005	230.488	265.24	329.989	303.2	378.736	397.021
PLAUR	132.884	94.3207	82.9463	88.1439	73.5787	54.9422	39.7568	67.1154
COX2	42819.8	42060.7	43573.2	42025.3	51170.7	48087.6	53855.8	52224.3
CGAS	1209.95	842.527	999.025	986.565	721.295	696.952	821.292	727.871
PREP	1273.89	1162.58	1142.16	1208.14	1513.94	1441.72	1523.31	1543.65
MED28	786.316	981.359	923.42	959.071	1063.55	1052.04	1106.91	1159.87
CRIM1	3123.28	3120	2210.19	2502.8	1736.9	2221.09	1777.55	1704.35
LGALS9C	127.889	117.636	116.712	69.5448	68.0046	40.6979	40.803	31.1945
GTPBP2	1161.99	1274.92	1357.24	1265.55	991.083	1168.03	1024.26	1020.91
APOL6	6996.92	6410.63	4788.86	5720.46	4908.59	4304.82	4173.42	4330.36
P4HA1	424.631	262.826	399.317	308.908	529.544	538.23	432.094	469.808
KIAA0513	102.911	264.946	162.222	149.602	244.148	520.933	344.21	385.677
B3GNT2	1040.1	1077.8	843.409	801.382	578.596	834.307	579.612	576.625
RASSF8	142.876	220.435	67.5315	80.0573	477.147	518.898	205.061	266.571
UCKL1	948.176	895.516	1000.49	889.526	803.792	825.15	762.703	742.051
RPS4X	4988.66	4398.1	5116.98	5630.7	6137.14	5873.73	7538.1	7555.68
NR5A2	129.887	122.935	68.2655	72.7794	222.966	265.554	129.733	148.41
FAM102B	1265.9	1324.73	1147.3	1272.83	1006.69	863.813	831.754	926.382
CIC	3682.8	3765.41	4053.36	3590.45	3258.65	3287.37	3199.38	2972.93
TRIOBP	1532.67	1388.32	1675.81	1521.09	1293.2	1215.85	1410.32	1248.72
EPB41L5	75.934	67.8261	71.2017	78.44	40.1339	41.7154	42.8955	59.5531
XAF1	1129.02	1508.07	1283.83	1094.12	945.375	1058.15	825.477	814.838
DELEC1	76.9331	95.3805	94.6909	70.3534	51.2821	49.855	52.3116	51.0455
SAP30	450.608	284.022	457.306	360.662	589.745	596.225	602.629	458.465
ING5	405.647	422.853	435.284	479.535	517.281	624.713	500.099	546.376
PLCB3	808.297	764.103	919.015	950.984	613.156	605.382	549.272	708.02
CRAMP1	479.583	587.12	496.21	451.232	860.648	1133.44	624.6	628.616
SMARCA2	3639.84	3352.09	3892.6	3365.64	5122.64	6638.85	5042.84	4173.44
BAZ1A	1513.68	1565.3	1517.26	1586.59	1273.14	1290.12	1228.28	1291.26
CRACR2A	769.331	874.321	888.92	835.346	1247.49	1353.21	967.764	1140.96
RPL30	2765.6	2369.67	2929.54	2656.45	3408.03	3046.24	3911.86	3526.87
RACK1	8477.63	6714.78	7961.37	8245.1	9631.01	8713.42	11830.8	10812.2
PIP4K2A	4379.19	4593.1	4003.44	3904.21	5403.58	5862.54	5735.44	5768.15
DPF3	404.648	629.511	477.859	516.734	287.626	411.049	307.592	302.492
PNMA1	1018.11	932.609	929.292	1000.31	818.285	760.034	717.715	848.868
PCMTD2	111.903	125.054	88.0845	114.83	149.387	195.35	170.536	154.082
CD53	8209.86	7271.17	7783	7842.38	10245.3	10042.2	9796.91	9500.14
PPP1R16B	7993.05	8735.79	6635.7	7673.37	5193.99	6406.87	4931.94	6622.69
NA	738.358	855.245	718.623	883.865	538.463	654.219	572.289	681.552
GABARAPL1	993.137	1210.27	1402.75	967.157	1555.19	1718.47	1795.33	1377.28
GLUL	1459.73	558.506	1427.7	744.776	4440.36	1202.62	4270.72	2206.3
RPSA	11188.3	8642.53	10280.9	10126	12693.4	11049.5	15415.2	13476
NKIRAS2	829.279	787.419	824.324	781.166	746.936	676.603	668.542	623.89
NA	276.759	278.723	250.307	284.648	334.449	326.601	355.719	365.826
CAPG	4662.95	2737.42	3414.01	3073.72	2799.34	1817.16	2350.88	2204.41
DENND11	6.99392	6.3587	3.67019	3.23464	52.397	12.2094	2.09246	69.006
MIIP	705.387	649.647	658.432	750.436	536.233	485.323	523.116	530.306
NA	167.854	200.299	156.35	160.923	236.344	267.589	251.096	211.744
CDKN1A	5153.52	4207.34	3753.87	3532.23	2773.7	3934.47	2549.67	2314.06
WSB2	1241.92	1089.46	1077.57	971.201	908.586	900.441	908.129	818.619
TAGAP-AS1	433.623	591.359	429.412	380.879	688.964	777.33	674.819	560.556
NPLOC4	3422.03	3167.69	3148.29	3095.55	2837.24	2989.26	2698.23	2697.85
NA	2214.08	2541.36	2344.52	2273.14	2616.5	3557	3478.72	3052.33
NA	436.62	332.772	359.679	304.056	328.875	194.333	93.1146	139.903
CARD11	9294.92	8909.59	8874.52	8925.99	12001.1	12297.9	12133.1	10851
EXO5	276.759	320.054	274.53	280.605	208.473	260.467	170.536	195.675
RNF165	196.829	185.462	279.668	162.541	110.368	142.443	167.397	93.5835
NA	347.698	293.56	336.923	325.89	232.999	282.851	263.65	249.556
CTSC	8392.7	6994.57	7619.31	7492.23	6733.57	6100.62	6777.49	6147.21
TEX30	466.594	720.652	533.645	505.412	304.348	470.061	365.135	357.319
NA	45.96	55.1087	51.3826	46.9023	22.2966	24.4188	31.3869	21.7416
VWCE	6.99392	8.47826	7.34038	1.61732	34.5597	27.4711	18.8322	7.5623
GPR171	1235.93	1622.53	1285.3	1590.63	1712.38	2018.62	1777.55	2298.94
FAM117B	23.9792	25.4348	33.0317	25.0685	52.397	49.855	54.404	45.3738
NIBAN1	5116.55	3464.43	4231.73	4910.99	6487.19	4916.31	6149.75	7100.06
RPL15P3	459.6	404.837	419.87	455.276	540.692	532.125	566.011	591.75
DUSP1	133.884	37.0924	144.605	82.4833	228.54	171.949	201.923	230.65
PPP1R1A	39.9653	52.9891	46.9784	30.7291	11.1483	23.4013	20.9246	24.5775
ARHGAP21	662.424	697.337	740.644	820.79	566.333	525.003	558.688	620.109
CTRL	141.877	123.995	117.446	105.934	89.1863	89.5354	87.8834	77.5136
RPLP0P6	419.635	289.321	375.093	432.633	599.778	415.119	617.277	667.373
FAM184B	121.894	144.13	132.127	139.09	200.669	195.35	160.073	206.073
NSMF	856.256	803.315	884.516	601.643	1317.73	1283	1088.08	849.814
NA	44.9609	42.3913	62.3932	63.0755	92.5308	87.5005	70.0975	125.723
MUS81	1384.8	1534.57	1739.67	1365.83	1129.32	1334.89	1127.84	1159.87
YPEL2	143.875	225.734	165.893	101.082	314.382	387.648	352.58	175.824
BAD	702.389	402.717	533.645	540.994	380.157	319.479	416.4	393.24
LOC100506274	37.967	31.7935	32.2977	57.4149	20.0669	13.2268	7.32362	24.5775
C11orf1	39.9653	46.6304	36.7019	47.7109	71.3491	78.3435	69.0513	58.6078
ITGA6	34.9696	74.1848	64.5953	36.3897	95.8753	147.53	138.103	96.4193
STXBP1	280.756	186.522	201.126	171.436	166.11	112.937	120.317	141.793
TRAT1	62.9453	69.9457	59.4571	56.6062	123.746	139.39	126.594	94.5288
NBEAL2	7279.67	7271.17	9588.74	7502.75	7082.51	4964.13	5969.8	5875.91
DAG1	903.215	851.006	820.654	871.735	585.285	681.69	708.299	787.425
NFXL1	178.845	172.745	149.01	168.201	208.473	228.926	233.31	195.675
UBXN10	146.872	197.12	133.595	99.4652	82.4974	91.5703	57.5427	47.2644
C10orf55	123.892	63.587	112.308	119.682	55.7415	24.4188	52.3116	48.2097
NA	138.879	131.413	149.744	126.151	82.4974	99.7099	88.9297	106.818
RC3H1	700.391	855.245	627.602	729.411	842.811	922.825	844.309	1003.9
ABHD14B	353.693	411.196	433.082	404.33	415.831	499.567	606.814	562.446
NA	1653.56	1513.37	1554.69	1846.17	1277.59	1227.04	1294.19	1467.09
DMPK	475.587	309.457	576.22	366.323	329.989	168.896	289.806	226.869
NACA	1846.39	1773.02	1970.16	2125.16	2333.34	2169.2	2780.88	2643.97
TYMP	837.272	1059.78	827.995	938.854	550.726	821.081	607.861	691.951
LRRC75A	568.506	494.919	579.89	613.773	781.495	676.603	813.968	855.485
CACNB3	190.834	298.859	268.658	230.468	153.846	211.629	148.565	152.191
RPL35A	1984.28	1835.54	2243.95	2051.57	2422.52	2473.42	2991.18	2552.28
ZNF512B	780.322	763.044	670.911	652.589	574.137	637.94	490.683	457.519
NAT10	1107.04	1015.27	996.089	1166.09	1321.07	1510.91	1331.85	1335.69
FRG1	8.99218	12.7174	5.13826	13.7472	7.8038	12.2094	165.305	300.601
NCAPH2	2288.01	1819.65	2357	2138.1	1711.26	1460.04	1774.41	1808.34
PCIF1	1348.83	1110.65	1173.73	1149.91	1413.6	1377.62	1476.23	1500.17
APBA1	19.9826	7.41848	2.93615	6.46928	83.6122	69.1865	19.8784	24.5775
PARS2	64.9435	58.2881	45.5103	68.7361	108.138	69.1865	80.5598	106.818
NA	187.837	286.141	236.36	166.584	108.138	181.106	129.733	100.2
AHR	1231.93	668.723	673.847	758.523	662.209	429.363	454.064	454.683
TNFAIP8L1	743.354	766.223	770.74	710.812	772.577	1007.27	990.781	1008.62
NA	114.9	131.413	127.723	115.638	147.157	183.141	149.611	165.425
LOC729998	926.195	733.37	792.027	990.608	1045.71	1064.25	1217.81	1386.74
GLIPR1	1758.47	2021.01	1791.05	1851.83	2100.34	2432.72	2094.56	2265.85
CLECL1	63.9444	64.6468	82.9463	114.83	39.019	32.5583	61.7277	43.4832
MANF	869.244	760.924	909.473	832.92	630.993	722.388	771.073	599.312
VPS11	767.333	845.707	808.91	711.621	954.294	913.668	994.966	933.944
NA	3117.29	1964.84	3378.04	2906.32	2076.93	1370.5	2337.28	1895.3
ATP6V0E2-AS1	52.954	48.75	77.808	50.1369	130.435	94.6227	88.9297	79.4042
APEX1	1001.13	1014.21	946.175	1062.58	1207.36	1141.58	1334.99	1343.25
FMNL3	4488.1	5164.32	4212.64	4592.38	3695.66	4287.53	3219.25	3717.82
ZNF277	168.853	208.777	152.68	141.515	237.459	205.524	245.864	215.526
SRSF8	817.29	869.022	748.719	842.624	950.949	1150.73	977.18	959.467
NSFL1C	773.328	632.69	609.985	617.008	509.477	569.771	533.578	506.674
MYO1E	1087.05	1322.61	623.198	815.129	549.611	746.807	304.453	338.413
NA	8.99218	4.23913	7.34038	4.0433	18.9521	14.2443	17.7859	13.234
TRPM7	991.138	1267.5	1048.21	1053.68	1322.19	1478.35	1257.57	1265.74
B4GALT5	2165.12	1956.36	1845.37	2049.95	2315.5	2567.02	2261.95	2573.07
NA	106.907	100.679	84.4143	96.2305	55.7415	85.4656	50.2191	67.1154
TSPAN5	768.332	1168.94	687.793	650.971	1244.15	1567.89	1341.27	1277.08
NTRK2	890.226	923.071	123.318	690.596	128.205	248.257	18.8322	137.067
HOXB-AS3	190.834	146.25	172.499	236.129	122.631	112.937	121.363	144.629
NOP53-AS1	45.96	56.1685	45.5103	49.3283	72.4639	76.3086	95.2071	89.8023
PCNX1	1745.48	2062.34	1678.01	2024.08	2277.6	2579.23	2210.69	2313.12
DDA1	1066.07	922.011	1017.38	931.576	855.074	886.197	824.43	847.923
ASAH1	570.504	611.495	605.581	616.199	696.768	716.283	776.304	804.44
NA	292.746	261.766	316.37	254.728	200.669	218.751	222.847	213.635
MIR762	465.595	396.359	339.859	450.424	261.985	317.444	272.02	276.024
NFE2L1	3024.37	2685.49	2931.01	2680.71	2318.84	2373.71	2471.2	2370.78
TMEM192	176.846	183.342	162.222	169.01	237.459	271.659	230.171	224.033
FAM185A	74.9349	78.4239	52.8507	70.3534	96.9901	92.5878	104.623	108.708
GNS	809.296	824.511	695.134	764.184	856.189	1017.45	1013.8	1015.24
USP18	112.902	148.37	113.042	123.725	79.1529	73.2563	95.2071	66.1701
EML4	2380.93	2415.24	2310.02	1990.92	2062.43	1719.49	1867.52	1669.38
PLCL2	494.57	683.56	593.837	473.875	874.026	979.802	1062.97	752.449
CERS6	1239.92	1196.49	1126.01	861.223	810.481	867.883	805.598	673.045
SUCLG2	512.554	343.37	415.465	478.727	618.73	509.741	601.583	633.343
BLMH	1037.1	875.381	1139.96	1155.58	1190.64	1310.47	1527.5	1594.7
UGP2	2025.24	1482.64	1941.53	1724.06	2598.67	2223.12	3072.78	2234.66
KREMEN1	34.9696	7.41848	8.80845	10.5126	8.91863	3.05234	0	2.83586
ZNF212	267.767	249.049	233.424	249.876	285.396	335.758	321.193	282.641
C6orf62	2066.2	2412.07	2149.26	2178.53	2379.05	2874.29	2974.44	2613.72
TMEM50B	10.9904	73.125	60.1911	8.0866	8.91863	3.05234	4.18493	7.5623
SLC2A6	181.842	219.375	166.627	183.566	120.402	177.036	101.484	123.833
EIF3FP3	157.863	121.875	134.329	150.411	196.21	150.582	224.94	204.182
NA	802.303	1120.19	871.303	776.314	703.457	736.632	573.335	521.799
CSNK1D	2725.63	2991.77	2707.13	2648.36	3167.23	3433.89	3005.82	3362.39
OXA1L	1230.93	1521.85	1502.58	1472.57	1528.43	1742.89	1852.88	1734.6
MYL6	8179.89	7137.64	8580.17	7666.91	6100.35	6549.31	7292.23	6600
SNHG16	294.744	281.902	213.605	292.735	464.884	418.171	365.135	466.027
KLHL2	631.451	745.027	670.911	779.548	493.869	596.225	466.619	536.923
CD300A	2039.23	2379.21	1669.2	1487.93	1066.89	1439.69	1051.46	1079.52
AEN	807.298	1098.99	1014.44	659.867	1512.82	1774.43	1510.76	913.148
MYO1C	1414.77	1020.57	1609.74	1302.75	925.308	864.831	1043.09	933.944
BLVRA	292.746	246.929	253.977	288.692	188.406	196.367	231.217	215.526
RNF220	1154	1181.66	1125.28	1056.92	1249.72	1362.36	1411.37	1278.97
MAPK9	845.265	839.348	888.92	884.674	746.936	633.87	805.598	625.78
LRWD1	704.388	557.446	767.804	710.812	370.123	429.363	521.023	573.79
RPS3	8365.73	7068.75	8952.32	8976.93	9977.72	9249.62	12881.2	11832.2
RNF185	652.433	689.919	654.762	642.885	790.414	813.958	692.605	774.191
CDHR1	39.9653	85.8424	60.1911	29.1118	12.2631	28.4885	28.2483	24.5775
MAPRE3	55.9514	39.212	57.2549	33.9637	27.8707	33.5758	20.9246	22.6869
ADM2	480.582	332.772	430.146	290.309	306.578	197.385	252.142	204.182
GFPT1	1027.11	990.897	952.047	917.02	771.462	833.29	789.905	742.996
EMILIN1	188.836	167.446	137.265	124.534	108.138	86.4831	86.8372	65.2248
ANTKMT	271.764	250.109	234.892	211.06	301.004	377.473	334.794	301.547
AKAP13	5016.64	6357.64	5282.87	5481.91	6784.85	7550.48	6538.95	6825.92
RPL6P27	317.724	274.484	272.328	309.717	341.138	363.229	430.001	376.224
EXOSC5	218.81	178.044	220.211	223.19	285.396	261.484	304.453	332.741
PIP5K1A	1115.03	1121.25	1044.54	972.009	897.438	975.733	845.355	797.823
VCP	6540.31	5400.65	5209.47	5659.81	4807.14	4812.53	4986.34	4968.43
NCR2	571.503	533.071	221.679	398.669	228.54	257.414	89.9759	183.386
CHD3	4141.4	5004.29	4999.53	4679.72	3615.39	4022.99	3994.51	4008.02
GFOD1	1088.05	1465.68	935.164	1008.4	1741.36	2550.74	1458.45	1694.9
TEC	42.9627	62.5272	45.5103	31.5377	95.8753	187.21	99.392	45.3738
PIK3R1	2501.83	2862.47	2478.85	2538.38	2765.89	3519.35	3074.87	3222.49
MTMR9	423.632	446.169	403.721	450.424	377.927	340.845	350.488	356.373
RPS13	1938.31	1717.91	1832.89	1982.03	2306.58	2110.19	2575.82	2373.62
KANK2	102.911	119.755	91.0207	89.7613	70.2342	41.7154	77.4211	63.3343
TP53BP1	1032.1	1067.2	893.324	1038.32	924.193	747.824	750.148	800.659
