# Supplementary material for: Cortisol-resistant CAR-NK cells overcome steroid-induced immunosuppression in lung cancer
Source: Signal Transduct Target Ther. 2026 Apr 9;11:128. doi: 10.1038/s41392-026-02638-z (PMC13066642; doi:10.1038/s41392-026-02638-z)
Supplement: Supplementary file 4 — Data Set 3 [file 41392_2026_2638_MOESM4_ESM.xlsx]

## Sheet: All LFC
Genes	baseMean	log2FoldChange	lfcSE	stat	pvalue	padj	symbol
ENSG00000000419	498.491	-0.0465147	0.0944514	-0.492472	0.622386	0.863354	DPM1
ENSG00000000457	577.318	-0.116839	0.10324	-1.13172	0.25775	0.620921	SCYL3
ENSG00000000460	478.604	-0.16314	0.172748	-0.944383	0.344974	0.703368	C1orf112
ENSG00000000938	2378.59	-0.163416	0.213265	-0.766261	0.443521	0.773398	FGR
ENSG00000001036	492.47	0.246746	0.203795	1.21076	0.225989	0.58489	FUCA2
ENSG00000001084	617.458	0.079564	0.143037	0.556246	0.578043	0.840836	GCLC
ENSG00000001167	765.197	-0.0580927	0.126375	-0.459687	0.645741	0.874111	NFYA
ENSG00000001460	43.8849	-0.105094	0.32522	-0.323148	0.746584	0.917532	STPG1
ENSG00000001461	845.557	-0.162741	0.150427	-1.08185	0.279317	0.643319	NIPAL3
ENSG00000001497	781.99	-0.2195	0.104144	-2.10766	0.03506	0.217449	LAS1L
ENSG00000001561	398.788	-0.181598	0.213477	-0.850669	0.394954	0.73834	ENPP4
ENSG00000001629	877.416	0.0649441	0.0668191	0.971938	0.331081	0.692452	ANKIB1
ENSG00000001630	77.6592	-0.0112049	0.247932	-0.0451934	0.963953	0.991536	CYP51A1
ENSG00000001631	77.3381	-0.140636	0.194758	-0.722107	0.470229	0.788386	KRIT1
ENSG00000002016	160.036	0.161545	0.166767	0.968684	0.332703	0.694014	RAD52
ENSG00000002330	449.528	-0.197679	0.17534	-1.1274	0.259573	0.622076	BAD
ENSG00000002549	1071.43	-0.175236	0.173129	-1.01217	0.311458	0.672606	LAP3
ENSG00000002586	1418.55	-3.26449	1.05283	-3.10069	0.00193072	0.0386947	CD99
ENSG00000002834	12708.3	-0.0743135	0.104279	-0.71264	0.476068	0.791569	LASP1
ENSG00000002919	561.153	0.0680692	0.144846	0.469943	0.638396	0.871085	SNX11
ENSG00000003056	1882.71	-0.201222	0.0970275	-2.07386	0.038092	0.228156	M6PR
ENSG00000003393	359.206	-0.209084	0.104405	-2.00263	0.0452171	0.249749	ALS2
ENSG00000003400	1261.9	0.263043	0.179372	1.46646	0.142522	0.46519	CASP10
ENSG00000003402	6900.68	0.70911	0.113266	6.26059	3.84e-10	1.29e-07	CFLAR
ENSG00000003509	177.462	0.292545	0.131626	2.22254	0.0262465	0.184382	NDUFAF7
ENSG00000003756	2162.15	0.159638	0.120791	1.32161	0.186298	0.532483	RBM5
ENSG00000003987	52.6303	-0.279671	0.230886	-1.2113	0.225782	0.584745	MTMR7
ENSG00000004059	1802.86	0.210324	0.0672537	3.12733	0.00176403	0.0363497	ARF5
ENSG00000004139	1118.8	-0.203526	0.137169	-1.48376	0.137872	0.458592	SARM1
ENSG00000004142	1510.19	-0.114145	0.102559	-1.11297	0.26572	0.628398	POLDIP2
ENSG00000004399	337.974	0.803343	1.40985	0.569809	0.568807	0.836736	PLXND1
ENSG00000004455	2934.66	-0.210499	0.120702	-1.74396	0.0811661	0.348959	AK2
ENSG00000004468	1228.65	-0.357707	0.212209	-1.68563	0.0918662	0.372547	CD38
ENSG00000004478	1247.21	-0.463396	0.179031	-2.58835	0.00964359	0.103561	FKBP4
ENSG00000004487	1136.28	-0.156971	0.112846	-1.39102	0.164218	0.499544	KDM1A
ENSG00000004534	1339.6	0.181804	0.167748	1.08379	0.278456	0.642059	RBM6
ENSG00000004660	30.6363	-0.0594144	0.448472	-0.132482	0.894603	0.968411	CAMKK1
ENSG00000004700	2239.14	-0.0569088	0.109563	-0.519417	0.60347	0.851956	RECQL
ENSG00000004766	333.269	-0.0713699	0.137286	-0.519862	0.60316	0.851956	VPS50
ENSG00000004777	757.285	0.155479	0.173424	0.896522	0.369974	0.721815	ARHGAP33
ENSG00000004779	573.036	-0.201607	0.165117	-1.22099	0.222089	0.580118	NDUFAB1
ENSG00000004838	25.1037	-0.00557962	0.421798	-0.0132282	0.989446	0.996519	ZMYND10
ENSG00000004864	122.98	-0.29471	0.200362	-1.47089	0.141321	0.46378	SLC25A13
ENSG00000004866	180.771	-0.315666	0.194176	-1.62567	0.104019	0.39715	ST7
ENSG00000004897	1477.17	-0.228898	0.151605	-1.50983	0.131087	0.446377	CDC27
ENSG00000004961	342.844	-0.295983	0.139995	-2.11424	0.0344947	0.2154	HCCS
ENSG00000004975	696.176	0.0456719	0.114171	0.40003	0.689135	0.893939	DVL2
ENSG00000005007	3978.32	-0.00133055	0.0831254	-0.0160065	0.987229	0.996092	UPF1
ENSG00000005020	786.371	0.182953	0.206164	0.887412	0.374857	0.725093	SKAP2
ENSG00000005022	3976.6	0.0125779	0.184439	0.0681957	0.94563	0.985347	SLC25A5
ENSG00000005059	522.261	0.225616	0.203781	1.10715	0.268231	0.631286	MCUB
ENSG00000005075	282.838	-0.163465	0.14176	-1.15311	0.248865	0.610642	POLR2J
ENSG00000005100	894.637	-0.460181	0.160518	-2.86685	0.00414586	0.0618577	DHX33
ENSG00000005156	1043.31	-0.077785	0.0766148	-1.01527	0.309975	0.671185	LIG3
ENSG00000005175	341.279	-0.051863	0.110119	-0.470974	0.637659	0.87061	RPAP3
ENSG00000005187	79.1747	-0.250974	0.238258	-1.05337	0.292172	0.656803	ACSM3
ENSG00000005189	145.838	-0.15991	0.178153	-0.897599	0.369399	0.721468	REXO5
ENSG00000005194	853.482	-0.29167	0.0975763	-2.98914	0.0027976	0.0486673	CIAPIN1
ENSG00000005206	629.813	0.12897	0.164757	0.782788	0.433752	0.765791	SPPL2B
ENSG00000005238	597.027	-0.00387764	0.121412	-0.0319379	0.974522	0.994054	FAM214B
ENSG00000005243	90.6765	0.119496	0.201195	0.593935	0.552556	0.83188	COPZ2
ENSG00000005302	808.6	0.185412	0.136124	1.36208	0.173173	0.514144	MSL3
ENSG00000005339	2781.74	0.145437	0.0825218	1.76241	0.0780009	0.34225	CREBBP
ENSG00000005379	1080.07	-0.20318	0.227178	-0.894364	0.371127	0.722333	TSPOAP1
ENSG00000005436	228.812	-0.380985	0.142131	-2.68052	0.0073507	0.0887612	GCFC2
ENSG00000005448	585.095	0.24802	0.171355	1.4474	0.147785	0.472998	WDR54
ENSG00000005469	81.4639	0.483383	0.22265	2.17104	0.029928	0.198071	CROT
ENSG00000005483	2983.11	0.0557563	0.0890451	0.626158	0.531211	0.821013	KMT2E
ENSG00000005486	980.467	0.358506	0.149677	2.3952	0.0166111	0.141536	RHBDD2
ENSG00000005700	1160.59	-0.380798	0.0974398	-3.90804	9.3e-05	0.00489966	IBTK
ENSG00000005801	272.477	-0.15743	0.129877	-1.21215	0.225457	0.584251	ZNF195
ENSG00000005810	1408.54	0.116438	0.128341	0.907251	0.364274	0.717915	MYCBP2
ENSG00000005812	825.134	-0.0383466	0.109557	-0.350016	0.726327	0.910198	FBXL3
ENSG00000005844	21483.2	-0.407915	0.11878	-3.43421	0.000594286	0.0178922	ITGAL
ENSG00000005882	342.944	0.4127	0.277373	1.48789	0.136781	0.456658	PDK2
ENSG00000005884	412.494	0.177024	0.242849	0.728946	0.466035	0.786128	ITGA3
ENSG00000005889	729.383	-0.0579643	0.104875	-0.552701	0.580468	0.842499	ZFX
ENSG00000005893	1612.28	-0.0541695	0.126298	-0.428903	0.667994	0.883931	LAMP2
ENSG00000006007	1049.24	0.0372123	0.134363	0.276955	0.781815	0.929331	GDE1
ENSG00000006015	793.958	-0.0167484	0.124149	-0.134906	0.892686	0.967812	REX1BD
ENSG00000006025	537.542	0.57356	0.188874	3.03674	0.00239152	0.0440066	OSBPL7
ENSG00000006062	1355.61	-0.0166753	0.19538	-0.0853481	0.931985	0.980241	MAP3K14
ENSG00000006125	6033.56	0.0618052	0.0865819	0.713835	0.475329	0.791338	AP2B1
ENSG00000006194	317.172	-0.0688022	0.118095	-0.582603	0.560161	0.834047	ZNF263
ENSG00000006282	476.203	0.330526	0.291004	1.13581	0.256035	0.61889	SPATA20
ENSG00000006327	231.009	-0.0495582	0.270312	-0.183337	0.854534	0.953267	TNFRSF12A
ENSG00000006432	219.859	0.159254	0.279199	0.570395	0.56841	0.836418	MAP3K9
ENSG00000006451	634.363	-0.132417	0.110281	-1.20072	0.229859	0.589531	RALA
ENSG00000006459	458.187	0.110676	0.163467	0.677056	0.498371	0.801864	KDM7A
ENSG00000006530	452.986	-0.0979687	0.240657	-0.407088	0.683943	0.891454	AGK
ENSG00000006534	34.345	0.622666	0.764989	0.813954	0.415672	0.752561	ALDH3B1
ENSG00000006555	388.7	1.99508	0.208782	9.55581	1.23e-21	1.5e-18	TTC22
ENSG00000006576	1061.99	-0.520078	0.22124	-2.35074	0.018736	0.152338	PHTF2
ENSG00000006607	164.965	-0.337648	0.221943	-1.52133	0.128177	0.441258	FARP2
ENSG00000006625	87.7614	-0.229109	0.274822	-0.833663	0.404471	0.745597	GGCT
ENSG00000006634	605.308	-0.180728	0.187904	-0.961807	0.336147	0.697101	DBF4
ENSG00000006652	39.9035	-0.795226	0.305902	-2.59961	0.0093329	0.101126	IFRD1
ENSG00000006695	401.52	0.00323616	0.111479	0.0290293	0.976841	0.994952	COX10
ENSG00000006712	927.258	0.0556598	0.121394	0.458507	0.646589	0.874111	PAF1
ENSG00000006715	654.321	0.0575974	0.140163	0.410931	0.681123	0.889678	VPS41
ENSG00000006744	1453.17	0.028671	0.106203	0.269963	0.787189	0.931532	ELAC2
ENSG00000006756	283.54	0.103347	0.276044	0.374386	0.708117	0.902153	ARSD
ENSG00000006757	24.476	-0.355234	0.381577	-0.930963	0.351873	0.708473	PNPLA4
ENSG00000006831	1709.75	-0.0968445	0.0748999	-1.29299	0.196016	0.544726	ADIPOR2
ENSG00000007038	35.0658	-0.206359	1.10997	-0.185914	0.852512	0.952365	PRSS21
ENSG00000007047	672.39	0.0559138	0.148556	0.376382	0.706633	0.90188	MARK4
ENSG00000007080	1076.32	-0.0862681	0.134981	-0.639114	0.522749	0.81869	CCDC124
ENSG00000007168	2871.05	0.00964585	0.0683115	0.141204	0.887709	0.966064	PAFAH1B1
ENSG00000007202	4080.76	-0.0132834	0.0579019	-0.229412	0.818548	0.941627	KIAA0100
ENSG00000007237	762.845	-0.147022	0.27365	-0.537263	0.591086	0.847965	GAS7
ENSG00000007255	324.149	0.245712	0.159513	1.54038	0.123467	0.434809	TRAPPC6A
ENSG00000007264	5106.48	-0.101991	0.190987	-0.534023	0.593326	0.848978	MATK
ENSG00000007312	88.7532	0.498383	0.431781	1.15425	0.248398	0.610493	CD79B
ENSG00000007341	81.2478	0.252809	0.198254	1.27518	0.202246	0.554902	ST7L
ENSG00000007350	92.468	0.286084	0.797893	0.358549	0.719932	0.907349	TKTL1
ENSG00000007376	767.041	-0.153618	0.116826	-1.31493	0.188535	0.535155	RPUSD1
ENSG00000007384	28.926	-0.609444	0.376325	-1.61946	0.105348	0.399812	RHBDF1
ENSG00000007392	479.185	-0.0260595	0.118733	-0.21948	0.826276	0.94426	LUC7L
ENSG00000007402	24.6585	1.34799	0.474853	2.83875	0.00452902	0.0651946	CACNA2D2
ENSG00000007516	171.914	0.485938	0.209277	2.32198	0.020234	0.159413	BAIAP3
ENSG00000007520	1004.24	-0.020435	0.0817361	-0.250012	0.802578	0.935797	TSR3
ENSG00000007541	532.214	0.0391042	0.105722	0.369879	0.711472	0.903355	PIGQ
ENSG00000007545	602.717	0.512191	0.220864	2.31903	0.0203936	0.160017	CRAMP1
ENSG00000007923	956.978	-0.216255	0.102941	-2.10076	0.0356618	0.219874	DNAJC11
ENSG00000007944	263.057	0.0830282	0.228757	0.362954	0.71664	0.905653	MYLIP
ENSG00000007968	1418.18	0.449877	0.292661	1.53719	0.124246	0.436528	E2F2
ENSG00000008018	1664.62	-0.150598	0.109463	-1.37579	0.168885	0.507268	PSMB1
ENSG00000008083	1641.8	-0.0296413	0.144772	-0.204746	0.837771	0.947524	JARID2
ENSG00000008130	1455.52	-0.0345268	0.0887232	-0.389152	0.697163	0.89685	NADK
ENSG00000008226	211.452	0.285149	0.130034	2.19288	0.0283158	0.192017	DLEC1
ENSG00000008256	42.2639	0.07146	0.273186	0.26158	0.793645	0.932615	CYTH3
ENSG00000008277	31.5173	0.600731	0.357198	1.68179	0.0926101	0.373654	ADAM22
ENSG00000008282	189.46	-0.273412	0.293239	-0.932387	0.351137	0.707942	SYPL1
ENSG00000008283	66.2551	0.204963	0.244838	0.837138	0.402515	0.743985	CYB561
ENSG00000008294	1394.25	-0.0899798	0.089323	-1.00735	0.313765	0.674929	SPAG9
ENSG00000008300	623.079	-0.149623	0.286634	-0.522001	0.60167	0.851466	CELSR3
ENSG00000008311	31.0971	0.217762	0.583867	0.372965	0.709174	0.902391	AASS
ENSG00000008324	326.697	0.015814	0.129947	0.121696	0.90314	0.971178	SS18L2
ENSG00000008382	214.367	0.114814	0.149126	0.769918	0.441348	0.771477	MPND
ENSG00000008405	604.436	-0.490559	0.207403	-2.36524	0.0180183	0.148384	CRY1
ENSG00000008513	4491.48	0.426659	0.198428	2.1502	0.0315394	0.20396	ST3GAL1
ENSG00000008516	9598.57	0.192289	0.134113	1.43379	0.151632	0.478692	MMP25
ENSG00000008517	10062.7	-0.300222	0.569599	-0.527076	0.598141	0.850287	IL32
ENSG00000008710	2876.41	-0.0279984	0.106152	-0.263757	0.791967	0.93224	PKD1
ENSG00000008838	1935.49	0.00171681	0.0817704	0.0209955	0.983249	0.995376	MED24
ENSG00000008853	607.394	0.183027	0.126113	1.4513	0.146698	0.471221	RHOBTB2
ENSG00000008869	829.249	0.0139035	0.134514	0.103361	0.917677	0.976849	HEATR5B
ENSG00000008952	868.688	-0.273615	0.0922314	-2.96662	0.00301093	0.0506376	SEC62
ENSG00000008988	4802.82	0.197664	0.0997127	1.98233	0.0474422	0.256679	RPS20
ENSG00000009307	5390.38	-0.118456	0.0681786	-1.73743	0.0823112	0.351667	CSDE1
ENSG00000009335	2351.37	-0.246391	0.0935191	-2.63466	0.00842219	0.0961856	UBE3C
ENSG00000009413	414.96	0.263861	0.101911	2.58913	0.00962185	0.10341	REV3L
ENSG00000009694	80.309	-0.94705	0.42679	-2.21901	0.0264861	0.18536	TENM1
ENSG00000009724	427.428	0.10509	0.11253	0.933882	0.350365	0.707761	MASP2
ENSG00000009780	183.285	0.0293991	0.136268	0.215745	0.829187	0.945559	FAM76A
ENSG00000009790	2061.35	0.278535	0.160886	1.73126	0.0834061	0.354772	TRAF3IP3
ENSG00000009830	217.202	-0.375622	0.217567	-1.72646	0.0842638	0.356621	POMT2
ENSG00000009844	736.529	-0.270093	0.101997	-2.64804	0.00809591	0.0938931	VTA1
ENSG00000009954	3215.06	0.0771719	0.119832	0.644	0.519576	0.815989	BAZ1B
ENSG00000010017	1281.67	-0.19971	0.0954158	-2.09305	0.0363447	0.222018	RANBP9
ENSG00000010030	48.2876	0.15104	0.663885	0.227509	0.820028	0.942525	ETV7
ENSG00000010072	426.556	-0.204827	0.117447	-1.744	0.0811589	0.348959	SPRTN
ENSG00000010165	997.419	-0.0550619	0.093152	-0.591097	0.554455	0.832346	METTL13
ENSG00000010219	122.147	-0.157511	0.186368	-0.845157	0.398023	0.740386	DYRK4
ENSG00000010244	3521.81	-0.101642	0.0692238	-1.46831	0.142019	0.464573	ZNF207
ENSG00000010256	2019.78	-0.0358943	0.125143	-0.286827	0.774245	0.927019	UQCRC1
ENSG00000010270	783.661	-0.417334	0.0994306	-4.19724	2.7e-05	0.00187188	STARD3NL
ENSG00000010278	49.7922	0.0746862	0.740225	0.100897	0.919633	0.977002	CD9
ENSG00000010292	3995.78	0.276973	0.136352	2.03131	0.0422238	0.240301	NCAPD2
ENSG00000010295	1048.69	0.275503	0.18348	1.50154	0.133216	0.44999	IFFO1
ENSG00000010310	292.273	0.346556	0.407	0.851491	0.394497	0.738077	GIPR
ENSG00000010318	125.043	0.250803	0.189961	1.32029	0.186739	0.533067	PHF7
ENSG00000010322	2094.72	0.269675	0.147073	1.83361	0.0667112	0.313236	NISCH
ENSG00000010327	77.2633	-0.0443435	0.234004	-0.189499	0.849702	0.951332	STAB1
ENSG00000010361	336.213	0.133692	0.147335	0.907399	0.364196	0.717915	FUZ
ENSG00000010404	775.538	-0.273281	0.166928	-1.63712	0.101605	0.393048	IDS
ENSG00000010539	244.495	0.0104777	0.138284	0.07577	0.939602	0.983036	ZNF200
ENSG00000010626	30.9809	0.128064	0.388048	0.330021	0.741384	0.915061	LRRC23
ENSG00000010803	285.651	-0.137748	0.193815	-0.710719	0.477259	0.792117	SCMH1
ENSG00000010810	4715.41	0.353246	0.191086	1.84863	0.0645118	0.306926	FYN
ENSG00000010818	1445.48	0.0603789	0.137874	0.437927	0.661439	0.88131	HIVEP2
ENSG00000011007	1204.75	-0.233949	0.0990784	-2.36125	0.0182134	0.149339	ELOA
ENSG00000011009	1693.8	-0.0528152	0.0550701	-0.959053	0.337532	0.697642	LYPLA2
ENSG00000011021	367.652	0.136099	0.148931	0.913835	0.360804	0.715454	CLCN6
ENSG00000011028	252.857	0.0820559	0.746898	0.109862	0.912519	0.975168	MRC2
ENSG00000011114	26.1676	-1.65535	0.658766	-2.51281	0.0119775	0.116889	BTBD7
ENSG00000011132	1250.32	-0.102608	0.157628	-0.650955	0.515075	0.81288	APBA3
ENSG00000011143	151.344	0.0422731	0.183069	0.230913	0.817382	0.941249	MKS1
ENSG00000011198	223.094	-0.0941461	0.196089	-0.480119	0.631143	0.867419	ABHD5
ENSG00000011243	960.566	0.0461225	0.133754	0.34483	0.730222	0.911312	AKAP8L
ENSG00000011258	331.609	0.158794	0.175721	0.903668	0.366172	0.71975	MBTD1
ENSG00000011260	852.437	-0.291698	0.138501	-2.10611	0.0351944	0.218054	UTP18
ENSG00000011275	1131.17	-0.0719916	0.0781284	-0.921453	0.356814	0.712899	RNF216
ENSG00000011295	882.261	-0.143039	0.159601	-0.896231	0.370129	0.721815	TTC19
ENSG00000011304	8729.57	-0.13625	0.134325	-1.01433	0.310426	0.67154	PTBP1
ENSG00000011376	489.808	-0.101221	0.138899	-0.728737	0.466162	0.786146	LARS2
ENSG00000011405	447.436	0.0417252	0.157481	0.264954	0.791045	0.932141	PIK3C2A
ENSG00000011422	149.152	-0.712228	0.214801	-3.31576	0.000913958	0.0236612	PLAUR
ENSG00000011426	861.594	-0.0721927	0.268376	-0.268999	0.787931	0.931621	ANLN
ENSG00000011451	1667.1	-0.148055	0.0965478	-1.53349	0.125154	0.437292	WIZ
ENSG00000011454	457.213	0.148672	0.100213	1.48355	0.137927	0.458592	RABGAP1
ENSG00000011478	224.916	0.0270437	0.152889	0.176885	0.859599	0.956071	QPCTL
ENSG00000011485	1621.21	-0.143968	0.104475	-1.37801	0.168201	0.506411	PPP5C
ENSG00000011523	239.14	0.0159749	0.11878	0.134492	0.893014	0.968011	CEP68
ENSG00000011566	112.576	0.646458	0.291627	2.21673	0.0266417	0.185707	MAP4K3
ENSG00000011590	3305.04	-1.01915	0.325921	-3.12699	0.00176607	0.0363497	ZBTB32
ENSG00000011600	2593.79	0.158941	0.157853	1.00689	0.313987	0.674929	TYROBP
ENSG00000011638	168.655	0.283031	0.228415	1.23911	0.215306	0.572564	LDAF1
ENSG00000012048	919.921	0.0771319	0.266597	0.289321	0.772336	0.926403	BRCA1
ENSG00000012061	1068	-0.332095	0.105392	-3.15104	0.0016269	0.0343945	ERCC1
ENSG00000012174	393.358	-0.609731	0.148676	-4.10107	4.11e-05	0.00262884	MBTPS2
ENSG00000012211	1044.57	-0.00773981	0.197672	-0.0391549	0.968767	0.99246	PRICKLE3
ENSG00000012232	1017.08	0.0375538	0.102184	0.367514	0.713236	0.903916	EXTL3
ENSG00000012660	2277.74	0.011188	0.139283	0.0803254	0.935978	0.981609	ELOVL5
ENSG00000012817	1025.19	0.0794682	0.128487	0.618494	0.53625	0.82361	KDM5D
ENSG00000012822	1215.73	0.297295	0.318826	0.932468	0.351095	0.707942	CALCOCO1
ENSG00000012963	60.3297	1.42279	1.08783	1.30792	0.1909	0.537905	UBR7
ENSG00000012983	786.521	-0.186242	0.1615	-1.1532	0.248828	0.610642	MAP4K5
ENSG00000013016	53.8446	1.18612	0.483738	2.45198	0.0142071	0.128235	EHD3
ENSG00000013275	2120	-0.175415	0.078452	-2.23595	0.0253551	0.181146	PSMC4
ENSG00000013288	1110.03	0.205575	0.192657	1.06705	0.285948	0.649528	MAN2B2
ENSG00000013306	1494.48	0.0570402	0.0869244	0.656204	0.511693	0.811258	SLC25A39
ENSG00000013364	3979.38	0.0774473	0.142806	0.542325	0.587595	0.846558	MVP
ENSG00000013374	1161.7	0.0514856	0.112889	0.456072	0.648338	0.874653	NUB1
ENSG00000013375	230.451	-0.0822755	0.157169	-0.523483	0.600638	0.850985	PGM3
ENSG00000013392	26.4387	0.573079	0.374119	1.53181	0.12557	0.437292	RWDD2A
ENSG00000013441	1018.35	0.25161	0.14675	1.71454	0.0864288	0.360639	CLK1
ENSG00000013503	124.368	-0.156162	0.191987	-0.813395	0.415992	0.752837	POLR3B
ENSG00000013523	441.155	-0.180427	0.157081	-1.14863	0.250709	0.612269	ANGEL1
ENSG00000013561	434.215	-0.0685655	0.178027	-0.385141	0.700133	0.897817	RNF14
ENSG00000013563	580.787	0.354011	0.12466	2.83982	0.00451387	0.065046	DNASE1L1
ENSG00000013573	1132.37	0.00431624	0.156243	0.0276251	0.977961	0.994978	DDX11
ENSG00000013583	114.709	-0.225568	0.309635	-0.728496	0.46631	0.786199	HEBP1
ENSG00000013619	651.691	-0.534264	0.202988	-2.632	0.00848829	0.0961856	MAMLD1
ENSG00000013725	495.533	0.784083	1.21609	0.644758	0.519084	0.81592	CD6
ENSG00000013810	2780.12	0.306064	0.133804	2.2874	0.0221724	0.167824	TACC3
ENSG00000014123	574.916	-0.058013	0.109311	-0.530716	0.595615	0.849143	UFL1
ENSG00000014138	135.316	0.110546	0.20359	0.542983	0.587141	0.846313	POLA2
ENSG00000014164	619.066	0.122006	0.113681	1.07323	0.283167	0.646503	ZC3H3
ENSG00000014216	3576.9	0.268758	0.117765	2.28215	0.0224805	0.169206	CAPN1
ENSG00000014641	1528.73	-0.000989488	0.0975634	-0.010142	0.991908	0.997529	MDH1
ENSG00000014824	626.233	0.00545604	0.110468	0.04939	0.960608	0.9908	SLC30A9
ENSG00000014919	351.117	0.0694248	0.152721	0.454585	0.649408	0.874994	COX15
ENSG00000015133	3934.39	0.316451	0.14855	2.13027	0.033149	0.209814	CCDC88C
ENSG00000015153	356.817	-0.0966163	0.149166	-0.647709	0.517173	0.814158	YAF2
ENSG00000015171	1049.17	-0.0227403	0.0942603	-0.24125	0.809361	0.937414	ZMYND11
ENSG00000015285	2593.12	0.311335	0.084525	3.68334	0.000230194	0.00930144	WAS
ENSG00000015475	592.875	0.194606	0.122885	1.58364	0.113275	0.41656	BID
ENSG00000015532	622.712	-0.155856	0.116465	-1.33822	0.180823	0.524053	XYLT2
ENSG00000015676	1232.32	0.047154	0.112428	0.419416	0.674912	0.887127	NUDCD3
ENSG00000016864	572.78	0.0271726	0.0939204	0.289315	0.77234	0.926403	GLT8D1
ENSG00000017260	1159.14	-0.176618	0.110614	-1.5967	0.110333	0.410368	ATP2C1
ENSG00000017427	44.9976	-0.432419	0.744184	-0.581064	0.561197	0.834591	IGF1
ENSG00000017483	1265.75	-0.211721	0.133079	-1.59094	0.111622	0.412595	SLC38A5
ENSG00000017797	1574.07	-0.0318908	0.10342	-0.308362	0.757807	0.920918	RALBP1
ENSG00000018189	260.848	-0.315567	0.135894	-2.32215	0.0202248	0.159413	RUFY3
ENSG00000018408	27.764	0.0675355	0.518137	0.130343	0.896295	0.969313	WWTR1
ENSG00000018510	1288.52	-0.264931	0.112962	-2.34532	0.0190108	0.15382	AGPS
ENSG00000018610	251.749	-0.0461587	0.115596	-0.399312	0.689663	0.894339	STEEP1
ENSG00000018699	299.552	-0.439014	0.206406	-2.12695	0.0334244	0.210569	TTC27
ENSG00000019144	69.1294	-0.802576	0.66848	-1.2006	0.229907	0.589542	PHLDB1
ENSG00000019485	176.483	-0.06888	0.312654	-0.220307	0.825632	0.94426	PRDM11
ENSG00000019582	31749.9	0.075022	0.261829	0.286531	0.774472	0.927019	CD74
ENSG00000019995	427.681	0.0617465	0.149559	0.412858	0.67971	0.88926	ZRANB1
ENSG00000020129	1334.89	0.0461811	0.262775	0.175744	0.860495	0.956752	NCDN
ENSG00000020181	140.312	-0.286935	0.198187	-1.4478	0.147672	0.472983	ADGRA2
ENSG00000020256	310.438	0.137346	0.119592	1.14845	0.250782	0.612337	ZFP64
ENSG00000020426	217.599	0.0420101	0.163983	0.256186	0.797807	0.933887	MNAT1
ENSG00000020633	11176.3	0.190034	0.136735	1.3898	0.164591	0.500284	RUNX3
ENSG00000020922	646.242	0.109044	0.165992	0.656922	0.511231	0.810947	MRE11
ENSG00000021355	2527.32	0.0795893	0.0983045	0.809619	0.418159	0.754735	SERPINB1
ENSG00000021574	551.983	-0.064099	0.110811	-0.578456	0.562956	0.835225	SPAST
ENSG00000021762	1073.45	1.24266	0.307503	4.04113	5.32e-05	0.00314689	OSBPL5
ENSG00000021776	1075.53	-0.0335803	0.0946294	-0.354861	0.722694	0.909251	AQR
ENSG00000022267	64.3065	-0.0121139	0.619335	-0.0195596	0.984395	0.995417	FHL1
ENSG00000022277	1951.6	-0.269597	0.118181	-2.28122	0.0225356	0.169243	RTF2
ENSG00000022567	341.593	-0.183415	0.241508	-0.759456	0.44758	0.775261	SLC45A4
ENSG00000022840	2597.77	-0.0914911	0.0832809	-1.09858	0.271949	0.634501	RNF10
ENSG00000022976	282.983	-0.200373	0.129488	-1.54743	0.12176	0.431281	ZNF839
ENSG00000023041	1045.26	-0.246307	0.144542	-1.70406	0.0883702	0.364953	ZDHHC6
ENSG00000023171	1507.43	-0.60172	0.107516	-5.59656	2.19e-08	4.76e-06	GRAMD1B
ENSG00000023191	176.339	1.14945	1.10429	1.0409	0.297924	0.662446	RNH1
ENSG00000023228	1181.82	-0.142896	0.11261	-1.26894	0.204462	0.557804	NDUFS1
ENSG00000023287	663.841	0.0596741	0.0934577	0.638514	0.523139	0.81869	RB1CC1
ENSG00000023318	1169.91	-0.103728	0.107518	-0.964745	0.334672	0.695755	ERP44
ENSG00000023330	1646.06	0.0427831	0.198961	0.215033	0.829741	0.945573	ALAS1
ENSG00000023445	6157.29	-0.949879	0.289307	-3.28329	0.00102603	0.025771	BIRC3
ENSG00000023516	1074.27	-0.00526628	0.128171	-0.0410878	0.967226	0.992127	AKAP11
ENSG00000023572	138.567	-0.225077	0.17145	-1.31279	0.189255	0.536075	GLRX2
ENSG00000023608	79.2383	-0.243364	0.209618	-1.16099	0.245646	0.60745	SNAPC1
ENSG00000023697	331.678	0.0600042	0.120077	0.499713	0.617277	0.859752	DERA
ENSG00000023734	1401.35	-0.263727	0.131732	-2.00199	0.0452856	0.249971	STRAP
ENSG00000023892	3446.76	0.165182	0.10521	1.57002	0.11641	0.422195	DEF6
ENSG00000023902	1933.09	-0.0907267	0.143331	-0.632988	0.526741	0.819499	PLEKHO1
ENSG00000023909	780.013	0.139197	0.119802	1.16189	0.245279	0.607254	GCLM
ENSG00000024048	1236.47	0.175147	0.0745091	2.35068	0.0187391	0.152338	UBR2
ENSG00000024526	354.369	-0.404305	0.322061	-1.25537	0.209346	0.563868	DEPDC1
ENSG00000024862	297.373	0.324317	0.168414	1.92572	0.0541399	0.277552	CCDC28A
ENSG00000025156	197.074	-0.205769	0.138912	-1.48129	0.138529	0.459348	HSF2
ENSG00000025293	1282.17	-0.00372344	0.0918443	-0.0405408	0.967662	0.992127	PHF20
ENSG00000025423	85.6658	0.359004	0.299285	1.19954	0.230319	0.589925	HSD17B6
ENSG00000025434	196.371	-0.0182996	0.244857	-0.0747357	0.940425	0.983124	NR1H3
ENSG00000025708	790.616	0.134337	0.151809	0.884908	0.376206	0.725489	TYMP
ENSG00000025770	1639.95	0.109706	0.118529	0.925555	0.354677	0.710619	NCAPH2
ENSG00000025772	472.258	-0.271007	0.193524	-1.40038	0.1614	0.494331	TOMM34
ENSG00000025796	1040.12	-1.48e-05	0.100661	-0.000147227	0.999883	0.999883	SEC63
ENSG00000025800	1674.33	-0.126034	0.0942433	-1.33733	0.181116	0.524352	KPNA6
ENSG00000026025	46126	-0.210561	0.35569	-0.59198	0.553864	0.832051	VIM
ENSG00000026103	1452.38	0.203393	0.162989	1.24789	0.212072	0.567658	FAS
ENSG00000026297	137.296	0.357042	0.257475	1.3867	0.165532	0.501503	RNASET2
ENSG00000026508	10794.4	-0.413888	0.133671	-3.09632	0.00195936	0.0389217	CD44
ENSG00000026652	186.081	0.451694	0.284637	1.58691	0.112533	0.415051	AGPAT4
ENSG00000026751	7589.14	-0.648362	0.133247	-4.86587	1.14e-06	0.000134827	SLAMF7
ENSG00000026950	1059.87	0.512548	0.333997	1.53459	0.124884	0.437289	BTN3A1
ENSG00000027001	134.252	-0.0775796	0.234944	-0.330205	0.741245	0.91504	MIPEP
ENSG00000027075	3863.7	-0.271579	0.135442	-2.00513	0.0449488	0.248369	PRKCH
ENSG00000027644	25.7508	-0.110891	0.416407	-0.266304	0.790005	0.932141	INSRR
ENSG00000027697	555.676	0.582524	0.195631	2.97766	0.00290456	0.0494031	IFNGR1
ENSG00000027847	283.673	-0.193581	0.103068	-1.87819	0.0603558	0.296123	B4GALT7
ENSG00000027869	4730.51	-0.196888	0.185632	-1.06063	0.288856	0.652857	SH2D2A
ENSG00000028116	386.886	-0.0231596	0.126935	-0.182453	0.855227	0.953643	VRK2
ENSG00000028137	17966.4	-0.168101	0.109521	-1.53488	0.124814	0.43727	TNFRSF1B
ENSG00000028203	549.488	-0.180278	0.117517	-1.53406	0.125014	0.437289	VEZT
ENSG00000028277	676.094	-0.48375	0.508265	-0.951766	0.341215	0.700523	POU2F2
ENSG00000028310	939.577	-0.0795243	0.114358	-0.6954	0.486805	0.795505	BRD9
ENSG00000028528	1900.71	0.10699	0.0542015	1.97393	0.0483898	0.260136	SNX1
ENSG00000028839	203.606	-0.305543	0.142294	-2.14726	0.0317722	0.204751	TBPL1
ENSG00000029153	1018.17	0.0781797	0.153143	0.5105	0.609701	0.855185	ARNTL2
ENSG00000029363	2388.96	-0.236957	0.0867382	-2.73186	0.00629782	0.0803642	BCLAF1
ENSG00000029364	953.037	-0.22604	0.081462	-2.77479	0.00552378	0.0740604	SLC39A9
ENSG00000029639	162.971	-0.380049	0.227027	-1.67402	0.0941258	0.377399	TFB1M
ENSG00000029725	795.798	0.021763	0.0828115	0.262802	0.792703	0.932505	RABEP1
ENSG00000029993	567.795	0.0836357	0.236682	0.353367	0.723814	0.909689	HMGB3
ENSG00000030066	1394.74	-0.0581285	0.122164	-0.475822	0.634201	0.868966	NUP160
ENSG00000030110	1549.71	-0.0869446	0.180706	-0.481138	0.630418	0.867349	BAK1
ENSG00000030419	1226.39	-0.466012	0.247382	-1.88377	0.0595958	0.293904	IKZF2
ENSG00000030582	840.95	0.0770631	0.156384	0.49278	0.622168	0.863265	GRN
ENSG00000031003	1039.04	0.0778108	0.155031	0.501903	0.615736	0.858011	FAM13B
ENSG00000031081	2055.67	-0.295555	0.495581	-0.596382	0.55092	0.830683	ARHGAP31
ENSG00000031691	167.076	-0.0851853	0.235667	-0.361465	0.717752	0.906325	CENPQ
ENSG00000031698	2708.68	-0.0853823	0.0901596	-0.947013	0.343632	0.702179	SARS1
ENSG00000031823	1472.23	0.00297179	0.0818415	0.0363116	0.971034	0.993555	RANBP3
ENSG00000032219	566.201	0.124413	0.149668	0.831258	0.405828	0.746666	ARID4A
ENSG00000032389	498.586	0.0444742	0.106001	0.419563	0.674805	0.887112	EIPR1
ENSG00000032444	3861.06	-0.145942	0.121933	-1.1969	0.231346	0.591095	PNPLA6
ENSG00000032742	94.922	0.294625	0.250999	1.17381	0.240473	0.60202	IFT88
ENSG00000033011	612.479	-0.215336	0.144832	-1.4868	0.137068	0.457278	ALG1
ENSG00000033030	756.886	0.0609537	0.113533	0.536879	0.591351	0.848075	ZCCHC8
ENSG00000033050	337.016	-0.381987	0.165509	-2.30796	0.0210016	0.162519	ABCF2
ENSG00000033100	2131.94	0.0446145	0.176923	0.252169	0.80091	0.935135	CHPF2
ENSG00000033170	1158.96	-0.102847	0.189809	-0.541846	0.587924	0.846596	FUT8
ENSG00000033178	1320.32	-0.247566	0.152316	-1.62535	0.104088	0.397155	UBA6
ENSG00000033327	270.252	0.684939	0.585446	1.16994	0.242023	0.603545	GAB2
ENSG00000033627	33.2228	-0.261611	0.930897	-0.281031	0.778687	0.927902	ATP6V0A1
ENSG00000033800	815.43	-0.0384694	0.0665771	-0.577817	0.563388	0.835225	PIAS1
ENSG00000033867	1607.98	-0.427146	0.160462	-2.66198	0.00776821	0.0922338	SLC4A7
ENSG00000034053	25.1318	1.23344	1.38325	0.891697	0.372555	0.723627	APBA2
ENSG00000034152	2416.57	-0.131476	0.146305	-0.898643	0.368843	0.721413	MAP2K3
ENSG00000034510	9605.65	0.298149	0.088584	3.36572	0.000763435	0.0213193	TMSB10
ENSG00000034533	202.097	0.0089499	0.142687	0.0627239	0.949986	0.98709	ASTE1
ENSG00000034677	1599.96	-0.539744	0.168127	-3.21034	0.00132579	0.030622	RNF19A
ENSG00000034693	128.945	-0.266661	0.14567	-1.83059	0.0671617	0.314214	PEX3
ENSG00000034713	642.393	-0.103841	0.0920201	-1.12846	0.259127	0.621695	GABARAPL2
ENSG00000035115	139.206	0.130244	0.208907	0.623454	0.532986	0.822249	SH3YL1
ENSG00000035141	685.014	-0.254157	0.142927	-1.77822	0.0753673	0.335607	FAM136A
ENSG00000035403	1061.61	-0.493956	0.110754	-4.45992	8.2e-06	0.000695526	VCL
ENSG00000035499	437.554	0.123893	0.248689	0.498184	0.618354	0.860719	DEPDC1B
ENSG00000035664	309.591	-0.793405	0.29426	-2.69627	0.00701205	0.0865312	DAPK2
ENSG00000035681	1293.87	0.113909	0.101969	1.1171	0.263952	0.627181	NSMAF
ENSG00000035687	1240.67	-0.00500306	0.106547	-0.0469566	0.962548	0.991284	ADSS2
ENSG00000035720	430.794	-0.117457	0.37004	-0.317417	0.750928	0.919087	STAP1
ENSG00000035928	1186.93	0.191203	0.0763708	2.50361	0.0122933	0.118521	RFC1
ENSG00000036054	551.299	-0.177988	0.0946856	-1.87977	0.0601389	0.295304	TBC1D23
ENSG00000036257	1314.73	-0.0197567	0.103268	-0.191315	0.848279	0.950534	CUL3
ENSG00000036549	492.487	-0.209525	0.141551	-1.48021	0.138816	0.459446	ZZZ3
ENSG00000037042	99.2839	-0.0316937	0.370924	-0.0854454	0.931907	0.980239	TUBG2
ENSG00000037241	192.642	-0.301538	0.128231	-2.35152	0.018697	0.152338	RPL26L1
ENSG00000037474	1760.66	-0.271456	0.104085	-2.60802	0.00910665	0.0998622	NSUN2
ENSG00000037637	750.322	-0.0672096	0.0869036	-0.773381	0.439297	0.769611	FBXO42
ENSG00000037749	825.625	-0.094251	0.0737737	-1.27757	0.201402	0.55341	MFAP3
ENSG00000037757	870.845	0.284778	0.161942	1.75852	0.0786586	0.343429	MRI1
ENSG00000037897	169.809	-0.641298	0.264147	-2.42781	0.0151904	0.13432	METTL1
ENSG00000038002	202.305	0.0379812	0.241776	0.157092	0.875172	0.961499	AGA
ENSG00000038210	694.612	-0.10926	0.189147	-0.577644	0.563504	0.835225	PI4K2B
ENSG00000038219	1179.77	0.0682017	0.137859	0.494721	0.620797	0.862339	BOD1L1
ENSG00000038274	2032.61	0.20161	0.0869822	2.31783	0.0204587	0.16017	MAT2B
ENSG00000038358	2102.75	0.0258837	0.0860759	0.300708	0.763637	0.923595	EDC4
ENSG00000038382	905.424	0.425995	0.217173	1.96154	0.0498156	0.265029	TRIO
ENSG00000038532	894.094	-0.0113453	0.116262	-0.0975839	0.922263	0.978357	CLEC16A
ENSG00000039123	1108.96	-0.316482	0.0961921	-3.2901	0.0010015	0.025249	MTREX
ENSG00000039319	320.733	0.00849189	0.111817	0.0759447	0.939463	0.983036	ZFYVE16
ENSG00000039523	611.348	-0.119643	0.149818	-0.79859	0.424528	0.759474	RIPOR1
ENSG00000039650	821.182	0.0479071	0.126757	0.377945	0.705472	0.901336	PNKP
ENSG00000040199	354.245	-0.350078	0.147053	-2.38062	0.0172837	0.144757	PHLPP2
ENSG00000040275	447.747	-0.165777	0.283548	-0.58465	0.558783	0.833246	SPDL1
ENSG00000040341	477.114	0.223494	0.148802	1.50195	0.13311	0.449896	STAU2
ENSG00000040487	266.197	-0.187639	0.231207	-0.81156	0.417044	0.753449	SLC66A1
ENSG00000040531	348.871	0.0503085	0.145825	0.344992	0.7301	0.911308	CTNS
ENSG00000040608	35.0788	0.262295	0.416101	0.630363	0.528457	0.819746	RTN4R
ENSG00000040633	629.813	-0.0365808	0.117597	-0.311069	0.755748	0.920205	PHF23
ENSG00000040933	3805.11	0.124157	0.125181	0.991824	0.321283	0.682867	INPP4A
ENSG00000041353	241.697	1.24608	0.252931	4.92657	8.37e-07	0.000106486	RAB27B
ENSG00000041357	1751.18	-0.165517	0.108754	-1.52195	0.128023	0.441075	PSMA4
ENSG00000041802	953.994	-0.132036	0.12176	-1.08439	0.27819	0.642027	LSG1
ENSG00000041880	143.259	-0.0910292	0.323366	-0.281505	0.778323	0.92772	PARP3
ENSG00000041982	63.0755	-0.887754	0.230969	-3.84361	0.00012124	0.00607912	TNC
ENSG00000041988	656.375	-0.128957	0.102667	-1.25607	0.209089	0.563821	THAP3
ENSG00000042088	1050.44	-0.108302	0.142282	-0.761179	0.44655	0.775	TDP1
ENSG00000042286	740.465	-0.125044	0.122927	-1.01722	0.309049	0.670563	AIFM2
ENSG00000042429	67.1888	-0.222997	0.221475	-1.00687	0.313996	0.674929	MED17
ENSG00000042445	600.178	0.322954	0.141814	2.27731	0.0227678	0.170229	RETSAT
ENSG00000042493	2372.1	-0.500415	0.194504	-2.57277	0.0100887	0.106235	CAPG
ENSG00000042753	897.488	0.188878	0.100371	1.8818	0.0598638	0.294795	AP2S1
ENSG00000042980	22.7884	0.751506	0.698316	1.07617	0.281852	0.645208	ADAM28
ENSG00000043093	932.428	-0.204052	0.10779	-1.89305	0.058351	0.289885	DCUN1D1
ENSG00000043143	2438.17	-0.169079	0.176275	-0.95918	0.337468	0.697642	JADE2
ENSG00000043462	6931.27	-0.0985549	0.176325	-0.558939	0.576203	0.840264	LCP2
ENSG00000043514	220.69	-0.31804	0.2205	-1.44235	0.149203	0.475667	TRIT1
ENSG00000044090	330.95	0.119142	0.107766	1.10556	0.268916	0.6323	CUL7
ENSG00000044115	2093.08	-0.340312	0.156789	-2.17051	0.0299685	0.198166	CTNNA1
ENSG00000044446	439.99	0.137135	0.108866	1.25967	0.207789	0.562106	PHKA2
ENSG00000044459	74.207	-0.226845	0.213368	-1.06316	0.287709	0.651985	CNTLN
ENSG00000044574	8594.83	-0.32349	0.13176	-2.45514	0.0140828	0.127694	HSPA5
ENSG00000046647	232.266	-0.173975	0.167814	-1.03671	0.299871	0.663388	GEMIN8
ENSG00000046651	481.554	0.283257	0.137173	2.06496	0.0389266	0.230889	OFD1
ENSG00000046653	28.9208	0.26752	0.336372	0.79531	0.426433	0.760721	GPM6B
ENSG00000047056	897.379	0.268406	0.136391	1.96791	0.0490782	0.262788	WDR37
ENSG00000047188	642.812	-0.0227377	0.145569	-0.156199	0.875876	0.961781	YTHDC2
ENSG00000047230	153.727	0.610373	0.218578	2.79247	0.00523067	0.0717714	CTPS2
ENSG00000047249	542.275	-0.00133606	0.113032	-0.0118202	0.990569	0.996851	ATP6V1H
ENSG00000047315	2416.22	-0.0599239	0.064575	-0.927974	0.353421	0.710146	POLR2B
ENSG00000047346	471.902	0.0939592	0.186867	0.502814	0.615095	0.857577	FAM214A
ENSG00000047365	1844.06	-0.158894	0.154651	-1.02743	0.304216	0.666653	ARAP2
ENSG00000047410	2917.04	0.169787	0.0911739	1.86223	0.0625708	0.301952	TPR
ENSG00000047457	110.704	0.521052	0.174352	2.98851	0.00280337	0.0486673	CP
ENSG00000047578	456.1	-0.0769852	0.135149	-0.569631	0.568928	0.836736	KATNIP
ENSG00000047579	212.032	0.0479396	0.215895	0.222051	0.824274	0.944257	DTNBP1
ENSG00000047621	356.192	-0.273436	0.147838	-1.84957	0.0643754	0.306493	C12orf4
ENSG00000047644	2104.22	0.0812815	0.290737	0.27957	0.779807	0.928533	WWC3
ENSG00000047662	152.953	0.224186	0.169682	1.32121	0.18643	0.532748	FAM184B
ENSG00000047849	5329.62	0.274667	0.131425	2.08992	0.0366251	0.223125	MAP4
ENSG00000047932	737.686	-0.229269	0.0881942	-2.59959	0.0093335	0.101126	GOPC
ENSG00000048028	1158.6	0.350361	0.141476	2.47647	0.0132688	0.123342	USP28
ENSG00000048052	50.0148	0.154677	0.328181	0.471315	0.637416	0.870549	HDAC9
ENSG00000048140	1790.91	-0.200604	0.183767	-1.09162	0.275001	0.638873	TSPAN17
ENSG00000048162	897.675	-0.307431	0.1166	-2.63663	0.00837334	0.0960846	NOP16
ENSG00000048392	896.908	0.0830215	0.139648	0.594505	0.552174	0.831777	RRM2B
ENSG00000048405	856.288	-0.106692	0.0812024	-1.31391	0.188878	0.535657	ZNF800
ENSG00000048471	342.883	0.75784	0.244553	3.09888	0.00194253	0.0387587	SNX29
ENSG00000048544	817.841	-0.178077	0.125833	-1.41518	0.157015	0.48719	MRPS10
ENSG00000048649	774.443	-0.155766	0.0845861	-1.84151	0.0655466	0.310099	RSF1
ENSG00000048707	1329.12	0.117736	0.143904	0.818154	0.413269	0.751118	VPS13D
ENSG00000048740	5567.98	0.169094	0.113378	1.49142	0.135852	0.455211	CELF2
ENSG00000048828	4514.91	-0.0801187	0.0526238	-1.52248	0.127889	0.44083	FAM120A
ENSG00000048991	906.419	-0.0824944	0.105587	-0.78129	0.434632	0.766215	R3HDM1
ENSG00000049089	702.483	0.183272	0.388165	0.472149	0.636821	0.87022	COL9A2
ENSG00000049167	140.669	-0.190111	0.193473	-0.982623	0.325793	0.688006	ERCC8
ENSG00000049239	1289.79	0.243019	0.178967	1.35789	0.174497	0.515691	H6PD
ENSG00000049245	407.615	-0.0524085	0.120179	-0.436085	0.662775	0.881521	VAMP3
ENSG00000049246	68.529	-0.0623448	0.698063	-0.0893112	0.928835	0.979831	PER3
ENSG00000049249	10770.8	-1.14829	0.633649	-1.81219	0.0699576	0.321769	TNFRSF9
ENSG00000049323	34.2408	-1.57149	0.578978	-2.71424	0.00664282	0.0835026	LTBP1
ENSG00000049449	205.384	-0.603151	0.146537	-4.11604	3.85e-05	0.00252368	RCN1
ENSG00000049541	769.08	0.0952351	0.172343	0.552592	0.580543	0.842499	RFC2
ENSG00000049618	1798	0.206653	0.0830196	2.4892	0.0128031	0.121269	ARID1B
ENSG00000049656	528.901	0.00267194	0.15973	0.0167279	0.986654	0.996092	CLPTM1L
ENSG00000049759	91.0665	0.233233	0.328544	0.709897	0.477768	0.792117	NEDD4L
ENSG00000049768	71.9026	-0.173755	0.47655	-0.364611	0.715402	0.904902	FOXP3
ENSG00000049769	165.252	0.00284106	0.259829	0.0109343	0.991276	0.997265	PPP1R3F
ENSG00000049860	813.207	0.0110316	0.101943	0.108213	0.913827	0.975548	HEXB
ENSG00000049883	169.507	-0.234196	0.160573	-1.45851	0.144701	0.467705	PTCD2
ENSG00000050130	445.878	-0.263122	0.0910145	-2.89099	0.00384035	0.0592821	JKAMP
ENSG00000050165	225.578	-0.0509033	0.117482	-0.433285	0.664807	0.882341	DKK3
ENSG00000050344	1230.33	-0.475688	0.240475	-1.97812	0.0479155	0.258514	NFE2L3
ENSG00000050393	558.251	-0.384357	0.15444	-2.48872	0.0128203	0.121347	MCUR1
ENSG00000050405	473.488	-0.159098	0.25157	-0.632418	0.527114	0.819499	LIMA1
ENSG00000050426	581.031	0.187754	0.122596	1.53148	0.12565	0.437359	LETMD1
ENSG00000050438	238.998	-0.0803028	0.129878	-0.618293	0.536382	0.823699	SLC4A8
ENSG00000050628	29.3526	0.268183	1.45625	0.18416	0.853888	0.953024	PTGER3
ENSG00000050730	25.9178	-0.629394	0.663093	-0.949179	0.342529	0.701577	TNIP3
ENSG00000050748	721.904	-0.139982	0.106458	-1.3149	0.188542	0.535155	MAPK9
ENSG00000051009	730.996	0.246987	0.27069	0.912434	0.36154	0.7158	FHIP1B
ENSG00000051108	1515.58	1.16181	0.106014	10.959	6.01e-28	2.03e-24	HERPUD1
ENSG00000051180	503.487	0.168412	0.30954	0.54407	0.586393	0.846136	RAD51
ENSG00000051341	634.774	0.143114	0.256573	0.557792	0.576986	0.840633	POLQ
ENSG00000051382	184.745	0.0670562	0.136935	0.489696	0.624349	0.864126	PIK3CB
ENSG00000051523	6072.88	0.420535	0.13186	3.18925	0.00142643	0.0319066	CYBA
ENSG00000051596	800.025	0.350901	0.561143	0.625334	0.531752	0.82119	THOC3
ENSG00000051620	517.328	0.0472489	0.307374	0.153718	0.877832	0.962461	HEBP2
ENSG00000051825	993.886	0.193856	0.0834622	2.32269	0.020196	0.159413	MPHOSPH9
ENSG00000052126	69.138	0.0265838	0.244015	0.108943	0.913248	0.975379	PLEKHA5
ENSG00000052723	846.279	-0.00579432	0.127791	-0.0453422	0.963835	0.991536	SIKE1
ENSG00000052749	845.224	-0.82085	0.219395	-3.74143	0.000182978	0.0079357	RRP12
ENSG00000052795	312.215	0.163008	0.158056	1.03133	0.302387	0.665549	FNIP2
ENSG00000052802	1221.95	-0.273588	0.132961	-2.05766	0.0396224	0.232643	MSMO1
ENSG00000052841	878.765	-0.0926373	0.104598	-0.885654	0.375804	0.725489	TTC17
ENSG00000053254	3202.59	0.45207	0.173854	2.60028	0.00931465	0.101126	FOXN3
ENSG00000053371	585.499	0.294388	0.17659	1.66707	0.0955002	0.380646	AKR7A2
ENSG00000053372	823.398	-0.588621	0.18235	-3.22798	0.00124667	0.0293458	MRTO4
ENSG00000053438	29.9336	-0.158394	0.304097	-0.520865	0.602461	0.851683	NNAT
ENSG00000053501	140.979	-0.293361	0.160742	-1.82504	0.0679944	0.316433	USE1
ENSG00000053524	139.671	0.906765	0.241092	3.76107	0.000169189	0.00755635	MCF2L2
ENSG00000053702	39.0501	-0.0141812	0.314437	-0.0451003	0.964027	0.991536	NRIP2
ENSG00000053770	794.125	-0.0571611	0.0815338	-0.701072	0.483258	0.793836	AP5M1
ENSG00000053900	483.565	0.0745136	0.117287	0.635312	0.525225	0.819271	ANAPC4
ENSG00000054116	596.984	-0.103266	0.101348	-1.01893	0.308239	0.670382	TRAPPC3
ENSG00000054118	3349.57	0.0311282	0.060986	0.510415	0.609761	0.855185	THRAP3
ENSG00000054148	852.693	0.160661	0.177443	0.905424	0.365241	0.719017	PHPT1
ENSG00000054219	112.379	0.401969	0.387535	1.03725	0.299621	0.663388	LY75
ENSG00000054267	1148.3	-0.0682076	0.140369	-0.485918	0.627026	0.865222	ARID4B
ENSG00000054277	181.639	-0.113367	0.283301	-0.400163	0.689036	0.893939	OPN3
ENSG00000054523	536.433	0.0354721	0.213803	0.16591	0.868228	0.959369	KIF1B
ENSG00000054598	27.4817	1.20491	0.718441	1.67712	0.0935198	0.376087	FOXC1
ENSG00000054611	588.87	-0.107572	0.113686	-0.946215	0.344039	0.702288	TBC1D22A
ENSG00000054654	2064.2	0.17378	0.155276	1.11916	0.263071	0.626655	SYNE2
ENSG00000054690	46.9547	-0.0888131	0.245243	-0.362144	0.717245	0.906163	PLEKHH1
ENSG00000054793	72.9397	-0.997572	0.650126	-1.53443	0.124924	0.437289	ATP9A
ENSG00000054965	1006.34	0.0569897	0.112738	0.505504	0.613205	0.85651	FAM168A
ENSG00000054967	785.818	-0.192367	0.125671	-1.53072	0.125839	0.437605	RELT
ENSG00000054983	477.493	0.0815307	0.125788	0.648162	0.51688	0.814068	GALC
ENSG00000055044	1668.73	-0.425785	0.137757	-3.09085	0.00199587	0.0394147	NOP58
ENSG00000055070	3656.44	-0.122636	0.0788647	-1.55502	0.119942	0.428673	SZRD1
ENSG00000055130	1902.01	-0.13598	0.0715782	-1.89975	0.0574666	0.287184	CUL1
ENSG00000055147	319.516	-0.100131	0.128252	-0.780737	0.434957	0.766449	FAM114A2
ENSG00000055163	7171	0.104662	0.116762	0.896369	0.370056	0.721815	CYFIP2
ENSG00000055208	3436.77	-0.236016	0.0988337	-2.38802	0.0169396	0.143235	TAB2
ENSG00000055211	237.086	-0.165557	0.21501	-0.769997	0.441302	0.771477	GINM1
ENSG00000055332	908.749	-0.168908	0.103989	-1.62429	0.104315	0.397569	EIF2AK2
ENSG00000055483	1270.04	-0.146032	0.109749	-1.3306	0.18332	0.528451	USP36
ENSG00000055609	1904.9	0.0245079	0.172582	0.142007	0.887075	0.966064	KMT2C
ENSG00000055917	3143.84	0.0517651	0.0643846	0.803999	0.421398	0.757127	PUM2
ENSG00000055950	532.38	-0.0870563	0.0842206	-1.03367	0.30129	0.665093	MRPL43
ENSG00000056050	181.413	-0.0454378	0.156302	-0.290706	0.771276	0.926403	HPF1
ENSG00000056097	1934.41	-0.247279	0.0997217	-2.47969	0.0131498	0.122829	ZFR
ENSG00000056277	93.4731	-0.385904	0.268443	-1.43756	0.150558	0.476979	ZNF280C
ENSG00000056558	5447.38	-0.83964	0.266384	-3.15199	0.00162159	0.034336	TRAF1
ENSG00000056586	1627.78	-0.203339	0.075111	-2.70718	0.00678565	0.0843547	RC3H2
ENSG00000056736	67.4174	-0.0430445	0.212927	-0.202156	0.839795	0.948752	IL17RB
ENSG00000056972	192.425	-0.0709567	0.245383	-0.289167	0.772453	0.926403	TRAF3IP2
ENSG00000057252	1605.28	-0.0460104	0.178175	-0.258231	0.796229	0.933621	SOAT1
ENSG00000057608	3831.47	-0.118865	0.0983976	-1.208	0.227046	0.585642	GDI2
ENSG00000057657	3285.58	0.495557	0.180959	2.73851	0.00617182	0.0794905	PRDM1
ENSG00000057663	653.688	-0.102889	0.106789	-0.963479	0.335307	0.696053	ATG5
ENSG00000057704	68.2097	0.982156	0.468102	2.09817	0.0358905	0.220442	TMCC3
ENSG00000057757	861.014	-0.0804358	0.143451	-0.56072	0.574988	0.839869	PITHD1
ENSG00000057935	111.999	0.275037	0.148435	1.85291	0.0638957	0.30487	MTA3
ENSG00000058056	108.116	0.143693	0.232585	0.617811	0.5367	0.823699	USP13
ENSG00000058063	2882.67	-0.0610656	0.098148	-0.622179	0.533824	0.822409	ATP11B
ENSG00000058262	5557.15	0.152964	0.115098	1.32899	0.183853	0.529308	SEC61A1
ENSG00000058272	1997.05	0.0340283	0.0715027	0.475903	0.634144	0.868966	PPP1R12A
ENSG00000058453	564.789	0.180048	0.203858	0.883204	0.377126	0.726233	CROCC
ENSG00000058600	942.845	-0.301412	0.115507	-2.60946	0.00906853	0.099712	POLR3E
ENSG00000058668	6620.43	-0.209461	0.102496	-2.0436	0.0409931	0.23609	ATP2B4
ENSG00000058729	315.555	-0.375826	0.102148	-3.67922	0.000233948	0.00936349	RIOK2
ENSG00000058799	299.005	0.125638	0.115909	1.08394	0.278392	0.642059	YIPF1
ENSG00000058804	920.729	-0.173079	0.21252	-0.814412	0.415409	0.752549	NDC1
ENSG00000059122	1233.75	0.27818	0.142188	1.95643	0.0504148	0.266612	FLYWCH1
ENSG00000059145	621.431	0.229407	0.170863	1.34264	0.17939	0.522142	UNKL
ENSG00000059377	880.461	0.0240531	0.195329	0.123141	0.901995	0.971178	TBXAS1
ENSG00000059378	682.343	0.159107	0.0921319	1.72695	0.0841762	0.356586	PARP12
ENSG00000059573	1635.74	-0.316034	0.134493	-2.34981	0.0187829	0.152342	ALDH18A1
ENSG00000059588	469.491	-0.234439	0.16553	-1.4163	0.156689	0.486739	TARBP1
ENSG00000059691	148.345	-0.130706	0.197834	-0.660686	0.508814	0.809654	GATB
ENSG00000059728	881.299	0.161602	0.227714	0.70967	0.477909	0.792117	MXD1
ENSG00000059758	1020.16	-0.313368	0.138745	-2.25859	0.0239091	0.175359	CDK17
ENSG00000059769	93.4492	-0.140721	0.177984	-0.79064	0.429154	0.762538	DNAJC25
ENSG00000059804	4911.72	-0.0653278	0.141797	-0.460714	0.645004	0.873848	SLC2A3
ENSG00000059915	88.8939	-0.733263	0.445853	-1.64463	0.100046	0.390457	PSD
ENSG00000060069	437.999	0.214402	0.145178	1.47683	0.139722	0.460889	CTDP1
ENSG00000060138	1239.57	-0.0475105	0.25905	-0.183403	0.854482	0.953267	YBX3
ENSG00000060140	733.927	0.235636	0.215592	1.09297	0.274407	0.638033	STYK1
ENSG00000060237	6313.42	0.319429	0.127415	2.50699	0.0121764	0.1179	WNK1
ENSG00000060339	1505.53	-0.0380652	0.107459	-0.354232	0.723165	0.909488	CCAR1
ENSG00000060491	2132.26	0.033691	0.0827741	0.407023	0.683991	0.891454	OGFR
ENSG00000060558	3205.8	0.127626	0.199673	0.639177	0.522708	0.81869	GNA15
ENSG00000060642	383.889	0.193646	0.153325	1.26297	0.206598	0.560216	PIGV
ENSG00000060688	800.296	-0.122144	0.124823	-0.97854	0.327807	0.689561	SNRNP40
ENSG00000060749	172.974	0.0091828	0.403961	0.0227319	0.981864	0.994997	QSER1
ENSG00000060762	224.341	-0.234056	0.225977	-1.03575	0.300319	0.66394	MPC1
ENSG00000060971	837.622	0.154076	0.103358	1.4907	0.136039	0.455535	ACAA1
ENSG00000060982	1063.71	0.42689	0.552797	0.772236	0.439974	0.770198	BCAT1
ENSG00000061273	3163.51	-0.13069	0.146722	-0.890733	0.373072	0.723716	HDAC7
ENSG00000061656	38.4823	0.0668628	0.279654	0.239091	0.811035	0.938263	SPAG4
ENSG00000061676	27.26	-0.514747	0.422074	-1.21957	0.222629	0.581047	NCKAP1
ENSG00000061794	565.387	-0.295934	0.131073	-2.25779	0.0239589	0.175438	MRPS35
ENSG00000061936	951.144	0.0480483	0.0880139	0.545918	0.585122	0.845525	SFSWAP
ENSG00000061938	2482.64	0.244348	0.123803	1.97369	0.0484165	0.260176	TNK2
ENSG00000061987	843.316	-0.0352289	0.130669	-0.269604	0.787465	0.931614	MON2
ENSG00000062194	1478.49	0.0177604	0.0713378	0.248962	0.80339	0.935797	GPBP1
ENSG00000062485	2223.47	-0.0716488	0.109995	-0.651381	0.5148	0.812866	CS
ENSG00000062598	1896.72	0.10258	0.0955299	1.0738	0.282912	0.646488	ELMO2
ENSG00000062650	1733.59	-0.0631472	0.072587	-0.869952	0.384326	0.729766	WAPL
ENSG00000062716	1366.22	-0.263681	0.113133	-2.33073	0.0197678	0.157626	VMP1
ENSG00000062725	561.029	0.11624	0.113183	1.02701	0.304416	0.666653	APPBP2
ENSG00000062822	1407.51	0.0343382	0.204543	0.167878	0.866679	0.9592	POLD1
ENSG00000063046	5604.94	0.209328	0.0966242	2.16641	0.0302796	0.199291	EIF4B
ENSG00000063127	49.508	0.0502023	0.455877	0.110123	0.912312	0.975168	SLC6A16
ENSG00000063169	767.18	0.0730071	0.102694	0.710917	0.477136	0.792117	BICRA
ENSG00000063176	726.65	0.0802063	0.102485	0.782615	0.433853	0.765844	SPHK2
ENSG00000063177	6271.82	0.118382	0.105786	1.11906	0.263113	0.626655	RPL18
ENSG00000063180	67.0032	0.10242	0.321625	0.318445	0.750148	0.918648	CA11
ENSG00000063241	279.631	-0.431141	0.141531	-3.04627	0.00231701	0.0432851	ISOC2
ENSG00000063244	4229.06	-0.0210856	0.0558391	-0.377613	0.705718	0.901394	U2AF2
ENSG00000063245	1450.92	0.0419504	0.0733139	0.572203	0.567185	0.83635	EPN1
ENSG00000063322	1093.41	0.120045	0.068004	1.76526	0.0775194	0.341136	MED29
ENSG00000063438	25.022	-0.589071	0.588364	-1.0012	0.31673	0.676921	AHRR
ENSG00000063587	493.103	-0.0771485	0.190433	-0.405122	0.685388	0.892272	ZNF275
ENSG00000063601	991.164	-0.018771	0.108891	-0.172384	0.863136	0.957897	MTMR1
ENSG00000063660	284.521	0.241919	0.312549	0.774019	0.43892	0.769273	GPC1
ENSG00000063761	43.5762	-0.407314	0.264375	-1.54067	0.123398	0.434681	ADCK1
ENSG00000063854	538.319	-0.159835	0.133668	-1.19576	0.231791	0.59177	HAGH
ENSG00000063978	1722.52	0.10453	0.0786003	1.32989	0.183553	0.528896	RNF4
ENSG00000064012	1149.84	1.21633	0.205401	5.92175	3.19e-09	8.95e-07	CASP8
ENSG00000064102	671.497	-0.28662	0.0904375	-3.16926	0.00152825	0.0331838	INTS13
ENSG00000064115	984.652	0.412461	0.135333	3.04775	0.0023056	0.0432516	TM7SF3
ENSG00000064201	299.554	1.00972	0.583649	1.73001	0.0836289	0.355383	TSPAN32
ENSG00000064313	944.402	-0.0942596	0.085151	-1.10697	0.268307	0.631354	TAF2
ENSG00000064393	5746.44	-0.249368	0.15245	-1.63574	0.101894	0.393797	HIPK2
ENSG00000064419	1564.17	-0.037577	0.0860849	-0.436512	0.662466	0.881458	TNPO3
ENSG00000064490	687.159	-0.0642056	0.109317	-0.587334	0.55698	0.83283	RFXANK
ENSG00000064545	286.384	0.0301657	0.156712	0.192491	0.847357	0.950478	TMEM161A
ENSG00000064547	402.108	0.511693	0.235445	2.17331	0.0297573	0.197523	LPAR2
ENSG00000064601	866.352	0.61839	0.168245	3.67554	0.000237343	0.00941556	CTSA
ENSG00000064607	2301.89	0.232441	0.137477	1.69076	0.0908826	0.37025	SUGP2
ENSG00000064651	526.892	-0.0557933	0.130295	-0.428207	0.668501	0.884279	SLC12A2
ENSG00000064652	46.6986	-0.214945	0.397966	-0.540109	0.589122	0.847039	SNX24
ENSG00000064666	5566.53	0.410399	0.206878	1.98377	0.0472812	0.256504	CNN2
ENSG00000064687	1723.8	0.728607	0.260432	2.79768	0.00514707	0.0709854	ABCA7
ENSG00000064703	413.438	-0.175024	0.12003	-1.45816	0.144795	0.467784	DDX20
ENSG00000064726	1802.91	-0.132688	0.0781772	-1.69727	0.0896447	0.368188	BTBD1
ENSG00000064763	321.118	-0.332619	0.188412	-1.76539	0.0774986	0.341136	FAR2
ENSG00000064932	349.816	0.451958	0.45259	0.998602	0.317988	0.678404	SBNO2
ENSG00000064933	411.286	0.0339723	0.103983	0.326709	0.743888	0.91587	PMS1
ENSG00000064961	1035.17	0.0342324	0.0980823	0.349017	0.727076	0.910198	HMG20B
ENSG00000064995	556.959	-0.0791264	0.0856381	-0.923963	0.355506	0.711644	TAF11
ENSG00000064999	362.242	0.125587	0.134152	0.936151	0.349196	0.707306	ANKS1A
ENSG00000065000	4735.39	-0.0038936	0.0785496	-0.0495686	0.960466	0.9908	AP3D1
ENSG00000065029	575.814	-0.0334767	0.121633	-0.275227	0.783142	0.930069	ZNF76
ENSG00000065057	170.075	0.36635	0.197405	1.85583	0.0634784	0.304155	NTHL1
ENSG00000065060	579.823	-0.0917183	0.181301	-0.505889	0.612935	0.856356	UHRF1BP1
ENSG00000065135	1648.27	-0.133803	0.129066	-1.03671	0.299872	0.663388	GNAI3
ENSG00000065150	2471.85	-0.135683	0.171008	-0.79343	0.427527	0.761554	IPO5
ENSG00000065154	500.024	-0.250045	0.185591	-1.34729	0.177886	0.520235	OAT
ENSG00000065183	797.148	-0.472679	0.158183	-2.98817	0.0028065	0.0486673	WDR3
ENSG00000065243	466.194	0.00549837	0.12426	0.0442489	0.964706	0.991765	PKN2
ENSG00000065268	842.211	-0.0974296	0.173671	-0.561002	0.574796	0.839722	WDR18
ENSG00000065308	50.029	0.193468	0.321933	0.600957	0.547868	0.829333	TRAM2
ENSG00000065328	566.83	0.0427982	0.260125	0.16453	0.869314	0.959857	MCM10
ENSG00000065357	1177.32	0.388721	0.193164	2.01239	0.044179	0.245872	DGKA
ENSG00000065361	44.938	-0.0475051	0.590114	-0.0805015	0.935838	0.981589	ERBB3
ENSG00000065413	2491.38	0.0137937	0.105115	0.131225	0.895597	0.968937	ANKRD44
ENSG00000065427	2305.19	-0.125198	0.0793367	-1.57806	0.114552	0.418896	KARS1
ENSG00000065457	422.753	0.23964	0.154937	1.54669	0.121938	0.431326	ADAT1
ENSG00000065485	54.5958	0.353292	0.260805	1.35462	0.175538	0.516994	PDIA5
ENSG00000065491	554.736	-0.0307424	0.113666	-0.270463	0.786804	0.931244	TBC1D22B
ENSG00000065518	603.929	-0.0498356	0.0817391	-0.609691	0.542066	0.826093	NDUFB4
ENSG00000065526	4058.28	-0.207038	0.11161	-1.85502	0.0635938	0.3046	SPEN
ENSG00000065548	1042.29	-0.292562	0.116732	-2.50628	0.012201	0.117969	ZC3H15
ENSG00000065559	701.111	-0.285698	0.127139	-2.24712	0.024632	0.177952	MAP2K4
ENSG00000065600	226.123	0.0240461	0.133908	0.179572	0.857489	0.954905	PACC1
ENSG00000065613	1687.89	-0.13697	0.0800901	-1.7102	0.0872292	0.362684	SLK
ENSG00000065615	521.921	-0.0589654	0.108166	-0.54514	0.585657	0.845787	CYB5R4
ENSG00000065665	295.703	-0.0123357	0.200801	-0.0614323	0.951015	0.987333	SEC61A2
ENSG00000065675	2034.44	-0.111126	0.132309	-0.8399	0.400964	0.743367	PRKCQ
ENSG00000065802	964.332	-0.115658	0.126381	-0.91515	0.360113	0.714774	ASB1
ENSG00000065809	3247.85	-0.0323946	0.124049	-0.261144	0.793981	0.932615	FAM107B
ENSG00000065882	1142.11	0.292775	0.0676052	4.33066	1.49e-05	0.00111398	TBC1D1
ENSG00000065883	1267.16	0.0897473	0.0719816	1.24681	0.212468	0.568159	CDK13
ENSG00000065911	4264.49	-0.267926	0.14219	-1.88428	0.0595272	0.293673	MTHFD2
ENSG00000065923	343.852	-0.676899	0.362887	-1.86532	0.0621371	0.301368	SLC9A7
ENSG00000065970	869.869	0.0768827	0.088478	0.868947	0.384876	0.730024	FOXJ2
ENSG00000065978	7794.28	-0.0314858	0.142753	-0.220561	0.825434	0.94426	YBX1
ENSG00000065989	6178.17	0.173114	0.116494	1.48603	0.137271	0.457503	PDE4A
ENSG00000066027	1903.89	0.129956	0.116189	1.11849	0.263359	0.626655	PPP2R5A
ENSG00000066044	2274.66	-0.0933035	0.080376	-1.16084	0.245708	0.60745	ELAVL1
ENSG00000066056	41.5155	0.308409	0.739762	0.416903	0.67675	0.887475	TIE1
ENSG00000066084	1044.11	-0.109064	0.167715	-0.650293	0.515503	0.812889	DIP2B
ENSG00000066117	1513.23	0.00211911	0.0696016	0.0304462	0.975711	0.994523	SMARCD1
ENSG00000066135	404.09	0.0383549	0.112224	0.341772	0.732523	0.911951	KDM4A
ENSG00000066136	932.195	0.0370486	0.080755	0.458778	0.646394	0.874111	NFYC
ENSG00000066230	221.08	0.0338323	0.402028	0.0841541	0.932934	0.980618	SLC9A3
ENSG00000066279	2442.79	0.159069	0.207033	0.768326	0.442294	0.772454	ASPM
ENSG00000066294	374.668	-0.172662	0.900433	-0.191755	0.847934	0.950496	CD84
ENSG00000066322	1155.86	-0.22982	0.173334	-1.32588	0.184879	0.530667	ELOVL1
ENSG00000066422	986.903	0.00379489	0.0867879	0.0437261	0.965123	0.991891	ZBTB11
ENSG00000066427	331.833	0.0970822	0.128594	0.754953	0.450277	0.77694	ATXN3
ENSG00000066455	386.214	-0.118894	0.117172	-1.01469	0.310254	0.671487	GOLGA5
ENSG00000066557	465.056	-0.0781134	0.179902	-0.434199	0.664144	0.882125	LRRC40
ENSG00000066583	469.533	-0.0175326	0.14129	-0.124089	0.901244	0.970993	ISOC1
ENSG00000066651	143.988	-0.3904	0.169943	-2.29724	0.0216052	0.165199	TRMT11
ENSG00000066654	937.798	-0.0926383	0.0771999	-1.19998	0.230147	0.589709	THUMPD1
ENSG00000066697	109.986	-0.0217516	0.204115	-0.106566	0.915134	0.976036	MSANTD3
ENSG00000066739	768.749	0.0770648	0.130832	0.589036	0.555837	0.832738	ATG2B
ENSG00000066777	1336.6	0.0427561	0.0782696	0.546267	0.584883	0.845433	ARFGEF1
ENSG00000066855	171.633	-0.262337	0.2442	-1.07427	0.282701	0.646176	MTFR1
ENSG00000066923	191.466	0.132274	0.27032	0.489325	0.624612	0.864171	STAG3
ENSG00000066926	528.915	-0.0628675	0.114209	-0.550463	0.582002	0.843456	FECH
ENSG00000066933	395.358	-0.085431	0.186233	-0.458732	0.646426	0.874111	MYO9A
ENSG00000067048	1534.97	-0.279873	0.134194	-2.08559	0.0370162	0.224546	DDX3Y
ENSG00000067057	4338.18	-0.0581108	0.172588	-0.336702	0.736341	0.912764	PFKP
ENSG00000067064	1610.56	-0.0138709	0.102571	-0.135232	0.892428	0.967766	IDI1
ENSG00000067066	2077.6	0.483987	0.0792321	6.10846	1.01e-09	3.08e-07	SP100
ENSG00000067082	5585.6	0.114623	0.16471	0.695908	0.486486	0.795457	KLF6
ENSG00000067113	258.282	-0.165536	0.200323	-0.826344	0.408609	0.748211	PLPP1
ENSG00000067141	64.0175	-0.494848	0.641284	-0.771652	0.440321	0.770404	NEO1
ENSG00000067167	3150.02	0.0502743	0.110372	0.4555	0.648749	0.874994	TRAM1
ENSG00000067182	2132.86	-0.0447612	0.0843504	-0.530658	0.595656	0.849143	TNFRSF1A
ENSG00000067191	449.298	-0.0370927	0.110492	-0.335703	0.737094	0.912774	CACNB1
ENSG00000067221	132.425	-0.432965	0.257255	-1.68302	0.0923717	0.373164	STOML1
ENSG00000067225	38639.2	-0.323064	0.12145	-2.66006	0.00781265	0.0923142	PKM
ENSG00000067248	539.472	-0.242432	0.118552	-2.04495	0.0408597	0.235921	DHX29
ENSG00000067334	954.026	-0.380219	0.141119	-2.69432	0.00705326	0.0869601	DNTTIP2
ENSG00000067365	175.067	-0.0144232	0.133057	-0.108399	0.91368	0.975548	METTL22
ENSG00000067369	1049.64	-0.272358	0.113001	-2.41022	0.0159428	0.137932	TP53BP1
ENSG00000067533	252.409	-0.557467	0.162017	-3.44079	0.000580016	0.0176469	RRP15
ENSG00000067560	4424.4	0.0015402	0.10212	0.0150823	0.987967	0.996134	RHOA
ENSG00000067596	1279.61	0.0304416	0.0777179	0.391694	0.695284	0.896301	DHX8
ENSG00000067606	126.164	-0.0822942	0.257237	-0.319916	0.749032	0.918184	PRKCZ
ENSG00000067646	348.104	-0.334867	0.130192	-2.5721	0.0101084	0.106235	ZFY
ENSG00000067704	1509.93	-0.106304	0.0808073	-1.31552	0.188336	0.534907	IARS2
ENSG00000067829	1037.09	0.0585427	0.0840476	0.696542	0.486089	0.795448	IDH3G
ENSG00000067836	26.1176	-0.006399	0.346106	-0.0184885	0.985249	0.995732	ROGDI
ENSG00000067900	2325.24	-0.0262561	0.076147	-0.344808	0.730239	0.911312	ROCK1
ENSG00000067955	3980.78	0.495074	0.153795	3.21905	0.00128616	0.0299614	CBFB
ENSG00000067992	630.087	0.21938	0.168664	1.3007	0.193362	0.54098	PDK3
ENSG00000068001	167.899	-0.695204	0.162972	-4.26578	1.99e-05	0.0014292	HYAL2
ENSG00000068024	519.526	0.297176	0.185567	1.60145	0.109277	0.408594	HDAC4
ENSG00000068028	2031.81	0.378622	0.16316	2.32056	0.0203107	0.159831	RASSF1
ENSG00000068079	665.326	-0.221788	0.113369	-1.95634	0.0504246	0.266612	IFI35
ENSG00000068097	383.27	0.0426481	0.122075	0.349359	0.72682	0.910198	HEATR6
ENSG00000068120	1292.76	-0.00381847	0.116493	-0.0327785	0.973851	0.994049	COASY
ENSG00000068137	26.6285	0.276413	0.558922	0.494546	0.620921	0.862422	PLEKHH3
ENSG00000068305	787.33	0.2328	0.223544	1.0414	0.297688	0.662446	MEF2A
ENSG00000068308	2014.91	0.108628	0.109178	0.994967	0.319752	0.680792	OTUD5
ENSG00000068323	1639.21	0.143435	0.0843814	1.69984	0.0891616	0.366986	TFE3
ENSG00000068354	740.499	-0.0932145	0.111338	-0.837218	0.40247	0.743985	TBC1D25
ENSG00000068366	1195.25	-0.281454	0.168192	-1.67342	0.0942456	0.377646	ACSL4
ENSG00000068383	77.5333	-0.19559	0.331609	-0.589821	0.555311	0.83273	INPP5A
ENSG00000068394	589.216	-0.0821378	0.0962234	-0.853616	0.393318	0.736963	GPKOW
ENSG00000068400	1716.55	0.0148596	0.105721	0.140555	0.888222	0.966125	GRIPAP1
ENSG00000068438	1057.42	-0.165675	0.138236	-1.1985	0.230724	0.590561	FTSJ1
ENSG00000068489	1278.65	0.180592	0.218387	0.826936	0.408273	0.748002	PRR11
ENSG00000068650	1569.55	0.0924209	0.125501	0.736416	0.461478	0.783158	ATP11A
ENSG00000068654	2031.23	-0.275392	0.129956	-2.11912	0.0340802	0.213207	POLR1A
ENSG00000068697	720.219	-0.116104	0.097335	-1.19283	0.232937	0.592125	LAPTM4A
ENSG00000068724	2675.71	0.168272	0.161947	1.03906	0.298778	0.663035	TTC7A
ENSG00000068745	652.795	0.0943636	0.130757	0.721674	0.470495	0.788525	IP6K2
ENSG00000068784	275.972	0.141756	0.135691	1.04469	0.296166	0.661218	SRBD1
ENSG00000068796	2906.08	-0.517725	0.12856	-4.02711	5.65e-05	0.00329152	KIF2A
ENSG00000068831	494.674	1.47302	0.299966	4.91062	9.08e-07	0.000112348	RASGRP2
ENSG00000068878	2170.43	0.0394768	0.0992436	0.397777	0.690795	0.894405	PSME4
ENSG00000068885	112.522	0.210344	0.160324	1.31199	0.189522	0.536075	IFT80
ENSG00000068903	1678.14	0.198737	0.0936165	2.12288	0.0337636	0.212408	SIRT2
ENSG00000068912	766.895	0.0218024	0.127854	0.170525	0.864597	0.958561	ERLEC1
ENSG00000068971	516.005	-0.0342971	0.188094	-0.182341	0.855315	0.953643	PPP2R5B
ENSG00000068976	34.7981	0.202792	0.288766	0.702272	0.48251	0.793705	PYGM
ENSG00000069020	871.759	0.882347	0.188456	4.68199	2.84e-06	0.000285972	MAST4
ENSG00000069248	967.438	0.0415837	0.107253	0.387716	0.698226	0.897349	NUP133
ENSG00000069275	4141.76	-0.026401	0.130034	-0.203031	0.839111	0.948138	NUCKS1
ENSG00000069329	1202.69	-0.130316	0.135508	-0.961689	0.336206	0.697117	VPS35
ENSG00000069345	1171.39	-0.136308	0.0870429	-1.56599	0.117351	0.423987	DNAJA2
ENSG00000069399	1448.15	-0.105207	0.184473	-0.570314	0.568464	0.836418	BCL3
ENSG00000069424	8527.56	0.362119	0.187351	1.93284	0.0532561	0.275396	KCNAB2
ENSG00000069493	1673.62	-0.350366	0.308064	-1.13732	0.255406	0.617862	CLEC2D
ENSG00000069509	73.1013	-0.245812	0.236535	-1.03922	0.298701	0.663035	FUNDC1
ENSG00000069667	1762.89	-0.529296	0.199987	-2.64665	0.00812942	0.0940391	RORA
ENSG00000069702	1181.96	-1.02587	0.178095	-5.76027	8.4e-09	1.95e-06	TGFBR3
ENSG00000069849	2546.49	-0.312776	0.155794	-2.00762	0.0446832	0.247409	ATP1B3
ENSG00000069869	172.212	0.153512	0.48511	0.316449	0.751662	0.919249	NEDD4
ENSG00000069943	193.813	0.0934302	0.155805	0.59966	0.548733	0.829558	PIGB
ENSG00000069956	1147.53	-0.68823	0.258908	-2.6582	0.00785582	0.0923795	MAPK6
ENSG00000069966	322.764	0.717684	0.133701	5.36783	7.97e-08	1.45e-05	GNB5
ENSG00000069974	2393.46	0.0360501	0.193572	0.186236	0.85226	0.952365	RAB27A
ENSG00000069998	331.535	0.372968	0.174975	2.13155	0.0330442	0.209544	HDHD5
ENSG00000070010	948.823	-0.017192	0.0954896	-0.180041	0.85712	0.954731	UFD1
ENSG00000070047	74.2951	0.635128	1.19484	0.53156	0.595031	0.849143	PHRF1
ENSG00000070061	960.901	-0.0308345	0.0687774	-0.448323	0.65392	0.877881	ELP1
ENSG00000070081	759.836	-0.406289	0.1403	-2.89587	0.00378113	0.0586021	NUCB2
ENSG00000070159	291.837	0.61114	0.595124	1.02691	0.304462	0.666653	PTPN3
ENSG00000070182	38.2863	0.445309	0.432797	1.02891	0.303522	0.666473	SPTB
ENSG00000070190	172.858	0.349151	0.282766	1.23477	0.216916	0.573617	DAPP1
ENSG00000070214	104.998	0.431624	0.543927	0.793533	0.427467	0.761548	SLC44A1
ENSG00000070269	250.672	0.135668	0.138302	0.980953	0.326616	0.688343	TMEM260
ENSG00000070366	1491.66	-0.10608	0.163053	-0.650584	0.515315	0.812889	SMG6
ENSG00000070367	1632.52	-0.137152	0.0988851	-1.38698	0.165448	0.501369	EXOC5
ENSG00000070404	24.8575	-0.720244	0.367319	-1.96081	0.0499009	0.26509	FSTL3
ENSG00000070413	1395.15	0.107963	0.102767	1.05056	0.293462	0.658614	DGCR2
ENSG00000070423	1410.78	-0.203375	0.120265	-1.69106	0.0908245	0.37025	RNF126
ENSG00000070444	615.981	-0.308123	0.161947	-1.90261	0.0570911	0.286156	MNT
ENSG00000070476	723.305	-0.0636615	0.142844	-0.445672	0.655834	0.879569	ZXDC
ENSG00000070495	686.189	0.0162991	0.0833947	0.195445	0.845045	0.950299	JMJD6
ENSG00000070501	159.211	0.146266	0.176406	0.829148	0.407021	0.7478	POLB
ENSG00000070540	743.641	-0.0660595	0.123182	-0.536277	0.591767	0.848401	WIPI1
ENSG00000070610	1315.71	0.203417	0.127154	1.59978	0.109648	0.409112	GBA2
ENSG00000070718	455.429	-0.171717	0.210803	-0.814585	0.41531	0.752549	AP3M2
ENSG00000070756	14671.9	-0.0917378	0.1066	-0.860577	0.389471	0.733378	PABPC1
ENSG00000070759	99.5443	0.23572	0.220889	1.06714	0.285909	0.649528	TESK2
ENSG00000070761	492.615	-0.221431	0.12039	-1.83929	0.0658729	0.310662	CFAP20
ENSG00000070770	501.727	-0.117357	0.107948	-1.08716	0.276966	0.640995	CSNK2A2
ENSG00000070785	284.305	-0.367582	0.147269	-2.49599	0.0125605	0.119813	EIF2B3
ENSG00000070814	1877.37	-0.192921	0.182811	-1.0553	0.291287	0.655579	TCOF1
ENSG00000070831	30.5622	0.564147	0.367167	1.53649	0.124418	0.436792	CDC42
ENSG00000070882	2650.5	-0.0930274	0.0995125	-0.934831	0.349876	0.707603	OSBPL3
ENSG00000070950	495.701	-0.362708	0.126566	-2.86577	0.00415996	0.0619007	RAD18
ENSG00000070961	651.477	0.145733	0.229062	0.636215	0.524636	0.819203	ATP2B1
ENSG00000071051	1378.2	0.303388	0.108057	2.80768	0.00499003	0.0696321	NCK2
ENSG00000071054	1442.18	0.00301227	0.162029	0.018591	0.985167	0.995724	MAP4K4
ENSG00000071073	613.594	0.442115	0.363939	1.2148	0.22444	0.583511	MGAT4A
ENSG00000071082	3461.05	0.215748	0.100021	2.15702	0.0310039	0.202024	RPL31
ENSG00000071127	16337.3	-0.0997814	0.10711	-0.931579	0.351554	0.70815	WDR1
ENSG00000071189	433.376	-0.185966	0.118226	-1.57298	0.115725	0.42118	SNX13
ENSG00000071205	250.78	-0.00895111	0.215095	-0.0416147	0.966806	0.992127	ARHGAP10
ENSG00000071243	348.088	-0.104386	0.103076	-1.0127	0.311203	0.672246	ING3
ENSG00000071246	372.806	0.311874	0.37909	0.822689	0.410685	0.749589	VASH1
ENSG00000071282	24.0893	-0.294208	0.79822	-0.368581	0.71244	0.903572	LMCD1
ENSG00000071462	783.744	-0.225102	0.0877475	-2.56534	0.0103074	0.107356	BUD23
ENSG00000071537	1968.51	-0.177171	0.10679	-1.65905	0.0971057	0.383531	SEL1L
ENSG00000071539	462.572	-0.122435	0.265145	-0.461767	0.644248	0.87368	TRIP13
ENSG00000071553	1746.18	0.132017	0.156974	0.841014	0.40034	0.74275	ATP6AP1
ENSG00000071564	1749.84	0.024915	0.113609	0.219305	0.826413	0.94426	TCF3
ENSG00000071575	1065.99	0.459211	0.286515	1.60275	0.10899	0.408009	TRIB2
ENSG00000071626	3761.99	-0.0183121	0.116905	-0.156641	0.875528	0.961606	DAZAP1
ENSG00000071655	1354.74	-0.245578	0.115101	-2.13358	0.0328775	0.208978	MBD3
ENSG00000071794	758.909	0.0150919	0.0899884	0.167709	0.866812	0.9592	HLTF
ENSG00000071859	1099.11	0.0479069	0.0702271	0.682171	0.495131	0.799924	FAM50A
ENSG00000071889	450.337	0.00595693	0.136193	0.0437389	0.965113	0.991891	FAM3A
ENSG00000071894	2711.96	0.225357	0.159324	1.41446	0.157228	0.487739	CPSF1
ENSG00000071967	96.2579	-0.35434	0.530729	-0.667648	0.504359	0.80666	CYBRD1
ENSG00000071994	1197.45	-0.191779	0.0977454	-1.96202	0.0497597	0.265029	PDCD2
ENSG00000072042	834.989	-0.16272	0.0992325	-1.63978	0.101051	0.392561	RDH11
ENSG00000072062	1230.17	0.110788	0.123353	0.898139	0.369112	0.721413	PRKACA
ENSG00000072071	248.288	0.0896877	0.254333	0.352639	0.724359	0.909689	ADGRL1
ENSG00000072110	468.668	-0.394562	0.418771	-0.942189	0.346096	0.704355	ACTN1
ENSG00000072121	731.51	0.119081	0.130512	0.912413	0.361552	0.7158	ZFYVE26
ENSG00000072134	56.1246	0.492418	0.339566	1.45014	0.147021	0.471697	EPN2
ENSG00000072135	2974.21	0.278477	0.0943517	2.95148	0.00316255	0.0523484	PTPN18
ENSG00000072201	183.079	-0.161455	0.154228	-1.04686	0.295164	0.660228	LNX1
ENSG00000072210	549.217	0.515514	0.178323	2.8909	0.00384138	0.0592821	ALDH3A2
ENSG00000072274	8765.61	-0.0993896	0.234754	-0.423377	0.67202	0.886128	TFRC
ENSG00000072310	990.078	-0.189147	0.273829	-0.690748	0.489724	0.798095	SREBF1
ENSG00000072364	1159.62	-0.292033	0.102213	-2.85709	0.00427543	0.063024	AFF4
ENSG00000072401	324.85	-0.284368	0.130076	-2.18617	0.0288028	0.193569	UBE2D1
ENSG00000072415	87.2624	0.126174	0.271926	0.464	0.642648	0.873082	PALS1
ENSG00000072501	3320.8	0.0757073	0.131003	0.577907	0.563327	0.835225	SMC1A
ENSG00000072506	782.658	-0.217976	0.147035	-1.48247	0.138215	0.458833	HSD17B10
ENSG00000072518	2328.29	0.0116516	0.0788832	0.147707	0.882574	0.964598	MARK2
ENSG00000072571	823.37	0.122325	0.256483	0.47693	0.633412	0.868557	HMMR
ENSG00000072609	1709.04	0.0434472	0.0955339	0.454784	0.649265	0.874994	CHFR
ENSG00000072682	552.24	-0.894618	0.510362	-1.75291	0.0796174	0.34541	P4HA2
ENSG00000072736	3021.53	-0.312674	0.126066	-2.48023	0.0131296	0.122786	NFATC3
ENSG00000072756	568.88	-0.156264	0.096295	-1.62276	0.104641	0.398136	TRNT1
ENSG00000072778	5019.45	0.108673	0.1435	0.757303	0.448868	0.775912	ACADVL
ENSG00000072786	8789.49	0.349366	0.103935	3.36139	0.000775516	0.0215673	STK10
ENSG00000072803	853.546	-0.135544	0.085711	-1.5814	0.113786	0.417616	FBXW11
ENSG00000072818	5142.24	0.318675	0.109014	2.92325	0.00346404	0.055719	ACAP1
ENSG00000072840	51.4302	-0.0397512	0.929326	-0.0427743	0.965881	0.991942	EVC
ENSG00000072849	625.505	0.0269616	0.107179	0.251556	0.801384	0.935227	DERL2
ENSG00000072858	629.098	0.34936	0.130881	2.66928	0.00760131	0.090915	SIDT1
ENSG00000072958	2442.66	0.151775	0.113173	1.34109	0.17989	0.523013	AP1M1
ENSG00000073008	460.432	-0.597694	0.208882	-2.86139	0.00421789	0.062312	PVR
ENSG00000073050	639.459	-0.10224	0.139542	-0.732685	0.46375	0.78435	XRCC1
ENSG00000073060	228.253	0.332937	0.379396	0.877546	0.38019	0.727957	SCARB1
ENSG00000073111	2850.88	0.305824	0.256327	1.1931	0.232829	0.592125	MCM2
ENSG00000073150	72.5254	0.155071	0.617114	0.251285	0.801594	0.935227	PANX2
ENSG00000073169	969.079	0.152994	0.129338	1.1829	0.23685	0.596414	SELENOO
ENSG00000073331	29.5046	-0.116143	0.479067	-0.242436	0.808442	0.937356	ALPK1
ENSG00000073350	841.885	0.292575	0.165459	1.76826	0.0770175	0.339814	LLGL2
ENSG00000073417	278.118	-0.269476	0.217546	-1.23871	0.215454	0.572846	PDE8A
ENSG00000073536	429.1	-0.430268	0.145183	-2.96363	0.00304036	0.050942	NLE1
ENSG00000073584	494.872	-0.328231	0.152152	-2.15725	0.030986	0.202024	SMARCE1
ENSG00000073598	43.9994	-0.825365	0.290335	-2.8428	0.00447187	0.0645787	FNDC8
ENSG00000073605	299.099	0.0921161	0.218569	0.421451	0.673425	0.886419	GSDMB
ENSG00000073614	2083.21	0.132741	0.105892	1.25356	0.210004	0.564648	KDM5A
ENSG00000073792	53.1957	0.0343986	0.306968	0.112059	0.910776	0.97396	IGF2BP2
ENSG00000073803	138.846	-0.170802	0.187203	-0.912391	0.361563	0.7158	MAP3K13
ENSG00000073849	833.108	0.531121	0.255927	2.07528	0.0379604	0.227791	ST6GAL1
ENSG00000073861	4742.06	-0.555384	0.143815	-3.86181	0.00011255	0.00572858	TBX21
ENSG00000073905	45.3661	-0.259558	0.269398	-0.963475	0.335309	0.696053	NA
ENSG00000073910	30.4946	-0.0541354	0.461381	-0.117333	0.906596	0.971953	FRY
ENSG00000073921	2576.17	-0.113826	0.105428	-1.07966	0.280294	0.643837	PICALM
ENSG00000074047	88.527	0.476288	0.86488	0.550698	0.58184	0.843312	GLI2
ENSG00000074054	2262.76	0.754585	0.180141	4.18887	2.8e-05	0.00191949	CLASP1
ENSG00000074071	1247.95	0.0065484	0.117497	0.0557325	0.955555	0.989378	MRPS34
ENSG00000074201	745.773	-0.133888	0.114067	-1.17377	0.240486	0.60202	CLNS1A
ENSG00000074266	556.449	-0.178779	0.169851	-1.05257	0.29254	0.657328	EED
ENSG00000074319	717.713	-0.214694	0.175481	-1.22346	0.221156	0.57899	TSG101
ENSG00000074356	1234.69	-0.18005	0.0768407	-2.34316	0.0191211	0.154434	NCBP3
ENSG00000074370	9069.42	0.511731	0.173151	2.95541	0.00312257	0.0520031	ATP2A3
ENSG00000074416	62.8219	0.572183	0.364396	1.57022	0.116363	0.422195	MGLL
ENSG00000074582	375.201	-0.0460082	0.160524	-0.286613	0.774409	0.927019	BCS1L
ENSG00000074603	1069.2	-0.051341	0.0684515	-0.750034	0.453234	0.77941	DPP8
ENSG00000074621	130.874	-0.0957119	0.188738	-0.507116	0.612073	0.856356	SLC24A1
ENSG00000074657	78.0393	-0.296266	0.310434	-0.954362	0.3399	0.699937	ZNF532
ENSG00000074695	2176.23	-0.0985787	0.158857	-0.62055	0.534896	0.822656	LMAN1
ENSG00000074696	1038.32	-0.317701	0.129016	-2.46249	0.0137975	0.126256	HACD3
ENSG00000074706	576.488	0.11491	0.122516	0.937923	0.348284	0.706335	IPCEF1
ENSG00000074755	2203.69	0.175647	0.102879	1.70731	0.0877637	0.363673	ZZEF1
ENSG00000074800	40766.4	0.0290286	0.147803	0.1964	0.844297	0.950282	ENO1
ENSG00000074842	1392.95	-0.0387824	0.140224	-0.276576	0.782106	0.929595	MYDGF
ENSG00000074855	447.416	0.3782	0.177858	2.12641	0.0334689	0.210751	ANO8
ENSG00000074935	204.405	-0.339295	0.253197	-1.34004	0.180232	0.523693	TUBE1
ENSG00000074966	2116.37	0.342051	0.299432	1.14233	0.253316	0.615167	TXK
ENSG00000075089	318.615	-0.0412298	0.10522	-0.391845	0.695173	0.896243	ACTR6
ENSG00000075131	223.301	-0.448978	0.235593	-1.90574	0.0566844	0.285143	TIPIN
ENSG00000075142	866.564	-0.0362038	0.10371	-0.349086	0.727024	0.910198	SRI
ENSG00000075151	1724.95	-0.0916749	0.132583	-0.691455	0.489279	0.797734	EIF4G3
ENSG00000075188	393.154	-0.236433	0.184745	-1.27978	0.200621	0.552241	NUP37
ENSG00000075218	1582.23	0.312567	0.244748	1.2771	0.201568	0.553718	GTSE1
ENSG00000075234	769.779	0.501534	0.12032	4.16832	3.07e-05	0.00206941	TTC38
ENSG00000075239	497.761	0.0850076	0.26326	0.322904	0.746768	0.917532	ACAT1
ENSG00000075240	1441.35	0.00667966	0.244349	0.0273366	0.978191	0.994978	GRAMD4
ENSG00000075292	1085.97	0.0144426	0.0707904	0.204019	0.838339	0.947743	ZNF638
ENSG00000075303	645.633	0.123578	0.0813831	1.51847	0.128895	0.442489	SLC25A40
ENSG00000075336	264.113	-0.238646	0.146086	-1.6336	0.102343	0.394627	TIMM21
ENSG00000075399	224.661	-0.413341	0.216677	-1.90764	0.0564378	0.284552	VPS9D1
ENSG00000075407	574.872	-0.237284	0.125558	-1.88984	0.0587798	0.291372	ZNF37A
ENSG00000075413	1224.93	-0.0184514	0.080021	-0.230582	0.817639	0.941384	MARK3
ENSG00000075415	4851.19	-0.0308247	0.0950013	-0.324466	0.745585	0.91689	SLC25A3
ENSG00000075420	1194.44	-0.0827426	0.221407	-0.373714	0.708617	0.902299	FNDC3B
ENSG00000075426	3380.62	0.474832	0.142906	3.32269	0.000891527	0.0235718	FOSL2
ENSG00000075539	1577.29	0.0797424	0.0839275	0.950134	0.342044	0.701352	FRYL
ENSG00000075568	1747.51	0.170784	0.0685607	2.49099	0.0127387	0.120834	TMEM131
ENSG00000075618	140.376	-0.732842	0.486424	-1.50659	0.131915	0.447936	FSCN1
ENSG00000075624	150492	0.0471273	0.101699	0.4634	0.643078	0.873093	ACTB
ENSG00000075651	237.343	1.08375	0.317177	3.41685	0.000633509	0.0186975	PLD1
ENSG00000075702	1174.59	0.0891527	0.200977	0.443597	0.657334	0.880186	WDR62
ENSG00000075711	683.841	0.100231	0.0958265	1.04597	0.295576	0.660493	DLG1
ENSG00000075785	3302.19	-0.0218827	0.0512722	-0.426795	0.669528	0.884863	RAB7A
ENSG00000075826	472.609	0.554261	0.233517	2.37354	0.0176185	0.146059	SEC31B
ENSG00000075856	1784.88	0.0262043	0.0863631	0.30342	0.761569	0.922404	SART3
ENSG00000075884	696.358	0.0852867	0.147399	0.578609	0.562853	0.835215	ARHGAP15
ENSG00000075886	33.4566	0.342502	0.294157	1.16435	0.244282	0.606232	TUBA3D
ENSG00000075914	351.088	-0.234991	0.128203	-1.83295	0.0668094	0.313326	EXOSC7
ENSG00000075945	603.187	-0.163067	0.128049	-1.27347	0.20285	0.555766	KIFAP3
ENSG00000075975	1816.37	-0.049244	0.0643844	-0.764844	0.444365	0.773398	MKRN2
ENSG00000076003	2510	0.301624	0.254583	1.18478	0.236105	0.596123	MCM6
ENSG00000076043	187.433	-0.00857018	0.151117	-0.0567123	0.954774	0.989367	REXO2
ENSG00000076053	271.012	-0.0311008	0.176378	-0.176331	0.860034	0.956397	RBM7
ENSG00000076067	224.005	0.161812	0.24671	0.655879	0.511902	0.811258	RBMS2
ENSG00000076108	3502.93	-0.0146436	0.100413	-0.145835	0.884052	0.965109	BAZ2A
ENSG00000076201	1319.74	0.101553	0.0808411	1.2562	0.209043	0.563821	PTPN23
ENSG00000076242	695.803	-0.0741906	0.103616	-0.716016	0.473982	0.790893	MLH1
ENSG00000076248	789.127	0.0681802	0.239568	0.284596	0.775954	0.927302	UNG
ENSG00000076321	305.721	-0.0916202	0.116718	-0.784972	0.43247	0.764861	KLHL20
ENSG00000076351	785.126	-0.186597	0.127729	-1.46089	0.144046	0.467146	SLC46A1
ENSG00000076382	1147.71	-0.000179556	0.209702	-0.000856241	0.999317	0.999687	SPAG5
ENSG00000076513	1748.34	0.0671164	0.0989117	0.678548	0.497424	0.801201	ANKRD13A
ENSG00000076554	371.132	0.179476	0.176339	1.01778	0.30878	0.670382	TPD52
ENSG00000076555	83.1635	0.477174	0.257076	1.85616	0.0634314	0.304146	ACACB
ENSG00000076604	1563.86	-0.988471	0.261694	-3.7772	0.000158599	0.00725148	TRAF4
ENSG00000076641	4266.78	-0.453101	0.280608	-1.61471	0.106374	0.402572	PAG1
ENSG00000076650	223.098	0.10621	0.143847	0.738349	0.460302	0.782336	GPATCH1
ENSG00000076662	3355.07	0.271399	0.124013	2.18847	0.0286352	0.193212	ICAM3
ENSG00000076685	1248.13	0.102557	0.111839	0.917006	0.35914	0.714044	NT5C2
ENSG00000076706	57.8826	2.00747	0.936619	2.14331	0.0320881	0.205706	MCAM
ENSG00000076770	530.724	-0.0375105	0.138692	-0.270459	0.786807	0.931244	MBNL3
ENSG00000076924	1419.44	0.106845	0.0889667	1.20095	0.22977	0.589429	XAB2
ENSG00000076928	8518.77	0.24238	0.116934	2.07279	0.0381917	0.228338	ARHGEF1
ENSG00000076944	42.7115	0.508182	0.360206	1.41081	0.158301	0.489269	STXBP2
ENSG00000076984	1376.21	-0.043998	0.0844339	-0.521094	0.602301	0.851683	MAP2K7
ENSG00000077044	1183.87	0.197735	0.138827	1.42432	0.154352	0.483602	DGKD
ENSG00000077097	3671.49	0.0982529	0.0579946	1.69417	0.0902321	0.369475	TOP2B
ENSG00000077147	2529.46	-0.0750836	0.0907891	-0.827011	0.408231	0.748002	TM9SF3
ENSG00000077150	7091.3	-0.252955	0.246172	-1.02755	0.304159	0.666653	NFKB2
ENSG00000077152	379.122	-0.125596	0.240464	-0.522306	0.601457	0.851466	UBE2T
ENSG00000077157	389.353	0.279535	0.143602	1.9466	0.0515828	0.269879	PPP1R12B
ENSG00000077232	1170.11	-0.107357	0.143202	-0.749689	0.453442	0.77941	DNAJC10
ENSG00000077235	3168.89	-0.167304	0.133347	-1.25466	0.209603	0.563995	GTF3C1
ENSG00000077238	6262.83	0.371554	0.100955	3.68038	0.000232889	0.00934885	IL4R
ENSG00000077254	950.457	0.0602732	0.0817756	0.737056	0.461089	0.782974	USP33
ENSG00000077312	1185.26	-0.180681	0.141821	-1.27401	0.20266	0.555585	SNRPA
ENSG00000077348	287.536	-0.203179	0.170993	-1.18823	0.234743	0.594217	EXOSC5
ENSG00000077380	992.037	-0.0438542	0.102916	-0.426118	0.670022	0.885311	DYNC1I2
ENSG00000077420	1506.42	0.135174	0.131019	1.03171	0.302208	0.66554	APBB1IP
ENSG00000077454	628.397	0.236398	0.141132	1.675	0.0939333	0.376963	LRCH4
ENSG00000077458	478.874	0.0710857	0.127796	0.556243	0.578045	0.840836	FAM76B
ENSG00000077463	594.005	1.79e-05	0.0963196	0.000185857	0.999852	0.999883	SIRT6
ENSG00000077514	608.126	0.310365	0.155918	1.99057	0.0465282	0.254078	POLD3
ENSG00000077549	4229.75	0.224045	0.0912493	2.4553	0.0140767	0.127694	CAPZB
ENSG00000077585	504.987	-0.386187	0.237547	-1.62572	0.104008	0.39715	GPR137B
ENSG00000077684	769.508	-0.0106677	0.119733	-0.0890957	0.929006	0.97986	JADE1
ENSG00000077713	269.581	0.101317	0.180016	0.562821	0.573557	0.83906	SLC25A43
ENSG00000077721	1620.66	-0.0886902	0.112357	-0.789359	0.429902	0.763105	UBE2A
ENSG00000077782	665.139	0.181812	0.627259	0.289852	0.77193	0.926403	FGFR1
ENSG00000077984	5710.16	0.223875	0.16128	1.38812	0.165102	0.500957	CST7
ENSG00000078043	46.809	0.347431	0.391128	0.888278	0.374391	0.724711	PIAS2
ENSG00000078061	1139.46	-0.0441352	0.082863	-0.532629	0.594291	0.849143	ARAF
ENSG00000078070	329.13	-0.0577368	0.12596	-0.458374	0.646684	0.874111	MCCC1
ENSG00000078081	68.26	0.0265107	0.4564	0.0580866	0.95368	0.988709	LAMP3
ENSG00000078124	299.912	-0.231242	0.205083	-1.12756	0.259507	0.622042	ACER3
ENSG00000078140	1044.83	-0.122277	0.0967725	-1.26355	0.206393	0.560216	UBE2K
ENSG00000078142	684.591	-0.0914109	0.0955556	-0.956626	0.338756	0.698928	PIK3C3
ENSG00000078177	791.895	-0.162153	0.15965	-1.01568	0.309783	0.671185	N4BP2
ENSG00000078237	151.581	0.4791	0.258766	1.85148	0.0641004	0.305508	TIGAR
ENSG00000078246	302.017	-0.286596	0.155748	-1.84013	0.0657497	0.310561	TULP3
ENSG00000078269	929.232	-0.00656863	0.25881	-0.0253801	0.979752	0.994997	SYNJ2
ENSG00000078304	2256.05	0.411169	0.0933446	4.40485	1.06e-05	0.00085436	PPP2R5C
ENSG00000078369	8047.45	-0.0330732	0.0713848	-0.463309	0.643143	0.873093	GNB1
ENSG00000078403	537.656	0.120653	0.118522	1.01798	0.308688	0.670382	MLLT10
ENSG00000078487	32.6292	-0.133129	0.326231	-0.408083	0.683213	0.890944	ZCWPW1
ENSG00000078589	745.122	0.023575	0.281759	0.0836707	0.933318	0.980618	P2RY10
ENSG00000078596	1076.95	0.293144	0.397337	0.737772	0.460653	0.782607	ITM2A
ENSG00000078618	2268.56	0.0795159	0.0552251	1.43985	0.149909	0.476826	NRDC
ENSG00000078668	1531.28	-0.0190344	0.139706	-0.136246	0.891626	0.967214	VDAC3
ENSG00000078674	1609.18	0.180577	0.106543	1.69488	0.0900978	0.369166	PCM1
ENSG00000078687	657.013	0.124296	0.171924	0.722972	0.469697	0.788165	TNRC6C
ENSG00000078699	646.065	0.108273	0.107016	1.01175	0.311659	0.672606	CBFA2T2
ENSG00000078747	537.382	-0.0287699	0.116249	-0.247484	0.804534	0.935797	ITCH
ENSG00000078795	185.557	0.249569	0.174438	1.4307	0.152516	0.479965	PKD2L2
ENSG00000078804	149.629	-0.190821	0.165145	-1.15547	0.247898	0.60982	TP53INP2
ENSG00000078808	5481.04	-0.07973	0.119506	-0.667161	0.504669	0.806801	SDF4
ENSG00000078814	41.4828	0.203296	0.24917	0.815891	0.414563	0.75227	MYH7B
ENSG00000078900	718	0.102798	0.496167	0.207184	0.835866	0.946949	TP73
ENSG00000078902	1295.94	-0.0936643	0.0987117	-0.948867	0.342688	0.701593	TOLLIP
ENSG00000078967	103.994	-0.249547	0.163527	-1.52603	0.127001	0.439173	UBE2D4
ENSG00000079112	228.066	-0.731819	0.851563	-0.859383	0.390129	0.734105	CDH17
ENSG00000079134	415.865	-0.327735	0.157626	-2.07919	0.0375998	0.226809	THOC1
ENSG00000079150	23.3962	0.00352664	0.433065	0.00814344	0.993503	0.998165	FKBP7
ENSG00000079246	5308.24	-0.0272691	0.110491	-0.246799	0.805064	0.935797	XRCC5
ENSG00000079257	106.926	-0.118191	0.176622	-0.669176	0.503384	0.806035	LXN
ENSG00000079263	718.573	-0.0267574	0.195746	-0.136694	0.891272	0.967057	SP140
ENSG00000079277	1535.18	0.412682	0.18277	2.25794	0.0239496	0.175438	MKNK1
ENSG00000079313	1819.81	-0.143238	0.068207	-2.10005	0.0357243	0.219892	REXO1
ENSG00000079332	1686.51	-0.0666744	0.114734	-0.581123	0.561158	0.834591	SAR1A
ENSG00000079335	452.745	0.224338	0.293104	0.765387	0.444041	0.773398	CDC14A
ENSG00000079385	211.444	-0.754569	0.804144	-0.93835	0.348064	0.706335	CEACAM1
ENSG00000079387	868.945	-0.0797358	0.105142	-0.758361	0.448235	0.775698	SENP1
ENSG00000079432	3400.12	0.0167952	0.0786	0.21368	0.830797	0.94575	CIC
ENSG00000079435	432.892	-0.112795	0.116895	-0.964923	0.334583	0.695755	LIPE
ENSG00000079459	2799.86	-0.116663	0.129587	-0.900272	0.367976	0.720984	FDFT1
ENSG00000079462	201.287	-0.183402	0.153216	-1.19702	0.2313	0.591089	PAFAH1B3
ENSG00000079482	37.5087	0.261826	0.913635	0.286576	0.774437	0.927019	OPHN1
ENSG00000079616	2302.43	0.155201	0.176707	0.878295	0.379784	0.727812	KIF22
ENSG00000079739	1328.81	0.059674	0.142887	0.417632	0.676216	0.887475	PGM1
ENSG00000079785	1192.59	-0.178531	0.116432	-1.53334	0.125192	0.437292	DDX1
ENSG00000079805	6634.38	0.187135	0.0693845	2.69707	0.00699522	0.0864025	DNM2
ENSG00000079819	655.995	-0.0756188	0.113312	-0.667347	0.50455	0.806706	EPB41L2
ENSG00000079950	570.014	-0.1445	0.109463	-1.32009	0.186806	0.533145	STX7
ENSG00000079974	415.906	0.187265	0.123825	1.51234	0.130448	0.445214	RABL2B
ENSG00000079999	1840.49	0.0455921	0.121596	0.374948	0.707699	0.901963	KEAP1
ENSG00000080007	29.4768	0.096159	0.363497	0.264539	0.791365	0.932141	DDX43
ENSG00000080189	930.157	-0.0795104	0.108538	-0.732557	0.463829	0.784368	SLC35C2
ENSG00000080200	110.003	-0.752916	0.27818	-2.70658	0.00679796	0.0844299	CRYBG3
ENSG00000080298	141.988	-0.12399	0.141728	-0.874841	0.381661	0.728185	RFX3
ENSG00000080345	1274.43	-0.12171	0.120286	-1.01184	0.311614	0.672606	RIF1
ENSG00000080371	1070.1	-0.206125	0.104079	-1.98046	0.0476521	0.257504	RAB21
ENSG00000080493	97.2475	-0.0438202	0.351452	-0.124683	0.900774	0.970983	SLC4A4
ENSG00000080503	3733.81	1.24622	0.178373	6.98657	2.82e-12	1.31e-09	SMARCA2
ENSG00000080546	563.516	0.543186	0.399244	1.36053	0.173661	0.51479	SESN1
ENSG00000080603	135.565	-0.0498764	0.154634	-0.322545	0.74704	0.917532	SRCAP
ENSG00000080608	615.234	-0.579256	0.193814	-2.98872	0.00280153	0.0486673	PUM3
ENSG00000080802	358.975	0.0254678	0.121142	0.21023	0.833488	0.946498	CNOT4
ENSG00000080815	1270.62	0.143883	0.108438	1.32686	0.184554	0.530082	PSEN1
ENSG00000080819	1650.61	-0.264509	0.130802	-2.02221	0.0431546	0.243019	CPOX
ENSG00000080822	3309.19	-0.635468	0.146523	-4.33698	1.44e-05	0.00109187	CLDND1
ENSG00000080823	45.6366	-0.749613	0.332323	-2.25568	0.0240909	0.176023	MOK
ENSG00000080824	9400.13	-0.158179	0.12797	-1.23607	0.216433	0.573206	HSP90AA1
ENSG00000080839	938.994	0.0522176	0.178519	0.292505	0.7699	0.926118	RBL1
ENSG00000080845	1549.16	-0.0406265	0.121664	-0.333924	0.738437	0.91402	DLGAP4
ENSG00000080854	40.1191	-0.413086	0.304064	-1.35855	0.17429	0.515305	IGSF9B
ENSG00000080986	703.733	0.0776707	0.176153	0.440928	0.659265	0.880761	NDC80
ENSG00000081014	731.95	0.0875234	0.103031	0.849488	0.39561	0.73834	AP4E1
ENSG00000081019	702.566	0.245969	0.0986126	2.4943	0.0126206	0.120047	RSBN1
ENSG00000081026	26.0931	0.621076	0.453121	1.37066	0.17048	0.509288	MAGI3
ENSG00000081059	103.11	-1.99316	0.364115	-5.47399	4.4e-08	8.36e-06	TCF7
ENSG00000081087	667.589	-0.197349	0.218857	-0.901728	0.367201	0.720093	OSTM1
ENSG00000081154	1696.92	-0.00353951	0.0865459	-0.0408975	0.967378	0.992127	PCNP
ENSG00000081177	94.3399	0.309881	0.181752	1.70496	0.0882014	0.364479	EXD2
ENSG00000081181	378.837	-0.240786	0.111962	-2.1506	0.0315074	0.20396	ARG2
ENSG00000081189	29.0171	0.375874	0.904723	0.415458	0.677807	0.888089	MEF2C
ENSG00000081237	10846	0.138724	0.0774704	1.79067	0.0733456	0.330312	PTPRC
ENSG00000081307	697.675	-0.0671539	0.0904118	-0.742756	0.45763	0.782221	UBA5
ENSG00000081320	10395	-0.438634	0.128142	-3.42303	0.000619281	0.0184798	STK17B
ENSG00000081386	245.621	0.157485	0.129764	1.21363	0.22489	0.583977	ZNF510
ENSG00000081665	201.011	0.058244	0.189612	0.307174	0.758711	0.921219	ZNF506
ENSG00000081692	523.296	0.791068	0.175428	4.50936	6.5e-06	0.000576991	JMJD4
ENSG00000081721	391.988	-0.136882	0.122694	-1.11563	0.26458	0.627181	DUSP12
ENSG00000081760	912.864	0.367507	0.126078	2.91491	0.00355789	0.05649	AACS
ENSG00000081791	1176.36	-0.0126028	0.10845	-0.116209	0.907487	0.971964	DELE1
ENSG00000081870	358.798	-0.00873394	0.177509	-0.0492027	0.960758	0.990811	HSPB11
ENSG00000081913	318.643	0.446035	0.185314	2.40692	0.0160879	0.138477	PHLPP1
ENSG00000081923	23.9338	0.598725	0.329716	1.81588	0.0693886	0.32008	ATP8B1
ENSG00000081985	5613.42	-0.266684	0.224472	-1.18805	0.234815	0.594217	IL12RB2
ENSG00000082014	57.3909	0.359185	0.237022	1.51541	0.129669	0.443788	SMARCD3
ENSG00000082068	296.088	0.114645	0.11257	1.01843	0.308471	0.670382	WDR70
ENSG00000082074	1378.81	-0.01997	0.274062	-0.0728668	0.941912	0.983702	FYB1
ENSG00000082146	200.377	-0.0284301	0.13617	-0.208784	0.834617	0.946868	STRADB
ENSG00000082153	5365.88	-0.198218	0.101731	-1.94844	0.0513618	0.269678	BZW1
ENSG00000082212	1200.3	-0.245215	0.077885	-3.14843	0.00164152	0.0346491	ME2
ENSG00000082213	432.041	-0.251069	0.0992172	-2.5305	0.0113899	0.113967	C5orf22
ENSG00000082258	851.17	-0.0896854	0.12921	-0.694106	0.487616	0.796287	CCNT2
ENSG00000082269	115.79	-0.0754343	0.18343	-0.411242	0.680895	0.889678	FAM135A
ENSG00000082458	539.504	0.175058	0.10988	1.59317	0.111122	0.411329	DLG3
ENSG00000082512	1009.14	-0.0600418	0.126796	-0.473532	0.635833	0.869864	TRAF5
ENSG00000082515	262.558	-0.198531	0.170964	-1.16125	0.245542	0.60745	MRPL22
ENSG00000082516	665.935	-0.581741	0.188069	-3.09323	0.00197988	0.0392138	GEMIN5
ENSG00000082641	2818.78	-0.240333	0.0847638	-2.83533	0.00457791	0.0658282	NFE2L1
ENSG00000082701	1274.51	-0.0592939	0.106494	-0.556782	0.577677	0.840801	GSK3B
ENSG00000082805	289.405	-0.0742658	0.187726	-0.395607	0.692395	0.895396	ERC1
ENSG00000082898	3963.1	-0.0985413	0.139592	-0.705925	0.480235	0.792749	XPO1
ENSG00000082996	555.884	0.0395557	0.112225	0.352468	0.724487	0.909689	RNF13
ENSG00000083093	330.581	0.00336053	0.140166	0.0239753	0.980872	0.994997	PALB2
ENSG00000083097	350.758	0.099016	0.147926	0.66936	0.503266	0.80599	DOP1A
ENSG00000083099	375.464	-0.27933	0.115618	-2.41597	0.0156932	0.137021	LYRM2
ENSG00000083123	125.356	0.0122821	0.192757	0.0637181	0.949195	0.986638	BCKDHB
ENSG00000083168	1696.25	-0.0250173	0.0762149	-0.328247	0.742725	0.915692	KAT6A
ENSG00000083223	1046.9	0.102794	0.105687	0.972629	0.330738	0.692218	TUT7
ENSG00000083290	476.882	-0.0304389	0.119578	-0.254552	0.799069	0.934279	ULK2
ENSG00000083312	1784.41	-0.244107	0.104368	-2.33891	0.0193401	0.155458	TNPO1
ENSG00000083444	816.119	-0.123834	0.17641	-0.701967	0.4827	0.793705	PLOD1
ENSG00000083454	217.99	0.187513	0.456267	0.410972	0.681093	0.889678	P2RX5
ENSG00000083457	343.379	0.165515	0.177498	0.932487	0.351085	0.707942	ITGAE
ENSG00000083520	1106.8	-0.15322	0.0680418	-2.25185	0.0243316	0.176958	DIS3
ENSG00000083535	151.119	-0.154754	0.153929	-1.00536	0.314723	0.675512	PIBF1
ENSG00000083544	208.197	-0.0809226	0.119391	-0.677793	0.497903	0.801566	TDRD3
ENSG00000083635	131.764	-0.365548	0.146501	-2.49519	0.012589	0.119916	NUFIP1
ENSG00000083642	984.286	0.0767605	0.109341	0.702029	0.482661	0.793705	PDS5B
ENSG00000083720	1031.09	-0.00621241	0.0950587	-0.0653534	0.947893	0.985902	OXCT1
ENSG00000083750	71.2836	-0.0277989	0.25677	-0.108264	0.913786	0.975548	RRAGB
ENSG00000083799	4249.1	-0.0412473	0.174457	-0.236432	0.813097	0.939201	CYLD
ENSG00000083807	30.0973	0.214949	0.360811	0.595738	0.55135	0.830906	SLC27A5
ENSG00000083812	295.15	-0.292712	0.102118	-2.86641	0.00415161	0.0618751	ZNF324
ENSG00000083814	220.767	0.302987	0.155239	1.95174	0.0509686	0.268751	ZNF671
ENSG00000083817	106.616	-0.153206	0.163379	-0.937735	0.348381	0.706335	ZNF416
ENSG00000083828	193.315	0.131228	0.127735	1.02735	0.304256	0.666653	ZNF586
ENSG00000083838	134.262	-0.163921	0.16451	-0.996422	0.319045	0.67993	ZNF446
ENSG00000083844	610.206	0.149986	0.09507	1.57764	0.114649	0.418961	ZNF264
ENSG00000083845	4515.27	0.146538	0.134577	1.08887	0.276209	0.640216	RPS5
ENSG00000083896	112.792	0.115972	0.83372	0.139102	0.88937	0.96647	YTHDC1
ENSG00000083937	400.468	-0.112552	0.135102	-0.833091	0.404794	0.745735	CHMP2B
ENSG00000084070	4957.9	1.34387	0.12121	11.0871	1.45e-28	6.51e-25	SMAP2
ENSG00000084072	639.775	0.0809174	0.0936896	0.863675	0.387766	0.732034	PPIE
ENSG00000084073	1151.14	-0.382196	0.116707	-3.27482	0.00105729	0.0263112	ZMPSTE24
ENSG00000084090	3815.13	-0.12434	0.0810191	-1.5347	0.124858	0.437289	STARD7
ENSG00000084092	686.948	0.175098	0.106773	1.63991	0.101024	0.392561	NOA1
ENSG00000084093	1329.6	-0.0391373	0.0874135	-0.447726	0.654351	0.878285	REST
ENSG00000084112	3650.76	0.618271	0.184851	3.3447	0.000823711	0.0223996	SSH1
ENSG00000084207	5697.41	0.13637	0.210583	0.647585	0.517253	0.814181	GSTP1
ENSG00000084234	1293.12	-0.270719	0.0793601	-3.41128	0.000646592	0.0189181	APLP2
ENSG00000084444	49.149	0.0094933	0.431178	0.0220171	0.982434	0.995178	FAM234B
ENSG00000084463	2074.85	-0.194956	0.0919096	-2.12117	0.0339075	0.212817	WBP11
ENSG00000084623	2298.97	-0.173944	0.133016	-1.30769	0.190979	0.537905	EIF3I
ENSG00000084652	2754.91	-0.00411631	0.0864961	-0.0475895	0.962043	0.991143	TXLNA
ENSG00000084676	1389.19	-0.489686	0.128596	-3.80794	0.000140132	0.00670732	NCOA1
ENSG00000084693	869.184	0.0989251	0.102687	0.963365	0.335364	0.696053	AGBL5
ENSG00000084731	414.374	0.0778786	0.163384	0.476661	0.633604	0.868589	KIF3C
ENSG00000084733	2392.07	-0.154227	0.175571	-0.878431	0.37971	0.727812	RAB10
ENSG00000084754	2316.52	0.0465691	0.194848	0.239002	0.811104	0.938263	HADHA
ENSG00000084764	47.1458	-0.706753	0.269843	-2.61912	0.00881559	0.0982384	MAPRE3
ENSG00000084774	2223.39	-0.122445	0.120519	-1.01598	0.309641	0.671021	CAD
ENSG00000085063	1918.55	0.114281	0.134646	0.84875	0.39602	0.738595	CD59
ENSG00000085117	6673.4	-0.910667	0.442887	-2.05621	0.0397627	0.233137	CD82
ENSG00000085185	368.196	-0.0975201	0.152832	-0.638086	0.523418	0.81882	BCORL1
ENSG00000085224	1101.24	-0.0534228	0.0922668	-0.579003	0.562587	0.835181	ATRX
ENSG00000085274	407.054	-0.0229539	0.147855	-0.155246	0.876627	0.961922	MYNN
ENSG00000085365	363.828	-0.255333	0.123901	-2.06079	0.0393235	0.231614	SCAMP1
ENSG00000085377	1468.21	0.136867	0.103945	1.31672	0.187932	0.534661	PREP
ENSG00000085382	402.76	-0.0918681	0.107345	-0.855819	0.392098	0.735961	HACE1
ENSG00000085415	528.836	-0.403127	0.203321	-1.98271	0.0473999	0.256679	SEH1L
ENSG00000085433	282.382	-0.241301	0.130529	-1.84865	0.0645091	0.306926	WDR47
ENSG00000085449	392.017	0.265305	0.120881	2.19477	0.0281803	0.191536	WDFY1
ENSG00000085491	899.411	-0.0285866	0.170665	-0.167501	0.866976	0.959203	SLC25A24
ENSG00000085511	542.52	0.0676068	0.124227	0.544219	0.586291	0.846136	MAP3K4
ENSG00000085563	440.489	0.498508	0.439807	1.13347	0.257016	0.620039	ABCB1
ENSG00000085644	656.46	0.126005	0.118149	1.06649	0.286202	0.649721	ZNF213
ENSG00000085662	1110.27	0.181629	0.13765	1.3195	0.187002	0.533423	AKR1B1
ENSG00000085719	1394.26	-0.11954	0.0926515	-1.29021	0.196978	0.546477	CPNE3
ENSG00000085741	1294.77	-0.78944	0.549148	-1.43757	0.150555	0.476979	WNT11
ENSG00000085760	430.73	-0.194214	0.133786	-1.45167	0.146593	0.471109	MTIF2
ENSG00000085788	937.841	0.139945	0.0917344	1.52555	0.127123	0.439199	DDHD2
ENSG00000085832	1667.73	0.108061	0.0874694	1.23542	0.216676	0.573382	EPS15
ENSG00000085840	541.493	0.275307	0.267574	1.0289	0.303526	0.666473	ORC1
ENSG00000085871	86.4566	0.788159	0.23755	3.31787	0.000907074	0.0236612	MGST2
ENSG00000085872	1685.44	-0.189909	0.111966	-1.69613	0.0898612	0.368667	CHERP
ENSG00000085978	890.497	-0.0544809	0.180882	-0.301196	0.763265	0.923394	ATG16L1
ENSG00000085982	228.405	0.180095	0.272731	0.660341	0.509035	0.809654	USP40
ENSG00000085998	663.116	-0.174241	0.141934	-1.22761	0.219592	0.576958	POMGNT1
ENSG00000085999	576.455	0.0837871	0.235192	0.35625	0.721653	0.908329	RAD54L
ENSG00000086015	1011.62	-0.119277	0.148051	-0.805644	0.420448	0.756031	MAST2
ENSG00000086061	2351.25	-0.35037	0.135572	-2.58439	0.00975523	0.104262	DNAJA1
ENSG00000086062	1929.19	0.019096	0.105096	0.181701	0.855818	0.953674	B4GALT1
ENSG00000086065	520.751	-0.461667	0.103744	-4.45007	8.58e-06	0.000720429	CHMP5
ENSG00000086102	806.04	-0.0607722	0.102597	-0.592336	0.553625	0.832051	NFX1
ENSG00000086189	731.2	-0.505097	0.137372	-3.67684	0.000236141	0.00940568	DIMT1
ENSG00000086200	258.838	-0.245019	0.182861	-1.33992	0.180272	0.523693	IPO11
ENSG00000086232	2288.98	0.0672366	0.0941381	0.714234	0.475083	0.791338	EIF2AK1
ENSG00000086289	72	-0.649339	0.58466	-1.11063	0.266729	0.629423	EPDR1
ENSG00000086300	1476.7	-0.421124	0.163738	-2.57194	0.0101131	0.106235	SNX10
ENSG00000086475	735.643	-0.119079	0.134613	-0.884607	0.376369	0.725489	SEPHS1
ENSG00000086504	901.434	0.134533	0.0945988	1.42214	0.154984	0.484687	MRPL28
ENSG00000086544	276.76	-0.050599	0.199493	-0.253638	0.799775	0.934856	ITPKC
ENSG00000086589	1300.6	-0.0434744	0.0862897	-0.503819	0.614389	0.856968	RBM22
ENSG00000086598	3014.72	-0.0592616	0.0993373	-0.596569	0.550795	0.830683	TMED2
ENSG00000086619	169.673	-0.277726	0.146481	-1.89598	0.0579628	0.288701	ERO1B
ENSG00000086666	687.413	-0.0315442	0.0816097	-0.386525	0.699108	0.897476	ZFAND6
ENSG00000086712	319.972	-0.407816	0.148956	-2.73783	0.00618458	0.0794905	TXLNG
ENSG00000086730	3169.1	0.0823662	0.147441	0.55864	0.576407	0.840382	LAT2
ENSG00000086758	8811.96	0.264118	0.112782	2.34184	0.0191892	0.154614	HUWE1
ENSG00000086827	480.957	-0.00751809	0.156913	-0.0479125	0.961786	0.991029	ZW10
ENSG00000086848	95.7996	0.145183	0.170108	0.853474	0.393397	0.736963	ALG9
ENSG00000087008	351.006	0.0950424	0.172947	0.549547	0.58263	0.843698	ACOX3
ENSG00000087053	903.049	-0.316305	0.108616	-2.91214	0.00358965	0.056806	MTMR2
ENSG00000087074	1106.29	-0.658391	0.231083	-2.84916	0.00438353	0.0640247	PPP1R15A
ENSG00000087077	128.103	-0.68519	0.396615	-1.72759	0.0840611	0.356298	TRIP6
ENSG00000087086	10351.1	0.125422	0.163996	0.764786	0.444399	0.773398	FTL
ENSG00000087087	3181.55	-0.0339127	0.101559	-0.33392	0.73844	0.91402	SRRT
ENSG00000087088	2282.57	0.516011	0.216282	2.38582	0.017041	0.143298	BAX
ENSG00000087095	242.947	0.163951	0.147974	1.10797	0.267875	0.630998	NLK
ENSG00000087111	1636.74	0.0838325	0.0786106	1.06643	0.28623	0.649721	PIGS
ENSG00000087152	2038.35	-0.000250933	0.082334	-0.00304774	0.997568	0.999157	ATXN7L3
ENSG00000087157	565.453	0.00390714	0.12822	0.0304721	0.975691	0.994523	PGS1
ENSG00000087191	1870.44	-0.131541	0.0842127	-1.562	0.118287	0.426023	PSMC5
ENSG00000087206	460.176	-0.0357082	0.113455	-0.314734	0.752963	0.919464	UIMC1
ENSG00000087263	899.299	-0.259617	0.139235	-1.8646	0.0622379	0.30155	OGFOD1
ENSG00000087266	2708.14	0.0157364	0.121256	0.129779	0.896742	0.969313	SH3BP2
ENSG00000087269	2728.33	-0.422819	0.178491	-2.36885	0.0178435	0.14729	NOP14
ENSG00000087274	5488.37	0.251105	0.0736781	3.40813	0.000654099	0.0190963	ADD1
ENSG00000087299	254.092	-0.218603	0.198705	-1.10014	0.271272	0.633837	L2HGDH
ENSG00000087301	162.298	0.273722	0.157822	1.73437	0.082852	0.35304	TXNDC16
ENSG00000087302	1054.58	-0.0435351	0.102505	-0.42471	0.671048	0.885937	RTRAF
ENSG00000087303	27.0531	0.693125	0.406991	1.70305	0.0885593	0.36551	NID2
ENSG00000087338	1008.39	0.129475	0.111957	1.15646	0.247492	0.609385	GMCL1
ENSG00000087365	4281.9	0.0215688	0.081493	0.264671	0.791263	0.932141	SF3B2
ENSG00000087448	551.907	-0.298439	0.0980297	-3.04438	0.00233163	0.0433484	KLHL42
ENSG00000087460	8859.54	0.049359	0.109217	0.451933	0.651317	0.875869	GNAS
ENSG00000087470	1107.22	-0.0583163	0.110306	-0.528675	0.597031	0.849357	DNM1L
ENSG00000087502	511.357	-0.329831	0.11743	-2.80876	0.0049733	0.0695849	ERGIC2
ENSG00000087586	912.333	-0.115549	0.244758	-0.472095	0.636859	0.87022	AURKA
ENSG00000087589	406.934	-1.00761	0.712847	-1.41349	0.15751	0.488039	CASS4
ENSG00000087842	32.8104	0.0688021	0.504845	0.136284	0.891597	0.967214	PIR
ENSG00000087884	39.9534	0.0241926	0.330292	0.073246	0.94161	0.983615	AAMDC
ENSG00000087903	204.173	-0.364942	0.174178	-2.09522	0.0361512	0.221416	RFX2
ENSG00000087995	300.942	-0.343537	0.150585	-2.28135	0.0225276	0.169243	METTL2A
ENSG00000088035	316.433	0.00114247	0.149967	0.00761816	0.993922	0.998207	ALG6
ENSG00000088038	278.237	-0.00709464	0.275561	-0.0257462	0.97946	0.994997	CNOT3
ENSG00000088179	1672.23	0.292828	0.233767	1.25265	0.210334	0.564967	PTPN4
ENSG00000088205	1659.46	-0.20763	0.0777872	-2.6692	0.00760318	0.090915	DDX18
ENSG00000088247	4000.12	-0.0684849	0.127405	-0.537536	0.590898	0.847965	KHSRP
ENSG00000088298	507.661	0.193014	0.109914	1.75605	0.0790792	0.343974	EDEM2
ENSG00000088305	158.165	-0.153718	0.264288	-0.58163	0.560816	0.834399	DNMT3B
ENSG00000088325	3126.26	0.00208684	0.238589	0.00874662	0.993021	0.997882	TPX2
ENSG00000088356	354.511	-0.127768	0.144969	-0.881347	0.37813	0.727045	PDRG1
ENSG00000088387	431.664	0.511105	0.1608	3.1785	0.00148037	0.0325729	DOCK9
ENSG00000088448	1238.82	0.0688893	0.104776	0.657492	0.510864	0.810842	ANKRD10
ENSG00000088451	257.932	-0.12412	0.121467	-1.02184	0.306856	0.66972	TGDS
ENSG00000088538	31.4491	0.414732	0.60766	0.682506	0.494919	0.799924	DOCK3
ENSG00000088543	331.732	0.122109	0.386781	0.315707	0.752225	0.919464	C3orf18
ENSG00000088682	403.018	-0.0685294	0.109205	-0.627531	0.530311	0.820617	COQ9
ENSG00000088727	76.7501	-0.28602	0.210834	-1.35661	0.174905	0.516331	KIF9
ENSG00000088766	168.206	-0.12121	0.197118	-0.61491	0.538614	0.824238	CRLS1
ENSG00000088808	228.858	0.391561	0.194892	2.00912	0.0445243	0.247014	PPP1R13B
ENSG00000088812	539.752	0.169003	0.153091	1.10394	0.26962	0.6323	ATRN
ENSG00000088826	351.341	-2.20099	0.590019	-3.73037	0.000191195	0.00821287	SMOX
ENSG00000088832	2306.97	-0.0984904	0.066625	-1.47828	0.139333	0.46028	FKBP1A
ENSG00000088833	605.343	-0.307494	0.106193	-2.89561	0.00378428	0.0586021	NSFL1C
ENSG00000088836	53.7749	0.298809	0.337403	0.885615	0.375825	0.725489	SLC4A11
ENSG00000088854	135.071	0.777927	0.228702	3.40149	0.000670194	0.0193567	DNAAF9
ENSG00000088876	141.535	-0.130572	0.161387	-0.809059	0.418481	0.755013	ZNF343
ENSG00000088881	24.3758	0.22423	0.645679	0.347277	0.728383	0.910489	EBF4
ENSG00000088888	2755.23	0.164148	0.0721175	2.27612	0.0228386	0.170481	MAVS
ENSG00000088899	26.8476	-0.424997	0.53072	-0.800793	0.423251	0.758773	LZTS3
ENSG00000088930	1735.93	-0.178331	0.0898509	-1.98474	0.0471732	0.256148	XRN2
ENSG00000088970	198.109	0.136177	0.200592	0.678876	0.497217	0.801085	KIZ
ENSG00000088986	1288.52	-0.158051	0.108329	-1.45899	0.144567	0.467705	DYNLL1
ENSG00000088992	766.194	0.224736	0.223778	1.00428	0.315242	0.675919	TESC
ENSG00000089006	1460.54	-0.121053	0.176318	-0.686559	0.49236	0.798864	SNX5
ENSG00000089009	7639.26	0.0710314	0.0818925	0.867374	0.385737	0.730347	RPL6
ENSG00000089012	131.584	0.820988	0.557905	1.47155	0.141141	0.463303	SIRPG
ENSG00000089022	817.434	-0.331267	0.0953655	-3.47366	0.000513416	0.0161421	MAPKAPK5
ENSG00000089041	532.295	0.0987887	0.307873	0.320875	0.748305	0.917699	P2RX7
ENSG00000089048	284.703	-0.521106	0.165602	-3.14673	0.00165108	0.0347575	ESF1
ENSG00000089050	407.234	0.0457134	0.186612	0.244965	0.806483	0.936212	RBBP9
ENSG00000089053	2083.14	-0.107291	0.0733036	-1.46365	0.14329	0.466285	ANAPC5
ENSG00000089057	620.615	0.0934345	0.117867	0.792712	0.427946	0.761635	SLC23A2
ENSG00000089060	456.825	0.331548	0.192038	1.72647	0.0842626	0.356621	SLC8B1
ENSG00000089063	1129.07	0.108482	0.0924633	1.17324	0.240699	0.602311	TMEM230
ENSG00000089091	43.4448	0.150293	0.265954	0.565109	0.572	0.83851	DZANK1
ENSG00000089094	1692.12	0.106311	0.126073	0.843255	0.399086	0.74134	KDM2B
ENSG00000089123	89.3332	0.0392639	0.172265	0.227927	0.819703	0.942312	TASP1
ENSG00000089127	200.02	-0.215994	0.27179	-0.79471	0.426782	0.760973	OAS1
ENSG00000089154	4261.34	-0.085304	0.081631	-1.045	0.296025	0.661056	GCN1
ENSG00000089157	15269.8	0.137508	0.218488	0.629361	0.529113	0.819746	RPLP0
ENSG00000089159	5170.79	0.495886	0.152719	3.24705	0.00116606	0.0281861	PXN
ENSG00000089177	94.525	0.155614	0.389498	0.399525	0.689506	0.894237	KIF16B
ENSG00000089195	323.618	-0.351014	0.150688	-2.32941	0.0198374	0.15795	TRMT6
ENSG00000089220	1308.14	-0.111982	0.152293	-0.735309	0.462151	0.783158	PEBP1
ENSG00000089234	516.49	-0.230275	0.079318	-2.90318	0.00369393	0.0575332	BRAP
ENSG00000089248	1070.89	0.334923	0.147377	2.27256	0.0230524	0.17169	ERP29
ENSG00000089280	3918.92	-0.148918	0.0861282	-1.72903	0.0838039	0.355791	FUS
ENSG00000089289	577.174	0.249457	0.0908026	2.74724	0.0060099	0.0783795	IGBP1
ENSG00000089327	3111.81	-0.0416894	0.108539	-0.384097	0.700906	0.898259	FXYD5
ENSG00000089335	279.198	0.14694	0.140419	1.04644	0.295357	0.660493	ZNF302
ENSG00000089351	1263.16	0.119168	0.163501	0.728851	0.466093	0.786128	GRAMD1A
ENSG00000089486	107.453	-0.197466	0.276868	-0.713214	0.475713	0.791338	CDIP1
ENSG00000089505	116.872	0.389975	0.209825	1.85857	0.063088	0.303219	CMTM1
ENSG00000089558	25.4517	-0.537356	0.580861	-0.925103	0.354912	0.710984	KCNH4
ENSG00000089597	5918.48	0.256565	0.124531	2.06025	0.0393744	0.231711	GANAB
ENSG00000089639	3240.03	0.201728	0.187891	1.07364	0.282984	0.646491	GMIP
ENSG00000089682	227.88	0.0326313	0.12361	0.263986	0.79179	0.93224	RBM41
ENSG00000089685	1445.31	0.121486	0.273809	0.443689	0.657267	0.880186	BIRC5
ENSG00000089692	3094.09	-0.6317	0.173338	-3.64432	0.000268098	0.0100914	LAG3
ENSG00000089693	1674.13	-0.267781	0.0866951	-3.08877	0.00200986	0.0394184	MLF2
ENSG00000089737	127.376	-0.0362079	0.890879	-0.0406429	0.967581	0.992127	DDX24
ENSG00000089775	1071.99	0.196239	0.103274	1.90018	0.05741	0.287184	ZBTB25
ENSG00000089818	388.2	-0.260015	0.16204	-1.60463	0.108575	0.407475	NECAP1
ENSG00000089820	2585.39	0.436932	0.144956	3.01424	0.00257628	0.0459641	ARHGAP4
ENSG00000089876	460.758	-0.083908	0.113192	-0.741289	0.458518	0.78229	DHX32
ENSG00000089902	827.021	-0.227447	0.105559	-2.15469	0.0311859	0.202764	RCOR1
ENSG00000089916	1321.13	0.040842	0.0843492	0.484201	0.628243	0.86617	GPATCH2L
ENSG00000090006	736.222	-0.104819	0.161197	-0.650253	0.515529	0.812889	LTBP4
ENSG00000090013	95.6951	0.295379	0.31585	0.935189	0.349691	0.707603	BLVRB
ENSG00000090020	972.464	0.0436675	0.122365	0.356864	0.721194	0.90809	SLC9A1
ENSG00000090054	850.513	-0.171293	0.102886	-1.66489	0.0959353	0.381591	SPTLC1
ENSG00000090060	2968.91	-0.101032	0.069412	-1.45554	0.14552	0.46934	PAPOLA
ENSG00000090061	1550.92	-0.0402623	0.0600626	-0.670339	0.502642	0.805756	CCNK
ENSG00000090097	330.534	-0.0304472	0.18593	-0.163757	0.869923	0.959857	PCBP4
ENSG00000090104	361.442	0.772623	0.365472	2.11404	0.0345118	0.215407	RGS1
ENSG00000090238	1208.48	0.62483	0.260418	2.39934	0.0164248	0.14048	YPEL3
ENSG00000090263	192.705	0.0617425	0.133794	0.461474	0.644459	0.873753	MRPS33
ENSG00000090266	805.055	-0.0828503	0.140557	-0.589445	0.555563	0.83273	NDUFB2
ENSG00000090273	1583.24	-0.199648	0.138811	-1.43827	0.150358	0.476979	NUDC
ENSG00000090316	1323.42	0.0380851	0.0874958	0.435279	0.66336	0.881952	MAEA
ENSG00000090339	3119.44	-0.877716	0.264802	-3.31461	0.000917721	0.0236775	ICAM1
ENSG00000090372	1814.42	-0.158831	0.0970209	-1.63708	0.101613	0.393048	STRN4
ENSG00000090376	256.826	1.64246	0.311192	5.27795	1.31e-07	2.1e-05	IRAK3
ENSG00000090432	736.189	-0.22312	0.17121	-1.3032	0.192508	0.5401	MUL1
ENSG00000090447	231.416	-0.122237	0.234524	-0.521213	0.602218	0.851683	TFAP4
ENSG00000090470	1003.69	-0.0215167	0.102292	-0.210346	0.833398	0.946498	PDCD7
ENSG00000090487	809.471	-0.233032	0.0825799	-2.8219	0.00477404	0.0676389	SPG21
ENSG00000090520	660.165	-0.285814	0.0952257	-3.00143	0.00268713	0.0473778	DNAJB11
ENSG00000090565	100.048	-0.0672838	0.412991	-0.162918	0.870583	0.959857	RAB11FIP3
ENSG00000090581	460.287	0.382927	0.108632	3.525	0.000423485	0.013946	GNPTG
ENSG00000090612	249.34	-0.172914	0.291503	-0.593179	0.553061	0.831937	ZNF268
ENSG00000090615	2607.91	-0.083576	0.116834	-0.715343	0.474397	0.791169	GOLGA3
ENSG00000090621	2222.69	-0.134104	0.123383	-1.0869	0.277081	0.641042	PABPC4
ENSG00000090661	598.45	0.172314	0.358501	0.480652	0.630764	0.867349	CERS4
ENSG00000090674	287.327	-0.2371	0.144789	-1.63756	0.101514	0.393001	MCOLN1
ENSG00000090686	1366.75	0.324526	0.0979113	3.31449	0.000918102	0.0236775	USP48
ENSG00000090776	166.552	-0.0954752	0.232207	-0.411164	0.680952	0.889678	EFNB1
ENSG00000090857	1545.16	0.0697848	0.176525	0.395325	0.692603	0.895396	PDPR
ENSG00000090861	3153.21	-0.0863166	0.136359	-0.633009	0.526728	0.819499	AARS1
ENSG00000090863	3228.44	0.226266	0.115631	1.95679	0.050372	0.266543	GLG1
ENSG00000090889	741.926	0.127281	0.213616	0.595839	0.551283	0.830898	KIF4A
ENSG00000090905	753.282	0.132374	0.106491	1.24305	0.213848	0.570499	TNRC6A
ENSG00000090924	1730.01	0.450052	0.112807	3.98957	6.62e-05	0.00373562	PLEKHG2
ENSG00000090971	110.158	-0.331214	0.263145	-1.25867	0.208148	0.562626	NAT14
ENSG00000090975	860.34	-0.117857	0.354732	-0.332244	0.739705	0.914495	PITPNM2
ENSG00000090989	551.813	-0.0235869	0.104109	-0.226561	0.820765	0.942764	EXOC1
ENSG00000091009	345.859	-0.295285	0.156793	-1.88328	0.0596625	0.294126	RBM27
ENSG00000091039	2094.73	0.113933	0.0921158	1.23684	0.216146	0.573189	OSBPL8
ENSG00000091073	211.667	0.0729313	0.157763	0.462284	0.643878	0.873353	DTX2
ENSG00000091127	315.917	-0.558283	0.211672	-2.6375	0.00835207	0.0960382	PUS7
ENSG00000091140	1054.93	-0.168652	0.114791	-1.46921	0.141777	0.464573	DLD
ENSG00000091157	895.566	-0.208884	0.304699	-0.685542	0.493002	0.799328	WDR7
ENSG00000091164	726.072	-0.306089	0.135022	-2.26696	0.0233927	0.173458	TXNL1
ENSG00000091317	4633.87	-0.590177	0.173242	-3.40667	0.000657607	0.0191572	CMTM6
ENSG00000091409	66.1272	1.09672	0.40877	2.68296	0.00729728	0.0882742	ITGA6
ENSG00000091436	737.439	-0.414174	0.157344	-2.63228	0.00848143	0.0961856	MAP3K20
ENSG00000091483	837.268	-0.216172	0.178887	-1.20843	0.226883	0.58547	FH
ENSG00000091490	1945.54	0.224368	0.103544	2.16689	0.0302431	0.199291	SEL1L3
ENSG00000091527	3979.35	-0.164843	0.0861906	-1.91254	0.0558071	0.28302	CDV3
ENSG00000091542	2497.75	0.0321437	0.121175	0.265266	0.790804	0.932141	ALKBH5
ENSG00000091592	1172.2	0.666674	0.217594	3.06385	0.0021851	0.0415693	NLRP1
ENSG00000091640	518.83	-0.230799	0.0934532	-2.46967	0.0135237	0.124852	SPAG7
ENSG00000091651	371.277	-0.198726	0.236443	-0.840483	0.400638	0.743115	ORC6
ENSG00000091732	262.766	-0.169833	0.166506	-1.01998	0.307737	0.670371	ZC3HC1
ENSG00000091831	32.6024	0.235933	0.455959	0.517443	0.604847	0.852831	ESR1
ENSG00000091947	492.274	-0.0300869	0.139122	-0.216263	0.828783	0.945444	TMEM101
ENSG00000092010	2749.87	-0.126213	0.092007	-1.37178	0.170133	0.508949	PSME1
ENSG00000092020	589.155	-0.125885	0.129114	-0.97499	0.329565	0.691104	PPP2R3C
ENSG00000092036	113.882	0.235113	0.253055	0.9291	0.352837	0.709811	HAUS4
ENSG00000092094	450.194	-0.0931469	0.135725	-0.686289	0.492531	0.799045	OSGEP
ENSG00000092098	30.8677	0.569212	0.336603	1.69105	0.0908275	0.37025	RNF31
ENSG00000092108	521.56	-0.139205	0.110747	-1.25696	0.208768	0.563495	SCFD1
ENSG00000092140	460.642	-0.0768111	0.188084	-0.408387	0.68299	0.890753	G2E3
ENSG00000092148	1638.15	-0.0464911	0.0733788	-0.633577	0.526357	0.819425	HECTD1
ENSG00000092199	7552.74	-0.131893	0.130723	-1.00895	0.312998	0.674168	HNRNPC
ENSG00000092201	3563.14	-0.0425419	0.124079	-0.342862	0.731702	0.911764	SUPT16H
ENSG00000092203	1617.52	-0.166424	0.0656544	-2.53485	0.0112495	0.113149	TOX4
ENSG00000092208	156.742	-0.00809434	0.222529	-0.0363742	0.970984	0.993555	GEMIN2
ENSG00000092330	1301.3	0.0751287	0.0858464	0.875152	0.381491	0.728185	TINF2
ENSG00000092439	1254.58	0.284398	0.0981024	2.89899	0.00374369	0.0581738	TRPM7
ENSG00000092470	697.891	0.207151	0.250912	0.825593	0.409035	0.748599	WDR76
ENSG00000092529	27.9666	0.17915	0.323137	0.554409	0.579299	0.841709	CAPN3
ENSG00000092531	1144.14	0.136857	0.0666531	2.05327	0.0400465	0.233408	SNAP23
ENSG00000092621	695.072	-0.105194	0.600722	-0.175113	0.860991	0.956976	PHGDH
ENSG00000092820	3573.78	-0.0882605	0.169074	-0.522023	0.601655	0.851466	EZR
ENSG00000092841	6873.63	0.0135275	0.0868449	0.155766	0.876217	0.961864	MYL6
ENSG00000092847	1132.92	0.00391738	0.0771648	0.0507664	0.959512	0.9908	AGO1
ENSG00000092853	1075.78	0.200757	0.264442	0.759173	0.447749	0.775355	CLSPN
ENSG00000092871	890.045	0.114638	0.167994	0.682391	0.494992	0.799924	RFFL
ENSG00000092929	4534.84	0.241629	0.125596	1.92386	0.0543723	0.278109	UNC13D
ENSG00000092931	4634.46	-0.0102641	0.0984852	-0.10422	0.916995	0.976591	MFSD11
ENSG00000092964	1100.4	-0.135905	0.232627	-0.584219	0.559073	0.833246	DPYSL2
ENSG00000092978	186.582	-0.410819	0.126781	-3.24038	0.00119373	0.0284973	GPATCH2
ENSG00000093000	2405.36	0.0308298	0.137426	0.224337	0.822495	0.943629	NUP50
ENSG00000093009	543.855	0.162384	0.266031	0.610393	0.541602	0.825886	CDC45
ENSG00000093010	1011.6	0.0298037	0.158672	0.187832	0.851008	0.952107	COMT
ENSG00000093072	1467.17	0.458068	0.212599	2.15461	0.0311926	0.202764	ADA2
ENSG00000093144	621.586	-0.201516	0.104668	-1.92529	0.0541928	0.277612	ECHDC1
ENSG00000093167	673.073	-0.190108	0.188384	-1.00915	0.312901	0.674084	LRRFIP2
ENSG00000093183	1035.34	-0.0508588	0.0931241	-0.54614	0.58497	0.845433	SEC22C
ENSG00000093217	51.2806	-0.439901	0.272001	-1.61728	0.105819	0.401147	XYLB
ENSG00000094631	753.304	0.343996	0.1082	3.17928	0.00147642	0.0325729	HDAC6
ENSG00000094804	613.083	-0.121203	0.230573	-0.525661	0.599124	0.850361	CDC6
ENSG00000094841	248.176	-0.0936003	0.12939	-0.723396	0.469436	0.787869	UPRT
ENSG00000094880	755.252	-0.106613	0.119038	-0.895628	0.370451	0.722003	CDC23
ENSG00000094914	670.411	-0.0395268	0.0903521	-0.437475	0.661767	0.88131	AAAS
ENSG00000094916	3268.2	0.0698414	0.148689	0.469716	0.638558	0.871156	CBX5
ENSG00000094975	745.89	-0.158803	0.0943581	-1.68298	0.0923781	0.373164	SUCO
ENSG00000095002	896.934	0.125825	0.0919242	1.36879	0.171066	0.510299	MSH2
ENSG00000095015	595.884	0.264879	0.121648	2.17742	0.029449	0.196346	MAP3K1
ENSG00000095059	23.0766	-0.568478	0.35237	-1.6133	0.10668	0.403225	DHPS
ENSG00000095066	185.399	0.0550209	0.154417	0.356314	0.721605	0.908329	HOOK2
ENSG00000095139	3522.68	-0.20637	0.0722585	-2.856	0.00429013	0.0631717	ARCN1
ENSG00000095203	37.4493	0.779512	0.49927	1.5613	0.118452	0.42639	EPB41L4B
ENSG00000095209	116.381	-0.266887	0.212553	-1.25563	0.209252	0.56386	TMEM38B
ENSG00000095261	830.855	-0.362089	0.13145	-2.75457	0.00587693	0.0773347	PSMD5
ENSG00000095319	2748.39	0.050961	0.0812398	0.627291	0.530469	0.820617	NUP188
ENSG00000095321	544.856	0.226547	0.229456	0.987324	0.323484	0.68463	CRAT
ENSG00000095370	2294.58	0.0972639	0.13394	0.726177	0.46773	0.787412	SH2D3C
ENSG00000095380	457.239	-0.141796	0.168449	-0.841774	0.399915	0.742573	NANS
ENSG00000095383	75.3731	0.234985	0.247547	0.949253	0.342492	0.701577	TBC1D2
ENSG00000095397	178.243	-0.747307	0.300017	-2.49088	0.0127427	0.120834	WHRN
ENSG00000095485	713.468	-0.0356856	0.0954652	-0.373807	0.708548	0.902299	CWF19L1
ENSG00000095539	67.491	-0.0773039	0.217596	-0.355264	0.722392	0.909004	SEMA4G
ENSG00000095564	1450.75	-0.00967056	0.109287	-0.088488	0.929489	0.97986	BTAF1
ENSG00000095574	442.852	-0.262803	0.12516	-2.09974	0.035752	0.219892	IKZF5
ENSG00000095637	30.058	0.248963	0.292443	0.851321	0.394591	0.738077	SORBS1
ENSG00000095787	3094.04	-0.01851	0.0639639	-0.289382	0.772289	0.926403	WAC
ENSG00000095794	2082.16	-0.60757	0.238181	-2.55087	0.0107454	0.109904	CREM
ENSG00000095906	1077.5	-0.0271035	0.0953969	-0.284113	0.776324	0.927302	NUBP2
ENSG00000095951	678.522	-0.0401282	0.220145	-0.182281	0.855362	0.953643	HIVEP1
ENSG00000096060	4154.6	3.4464	0.199924	17.2386	1.36e-66	1.84e-62	FKBP5
ENSG00000096063	1590.47	-0.0143153	0.163228	-0.0877016	0.930114	0.97986	SRPK1
ENSG00000096070	633.57	-0.23763	0.108989	-2.18031	0.0292346	0.195206	BRPF3
ENSG00000096080	399.076	-0.115781	0.127421	-0.90865	0.363535	0.717075	MRPS18A
ENSG00000096092	135.717	0.321892	0.19117	1.6838	0.0922203	0.372958	TMEM14A
ENSG00000096264	231.916	-0.57668	0.422834	-1.36385	0.172616	0.513396	NCR2
ENSG00000096384	16401.7	-0.387851	0.141635	-2.73838	0.00617433	0.0794905	HSP90AB1
ENSG00000096401	949.863	-0.126093	0.0832579	-1.51449	0.129902	0.444021	CDC5L
ENSG00000096433	3140.24	0.0151194	0.16312	0.0926884	0.926151	0.979221	ITPR3
ENSG00000096654	219.163	0.0297325	0.144082	0.206359	0.836511	0.947092	ZNF184
ENSG00000096717	327.533	0.173052	0.132981	1.30132	0.193148	0.540839	SIRT1
ENSG00000096746	1829.95	-0.0140256	0.0690507	-0.20312	0.839041	0.948138	HNRNPH3
ENSG00000096872	175.294	-0.294938	0.173673	-1.69824	0.0894626	0.367893	IFT74
ENSG00000096968	519.187	-0.105334	0.149897	-0.702709	0.482237	0.793705	JAK2
ENSG00000096996	1777.33	0.177357	0.204484	0.867339	0.385756	0.730347	IL12RB1
ENSG00000097007	829.308	0.0881949	0.079919	1.10355	0.269787	0.6323	ABL1
ENSG00000097021	1077.93	-0.201368	0.210219	-0.957896	0.338115	0.697857	ACOT7
ENSG00000097033	1743.51	-0.0193208	0.0768369	-0.251452	0.801465	0.935227	SH3GLB1
ENSG00000097046	430.695	-0.119106	0.142614	-0.835162	0.403627	0.745025	CDC7
ENSG00000099194	2305.69	-0.281782	0.489106	-0.576116	0.564536	0.835227	SCD
ENSG00000099203	575.01	0.0570593	0.0766481	0.744432	0.456615	0.781379	TMED1
ENSG00000099204	559.026	0.990953	0.260306	3.80688	0.00014073	0.00670732	ABLIM1
ENSG00000099219	1970.36	0.046734	0.242518	0.192703	0.847191	0.950478	ERMP1
ENSG00000099246	631.283	-0.242781	0.109305	-2.22112	0.0263427	0.184673	RAB18
ENSG00000099282	127.385	0.347121	1.04677	0.33161	0.740184	0.91462	TSPAN15
ENSG00000099284	26.5987	-0.393202	0.442912	-0.887766	0.374667	0.725037	MACROH2A2
ENSG00000099290	637.707	0.240769	0.125904	1.91233	0.0558341	0.28302	WASHC2A
ENSG00000099308	1463.26	0.211795	0.23702	0.893574	0.37155	0.722738	MAST3
ENSG00000099326	487.675	0.06916	0.150191	0.460482	0.64517	0.873851	MZF1
ENSG00000099330	182.697	0.416697	0.193343	2.15522	0.0311447	0.202741	OCEL1
ENSG00000099331	7996.46	0.133087	0.140903	0.944527	0.344901	0.703359	MYO9B
ENSG00000099337	688.57	0.103498	0.12248	0.845017	0.398102	0.740429	KCNK6
ENSG00000099341	2329.44	-0.180937	0.106393	-1.70064	0.0890099	0.366585	PSMD8
ENSG00000099364	1148.79	-0.0329132	0.106263	-0.309732	0.756765	0.920521	FBXL19
ENSG00000099365	43.5867	-0.547932	0.377057	-1.45318	0.146174	0.470661	STX1B
ENSG00000099377	271.993	-0.504112	0.268686	-1.87621	0.0606264	0.29714	HSD3B7
ENSG00000099381	1605.39	-0.0945072	0.0764717	-1.23585	0.216516	0.573213	SETD1A
ENSG00000099385	1144.82	-0.654759	0.138215	-4.73724	2.17e-06	0.000226885	BCL7C
ENSG00000099622	2435.3	-0.0224924	0.0922356	-0.243858	0.807341	0.936724	CIRBP
ENSG00000099624	1631.42	0.0601941	0.105036	0.573079	0.566591	0.83602	ATP5F1D
ENSG00000099725	437.029	0.0615714	0.121562	0.506504	0.612503	0.856356	PRKY
ENSG00000099783	6631.41	-0.00947085	0.121249	-0.0781109	0.93774	0.982311	HNRNPM
ENSG00000099785	290.817	0.66338	0.160754	4.12666	3.68e-05	0.00243068	MARCHF2
ENSG00000099795	760.257	-0.0290128	0.138897	-0.20888	0.834542	0.946868	NDUFB7
ENSG00000099797	1819.5	-0.0744755	0.19001	-0.391956	0.695091	0.896243	TECR
ENSG00000099800	666.081	-0.223938	0.196758	-1.13814	0.255063	0.61745	TIMM13
ENSG00000099804	927.529	-0.0391615	0.100579	-0.389362	0.697009	0.896809	CDC34
ENSG00000099810	239.637	0.199176	0.150368	1.32459	0.185306	0.531103	MTAP
ENSG00000099814	732.052	0.0342056	0.195568	0.174904	0.861155	0.957012	CEP170B
ENSG00000099817	2552.53	-0.0913034	0.0672982	-1.3567	0.174877	0.516331	POLR2E
ENSG00000099821	1817.97	0.015139	0.0906094	0.16708	0.867307	0.959279	POLRMT
ENSG00000099822	59.6604	0.667288	0.403713	1.65288	0.0983559	0.387117	HCN2
ENSG00000099840	73.8017	0.414995	0.530982	0.781561	0.434473	0.766215	IZUMO4
ENSG00000099849	134.859	0.768148	0.399744	1.9216	0.0546562	0.278846	RASSF7
ENSG00000099860	1636.25	-0.877913	0.290853	-3.01841	0.00254108	0.0456379	GADD45B
ENSG00000099875	4386.51	0.407661	0.14212	2.86842	0.0041253	0.0618547	MKNK2
ENSG00000099889	39.5492	0.292246	0.387293	0.754586	0.450497	0.776961	ARVCF
ENSG00000099899	1131.46	-0.0400129	0.134819	-0.29679	0.766627	0.924145	TRMT2A
ENSG00000099901	1880.37	-0.0593091	0.0961507	-0.616835	0.537344	0.823822	RANBP1
ENSG00000099904	1012.5	0.112185	0.143845	0.779901	0.435449	0.767155	ZDHHC8
ENSG00000099910	339.03	0.262012	0.148322	1.76651	0.0773104	0.340549	KLHL22
ENSG00000099917	2465.73	0.20395	0.191157	1.06692	0.286007	0.649528	MED15
ENSG00000099940	918.158	0.0577974	0.164489	0.351376	0.725307	0.909797	SNAP29
ENSG00000099942	3520.79	0.0203734	0.0806179	0.252716	0.800488	0.935135	CRKL
ENSG00000099949	198.807	0.0733042	0.169663	0.432059	0.665699	0.882582	LZTR1
ENSG00000099968	869.22	-0.22686	0.119397	-1.90004	0.0574276	0.287184	BCL2L13
ENSG00000099985	255.614	-1.32975	0.309837	-4.29178	1.77e-05	0.00129226	OSM
ENSG00000099991	3172.63	0.438067	0.0692911	6.32212	2.58e-10	9.16e-08	CABIN1
ENSG00000099992	291.427	0.233296	0.148366	1.57244	0.115849	0.421392	TBC1D10A
ENSG00000099994	26.6062	0.0222698	0.37494	0.0593957	0.952637	0.988093	SUSD2
ENSG00000099995	3202.47	0.0326551	0.0654483	0.498944	0.617819	0.860328	SF3A1
ENSG00000099999	134.351	0.234318	0.178605	1.31193	0.189543	0.536075	RNF215
ENSG00000100003	34.5491	-0.818601	0.39059	-2.0958	0.0360996	0.221323	SEC14L2
ENSG00000100014	463.707	0.13426	0.108228	1.24053	0.214778	0.571501	SPECC1L
ENSG00000100023	1799.51	0.500658	0.137875	3.63124	0.00028206	0.0104517	PPIL2
ENSG00000100027	1324.66	1.28439	0.231023	5.55958	2.7e-08	5.7e-06	YPEL1
ENSG00000100028	497.025	0.00102023	0.116459	0.00876047	0.99301	0.997882	SNRPD3
ENSG00000100029	1372.28	-0.357	0.125235	-2.85065	0.00436305	0.0638967	PES1
ENSG00000100030	5846.76	0.315075	0.0896143	3.5159	0.000438262	0.0143594	MAPK1
ENSG00000100034	762.078	-0.199245	0.120603	-1.65207	0.0985206	0.387531	PPM1F
ENSG00000100036	216.322	0.108327	0.149296	0.725589	0.468091	0.787455	SLC35E4
ENSG00000100038	506.623	0.115467	0.102968	1.12139	0.262121	0.62564	TOP3B
ENSG00000100055	3360.58	0.411028	0.154209	2.6654	0.00768965	0.0916236	CYTH4
ENSG00000100056	666.751	-0.0782779	0.0750502	-1.04301	0.296945	0.661797	ESS2
ENSG00000100060	3358.53	0.0573364	0.0984722	0.582259	0.560392	0.834106	MFNG
ENSG00000100075	879.966	0.212423	0.144826	1.46674	0.142447	0.465099	SLC25A1
ENSG00000100077	689.257	-0.733539	0.258803	-2.83435	0.00459186	0.0658883	GRK3
ENSG00000100083	1464.37	0.00373004	0.105944	0.0352075	0.971914	0.993597	GGA1
ENSG00000100084	1433.81	0.0392421	0.114956	0.341366	0.732828	0.911951	HIRA
ENSG00000100092	630.516	0.140095	0.110573	1.267	0.205157	0.559221	SH3BP1
ENSG00000100097	10180.9	-0.303541	0.207301	-1.46425	0.143125	0.466285	LGALS1
ENSG00000100099	663.893	0.122067	0.110559	1.10409	0.269555	0.6323	HPS4
ENSG00000100100	1036.84	3.37338	0.649166	5.19649	2.03e-07	2.95e-05	PIK3IP1
ENSG00000100104	668.673	-0.110563	0.0824312	-1.34128	0.17983	0.522972	SRRD
ENSG00000100105	621.465	0.421148	0.112094	3.7571	0.000171893	0.00765181	PATZ1
ENSG00000100106	1232.16	0.122053	0.0801967	1.52193	0.128028	0.441075	TRIOBP
ENSG00000100109	1311.15	-0.0505416	0.0730117	-0.692239	0.488787	0.797529	TFIP11
ENSG00000100116	224.115	-0.0438368	0.203071	-0.215869	0.82909	0.945559	GCAT
ENSG00000100124	493.849	-0.265921	0.111222	-2.39089	0.0168074	0.142488	ANKRD54
ENSG00000100129	1547.82	0.129123	0.0661733	1.95129	0.0510223	0.268929	EIF3L
ENSG00000100138	1328.67	-0.206586	0.130883	-1.5784	0.114474	0.418774	SNU13
ENSG00000100139	1060.06	0.111922	0.098004	1.14202	0.253446	0.615167	MICALL1
ENSG00000100142	347.506	-0.257619	0.123472	-2.08646	0.0369369	0.224316	POLR2F
ENSG00000100147	738.088	-0.0566499	0.137508	-0.411974	0.680358	0.889643	CCDC134
ENSG00000100150	246.366	0.151998	0.124607	1.21982	0.222534	0.581017	DEPDC5
ENSG00000100151	171.11	0.286221	0.362584	0.78939	0.429884	0.763105	PICK1
ENSG00000100162	460.483	0.173713	0.293539	0.591789	0.553992	0.832051	CENPM
ENSG00000100196	68.8397	0.349633	0.291814	1.19814	0.230863	0.590646	KDELR3
ENSG00000100201	8602.02	0.293853	0.142402	2.06355	0.0390605	0.23114	DDX17
ENSG00000100206	52.2443	-0.252676	0.325103	-0.777218	0.43703	0.768206	DMC1
ENSG00000100207	26.0858	-0.596014	0.321136	-1.85595	0.06346	0.304155	TCF20
ENSG00000100209	151.314	-0.0413028	0.159252	-0.259355	0.795361	0.933017	HSCB
ENSG00000100211	69.1075	0.0907499	0.206387	0.439707	0.66015	0.880862	CBY1
ENSG00000100216	634.988	-0.270209	0.110465	-2.44611	0.0144405	0.12959	TOMM22
ENSG00000100219	5383.42	0.437241	0.173801	2.51575	0.0118778	0.11643	XBP1
ENSG00000100220	1396.01	-0.2426	0.126764	-1.91379	0.055647	0.282486	RTCB
ENSG00000100221	2186.15	0.117533	0.16475	0.7134	0.475598	0.791338	JOSD1
ENSG00000100225	1790.64	-0.0874819	0.103467	-0.845508	0.397827	0.740225	FBXO7
ENSG00000100226	1729.46	0.0296231	0.103465	0.286311	0.77464	0.927094	GTPBP1
ENSG00000100228	51.0024	-0.256437	0.334328	-0.767022	0.443068	0.772951	RAB36
ENSG00000100239	2007.47	0.128581	0.101769	1.26346	0.206425	0.560216	PPP6R2
ENSG00000100241	8906.25	0.0378791	0.0644594	0.587642	0.556772	0.832763	SBF1
ENSG00000100242	13517.2	0.219911	0.156914	1.40148	0.161071	0.493645	SUN2
ENSG00000100243	924.388	0.00254473	0.105522	0.0241157	0.98076	0.994997	CYB5R3
ENSG00000100246	130.417	0.0414912	0.166138	0.249739	0.802789	0.935797	DNAL4
ENSG00000100258	2507.62	0.260026	0.106989	2.4304	0.0150822	0.133527	LMF2
ENSG00000100263	407.481	0.0851586	0.126527	0.673047	0.500917	0.803852	RHBDD3
ENSG00000100266	1845.63	0.461518	0.16428	2.80934	0.00496436	0.069532	PACSIN2
ENSG00000100271	49.3184	0.972819	0.306299	3.17604	0.00149298	0.0326506	TTLL1
ENSG00000100280	2993.41	0.0446607	0.0774663	0.576518	0.564265	0.835227	AP1B1
ENSG00000100281	598.749	-0.229152	0.106846	-2.1447	0.0319769	0.205246	HMGXB4
ENSG00000100284	356.422	0.0109235	0.196396	0.0556199	0.955645	0.989378	TOM1
ENSG00000100285	119.371	-0.57231	0.43666	-1.31065	0.189974	0.536848	NEFH
ENSG00000100288	749.128	0.214861	0.180493	1.19041	0.233883	0.593085	CHKB
ENSG00000100292	335.413	0.552003	0.423917	1.30215	0.192865	0.540497	HMOX1
ENSG00000100294	229.23	-0.311314	0.164529	-1.89215	0.0584707	0.290373	MCAT
ENSG00000100296	624.375	-0.00795808	0.137646	-0.0578155	0.953896	0.988791	THOC5
ENSG00000100297	4309.36	0.316579	0.204306	1.54953	0.121254	0.431281	MCM5
ENSG00000100298	341.006	0.193341	0.197468	0.979099	0.327531	0.689517	APOBEC3H
ENSG00000100299	810.701	0.251853	0.200288	1.25746	0.208588	0.563336	ARSA
ENSG00000100300	1620.39	-0.0286604	0.235478	-0.121712	0.903127	0.971178	TSPO
ENSG00000100304	1158.01	-0.237862	0.310031	-0.76722	0.442951	0.772951	TTLL12
ENSG00000100307	260.114	0.277125	0.222864	1.24347	0.213694	0.570499	CBX7
ENSG00000100314	173.345	-0.0377396	0.173036	-0.218102	0.827349	0.944695	CABP7
ENSG00000100316	13502.7	0.219363	0.0975517	2.24869	0.0245323	0.177803	RPL3
ENSG00000100319	274.995	0.042029	0.128651	0.326689	0.743903	0.91587	ZMAT5
ENSG00000100321	293.231	0.157557	1.55666	0.101214	0.91938	0.977002	SYNGR1
ENSG00000100324	781.384	0.21092	0.0845172	2.49558	0.012575	0.119867	TAB1
ENSG00000100325	1153.45	-0.0158677	0.076478	-0.20748	0.835635	0.946949	ASCC2
ENSG00000100330	1120.38	0.183277	0.0723589	2.53288	0.0113128	0.11355	MTMR3
ENSG00000100335	1360.78	-0.12859	0.0871308	-1.47582	0.139991	0.461306	MIEF1
ENSG00000100336	176.773	-0.628317	0.833299	-0.754012	0.450842	0.777318	APOL4
ENSG00000100342	1567.22	-0.457146	0.246663	-1.85332	0.0638363	0.30487	APOL1
ENSG00000100345	29019.1	0.355259	0.142076	2.50049	0.0124022	0.119285	MYH9
ENSG00000100347	888.927	-0.0215382	0.103288	-0.208525	0.834819	0.946938	SAMM50
ENSG00000100348	684.19	0.0776818	0.0938135	0.828045	0.407645	0.748002	TXN2
ENSG00000100350	149.304	-0.152104	0.32439	-0.468892	0.639147	0.871331	FOXRED2
ENSG00000100351	807.487	-0.317356	0.326668	-0.971494	0.331302	0.692699	GRAP2
ENSG00000100353	2578.02	-0.164118	0.100136	-1.63894	0.101225	0.392786	EIF3D
ENSG00000100354	780.004	0.471791	0.140222	3.3646	0.000766553	0.0213621	TNRC6B
ENSG00000100360	207.031	-0.16809	0.186759	-0.900036	0.368101	0.720996	IFT27
ENSG00000100364	1793.29	0.0549329	0.188184	0.291911	0.770355	0.926118	KIAA0930
ENSG00000100365	398.551	0.542664	0.210414	2.57903	0.00990792	0.10531	NCF4
ENSG00000100368	4471.72	-0.868807	0.619756	-1.40185	0.160959	0.493637	CSF2RB
ENSG00000100372	320.665	-0.444987	0.133326	-3.33759	0.000845093	0.0226229	SLC25A17
ENSG00000100376	482.184	0.45318	0.263152	1.72212	0.0850471	0.358026	FAM118A
ENSG00000100379	741.465	-0.0912822	0.162445	-0.561927	0.574166	0.839184	KCTD17
ENSG00000100380	1813.35	-0.11679	0.0705379	-1.6557	0.0977824	0.38519	ST13
ENSG00000100385	27847.4	-0.408872	0.166214	-2.45991	0.0138973	0.126996	IL2RB
ENSG00000100387	837.367	-0.0555711	0.0798399	-0.696032	0.486409	0.795448	RBX1
ENSG00000100393	2910.64	0.0441646	0.0872998	0.505896	0.61293	0.856356	EP300
ENSG00000100395	898.941	-0.0711011	0.0914496	-0.777489	0.43687	0.76817	L3MBTL2
ENSG00000100399	130.248	-0.0136448	0.158825	-0.0859107	0.931537	0.980076	CHADL
ENSG00000100401	4153.17	-0.143498	0.11499	-1.24792	0.212061	0.567658	RANGAP1
ENSG00000100403	2605.66	-0.260083	0.0779234	-3.33767	0.000844835	0.0226229	ZC3H7B
ENSG00000100410	425.472	-0.169766	0.16112	-1.05366	0.292038	0.656721	PHF5A
ENSG00000100412	2104.38	-0.0589827	0.103262	-0.571196	0.567867	0.836409	ACO2
ENSG00000100413	1470.32	-0.149631	0.0840873	-1.77947	0.0751628	0.335139	POLR3H
ENSG00000100416	483.998	0.116836	0.115671	1.01007	0.312462	0.673563	TRMU
ENSG00000100417	406.458	0.254945	0.171887	1.48321	0.138018	0.458676	PMM1
ENSG00000100418	1236.6	-0.383234	0.159963	-2.39576	0.016586	0.141411	DESI1
ENSG00000100422	1987.9	0.129591	0.124928	1.03733	0.299584	0.663388	CERK
ENSG00000100425	1827.91	0.18579	0.0917316	2.02536	0.0428302	0.242441	BRD1
ENSG00000100426	1473.67	0.575187	0.0926236	6.20994	5.3e-10	1.7e-07	ZBED4
ENSG00000100427	946.383	0.119197	0.3269	0.364629	0.715388	0.904902	MLC1
ENSG00000100429	1048.65	0.248099	0.136651	1.81557	0.069437	0.320084	HDAC10
ENSG00000100439	622.223	0.212109	0.146253	1.45028	0.146979	0.471677	ABHD4
ENSG00000100441	2455.81	0.146948	0.0657357	2.23544	0.0253882	0.181146	KHNYN
ENSG00000100442	419.676	0.0732316	0.126216	0.58021	0.561773	0.834591	FKBP3
ENSG00000100445	858.876	0.144845	0.1009	1.43553	0.151136	0.477965	SDR39U1
ENSG00000100450	1402.37	-0.45575	0.587714	-0.775463	0.438066	0.768754	GZMH
ENSG00000100453	41437	-0.541713	0.189904	-2.85257	0.00433679	0.0636503	GZMB
ENSG00000100461	1647.02	0.0548384	0.0794571	0.690164	0.490091	0.798314	RBM23
ENSG00000100462	1006.9	-0.396551	0.135381	-2.92914	0.00339902	0.0550918	PRMT5
ENSG00000100478	211.869	-0.00328661	0.11539	-0.0284825	0.977277	0.994978	AP4S1
ENSG00000100479	201.358	0.0159093	0.279145	0.056993	0.954551	0.989242	POLE2
ENSG00000100483	262.805	-0.212217	0.171986	-1.23392	0.217233	0.573617	VCPKMT
ENSG00000100485	1101.73	0.145186	0.117636	1.2342	0.217129	0.573617	SOS2
ENSG00000100490	243.497	-0.254369	0.164026	-1.55079	0.120952	0.430733	CDKL1
ENSG00000100503	1990.94	0.402101	0.153638	2.6172	0.0088655	0.0983362	NIN
ENSG00000100519	831.558	-0.254093	0.1293	-1.96514	0.0493983	0.263771	PSMC6
ENSG00000100522	395.828	-0.321491	0.237924	-1.35123	0.17662	0.518446	GNPNAT1
ENSG00000100523	1038.21	-0.171271	0.167055	-1.02524	0.305249	0.667331	DDHD1
ENSG00000100526	307.184	-0.167891	0.264736	-0.634182	0.525962	0.819348	CDKN3
ENSG00000100528	666.937	-0.486323	0.13014	-3.73692	0.000186288	0.00802763	CNIH1
ENSG00000100532	135.1	-0.096442	0.148602	-0.648994	0.516342	0.813696	CGRRF1
ENSG00000100554	435.949	-0.165336	0.119507	-1.38349	0.166515	0.503352	ATP6V1D
ENSG00000100564	270.452	-0.180718	0.131569	-1.37356	0.169577	0.508318	PIGH
ENSG00000100567	1168.21	-0.242613	0.145665	-1.66555	0.0958035	0.381292	PSMA3
ENSG00000100568	610.608	-0.216761	0.10856	-1.99669	0.0458586	0.251958	VTI1B
ENSG00000100575	215.507	-0.525484	0.172832	-3.04044	0.00236232	0.0435286	TIMM9
ENSG00000100577	75.2244	-0.102135	0.215765	-0.473365	0.635953	0.869864	GSTZ1
ENSG00000100578	401.526	0.104876	0.112222	0.934542	0.350024	0.707603	KIAA0586
ENSG00000100580	850.258	-0.466234	0.145237	-3.21016	0.00132661	0.030622	TMED8
ENSG00000100591	1301.56	-0.199937	0.137932	-1.44954	0.147188	0.472044	AHSA1
ENSG00000100592	322.893	-0.0436823	0.109679	-0.398275	0.690427	0.894339	DAAM1
ENSG00000100596	2104.01	-0.0359795	0.124012	-0.290129	0.771717	0.926403	SPTLC2
ENSG00000100599	8732.75	-0.0149112	0.168598	-0.0884424	0.929525	0.97986	RIN3
ENSG00000100601	182.921	-0.0662279	0.166487	-0.397797	0.69078	0.894405	ALKBH1
ENSG00000100603	1322.5	-0.151476	0.0986444	-1.53557	0.124643	0.437011	SNW1
ENSG00000100605	189.686	0.306135	0.764361	0.400511	0.68878	0.89381	ITPK1
ENSG00000100612	1153.78	0.104964	0.112538	0.93269	0.35098	0.707942	DHRS7
ENSG00000100614	1107.56	-0.159062	0.0849739	-1.8719	0.0612208	0.299183	PPM1A
ENSG00000100625	66.0509	0.948764	0.64242	1.47686	0.139713	0.460889	SIX4
ENSG00000100628	244.538	1.30668	0.968347	1.3494	0.17721	0.519255	ASB2
ENSG00000100629	234.737	-0.0416774	0.339036	-0.122929	0.902163	0.971178	CEP128
ENSG00000100632	1189.89	-0.0810051	0.117791	-0.687705	0.491639	0.798695	ERH
ENSG00000100644	4007.69	-0.0521587	0.111145	-0.469286	0.638865	0.871187	HIF1A
ENSG00000100647	4098.67	-0.200473	0.129515	-1.54787	0.121654	0.431281	SUSD6
ENSG00000100650	2624.16	-0.107701	0.169379	-0.635858	0.524869	0.819203	SRSF5
ENSG00000100664	3000.28	-0.272227	0.11579	-2.35104	0.0187212	0.152338	EIF5
ENSG00000100697	1378.56	-0.154946	0.107022	-1.44779	0.147676	0.472983	DICER1
ENSG00000100711	194.915	0.0199729	0.150994	0.132276	0.894766	0.96851	ZFYVE21
ENSG00000100714	2213.49	-0.0952936	0.168531	-0.565436	0.571778	0.838276	MTHFD1
ENSG00000100722	686.814	-0.067358	0.102192	-0.659134	0.50981	0.810027	ZC3H14
ENSG00000100726	1232.93	-0.0768715	0.113845	-0.67523	0.49953	0.802962	TELO2
ENSG00000100731	1928.3	0.104755	0.110653	0.946702	0.343791	0.702179	PCNX1
ENSG00000100744	479.664	-0.0956945	0.127399	-0.751142	0.452567	0.779097	GSKIP
ENSG00000100749	623.684	-0.132158	0.193351	-0.683515	0.494282	0.799673	VRK1
ENSG00000100764	1683.46	-0.32132	0.130787	-2.45682	0.0140174	0.127548	PSMC1
ENSG00000100767	29.4563	-0.535384	0.480346	-1.11458	0.265031	0.627697	PAPLN
ENSG00000100784	793.896	-0.359103	0.113496	-3.16401	0.00155614	0.0334671	RPS6KA5
ENSG00000100796	2773.68	0.0114754	0.0722643	0.158797	0.873829	0.960727	PPP4R3A
ENSG00000100802	116.432	0.258132	0.186166	1.38657	0.165572	0.501513	C14orf93
ENSG00000100804	595.67	-0.325699	0.1631	-1.99693	0.0458323	0.251958	PSMB5
ENSG00000100811	3123.32	0.0674155	0.051264	1.31507	0.188488	0.535155	YY1
ENSG00000100813	3637.64	-0.0290522	0.0677014	-0.429123	0.667834	0.883929	ACIN1
ENSG00000100814	387.033	-0.202118	0.125345	-1.61249	0.106854	0.403486	CCNB1IP1
ENSG00000100815	549.496	-0.0320302	0.104086	-0.307729	0.758289	0.921174	TRIP11
ENSG00000100823	1371.1	-0.217017	0.107867	-2.0119	0.0442302	0.24591	APEX1
ENSG00000100836	274.787	-0.216109	0.150874	-1.43238	0.152036	0.479249	PABPN1
ENSG00000100852	388.374	-0.0861012	0.0967	-0.890395	0.373254	0.723779	ARHGAP5
ENSG00000100865	318.175	-0.109964	0.112174	-0.980294	0.326941	0.688706	CINP
ENSG00000100883	1127.39	-0.0174797	0.0815209	-0.21442	0.83022	0.945573	SRP54
ENSG00000100888	2128.52	-0.0449612	0.064656	-0.69539	0.486811	0.795505	CHD8
ENSG00000100889	998.244	-0.235297	0.230379	-1.02135	0.307091	0.66984	PCK2
ENSG00000100890	90.2963	-0.192031	0.201621	-0.952437	0.340875	0.700523	PRORP
ENSG00000100897	1368.29	0.110237	0.0858129	1.28462	0.198926	0.548919	DCAF11
ENSG00000100906	5383.96	-0.120264	0.263466	-0.456471	0.648051	0.874616	NFKBIA
ENSG00000100908	314.956	0.183067	0.154567	1.18438	0.236262	0.596123	EMC9
ENSG00000100911	1783.84	-0.361362	0.0608597	-5.93763	2.89e-09	8.3e-07	PSME2
ENSG00000100916	75.8372	-0.376585	0.219689	-1.71417	0.0864975	0.360639	BRMS1L
ENSG00000100918	252.574	0.235794	0.16351	1.44208	0.149281	0.475667	REC8
ENSG00000100926	30.5318	-0.191428	0.290288	-0.659443	0.509611	0.809997	TM9SF1
ENSG00000100934	1011.8	-0.142241	0.104655	-1.35913	0.174105	0.515209	SEC23A
ENSG00000100938	477.129	0.128542	0.0867946	1.48099	0.138608	0.459348	GMPR2
ENSG00000100941	2304.35	-0.0792049	0.0913857	-0.866711	0.386101	0.730392	PNN
ENSG00000100949	381.551	0.204055	0.0996473	2.04777	0.0405821	0.235125	RABGGTA
ENSG00000100979	141.227	0.508812	0.203945	2.49484	0.0126013	0.119948	PLTP
ENSG00000100982	1297.91	0.281791	0.0911416	3.09179	0.00198954	0.0393473	PCIF1
ENSG00000100983	776.525	-0.077472	0.0971246	-0.797656	0.42507	0.759643	GSS
ENSG00000100991	1953.59	0.00464494	0.0934215	0.0497203	0.960345	0.9908	TRPC4AP
ENSG00000100994	2105.62	0.368418	0.132288	2.78497	0.00535319	0.0728883	PYGB
ENSG00000100997	866.779	0.106982	0.191644	0.558233	0.576685	0.840537	ABHD12
ENSG00000101003	524.073	-0.11026	0.300486	-0.36694	0.713664	0.904179	GINS1
ENSG00000101004	25.0235	0.663247	0.393311	1.68632	0.0917351	0.372127	NINL
ENSG00000101019	479.29	0.0914766	0.136763	0.668868	0.50358	0.806035	UQCC1
ENSG00000101040	1030.66	0.573556	0.234122	2.44982	0.0142927	0.128606	ZMYND8
ENSG00000101052	287.929	0.0454317	0.127264	0.356988	0.721101	0.90809	IFT52
ENSG00000101057	1604.24	0.0599878	0.299841	0.200065	0.841429	0.949609	MYBL2
ENSG00000101079	678.974	0.419468	0.159059	2.63719	0.00835962	0.0960431	NDRG3
ENSG00000101082	2886.87	0.647812	0.15965	4.05771	4.96e-05	0.00300251	SLA2
ENSG00000101084	193.178	0.0800811	0.137451	0.582615	0.560153	0.834047	RAB5IF
ENSG00000101096	2162.38	-0.11207	0.164719	-0.680372	0.496269	0.800874	NFATC2
ENSG00000101104	568.095	0.0733638	0.231899	0.316361	0.751728	0.919249	PABPC1L
ENSG00000101109	4782.39	-0.0342242	0.0752927	-0.454548	0.649434	0.874994	STK4
ENSG00000101126	1619.44	0.0731321	0.0855934	0.854413	0.392876	0.736694	ADNP
ENSG00000101132	184.809	-0.484737	0.204115	-2.37482	0.0175573	0.145983	PFDN4
ENSG00000101138	768.048	0.0189437	0.0940938	0.201328	0.840442	0.949221	CSTF1
ENSG00000101146	595.44	-0.181114	0.144699	-1.25167	0.210691	0.565309	RAE1
ENSG00000101150	917.15	-0.00439757	0.0928078	-0.0473836	0.962207	0.991171	TPD52L2
ENSG00000101152	2695.89	0.0561824	0.0829618	0.677208	0.498274	0.801864	DNAJC5
ENSG00000101158	1518.34	-0.166683	0.213326	-0.781353	0.434595	0.766215	NELFCD
ENSG00000101160	3094.65	-0.058831	0.120338	-0.488883	0.624925	0.864214	CTSZ
ENSG00000101161	1913.72	0.103753	0.0731484	1.41839	0.156077	0.485933	PRPF6
ENSG00000101162	38.2393	0.046514	0.280307	0.16594	0.868204	0.959369	TUBB1
ENSG00000101166	1098.83	-0.505355	0.142477	-3.54692	0.000389768	0.0132515	PRELID3B
ENSG00000101181	547.636	0.00510271	0.138741	0.0367788	0.970661	0.993555	MTG2
ENSG00000101182	3131.42	-0.177034	0.121513	-1.45691	0.145142	0.468364	PSMA7
ENSG00000101187	2131.82	0.162622	0.267999	0.606801	0.543983	0.827314	SLCO4A1
ENSG00000101189	569.244	-0.0536235	0.146284	-0.36657	0.713939	0.904359	MRGBP
ENSG00000101190	184.943	0.0604203	0.196872	0.306901	0.758919	0.921276	TCFL5
ENSG00000101191	2636.57	0.113703	0.0894966	1.27047	0.203917	0.557314	DIDO1
ENSG00000101193	1629.81	-0.0625223	0.0687246	-0.909752	0.362953	0.716851	GID8
ENSG00000101194	791.353	-0.205801	0.270934	-0.759597	0.447495	0.775215	SLC17A9
ENSG00000101199	1723.04	-0.0198162	0.104039	-0.190468	0.848942	0.950962	ARFGAP1
ENSG00000101210	55.3336	0.0298913	0.460263	0.0649441	0.948219	0.986089	EEF1A2
ENSG00000101216	682.005	0.107932	0.0985907	1.09475	0.273625	0.636978	GMEB2
ENSG00000101220	313.187	-0.316529	0.194712	-1.62563	0.104028	0.39715	C20orf27
ENSG00000101224	3463.13	0.251886	0.222681	1.13115	0.257991	0.621105	CDC25B
ENSG00000101236	617.108	-0.158244	0.189308	-0.835908	0.403207	0.744743	RNF24
ENSG00000101246	867.578	-0.00292393	0.0927275	-0.0315325	0.974845	0.994306	ARFRP1
ENSG00000101247	136.929	-0.140199	0.15658	-0.895381	0.370583	0.722003	NDUFAF5
ENSG00000101255	705.525	0.138437	0.213117	0.649585	0.51596	0.813243	TRIB3
ENSG00000101265	1910.23	0.550378	0.155179	3.54673	0.000390038	0.0132515	RASSF2
ENSG00000101266	1782.54	-0.193419	0.0892859	-2.16628	0.0302896	0.199291	CSNK2A1
ENSG00000101278	29.599	-0.557974	0.299905	-1.8605	0.0628145	0.302397	RPS10P5
ENSG00000101290	1562.33	0.172842	0.11385	1.51815	0.128977	0.442546	CDS2
ENSG00000101294	2073.71	0.039774	0.130979	0.303668	0.761381	0.922404	HM13
ENSG00000101310	1460.52	0.00535418	0.119111	0.0449513	0.964146	0.991536	SEC23B
ENSG00000101337	1344.26	-0.062303	0.0786234	-0.792423	0.428114	0.761783	TM9SF4
ENSG00000101342	506.253	0.258989	0.244429	1.05957	0.289341	0.65327	TLDC2
ENSG00000101343	626.154	-0.11892	0.0972378	-1.22298	0.221336	0.579212	CRNKL1
ENSG00000101346	1056.19	-0.163775	0.112784	-1.45212	0.146469	0.471046	POFUT1
ENSG00000101347	3956.85	0.189451	0.23159	0.818047	0.41333	0.751118	SAMHD1
ENSG00000101350	1333.7	-0.261585	0.111684	-2.3422	0.0191707	0.154557	KIF3B
ENSG00000101353	385.669	0.0313746	0.102528	0.306011	0.759596	0.921695	MROH8
ENSG00000101361	2086.41	-0.414361	0.1583	-2.61757	0.00885575	0.0983362	NOP56
ENSG00000101363	180.624	-0.165094	0.154159	-1.07094	0.284198	0.64784	MANBAL
ENSG00000101365	1067.66	-0.00134583	0.0657932	-0.0204555	0.98368	0.995417	IDH3B
ENSG00000101367	2548.61	-0.246244	0.0952261	-2.58589	0.00971293	0.103975	MAPRE1
ENSG00000101391	399.645	-0.03236	0.107193	-0.301884	0.76274	0.922936	CDK5RAP1
ENSG00000101400	133.333	0.462079	0.319297	1.44718	0.147847	0.472999	SNTA1
ENSG00000101407	658.36	0.0332535	0.121554	0.273569	0.784416	0.930618	TTI1
ENSG00000101412	1943.93	-0.127111	0.202107	-0.628928	0.529396	0.819992	E2F1
ENSG00000101413	753.475	-0.036138	0.13523	-0.267234	0.789289	0.931973	RPRD1B
ENSG00000101417	195.204	0.167991	0.146937	1.14328	0.252922	0.615095	PXMP4
ENSG00000101421	2362.38	-0.165753	0.0943256	-1.75725	0.0788759	0.343667	CHMP4B
ENSG00000101439	55.2279	0.28609	0.674402	0.424213	0.671411	0.886063	CST3
ENSG00000101442	355.006	-0.390338	0.200104	-1.95067	0.0510958	0.269175	ACTR5
ENSG00000101444	649.034	-0.176671	0.2278	-0.775554	0.438012	0.768754	AHCY
ENSG00000101445	7596.95	-0.261329	0.135885	-1.92316	0.0544602	0.278242	PPP1R16B
ENSG00000101447	379.808	0.0866642	0.242825	0.3569	0.721167	0.90809	FAM83D
ENSG00000101452	233.203	-0.28081	0.144131	-1.94829	0.0513805	0.269678	DHX35
ENSG00000101457	367.231	0.147507	0.16798	0.878126	0.379875	0.727812	DNTTIP1
ENSG00000101460	87.7603	-0.028756	0.305727	-0.0940578	0.925063	0.979105	MAP1LC3A
ENSG00000101464	313.235	0.00819433	0.162461	0.0504387	0.959773	0.9908	PIGU
ENSG00000101473	336.322	0.144468	0.115107	1.25507	0.209454	0.563896	ACOT8
ENSG00000101474	3632.87	0.297125	0.0879997	3.37643	0.000734341	0.0207256	APMAP
ENSG00000101493	100.362	-0.347565	0.555998	-0.625118	0.531893	0.821314	ZNF516
ENSG00000101544	703.332	-0.103792	0.0930114	-1.11591	0.264461	0.627181	ADNP2
ENSG00000101546	168.992	-0.294661	0.227721	-1.29396	0.195681	0.544531	RBFA
ENSG00000101557	1350.89	-0.184199	0.140779	-1.30843	0.190729	0.537905	USP14
ENSG00000101558	1853.57	-0.288215	0.0926445	-3.11098	0.00186466	0.0378203	VAPA
ENSG00000101574	341.869	-0.156556	0.153682	-1.0187	0.308346	0.670382	METTL4
ENSG00000101577	2094.97	0.257451	0.230027	1.11922	0.263046	0.626655	LPIN2
ENSG00000101596	2849.46	0.100709	0.0830874	1.21209	0.225479	0.584251	SMCHD1
ENSG00000101605	28.8741	0.0445527	0.510343	0.0872997	0.930433	0.97986	MYOM1
ENSG00000101608	5227.55	0.202535	0.112638	1.79811	0.0721601	0.326829	MYL12A
ENSG00000101624	199.961	-0.143991	0.228104	-0.631253	0.527875	0.819519	CEP76
ENSG00000101639	696.905	0.272816	0.146876	1.85746	0.063246	0.303581	CEP192
ENSG00000101654	900.727	-0.112706	0.124627	-0.904344	0.365813	0.71957	RNMT
ENSG00000101665	1304.22	-0.791803	0.201529	-3.92897	8.53e-05	0.00463974	SMAD7
ENSG00000101695	1467.08	0.0855126	0.0972536	0.879275	0.379252	0.727812	RNF125
ENSG00000101745	1083.35	0.120746	0.162929	0.741094	0.458637	0.78229	ANKRD12
ENSG00000101751	97.9642	0.168888	0.345894	0.488267	0.625361	0.864405	POLI
ENSG00000101752	1533.38	-0.482503	0.183874	-2.6241	0.00868788	0.0974399	MIB1
ENSG00000101773	787.703	-0.0402082	0.210633	-0.190892	0.84861	0.950748	RBBP8
ENSG00000101782	1316.86	0.0262038	0.103102	0.254153	0.799378	0.934559	RIOK3
ENSG00000101811	752.242	-0.122951	0.108268	-1.13562	0.256115	0.618972	CSTF2
ENSG00000101843	466.705	0.0314507	0.0975123	0.322531	0.74705	0.917532	PSMD10
ENSG00000101844	222.468	-0.06477	0.12737	-0.50852	0.611089	0.85631	ATG4A
ENSG00000101846	165.53	-0.0216944	0.181576	-0.119478	0.904896	0.971939	STS
ENSG00000101849	1456.21	0.102117	0.170533	0.59881	0.5493	0.829911	TBL1X
ENSG00000101856	562.493	-0.265502	0.121547	-2.18435	0.0289364	0.193983	PGRMC1
ENSG00000101868	555.205	0.112408	0.21369	0.526032	0.598866	0.850361	POLA1
ENSG00000101882	424.559	0.0769647	0.232855	0.330527	0.741002	0.914971	NKAP
ENSG00000101888	215.406	-0.150524	0.127623	-1.17945	0.23822	0.598234	NXT2
ENSG00000101898	34.4989	-0.390748	0.32487	-1.20278	0.229061	0.588042	MCTS2P
ENSG00000101901	289.358	-0.00239511	0.130412	-0.0183656	0.985347	0.995757	ALG13
ENSG00000101911	726.332	-0.0876696	0.0943074	-0.929615	0.35257	0.709559	PRPS2
ENSG00000101928	156.423	-0.254949	0.156351	-1.63062	0.10297	0.395376	MOSPD1
ENSG00000101935	275.868	-0.196051	0.119324	-1.64302	0.100379	0.391479	AMMECR1
ENSG00000101940	666.373	-0.0435619	0.0838212	-0.5197	0.603273	0.851956	WDR13
ENSG00000101945	860.58	0.108265	0.145723	0.742948	0.457513	0.782221	SUV39H1
ENSG00000101966	1009.58	-0.172669	0.0983289	-1.75604	0.0790823	0.343974	XIAP
ENSG00000101972	2873.88	-0.0030582	0.0732046	-0.041776	0.966677	0.992127	STAG2
ENSG00000101974	552.095	-0.233007	0.130907	-1.77994	0.0750855	0.335016	ATP11C
ENSG00000101986	363.299	0.265571	0.22601	1.17504	0.239978	0.601194	ABCD1
ENSG00000101997	659.343	0.0248881	0.128597	0.193536	0.846539	0.950478	CCDC22
ENSG00000102007	1955.26	-0.0125949	0.280471	-0.0449063	0.964182	0.991536	PLP2
ENSG00000102030	613.794	-0.0918135	0.106199	-0.864538	0.387292	0.731624	NAA10
ENSG00000102032	75.6026	0.280727	0.509712	0.550755	0.581801	0.843312	RENBP
ENSG00000102034	2319.76	-0.0034153	0.113525	-0.030084	0.976	0.994582	ELF4
ENSG00000102043	38.5584	-0.461501	0.400747	-1.1516	0.249485	0.61121	MTMR8
ENSG00000102053	29.7218	0.334421	0.398434	0.839337	0.40128	0.743367	ZC3H12B
ENSG00000102054	2243.06	-0.0955774	0.133774	-0.714467	0.474938	0.791338	RBBP7
ENSG00000102057	93.9608	0.295126	0.270947	1.08924	0.276048	0.640151	KCND1
ENSG00000102078	98.6311	-0.154015	0.198796	-0.774738	0.438494	0.769273	SLC25A14
ENSG00000102081	695.193	0.225901	0.110645	2.04167	0.0411839	0.23658	FMR1
ENSG00000102096	2438.89	0.417406	0.28155	1.48253	0.1382	0.458833	PIM2
ENSG00000102100	396.437	-0.23716	0.113833	-2.0834	0.0372147	0.225191	SLC35A2
ENSG00000102103	687.03	-0.0818448	0.117519	-0.69644	0.486154	0.795448	PQBP1
ENSG00000102119	1212.14	-0.115914	0.138709	-0.835658	0.403347	0.744743	EMD
ENSG00000102125	775.559	0.298726	0.111199	2.6864	0.00722264	0.0877648	TAFAZZIN
ENSG00000102144	10684	0.468615	0.159016	2.94697	0.00320903	0.0528747	PGK1
ENSG00000102158	1342.26	0.0773347	0.137221	0.563579	0.573041	0.839006	MAGT1
ENSG00000102172	1470.13	-0.405305	0.173992	-2.32944	0.0198357	0.15795	SMS
ENSG00000102178	1117.21	0.0190628	0.135394	0.140795	0.888032	0.966105	UBL4A
ENSG00000102181	698.103	0.0421367	0.175718	0.239797	0.810487	0.937954	CD99L2
ENSG00000102189	271.476	-0.303831	0.115242	-2.63647	0.00837748	0.0960846	EEA1
ENSG00000102218	532.949	-0.158058	0.119035	-1.32784	0.184232	0.529793	RP2
ENSG00000102225	1027.96	0.0955348	0.125994	0.75825	0.448302	0.775714	CDK16
ENSG00000102226	1330.5	0.087909	0.0937065	0.938131	0.348177	0.706335	USP11
ENSG00000102241	3139.26	-0.417448	0.162589	-2.5675	0.0102433	0.106937	HTATSF1
ENSG00000102245	94.2163	-1.5916	0.427916	-3.71942	0.000199681	0.00846948	CD40LG
ENSG00000102265	94.4839	-0.201419	0.369415	-0.545239	0.585589	0.845787	TIMP1
ENSG00000102302	75.0962	0.324455	0.265493	1.22208	0.221676	0.57945	FGD1
ENSG00000102309	129.714	-0.128453	0.357915	-0.358892	0.719676	0.907154	PIN4
ENSG00000102312	722	0.274868	0.110716	2.48264	0.0130412	0.122493	PORCN
ENSG00000102316	794.872	-0.150717	0.139149	-1.08313	0.278751	0.64259	MAGED2
ENSG00000102317	4355.6	-0.181799	0.0909044	-1.9999	0.0455114	0.250759	RBM3
ENSG00000102349	71.6303	-0.0146184	0.456653	-0.032012	0.974462	0.994054	KLF8
ENSG00000102384	307.402	0.17286	0.255397	0.676829	0.498514	0.801999	CENPI
ENSG00000102390	397.029	-0.113318	0.122389	-0.925884	0.354506	0.710571	PBDC1
ENSG00000102393	393.925	-0.465264	0.195773	-2.37655	0.0174753	0.145678	GLA
ENSG00000102401	561.486	0.0815168	0.110336	0.738803	0.460027	0.782298	ARMCX3
ENSG00000102409	178.302	0.0975151	0.390022	0.250025	0.802568	0.935797	BEX4
ENSG00000102471	2680.63	-0.736177	0.199762	-3.68526	0.000228465	0.00930144	NDFIP2
ENSG00000102531	707.522	-0.0606673	0.12552	-0.483329	0.628862	0.866492	FNDC3A
ENSG00000102543	130.305	-0.109837	0.15131	-0.725908	0.467895	0.787455	CDADC1
ENSG00000102547	125.722	-0.295479	0.20359	-1.45134	0.146685	0.471221	CAB39L
ENSG00000102572	2716.12	-0.039843	0.152259	-0.261679	0.793569	0.932615	STK24
ENSG00000102575	396.796	0.408521	0.678318	0.602256	0.547004	0.828932	ACP5
ENSG00000102580	1117.59	0.0276901	0.159158	0.173978	0.861882	0.957307	DNAJC3
ENSG00000102606	1331.79	0.0660881	0.0833736	0.792674	0.427968	0.761635	ARHGEF7
ENSG00000102699	3425.2	0.583216	0.14966	3.89693	9.74e-05	0.00509292	PARP4
ENSG00000102710	1022.49	-0.00465685	0.0923467	-0.050428	0.959781	0.9908	SUPT20H
ENSG00000102738	255.548	-0.0420117	0.139774	-0.300568	0.763744	0.923595	MRPS31
ENSG00000102743	183.022	-0.0279973	0.174218	-0.160703	0.872327	0.960404	SLC25A15
ENSG00000102753	1200.03	-0.254318	0.177116	-1.43588	0.151035	0.477965	KPNA3
ENSG00000102760	266.373	-0.763159	0.262129	-2.91139	0.00359823	0.0568301	RGCC
ENSG00000102763	233.809	-0.142443	0.157202	-0.906114	0.364876	0.718564	VWA8
ENSG00000102780	88.276	0.293142	0.450282	0.65102	0.515033	0.81288	DGKH
ENSG00000102781	515.654	0.540907	0.173643	3.11505	0.00183913	0.0374715	KATNAL1
ENSG00000102786	969.017	-0.319172	0.12615	-2.5301	0.0114029	0.114012	INTS6
ENSG00000102804	228.683	0.25581	0.256464	0.997452	0.318545	0.679187	TSC22D1
ENSG00000102805	267.59	0.0111618	0.125755	0.0887584	0.929274	0.97986	CLN5
ENSG00000102858	3122.09	0.0798449	0.0993822	0.803412	0.421737	0.75734	MGRN1
ENSG00000102870	198.72	-0.411196	0.332479	-1.23675	0.216178	0.573189	ZNF629
ENSG00000102871	978.114	0.443401	0.144015	3.07885	0.00207799	0.0402122	TRADD
ENSG00000102878	34.2977	1.29844	0.299395	4.33689	1.45e-05	0.00109187	HSF4
ENSG00000102879	23735.3	0.246529	0.106605	2.31254	0.0207478	0.161481	CORO1A
ENSG00000102882	766.407	0.0297123	0.175565	0.169238	0.865609	0.958881	MAPK3
ENSG00000102886	62.0713	0.0870552	0.281706	0.309029	0.7573	0.920802	GDPD3
ENSG00000102890	132.671	0.121355	0.22641	0.535994	0.591963	0.84841	ELMO3
ENSG00000102893	509.119	0.248999	0.116072	2.1452	0.0319365	0.205124	PHKB
ENSG00000102897	346.615	-0.131121	0.126473	-1.03674	0.299855	0.663388	LYRM1
ENSG00000102898	1084.85	-0.17055	0.139522	-1.22238	0.221563	0.579313	NUTF2
ENSG00000102900	1252.77	-0.144923	0.112395	-1.28941	0.197257	0.547112	NUP93
ENSG00000102901	761.242	-0.0381238	0.132316	-0.288128	0.773249	0.926662	CENPT
ENSG00000102908	2429.45	-0.776385	0.189765	-4.09129	4.29e-05	0.00271649	NFAT5
ENSG00000102910	1033.8	-0.060773	0.105773	-0.574563	0.565587	0.835465	LONP2
ENSG00000102921	2128.13	-0.21595	0.153246	-1.40918	0.158783	0.48986	N4BP1
ENSG00000102931	1160.91	-0.196733	0.0940936	-2.09082	0.0365438	0.222906	ARL2BP
ENSG00000102934	926.658	-0.103384	0.0984537	-1.05008	0.293682	0.65888	PLLP
ENSG00000102967	199.36	-0.387764	0.204395	-1.89713	0.0578109	0.288264	DHODH
ENSG00000102974	1966.02	-0.00280612	0.0838951	-0.033448	0.973317	0.993876	CTCF
ENSG00000102977	731.387	0.112133	0.164918	0.679932	0.496548	0.800909	ACD
ENSG00000102978	946.526	-0.194985	0.144642	-1.34805	0.177642	0.519972	POLR2C
ENSG00000102981	179.202	0.525913	0.225327	2.33399	0.019596	0.156964	PARD6A
ENSG00000102984	82.0549	0.283126	0.204422	1.38501	0.16605	0.502441	ZNF821
ENSG00000102996	50.2543	0.0405569	0.341695	0.118693	0.905518	0.971953	MMP15
ENSG00000103005	1309.18	0.116239	0.088252	1.31713	0.187796	0.534471	USB1
ENSG00000103018	1993.89	-0.379236	0.112172	-3.38085	0.000722612	0.0205191	CYB5B
ENSG00000103024	362.675	0.451825	0.218658	2.06635	0.0387955	0.230619	NME3
ENSG00000103035	1650.43	-0.249999	0.105323	-2.37363	0.0176141	0.146059	PSMD7
ENSG00000103037	590.228	-0.0900222	0.0951557	-0.946051	0.344123	0.702304	SETD6
ENSG00000103042	270.331	0.134175	0.18635	0.720016	0.471515	0.788923	SLC38A7
ENSG00000103043	709.711	0.0435227	0.101646	0.428181	0.66852	0.884279	VAC14
ENSG00000103044	501.095	-0.140904	0.133181	-1.05799	0.290062	0.65423	HAS3
ENSG00000103047	355.166	-0.0119425	0.14265	-0.0837191	0.93328	0.980618	TANGO6
ENSG00000103051	880.316	0.291807	0.124572	2.34248	0.0191562	0.154557	COG4
ENSG00000103056	192.98	0.634993	0.691026	0.918914	0.358141	0.713374	SMPD3
ENSG00000103061	2251.88	-0.371461	0.252324	-1.47216	0.140979	0.462883	SLC7A6OS
ENSG00000103064	3320.27	-0.431212	0.28443	-1.51606	0.129505	0.443566	SLC7A6
ENSG00000103066	301.114	-0.0489884	0.142245	-0.344394	0.73055	0.911616	PLA2G15
ENSG00000103091	649.594	-0.10491	0.110241	-0.951641	0.341279	0.700523	WDR59
ENSG00000103111	1890.48	-0.0557156	0.0645192	-0.863551	0.387835	0.732034	MON1B
ENSG00000103121	153.725	-0.617415	0.186402	-3.31228	0.000925403	0.0237777	CMC2
ENSG00000103126	1122.6	0.0118727	0.0827766	0.14343	0.88595	0.965476	AXIN1
ENSG00000103145	403.963	0.0529118	0.140756	0.375911	0.706983	0.901963	HCFC1R1
ENSG00000103148	1460.8	0.111016	0.11989	0.925983	0.354455	0.710571	NPRL3
ENSG00000103150	166.131	0.259507	0.169314	1.5327	0.12535	0.437292	MLYCD
ENSG00000103152	1236.22	0.187832	0.113057	1.66138	0.0966364	0.382657	MPG
ENSG00000103160	205.052	-0.10705	0.157465	-0.679833	0.49661	0.800909	HSDL1
ENSG00000103168	1161.18	-0.0410095	0.178733	-0.229445	0.818523	0.941627	TAF1C
ENSG00000103174	277.172	0.120398	0.166981	0.721027	0.470893	0.7887	NAGPA
ENSG00000103187	7622.74	-0.0452799	0.349087	-0.129709	0.896796	0.969313	COTL1
ENSG00000103194	1704.7	-0.13784	0.111797	-1.23294	0.217597	0.574241	USP10
ENSG00000103197	1993.29	0.110292	0.109275	1.00931	0.312827	0.674084	TSC2
ENSG00000103199	189.939	0.254017	0.189975	1.33711	0.181188	0.524352	ZNF500
ENSG00000103222	298.67	0.25903	0.402315	0.64385	0.519673	0.815989	ABCC1
ENSG00000103227	122.488	0.00445223	0.250855	0.0177482	0.98584	0.99582	LMF1
ENSG00000103245	519.462	-0.0862286	0.0888038	-0.971001	0.331548	0.69289	CIAO3
ENSG00000103248	322.718	0.065112	0.132528	0.491307	0.623209	0.863467	MTHFSD
ENSG00000103249	1989.88	0.0858272	0.0956657	0.897158	0.369634	0.721718	CLCN7
ENSG00000103253	84.3986	0.520734	0.265433	1.96183	0.0497827	0.265029	HAGHL
ENSG00000103254	258.374	0.260422	0.159737	1.63032	0.103034	0.395376	ANTKMT
ENSG00000103257	9651.18	-0.473994	0.260178	-1.82181	0.0684842	0.317646	SLC7A5
ENSG00000103260	211.927	0.0691681	0.302649	0.228542	0.819225	0.942164	METRN
ENSG00000103264	686.318	-0.164006	0.116991	-1.40187	0.160955	0.493637	FBXO31
ENSG00000103266	1765.09	-0.0582449	0.0813158	-0.716281	0.473818	0.790893	STUB1
ENSG00000103274	332.64	-0.153735	0.186027	-0.826409	0.408572	0.748211	NUBP1
ENSG00000103275	2319.67	0.0624034	0.0715711	0.871908	0.383259	0.72911	UBE2I
ENSG00000103319	891.173	-0.218369	0.14299	-1.52716	0.126722	0.438885	EEF2K
ENSG00000103326	3726.45	-0.139643	0.115409	-1.20998	0.226287	0.585012	CAPN15
ENSG00000103335	7232.05	0.156354	0.19335	0.80866	0.418711	0.755212	PIEZO1
ENSG00000103342	2976.16	-0.262245	0.125763	-2.08522	0.0370489	0.224591	GSPT1
ENSG00000103343	183.007	0.163803	0.142952	1.14586	0.251853	0.61384	ZNF174
ENSG00000103351	141.239	-0.183	0.360641	-0.507429	0.611854	0.856356	CLUAP1
ENSG00000103353	1015.34	-0.0621145	0.0958166	-0.648264	0.516814	0.814059	UBFD1
ENSG00000103356	245.235	-0.292639	0.173238	-1.68924	0.0911744	0.370968	EARS2
ENSG00000103363	1506.08	0.0854912	0.0951524	0.898466	0.368937	0.721413	ELOB
ENSG00000103365	1481.26	-0.0507577	0.160507	-0.316234	0.751825	0.919262	GGA2
ENSG00000103381	171.535	0.138706	0.29442	0.471118	0.637556	0.87061	CPPED1
ENSG00000103404	213.989	0.0692163	0.129042	0.536387	0.591691	0.848382	USP31
ENSG00000103429	38.7881	0.155452	0.774741	0.20065	0.840972	0.949304	BFAR
ENSG00000103479	2724.05	0.433708	0.213461	2.03179	0.0421751	0.240128	RBL2
ENSG00000103485	123.861	-0.260651	0.182414	-1.4289	0.153033	0.480629	QPRT
ENSG00000103489	2333.55	0.321273	0.152878	2.1015	0.0355975	0.2197	XYLT1
ENSG00000103490	1004.24	0.357348	0.216857	1.64785	0.0993829	0.389447	PYCARD
ENSG00000103494	70.8423	-0.265772	0.25799	-1.03016	0.302934	0.666122	RPGRIP1L
ENSG00000103495	4374.57	0.0350784	0.128941	0.272049	0.785584	0.930998	MAZ
ENSG00000103496	928.673	0.0101954	0.164835	0.0618519	0.950681	0.987333	STX4
ENSG00000103502	1624.51	0.0674043	0.102534	0.657386	0.510933	0.810855	CDIPT
ENSG00000103507	864.683	-0.00427125	0.0996126	-0.0428787	0.965798	0.991942	BCKDK
ENSG00000103510	522.696	0.063435	0.0869295	0.729729	0.465556	0.78588	KAT8
ENSG00000103522	1060.86	-0.28822	0.358583	-0.803774	0.421527	0.757127	IL21R
ENSG00000103540	790.776	-0.0728883	0.147187	-0.49521	0.620452	0.862037	CCP110
ENSG00000103544	730.451	0.231662	0.119663	1.93595	0.0528738	0.273977	VPS35L
ENSG00000103549	2219.96	0.0260674	0.0746494	0.349197	0.726941	0.910198	RNF40
ENSG00000103550	332.486	-0.23347	0.159243	-1.46613	0.142614	0.465305	KNOP1
ENSG00000103591	901.238	-0.0950522	0.101	-0.941111	0.346648	0.70511	AAGAB
ENSG00000103642	586.469	0.0757855	0.255677	0.296411	0.766916	0.924158	LACTB
ENSG00000103653	6168.89	-0.0387631	0.076724	-0.505227	0.613399	0.85651	CSK
ENSG00000103657	2151.81	0.0225487	0.181963	0.123919	0.901379	0.970993	HERC1
ENSG00000103671	459.204	-0.144337	0.116971	-1.23396	0.21722	0.573617	TRIP4
ENSG00000103707	236.783	-0.00905253	0.148422	-0.0609917	0.951366	0.987382	MTFMT
ENSG00000103740	363.83	-0.413333	0.104163	-3.96814	7.24e-05	0.00401157	ACSBG1
ENSG00000103769	1330.2	-0.166097	0.100534	-1.65215	0.0985034	0.387531	RAB11A
ENSG00000103811	277.54	-0.843548	0.938875	-0.898466	0.368937	0.721413	CTSH
ENSG00000103855	62.4955	-0.838348	0.481778	-1.74011	0.081839	0.350427	CD276
ENSG00000103876	576.715	-0.53357	0.271041	-1.9686	0.0489993	0.262575	FAH
ENSG00000103888	53.14	0.28338	0.289493	0.978882	0.327638	0.689517	CEMIP
ENSG00000103932	636.767	-0.0399286	0.134178	-0.29758	0.766024	0.924052	RPAP1
ENSG00000103966	689.823	-0.177519	0.284203	-0.62462	0.53222	0.821631	EHD4
ENSG00000103978	900.181	-0.0581332	0.0941451	-0.617485	0.536915	0.823758	TMEM87A
ENSG00000103994	1647	0.0397694	0.0873219	0.455435	0.648797	0.874994	ZNF106
ENSG00000103995	642.335	0.150199	0.132685	1.132	0.257636	0.620756	CEP152
ENSG00000104043	2859.37	-0.52512	0.162975	-3.2221	0.00127257	0.0297322	ATP8B4
ENSG00000104047	117.04	0.0494274	0.220331	0.224332	0.822499	0.943629	DTWD1
ENSG00000104055	69.6948	-1.46845	0.707606	-2.07523	0.0379652	0.227791	TGM5
ENSG00000104064	667.004	0.23607	0.121698	1.9398	0.0524045	0.272592	GABPB1
ENSG00000104081	791.601	0.0258541	0.345508	0.0748292	0.940351	0.983124	BMF
ENSG00000104093	56.5324	-0.0432422	0.367566	-0.117645	0.906349	0.971953	DMXL2
[truncated: 11,489 more rows]

## Sheet: Normalised counts
symbol	NK_K562	NK_K562	NK_K562	NK_K562	NK_steroid_K562	NK_steroid_K562	NK_steroid_K562
FKBP5	533.731	416.945	598.242	658.795	5755.15	5560.38	6730.22
CXCR4	513.548	618.873	779.87	1070.54	5719.2	6129.21	9540.29
SMAP2	3132.87	3276.66	2780.85	3025.84	6971.97	7842.41	8441.83
HERPUD1	913.846	1089.1	1164.67	1247.29	2424.94	2459.03	2527.22
TSC22D3	391.328	154.251	370.438	270.146	3672.27	5115.1	3746.76
SOCS1	927.301	1241.49	1231.37	1251.31	4305.19	3873.89	5686.01
VSTM2L	8.97027	8.41368	13.3399	8.03409	149.244	366.239	479.484
ZFP36L2	3618.38	4031.09	4629.96	3323.1	11234.7	16317.1	15973.1
NA	412.632	402.922	484.34	437.858	1299.62	1624.14	1542.1
IRF2BP2	4303.49	4336.79	3445.79	3690.66	2050.2	2111.72	2017.71
TTC22	100.915	159.86	144.686	113.481	477.144	617.819	460.111
ELOVL6	983.365	1227.46	1301.15	1458.19	3279.01	2497.99	3408.7
NUGGC	78.4898	100.029	91.3269	104.443	246.198	250.467	302.221
CEBPD	519.154	639.44	474.079	702.983	1830.14	1925.82	2960.21
TRERF1	624.555	549.694	404.301	512.173	1137.3	1134.34	1307.68
AREG	16.8192	4.67427	9.2353	2.00852	254.913	1021.91	1314.47
ISG20	324.051	340.287	419.693	393.67	840.994	1037.49	1093.61
NA	136.797	112.182	140.582	125.533	371.475	284.976	379.713
TNFSF14	2556.53	1871.58	1752.65	2055.72	1003.31	809.288	515.325
KLF9	334.142	182.296	157	201.856	699.376	567.726	1003.53
ZFP36	643.617	658.137	653.654	654.778	1124.23	1923.59	1662.21
RIPOR2	541.58	698.336	430.981	545.314	1356.27	1254.56	2523.35
CD7	2511.67	3878.71	1880.92	2766.74	7695.32	7839.07	10873.2
KLRD1	4480.65	4690.16	3555.59	4989.17	8918.68	7045.37	10406.3
ITGB7	13886	14567.8	11618	11983.8	8356.56	8272.1	7707.59
TDG	2536.34	2611.98	2506.87	2420.27	1566.52	1349.18	1269.91
LEXM	3.36385	1.86971	1.02614	2.00852	31.5918	35.622	45.5268
SMARCA2	1737.99	2046.39	1695.19	1997.47	3899.95	3539.94	5862.3
PXYLP1	88.5814	118.726	138.529	107.456	287.594	250.467	320.625
SELPLG	2544.19	2668.07	2364.24	2787.83	4200.61	4291.34	5383.79
NA	1739.11	1754.72	1335.01	1281.44	840.994	907.248	796.235
SPON2	5.60642	4.67427	0	8.03409	37.0386	54.5462	168.546
ARSB	701.923	602.981	686.491	713.025	456.446	374.031	384.556
IMPDH1P10	733.319	813.323	795.262	773.281	1211.38	1471.63	1411.33
DAB2IP	1.12128	2.80456	2.05229	0	17.4299	34.5088	103.646
LINGO3	48.2152	71.9837	68.7517	51.2173	137.261	165.865	288.659
ZNF740	8106.88	8617.48	6955.21	7338.13	5286.72	5307.68	5058.32
CABIN1	2071.01	2209.06	2207.24	2093.88	2662.42	2848.65	3206.25
LINC00426	12.3341	33.6547	34.8889	25.1065	92.5965	87.9419	205.355
CFLAR	6125.57	6901.09	6043.99	6219.39	9404.54	10127.8	11475.7
FASLG	3071.19	2003.39	2477.11	2423.28	1342.11	1401.5	1415.21
ZBED4	1365.72	1209.7	1288.84	1370.82	1982.66	1807.82	2056.46
SYTL3	2980.37	1943.56	2994.29	2227.45	4749.66	7555.21	5825.49
SP100	1417.3	1655.63	1608.99	1675.11	2163.49	2206.34	2300.56
CSNK1D	3029.71	2937.31	2907.07	2672.34	3708.22	4113.23	4274.68
ASCC1	616.706	645.984	634.157	576.446	831.19	933.965	839.824
PSME2	2143.89	2130.53	2157.98	2028.61	1625.34	1752.16	1564.38
CASP8	608.857	691.792	506.915	610.591	1094.82	1127.66	1990.59
RAB11FIP1	2577.83	2800.82	2124.12	2965.58	1593.75	1464.96	1548.88
RAPGEF5	20.1831	17.7622	24.6275	23.098	51.2004	79.0364	61.0253
CTBP1-AS	1280.51	1469.59	1354.51	1350.73	1837.77	1950.31	2176.57
CYP1B1	3186.69	2545.61	1438.65	2360.01	908.535	535.444	878.57
SCPEP1	235.469	368.332	222.673	229.976	567.562	637.857	964.781
IL7R	0	7.47883	7.18301	9.03835	259.27	55.6594	569.569
TLE1	69.5196	226.235	68.7517	26.1108	637.282	1114.3	2533.03
SLA	2500.46	2104.36	2715.18	2106.94	3295.35	4429.38	4197.18
CCDC69	1475.61	1621.04	1693.14	1808.67	2467.43	2542.52	2498.16
TGFBR3	1290.6	1447.15	1472.52	1955.3	822.475	761.421	687.745
CYP1B1-AS1	938.514	781.538	426.876	648.753	266.896	189.242	222.791
TXNIP	2317.69	4565.83	1485.86	2538.77	8637.62	7073.2	17793.2
MYO1B	172.678	154.251	91.3269	144.614	570.83	384.05	709.056
GRAMD1B	2081.1	1866.9	2333.45	1928.18	1313.78	1549.56	1195.32
PIP5K1A	1890.48	1646.28	1727	1876.96	1290.9	1290.19	1138.17
YPEL1	441.786	771.254	443.294	457.943	909.625	1167.73	1786.2
EIF4ENIF1	1492.43	1942.63	1825.51	1756.45	1229.9	1225.62	946.376
LIMK2	556.156	725.446	611.582	616.616	894.374	1004.1	1177.89
ANGPTL4	100.915	30.8502	47.2026	17.0724	196.087	364.013	281.879
ADO	3526.44	3937.6	3053.81	3155.39	2183.1	2113.94	1672.87
IL15RA	885.814	660.007	761.399	727.085	478.234	494.256	397.149
OXNAD1	201.831	260.824	246.275	311.321	550.132	437.483	772.018
TCF7	451.877	243.062	199.072	182.775	59.9154	95.7342	47.4641
KLHL24	244.44	307.567	309.896	279.185	406.335	539.896	539.541
ANAPC16	966.546	1195.68	898.903	1023.34	1396.57	1499.46	1597.31
GNB5	137.918	170.143	153.922	170.724	224.41	264.939	291.565
MAP2K6	1.12128	2.80456	0	0	18.5193	22.2638	28.091
PRF1	58015.2	56685.8	53502.1	51638.1	74375.7	74811.8	85183.6
SFXN2	630.161	432.837	613.634	535.271	332.258	288.316	214.073
NPTX1	1566.43	1140.52	835.282	423.798	160.138	191.468	309.97
SMIM13	492.243	513.235	478.183	519.203	384.548	357.333	337.092
BYSL	1122.4	769.385	1005.62	989.197	656.891	528.764	373.901
RAP1GDS1	872.358	827.346	865.04	801.4	1028.37	1193.34	1241.82
GZMA	13631.4	14631.4	11726.8	14257.5	8794.49	9872.87	9433.74
STARD4	4379.73	5372.6	5385.21	4384.6	2353.04	2543.64	1994.46
IRAK3	219.772	143.967	81.0654	228.971	668.874	396.295	511.45
GLS	7012.51	6172.84	6435.98	6718.51	5301.97	4898.03	4326.98
MIR3918	338.628	200.994	305.791	257.091	488.038	764.76	582.162
PARP8	1129.13	1545.31	953.288	1040.41	1884.61	2346.6	3443.57
FAM102B	1769.38	1927.67	2069.73	1419.02	829.011	1141.02	1191.45
SSH2	788.262	1061.99	808.602	1018.32	1346.46	1333.6	1777.48
DDIT4	3090.26	2658.72	5063	2948.51	8734.58	17602.8	8120.24
CEBPB-AS1	895.905	1261.12	853.752	695.953	1381.32	2562.56	3769.04
NA	620.07	681.508	567.458	729.093	424.855	376.258	422.334
PIK3IP1	104.279	328.134	67.7255	93.3963	810.492	1017.45	2787.79
IRF2BPL	1860.21	1983.76	1858.35	1746.41	2726.7	2867.57	2647.34
CEBPB	2499.34	3417.83	2431.96	2032.62	3686.43	6370.78	9662.34
ZBED2	577.461	579.609	458.687	467.986	117.652	106.866	120.113
TRIM8	4499.71	5080.93	3336	3273.89	2314.91	2033.79	2369.33
VSIR	2325.54	1668.71	1738.29	1637.95	1035.99	969.587	719.711
GMDS	152.495	179.492	150.843	150.639	212.427	247.128	258.631
TSPAN14	1523.82	2479.23	1645.94	1628.91	2990.32	3414.15	4948.86
NA	396.934	382.355	358.124	325.381	530.524	651.215	548.259
XIRP1	322.93	53.2867	68.7517	82.3494	11.9831	10.0187	12.5925
MVB12B	121.099	112.182	93.3791	237.006	669.963	541.009	523.074
ATP2A2	5798.16	6316.81	6830.02	6258.55	5067.75	5093.95	4435.47
NA	733.319	751.622	672.125	715.034	897.642	1025.25	1037.43
RAB27B	80.7324	95.3551	77.987	66.2812	124.188	200.374	245.07
PLAU	497.85	136.489	288.347	292.24	108.937	69.0177	44.5582
STK16	373.387	447.795	409.432	421.79	561.026	567.726	688.714
RASGRP2	107.643	190.71	168.288	187.797	472.787	355.107	535.666
NFIL3	1878.15	1439.67	1375.03	1651	2196.17	2494.65	2798.45
EXOC4	457.484	523.518	419.693	369.568	562.115	763.647	927.003
NA	47.0939	42.0684	34.8889	58.2471	91.5072	90.1682	136.58
RAB3D	144.646	166.404	141.608	132.562	187.372	372.918	379.713
SLAMF7	9108.18	10233.8	7708.4	9331.59	6337.96	5398.96	5672.45
TUBA4A	1413.94	1356.47	1174.94	1361.78	2604.69	2553.65	2797.48
LPXN	6719.85	6579.5	6289.24	6417.23	4993.68	5021.59	4767.72
ACSS1	994.578	1402.28	1392.48	1203.1	1939.08	1985.93	1958.62
NA	12607.7	14323.8	12611.3	12823.4	15592.2	17050.7	17608.2
CD83	3539.89	6715.05	4243.11	3900.55	2225.58	2089.45	1099.42
STK26	2434.31	1882.8	1991.75	2224.44	1504.42	1533.97	1284.44
CSF1	34417.8	49264.9	32171.7	41796.3	9599.54	4617.5	7602.98
B3GNT5	261.259	185.101	210.36	293.244	650.354	611.14	499.826
TOX	664.921	669.355	873.249	913.877	1134.04	1234.53	1274.75
BTBD2	520.275	621.678	666.994	507.152	742.951	974.04	889.226
STARD4-AS1	438.422	454.339	497.68	378.606	251.645	317.259	272.192
TFEB	982.244	1063.86	908.138	987.188	1420.54	1408.18	1569.22
BCL7C	1718.93	1998.72	1461.23	1348.72	905.267	1109.85	1094.58
RMDN3	661.557	516.974	530.517	584.48	417.229	362.899	333.217
TOP1	3057.74	2855.04	3059.96	3657.52	2497.93	2336.58	2064.2
C10orf55	260.138	69.1792	136.477	149.635	46.843	48.9803	26.1537
NA	845.448	762.841	796.288	668.838	948.842	1099.83	1344.49
NA	687.347	706.749	620.817	551.339	396.531	371.805	359.371
ATAD1	1025.97	962.899	940.974	1046.44	809.403	799.269	721.648
MAST4	713.136	644.114	934.818	634.693	1283.28	1125.43	1636.06
BHLHE40	30200.6	29816.2	29451.4	28606.4	21056.5	23433.7	19145.5
MIR223HG	7.84898	13.088	3.07843	5.0213	39.2174	25.6033	109.458
NA	727.713	862.87	507.941	497.109	306.113	274.957	301.252
C12orf73	312.838	324.394	338.628	236.001	150.333	183.676	170.483
LINC00892	355.447	310.371	396.092	461.96	202.623	229.317	181.139
ERGIC1	740.047	637.57	652.628	579.459	846.441	952.889	1023.87
TBC1D5	429.451	470.231	388.909	354.504	519.63	596.669	606.378
NA	14636.1	8825.02	11560.5	10753.6	5961.04	6192.67	5301.45
OGFRL1	321.808	233.713	229.856	269.142	578.456	454.181	535.666
YRDC	1755.93	1156.41	1363.75	1488.31	954.289	745.836	834.012
ALOX5AP	1475.61	2099.68	1772.15	1584.72	2381.36	3553.3	3833.94
AQP3	599.887	297.283	236.013	292.24	136.171	90.1682	124.957
FXR2	1310.78	1251.77	1283.71	1295.5	1021.83	1047.51	1046.15
SNAP47	823.022	920.831	854.778	723.068	1105.71	1440.47	2117.48
ZNF652	283.685	363.658	374.543	340.444	481.502	624.499	553.102
SDE2	1094.37	958.225	926.608	1136.82	776.721	680.158	718.742
CTBP1	2306.48	2778.39	2450.43	2686.4	3598.19	3529.92	4041.23
JMJD4	396.934	427.228	401.222	430.828	594.797	584.424	968.655
DDA1	1056.25	1038.62	1022.04	1061.5	833.369	821.533	853.385
RBM26	1690.9	1592.06	1784.47	1759.47	1347.55	1296.86	1287.34
PPARA	588.674	760.036	717.275	576.446	867.139	1033.04	986.091
ITPR1	1767.14	1741.63	1684.93	1792.61	1229.9	1210.04	1316.4
PALD1	13585.5	14063	12388.6	11884.4	16931	17107.5	21580.7
ADAMTS17	3.36385	13.088	8.20916	6.02557	33.7705	30.0561	142.392
VCL	1836.66	1306.93	1527.93	1499.36	1141.66	1136.57	1007.4
CHMP5	589.795	609.525	532.569	683.902	443.374	420.785	451.393
NA	440.664	562.782	520.255	469.994	346.42	339.522	259.6
MAK16	976.638	770.319	992.282	1037.4	718.985	592.216	483.359
NA	356.568	333.743	259.615	251.065	400.889	505.387	681.933
PDE3B	1789.57	2409.12	2217.5	2006.51	2912.98	3436.41	4520.71
PHLDA1	23662.4	14886.6	19629.1	18768.6	10639.9	11047.3	9109.24
OTUD1	116.613	137.423	125.19	116.494	171.031	215.959	194.7
PPP2R5C	1845.63	1762.2	1657.22	1785.58	2147.15	2451.24	2432.29
PGAP6	1456.55	1588.32	1516.64	1557.61	1957.6	2223.04	1884.03
NA	160.344	193.515	195.994	169.72	236.393	289.429	253.788
SELENOI	1216.59	950.746	1199.56	1173.98	808.313	815.967	660.623
FRAT1	124.462	169.209	142.634	95.4048	189.551	261.599	297.377
ENDOD1	1125.77	637.57	964.576	789.349	430.302	539.896	450.425
BAZ1A	2527.37	2353.96	2531.5	2636.18	2155.87	1980.36	1626.37
IQGAP2	2534.1	1967.87	2308.82	2565.89	3475.09	3664.62	3285.68
MIDEAS	1094.37	1082.56	992.282	959.069	1230.99	1437.13	1492.7
ADCY7	3416.55	3776.81	4171.28	3817.2	4621.11	5048.31	5547.49
CLDND1	4233.97	3316.86	4483.22	4923.89	3028.45	2647.16	2511.72
HSF4	29.1534	16.8274	24.6275	18.0767	47.9323	51.2067	62.9626
B4GALT3	1326.48	1274.21	1283.71	1187.04	1064.32	957.342	975.436
TBC1D1	1029.34	1042.36	1002.54	1082.59	1289.82	1208.92	1319.31
CRACR2A	720.985	746.948	570.536	598.54	874.765	985.172	1290.25
SEPTIN6	1690.9	1851.95	1792.67	1617.86	2082.88	2615.99	2470.07
NA	2076.62	1709.85	2139.51	1876.96	1506.6	1577.39	1239.88
SERTAD2	1730.14	1550.92	1571.03	1733.35	1362.8	1325.81	1154.64
OSM	384.6	238.388	205.229	358.521	160.138	65.6781	127.863
SRF	3145.2	3134.56	3227.22	3185.52	2679.85	2548.09	2284.09
SLC5A3	4819.28	4234.89	5312.35	5871.91	3650.48	2702.82	2501.07
HYAL2	333.021	215.016	250.379	286.214	173.21	174.771	154.016
BTG3	817.415	569.326	537.7	712.021	458.625	424.125	340.967
PIM3	11338.4	8130.42	9983.36	9586.67	6536.23	5220.85	3359.3
COX1	123269	142818	120089	137225	159002	163993	174739
NA	30.2746	18.6971	17.4445	19.081	42.4855	42.3012	55.2134
NAA20	818.537	626.352	787.053	748.174	555.579	562.16	441.707
STARD3NL	938.514	883.437	843.491	1019.32	711.359	733.591	625.751
DHX36	844.326	839.499	886.589	810.439	723.342	686.837	629.626
CLASP1	1496.91	1605.14	1558.71	1548.57	1997.91	2337.7	3520.09
DDB2	944.12	1148.94	958.419	1059.5	1331.21	1322.47	1528.54
LIF	734.441	838.564	906.086	725.076	333.348	298.334	509.513
IKZF1	7066.33	7141.35	5607.88	7002.71	8507.99	8748.55	9649.75
TTC38	514.669	640.375	539.752	483.049	695.019	720.233	896.975
SCARB2	38.1236	51.417	85.17	55.2344	107.848	156.96	123.988
NA	28.0321	42.0684	23.6013	20.0852	50.1111	58.999	147.236
NAA80	293.776	235.583	263.719	314.334	399.799	408.54	359.371
MARCHF2	118.856	181.362	153.922	136.579	202.623	214.845	284.785
GALNT10	995.7	1065.73	1024.09	1058.49	1470.65	1540.65	1601.19
RCN1	312.838	250.541	332.471	300.274	203.712	203.713	183.076
GPR15	2717.99	3127.09	2509.95	3089.11	1928.19	1385.92	2363.52
SYAP1	429.451	476.775	459.713	456.939	661.248	773.666	636.407
AHCYL1	2401.79	2376.4	2407.33	2491.57	2009.89	2003.74	1844.32
NA	12.3341	10.2834	4.10458	13.0554	17.4299	38.9616	44.5582
MBTPS2	616.706	573.065	539.752	553.348	444.463	350.654	327.406
SLC39A6	1643.8	1410.69	1607.97	1681.13	1332.3	1242.32	1075.21
NFAT5	5025.59	4511.6	5624.3	4787.31	3196.21	2896.52	2642.49
PLEK	6256.76	5455.81	6230.75	8002.96	4981.69	4457.21	3869.78
TGFBR1	2656.32	2545.61	2374.5	3092.12	2016.43	1753.27	1702.9
SBDS	802.839	564.652	650.576	736.123	512.004	480.897	434.926
NA	614.463	634.766	503.837	412.751	315.918	297.221	201.48
RRP9	1141.47	639.44	949.184	954.048	688.482	505.387	469.798
RXYLT1-AS1	98.6729	103.769	93.3791	93.3963	51.2004	65.6781	51.3387
RASSF8	176.041	210.342	55.4118	92.392	381.28	345.088	826.263
SLA2	2300.87	2102.49	2342.69	1729.34	2457.62	4034.19	3466.82
IFNG	28406.6	6029.81	6046.04	18903.2	3285.54	772.553	1477.2
NA	34.7598	56.0912	36.9412	23.098	56.6473	113.545	113.333
NA	21.3044	46.7427	35.9151	29.1236	55.5579	91.2814	115.27
ARHGEF2	6692.94	6302.78	6764.34	5610.81	4585.16	4900.25	3319.58
TPT1	19079.8	21501.6	18724.1	20217.8	22971.6	25160.3	26640
CARD11	7471.11	6563.61	7203.53	5987.4	7873.97	9229.44	12096.6
OSBPL5	343.113	598.306	355.046	339.44	529.434	736.931	1637.03
ZNF296	162.586	145.837	147.765	147.626	202.623	228.204	212.136
FAM89A	208.559	171.078	185.732	173.737	132.903	89.0551	93.9596
KIF2A	4333.76	3258.9	3568.93	4448.88	3038.26	2621.56	2517.54
ZEB1	1354.51	1294.77	1060.01	1400.94	936.859	789.25	958.969
TMEM120A	662.678	1005.9	604.399	604.565	1717.94	1582.95	2128.14
TBC1D2B	1951.03	2448.38	1989.69	2151.13	2947.84	2691.69	3676.05
NA	1558.58	1581.77	1500.22	1471.24	1201.58	1075.34	834.981
URB2	1184.08	787.147	1058.98	1009.28	768.007	632.291	546.322
TAGAP	2364.79	2648.44	2098.47	2329.89	1764.78	1267.92	1492.7
NA	125.584	224.365	145.713	141.601	290.862	238.222	355.497
PLEKHG2	1202.02	1512.59	1547.43	1402.95	1873.72	2052.72	1880.16
PPME1	1231.17	1119.95	1167.75	1143.85	846.441	1018.57	834.981
ACSBG1	500.092	497.342	513.072	569.416	423.765	376.258	371.964
MGAT3	16.8192	48.6124	16.4183	33.1406	62.0941	47.8671	136.58
ATP13A3	3599.32	2743.8	2912.2	3240.75	2585.08	2087.23	1931.5
SIRT3	261.259	321.59	293.477	285.21	335.526	430.804	493.046
PTS	94.1878	96.2899	91.3269	83.3537	56.6473	42.3012	49.4014
ATF7IP	974.395	1224.66	972.785	1129.79	1323.59	1392.6	1492.7
SMAD7	2146.14	2379.2	1608.99	1681.13	1200.49	998.53	1186.6
GAB3	608.857	598.306	711.118	744.157	875.854	853.815	1007.4
CTSD	2260.51	2866.26	2510.98	2266.62	2929.32	3860.54	4295.02
CASP7	1521.58	1477.07	1341.17	1797.63	1269.12	887.211	875.665
CES4A	54.9429	114.052	61.5687	55.2344	163.406	125.79	303.189
NA	1346.66	1668.71	1462.26	1298.51	1707.04	2228.6	2455.54
LIF-AS2	78.4898	91.6157	98.5099	66.2812	28.3236	30.0561	56.182
IBTK	1587.74	1242.42	1488.94	1478.27	1208.11	1144.36	987.06
KCNN4	2215.66	1896.82	2439.15	2094.89	1564.34	1613.01	866.947
MVD	1069.7	1431.26	1246.77	1191.05	1503.33	1941.4	1803.64
PPTC7	4108.38	2821.39	3146.16	3241.75	2513.18	2321	2094.23
PARP4	2548.68	3273.86	2938.88	2759.71	3319.31	4347	5279.17
E2F6	352.083	328.134	308.869	335.423	256.002	208.166	225.697
GPR171	1459.91	1914.58	1942.49	1936.22	2614.49	2501.33	2916.62
ARL3	412.632	323.459	318.105	369.568	240.751	224.864	148.204
PIK3R5	2883.94	3640.32	3364.73	2898.3	4161.4	4676.5	5382.82
NA	872.358	1007.77	937.896	883.75	1136.21	1182.21	1205.98
NA	1567.55	1379.84	1486.88	1440.11	1248.42	1227.85	1147.86
TBX21	7121.27	7295.6	5752.57	6274.62	5008.93	3873.89	4612.74
FAM53B	1101.1	1607.95	1374.01	892.788	1678.72	2649.39	2510.75
SIGIRR	570.733	699.271	635.183	636.701	871.497	902.796	1150.76
CCDC86	1475.61	811.453	1354.51	1094.64	825.743	687.95	541.478
TNC	89.7027	72.9186	82.0916	78.3324	37.0386	51.2067	42.6208
NA	392.449	364.593	363.255	344.461	439.016	512.067	573.444
UNC93B1	395.813	463.687	319.131	390.657	615.495	559.934	842.73
PPP1R15B	4340.49	3937.6	4134.34	4019.05	3391.21	3466.47	3156.85
ABTB1	306.11	555.303	367.36	316.342	540.328	635.63	811.733
BHLHE40-AS1	5769	5649.32	5361.6	5020.3	3926.09	4436.05	3673.14
C5orf15	937.393	970.378	862.987	974.133	753.845	724.686	724.554
PRRC2B	5300.31	5193.11	5451.91	5444.1	5957.77	6462.06	6701.16
ARL6	116.613	106.573	111.85	120.511	79.5241	58.999	72.6492
AP4B1	560.642	569.326	649.549	579.459	707.002	811.514	880.508
BRIX1	777.049	520.714	721.38	771.272	551.222	427.464	382.619
NCOA1	1595.59	1965.06	1600.79	2097.9	1420.54	1236.75	1221.47
ABLIM1	134.554	162.665	79.0131	164.699	214.606	220.411	370.995
RPL13AP5	402.541	424.424	419.693	396.683	545.775	602.235	515.325
NA	54.9429	58.8958	53.3595	42.179	16.3406	23.377	31.9656
PPP1R21	292.655	316.915	290.399	340.444	393.263	396.295	405.867
TWNK	1251.35	734.795	1149.28	937.98	772.364	643.423	554.071
TTI2	774.807	552.499	794.236	748.174	555.579	536.557	437.832
RASA2	1049.52	1215.31	1182.12	1257.33	1424.9	1410.41	1739.71
OAF	204.074	139.293	100.562	111.473	74.0772	55.6594	68.7745
CPEB4	514.669	672.16	465.87	628.667	380.19	288.316	411.679
NA	192.861	190.71	232.935	178.758	118.741	117.998	125.925
CCNG2	338.628	539.411	426.876	446.896	664.516	918.38	667.404
NA	185.012	285.13	210.36	153.652	309.381	495.369	381.65
PDP2	1036.07	969.443	1144.15	1252.31	900.91	761.421	741.99
PSMC2	1736.87	1715.46	1694.16	1769.51	1521.85	1443.81	1384.21
TRAF4	3939.07	4130.18	3175.92	2556.85	2019.69	1990.38	1207.91
TCAF2	599.887	567.456	495.628	525.228	669.963	847.136	955.094
DCTN6	294.897	311.306	252.432	361.534	228.768	198.147	216.01
RPS27	3158.65	3103.71	2745.96	3353.23	3951.15	4153.31	3536.56
NA	265.744	177.622	214.464	209.891	141.618	154.733	126.894
ATP6V0E2	516.912	711.424	485.366	554.352	830.101	736.931	1240.85
MAML3	254.531	169.209	152.896	210.895	430.302	424.125	370.995
MCF2L2	84.0962	115.922	135.451	174.741	267.985	240.449	210.198
PATZ1	496.728	503.886	423.798	486.062	602.422	589.99	724.554
PRXL2B	12.3341	7.47883	11.2876	7.02983	56.6473	4.45275	144.33
SLC25A44	1490.19	1645.34	1274.47	1366.8	1136.21	969.587	1148.83
ILK	2009.34	2267.02	2150.8	2370.06	2683.12	2893.18	2546.6
PLEKHA3	541.58	520.714	490.497	637.706	445.553	379.597	381.65
ANKZF1	1000.18	990.945	1055.9	716.038	1091.55	1559.58	1894.69
CERS6	1888.24	1977.22	1305.26	1728.33	1177.61	948.436	1234.07
SYTL2	889.178	1302.25	910.19	1161.93	1805.09	1245.66	2067.11
RRP12	2221.26	1073.21	1703.4	1693.18	1128.59	982.945	729.398
GTPBP4	2665.29	1875.32	2229.81	2574.92	1895.51	1602.99	1248.6
CNIH1	1052.88	868.479	855.804	1029.37	752.755	687.95	597.66
SMOX	1804.14	455.274	721.38	1046.44	395.442	119.111	142.392
ADAM19	14621.5	8722.19	9261.98	10952.5	6920.77	5944.42	6151.93
PPIF	5179.21	3011.16	5399.57	4670.82	3151.55	3042.34	1759.08
DDX10	831.992	548.759	720.353	731.102	540.328	480.897	401.023
CD40LG	156.98	64.5049	122.111	60.2557	22.8768	35.622	41.6522
IFITM2	650.344	776.863	662.889	668.838	791.973	1054.19	1211.79
FBXO30	740.047	605.785	719.327	762.234	582.813	447.502	432.02
MIR762HG	829.75	956.355	701.883	681.893	529.434	557.707	576.35
NA	45.9726	61.7003	51.3072	61.2599	101.311	76.81	205.355
TMEM33	1510.37	1407.89	1585.39	1561.63	1302.89	1186.66	1005.46
SRM	1837.78	1337.78	1506.38	1446.14	1252.78	1053.08	1027.74
POLR3D	948.606	751.622	814.759	762.234	601.333	523.198	591.848
SUCLG2	246.682	256.15	227.804	204.869	297.398	370.692	376.807
NA	25.7895	26.1759	19.4967	25.1065	50.1111	37.8484	67.8059
THEMIS2	472.06	1008.71	458.687	753.196	1213.56	1134.34	1761.02
PIAS3	587.552	734.795	545.909	678.88	862.782	868.287	892.132
HDAC2	1760.41	1380.78	1671.59	1834.78	1412.91	1168.85	1038.4
WAS	2167.44	2179.14	1900.42	1948.27	2360.67	2568.13	2696.74
NDFIP2	3805.64	4472.34	3208.75	3649.48	2122.09	2099.47	2593.09
MICU1	226.499	247.736	240.118	257.091	296.309	357.333	337.092
PAIP1	671.649	584.284	673.151	678.88	514.183	519.859	439.77
PPAT	963.182	536.606	714.197	838.558	584.992	461.973	345.81
IL4R	7538.39	7633.08	6989.07	7191.51	10197.6	9011.26	9271.97
RIOK2	414.875	402.922	422.771	438.862	359.492	323.938	288.659
DIMT1	1125.77	784.342	987.151	1056.48	809.403	706.874	573.444
IRGQ	1422.91	1354.6	1577.18	1370.82	1225.54	1106.51	944.439
CTSA	429.451	645.984	603.373	536.275	817.028	834.891	899.881
ZNHIT6	652.587	482.385	559.249	531.254	445.553	406.314	356.465
MICAL2	657.072	335.612	404.301	340.444	172.121	246.015	268.318
PAN2	227.62	250.541	286.294	208.886	322.454	367.352	449.456
EIF5A2	161.465	145.837	172.392	232.989	125.278	94.621	93.9596
RARG	1600.07	1394.8	1063.09	1298.51	1046.89	844.91	709.056
LOC100129931	913.846	780.603	940.974	861.656	1074.12	1159.94	1125.58
JUND	12097.5	12668.2	13378.9	12332.3	9582.11	10704.4	7753.12
NMT2	74.0047	71.0489	65.6732	96.409	107.848	134.696	119.145
NA	170.435	382.355	183.68	258.095	455.357	359.56	1067.46
ZC3HAV1	1441.97	1894.95	1303.2	1536.52	2125.36	1900.21	2344.15
PMAIP1	829.75	454.339	562.327	777.298	428.123	332.843	248.944
ALG12	496.728	566.521	507.941	428.819	620.941	693.516	695.495
MRPS6	975.516	808.648	867.092	923.92	707.002	575.518	564.726
SRGN	14463.4	10441.4	14297.3	11958.7	16952.8	22831.5	16814.9
NR1D1	403.662	248.671	339.654	330.402	206.98	174.771	207.292
GPATCH4	1321.99	828.28	1067.19	1073.55	862.782	719.12	554.071
LAG3	3682.29	5585.75	4066.61	4042.15	2786.61	3014.51	2611.5
UBE3A	1785.08	1651.89	1633.62	1879.98	1486.99	1363.66	1395.83
PGD	2824.51	2344.61	2791.11	2889.26	3523.03	3898.39	4632.11
TLE3	3395.25	3249.55	3017.89	3146.35	2415.14	2226.38	2194
VPS37A	577.461	514.17	543.857	567.407	462.983	440.823	436.864
DCP1A	1055.13	947.007	1042.56	1050.46	838.816	878.305	798.172
LCAT	99.7942	138.358	108.771	92.392	157.959	173.657	164.671
PPIL2	1139.22	1272.34	1115.42	1178	1557.8	1439.35	1994.46
PLCL2	339.749	550.629	271.928	468.99	758.202	532.104	973.499
PRKX	2908.61	3988.09	3041.49	2949.51	2161.31	2146.23	2708.36
STX11	3212.48	2974.7	3148.21	3288.95	2505.55	2487.98	1774.58
HPS3	769.2	947.007	790.131	912.873	1028.37	1085.36	1206.94
RPS14	4707.15	4502.26	4534.53	4684.88	5774.76	5865.39	5132.91
TRGV3	47.0939	72.9186	54.3857	62.2642	116.563	101.3	97.8342
MORC2	1585.49	1176.98	1372.98	1302.53	1086.1	1095.38	897.944
MROH1	690.71	832.02	855.804	670.846	979.344	988.511	1182.73
EBNA1BP2	1235.65	954.486	1061.03	1144.86	906.357	774.779	666.435
NA	551.671	377.681	458.687	495.101	311.56	278.297	213.104
AFF1	1527.19	1494.83	1351.43	1354.75	1632.97	1765.52	2090.36
SNAI3	28.0321	98.1596	65.6732	64.2727	123.099	172.544	185.013
CALHM2	635.768	924.57	649.549	745.162	911.803	1031.93	1208.88
C2CD5	460.847	443.121	494.602	482.045	573.009	589.99	586.037
ZEB2	1604.56	1039.56	1425.31	1649	1111.16	952.889	675.153
SNX4	631.282	502.951	562.327	667.834	435.748	447.502	408.773
IRF4	7707.7	6945.03	6208.17	6335.88	4563.37	4723.26	3929.84
CTHRC1	0	0.934854	2.05229	1.00426	7.6256	7.79232	34.8716
OTUD4	2890.67	2098.75	2585.88	2416.25	2031.68	1980.36	1743.58
GRK2	6833.1	9249.44	8051.13	7404.42	9108.23	10932.6	11874.7
WSB2	1104.46	1071.34	972.785	1154.9	893.284	852.702	770.081
BPNT2	3129.5	2622.26	2595.12	2453.41	2009.89	2263.11	2009.96
HOXB5	75.126	80.3974	84.1438	60.2557	29.413	22.2638	38.7462
NA	8.97027	10.2834	4.10458	5.0213	14.1618	18.9242	30.997
ZNF24	1921.88	1874.38	1791.65	2093.88	1690.7	1562.92	1515.95
FBXO33	691.832	836.694	660.837	705.995	870.407	915.041	979.311
LMLN	82.975	61.7003	81.0654	86.3664	50.1111	48.9803	31.9656
COQ10B	642.495	582.414	518.203	652.77	444.463	322.825	423.302
CBX2	21.3044	37.3941	23.6013	27.115	55.5579	48.9803	61.9939
NA	754.624	801.17	720.353	489.075	359.492	459.747	241.195
PRELID3B	1658.38	1234.94	1418.13	1693.18	1247.33	1060.87	865.009
RASSF2	1527.19	1724.81	1205.72	1709.25	2455.44	2123.96	2194.97
DDX21	8898.5	5628.75	7836.66	8439.81	6273.69	5070.57	3715.76
ADCY3	2383.85	2323.11	2277.01	2422.28	2966.36	2676.1	3237.25
LARP4	1643.8	1128.37	1645.94	1666.07	1233.17	979.606	783.642
PNO1	884.692	472.101	665.968	761.23	526.166	364.013	283.816
RPL21	3204.63	2836.35	2991.21	3031.86	3686.43	3588.92	3357.36
RAB5A	1135.86	1202.22	1004.6	1216.16	955.378	926.173	866.947
NKIRAS2	996.821	929.245	886.589	912.873	800.688	730.251	766.206
MFSD2A	1265.93	1018.99	994.334	1058.49	705.912	478.671	309.001
SOCS3	200.71	99.0945	121.085	170.724	78.4347	54.5462	81.3671
GMFB	867.873	730.121	670.072	915.886	651.444	484.237	536.635
NA	885.814	814.258	939.948	693.944	967.361	1178.87	1197.26
NA	679.498	618.873	578.745	567.407	890.016	785.911	976.405
GNPTG	333.021	416.945	407.379	353.5	464.072	467.539	546.322
NA	117.735	128.075	121.085	94.4005	133.993	208.166	218.916
MAPK1	4036.62	3648.73	3441.69	3790.08	4160.31	4877.99	4878.15
ATAD3A	2428.7	1686.48	2045.11	1832.78	1546.91	1570.71	1446.2
NEK6	577.461	525.388	375.569	485.058	267.985	175.884	290.597
RGS16	3738.36	3939.47	2768.54	3669.57	1526.21	794.816	747.802
NA	33.6385	41.1336	13.3399	22.0937	107.848	44.5275	237.321
ETNK1	2214.53	2095.01	2212.37	2518.69	1850.84	1766.63	1691.27
HSPA9	5644.54	4739.71	5288.75	5680.1	4775.8	4249.04	3779.69
TMX3	1478.97	1241.49	1348.35	1297.51	1127.5	1041.94	1089.74
RPS19	8823.38	9906.64	8336.4	8883.69	11552.8	11226.5	12734.9
MOB3A	7205.37	7982.72	6952.13	6196.29	8378.35	11013.9	8593.91
LPCAT4	495.607	490.798	535.647	476.02	591.528	586.65	846.605
DBP	189.497	195.384	155.974	168.716	213.517	274.957	299.315
HSPH1	2867.12	2565.24	2912.2	3512.9	2467.43	2162.92	1796.86
COX2	36926.1	41982.4	32848.9	37699	44633.7	43165	49570
TBC1D14	1542.89	1283.55	1526.9	1407.97	1709.22	1956.98	1992.52
GLCCI1	422.724	463.687	446.373	493.092	566.473	583.311	680.965
MAPKAPK5	1240.14	1047.97	1094.9	1130.8	991.328	831.552	866.947
CD274	266.865	240.257	305.791	303.287	203.712	192.582	120.113
NA	33.6385	16.8274	44.1242	25.1065	72.9879	94.621	54.2447
DHX30	3380.67	2575.52	3113.32	2941.48	2558.93	2491.32	2143.63
NIP7	1406.09	955.42	1194.43	1180.01	1002.22	753.628	665.466
MYC	7112.3	2627.87	4803.38	4663.79	3187.5	2228.6	1850.13
TMEM71	140.16	162.665	148.791	185.788	278.879	239.335	333.217
DDX19A	210.801	163.599	181.628	185.788	145.976	122.451	125.925
P2RX5-TAX1BP3	606.614	559.043	541.804	554.352	500.021	438.596	394.243
AGFG1	2591.29	2442.77	2118.99	2452.41	1737.55	1832.31	1638.97
NA	1597.83	1611.69	1437.63	1690.17	1009.85	1001.87	533.729
POLR3A	994.578	852.587	890.693	938.984	730.968	795.93	700.338
ATPAF1	511.305	486.124	490.497	489.075	574.098	655.668	636.407
HIP1	371.145	480.515	487.419	598.54	954.289	889.437	618.002
PSMB7	1798.54	1361.15	1477.65	1536.52	1271.3	1223.39	961.875
TTC39C	819.658	825.476	790.131	624.65	409.603	583.311	538.572
RRP15	436.179	348.7	322.209	383.628	294.13	225.977	239.258
ARID5B	312.838	276.717	310.922	273.159	330.079	475.331	671.278
WDR12	1185.2	758.166	1049.75	1053.47	813.76	702.422	489.171
ZNF593	493.365	293.544	432.007	360.53	279.968	283.863	184.045
ITGAL	18737.8	26608.7	21676.3	20607.4	15607.4	16671.1	17258.5
NOP53	3172.11	2828.87	3219.02	2884.24	3752.88	4860.18	3860.09
LINC01138	116.613	136.489	85.17	130.554	172.121	149.167	196.637
GHDC	341.991	434.707	317.079	323.372	412.872	477.558	586.037
IL13	94.1878	828.28	1024.09	1659.04	197.176	66.7913	59.088
STK17B	11483.1	10337.6	11133.7	11335.1	7876.15	9073.6	7559.39
LIX1L	1389.27	1333.1	1318.6	1387.89	1563.25	1781.1	1720.33
ACADM	688.468	725.446	676.229	702.983	570.83	598.895	570.538
RRS1	1320.87	899.329	1247.79	1038.41	930.323	742.497	595.723
ANKRD28	1342.18	821.736	1319.62	1280.43	1649.31	1938.06	1608.94
PLD1	71.7621	136.489	143.66	106.452	137.261	316.145	276.067
POLR2K	957.576	823.606	798.34	880.737	769.096	564.386	520.168
ZNF699	111.007	130.88	123.137	152.648	183.014	161.412	204.386
MAP4K1	1474.49	2110.9	1652.09	1714.27	2269.16	2306.53	2623.12
APLP2	1620.25	1643.47	1461.23	1627.91	1266.94	1380.35	1302.84
ADD1	4570.35	5521.25	4594.05	4931.93	5604.81	5923.27	5985.32
CMTM6	5592.96	9142.87	7139.91	7304.99	5026.36	4987.08	4525.56
ETS2	3321.24	2329.66	1765.99	1838.8	1232.08	830.438	1271.84
DNAAF9	72.8834	115.922	66.6994	104.443	139.439	139.149	185.013
TRUB1	436.179	341.222	399.17	408.734	312.649	252.694	255.725
MAGEE1	22.4257	57.0261	33.8628	34.1449	53.3792	69.0177	92.0223
TRMT1	1870.3	1218.11	1641.83	1203.1	1164.54	971.813	915.379
SLC12A8	20.1831	40.1987	21.549	38.1619	14.1618	7.79232	13.5612
ERRFI1	58.3067	46.7427	84.1438	76.3238	31.5918	33.3956	20.3418
NA	245.561	172.013	175.471	220.937	162.316	123.564	123.019
PLAA	782.656	681.508	804.497	773.281	648.176	640.083	581.193
SLC25A33	549.429	331.873	425.85	505.143	376.922	219.298	219.885
ZBP1	145.767	295.414	131.346	163.695	257.092	288.316	602.504
CYB5B	2464.58	2272.63	2258.54	2554.84	1976.12	1834.53	1697.08
PITPNB	2023.92	1706.11	1905.55	2107.94	1746.26	1361.43	1409.39
APMAP	2983.73	3106.52	3130.77	3061.99	3605.82	3857.2	3856.22
SNORA73A	76.2473	41.1336	44.1242	64.2727	27.2343	20.0374	21.3104
GPRIN3	1903.94	2489.52	2005.09	2417.26	3014.29	2476.84	4222.37
UAP1L1	663.8	825.476	618.765	526.233	817.028	912.814	1398.74
TIAM2	1188.56	586.153	582.85	674.863	382.369	272.731	266.38
EMC1	1785.08	1629.45	1617.2	1622.89	1372.61	1261.24	1269.91
TMSB10	7721.16	8232.32	7090.66	8231.93	9229.15	10017.6	9596.47
TNRC6B	501.214	702.075	657.759	554.352	705.912	831.552	975.436
STK10	6377.86	7013.27	5924.96	5928.15	6904.43	8038.33	9177.04
ZNF319	671.649	752.557	671.098	679.885	814.849	836.004	921.191
TRMT10C	537.095	358.984	472.026	488.071	349.688	353.994	282.847
NA	19.0618	12.1531	14.366	22.0937	41.3961	40.0748	38.7462
HMGCR	2222.38	1980.95	1893.24	2074.8	1698.33	1764.4	1515.95
NUP58	2155.11	1835.12	2234.94	2522.7	1818.16	1684.25	1494.64
RETREG2	1427.39	1607.01	1464.31	1308.55	1597.02	1797.8	1978.96
HERPUD2	773.685	787.147	690.595	846.592	871.497	954.002	1104.27
NARF	848.811	1159.22	955.34	827.511	1064.32	1343.62	1590.53
FAM174A	153.616	134.619	132.373	158.673	95.8646	101.3	85.2417
IL4I1	318.444	97.2248	162.131	110.469	34.8599	66.7913	28.091
SSH1	3558.95	2516.63	3633.58	2782.81	3918.47	5621.6	4840.37
NA	192.861	124.336	174.445	163.695	120.92	103.527	94.9282
UBASH3B	856.66	890.916	597.216	766.251	1154.73	1053.08	1620.56
TBL3	1866.94	1443.41	1851.16	1564.64	1392.22	1378.13	1150.76
IPP	155.858	154.251	162.131	167.712	102.401	132.469	109.458
SLC25A17	475.424	352.44	450.477	413.755	356.224	321.711	254.756
ZC3H7B	3275.27	3200.94	3517.62	3019.81	2841.08	2817.48	2493.32
YIPF6	547.186	550.629	542.83	500.122	388.905	395.182	457.205
ADD3-AS1	78.4898	75.7231	75.9347	79.3366	113.295	122.451	117.207
ZNF445	446.271	527.257	513.072	483.049	594.797	598.895	657.717
NA	341.991	427.228	352.994	295.253	431.391	571.066	460.111
GABARAPL1	1009.15	1070.41	901.981	1231.22	1562.16	1289.07	1718.39
MIR155HG	838.72	509.495	968.68	1052.47	601.333	430.804	249.913
FOSL2	4329.27	4269.48	3567.9	3453.65	4498.01	5273.17	6508.4
PSMB6	1430.76	1208.77	1224.19	1360.77	1108.98	1057.53	899.881
EFHD2	10666.8	10975.2	9501.07	9197.02	7728	8893.26	7599.1
IL23R	179.405	22.4365	68.7517	50.213	14.1618	20.0374	3.87462
NOLC1	5405.71	3258.9	4772.6	4609.56	3651.57	3092.44	2254.06
CASC11	1911.79	803.974	1426.34	1282.44	953.2	685.724	537.604
TMEM201	1418.42	1089.1	1515.62	1369.81	1176.52	895.003	736.178
ATG9A	733.319	893.72	910.19	767.255	925.965	1115.41	1137.2
PLAUR	288.17	277.652	292.451	242.027	124.188	189.242	189.856
MGST2	45.9726	65.4398	63.621	64.2727	91.5072	114.658	104.615
SESN2	839.841	817.062	744.981	804.413	1034.9	1015.23	1315.43
CNBP	8051.93	6060.66	6687.38	7316.04	5860.82	5366.68	4984.7
RAB11B	2044.1	2289.46	2201.08	1839.81	2368.29	2548.09	2832.35
ICAM1	6592.02	6815.08	6506.78	6786.8	4188.63	4318.06	2392.58
USP48	1218.83	1192.87	1273.45	1252.31	1526.21	1365.88	1742.61
CMC2	208.559	157.99	208.307	218.929	162.316	112.432	113.333
NA	16.8192	5.60912	13.3399	28.1193	54.4685	38.9616	41.6522
CDK5R1	122.22	132.749	128.268	100.426	119.831	220.411	249.913
USF2	1666.23	2006.2	1792.67	1742.39	2184.19	2185.19	2597.93
NUDCD1	763.594	539.411	663.915	761.23	595.886	448.615	373.901
SAC3D1	288.17	308.502	225.752	245.04	422.676	381.824	463.017
BCL11B	1604.56	1439.67	1315.52	1313.57	1031.63	974.04	997.715
GFM1	1221.08	1044.23	1025.12	1137.83	923.787	850.476	817.545
GTF2F2	550.55	415.075	484.34	519.203	391.084	384.05	321.594
TET3	3967.1	3972.19	3269.3	3269.87	2494.66	2187.41	2243.41
TAF5LP1	163.707	235.583	228.83	207.882	272.343	258.26	387.462
MTREX	1523.82	1216.24	1354.51	1553.59	1201.58	1141.02	1058.74
MIR762	588.674	763.775	503.837	427.815	328.99	361.786	429.114
BIRC3	12290.4	13346	15437.3	11676.5	7421.88	8146.31	4913.02
NKAPD1	789.383	737.6	799.366	845.588	708.091	654.555	596.692
TAGAP-AS1	735.562	841.368	611.582	739.136	589.35	386.276	477.547
MYO1E	2337.88	1718.26	1435.58	1064.52	603.512	677.932	1018.06
MSL2	1537.28	1480.81	1558.71	1444.13	1817.07	2066.08	1704.83
ZMPSTE24	1556.34	1317.21	1379.14	1565.64	1264.76	1107.62	976.405
BBS5	100.915	53.2867	83.1177	59.2514	43.5748	42.3012	21.3104
TWSG1	513.548	439.381	684.438	690.932	409.603	396.295	267.349
STAT4	2336.75	2789.6	2405.28	2933.45	3199.48	3000.04	3410.64
DHX37	1960	1369.56	1744.45	1614.85	1429.25	1252.34	1064.55
NA	91.9452	69.1792	69.7778	54.2301	101.311	109.092	123.019
NA	61.6706	72.9186	65.6732	68.2897	93.6859	82.3759	138.518
ECH1	504.577	648.788	486.392	442.879	581.724	780.345	884.382
GRPEL1	1175.1	804.909	1074.37	1054.47	810.492	808.175	689.683
HS3ST3B1	141.282	339.352	264.745	362.538	565.384	459.747	663.529
PLCB1	109.886	70.114	59.5164	80.3409	61.0048	32.2825	31.9656
TBC1D4	2082.22	602.981	1236.5	1099.67	768.007	648.989	436.864
SATB1	2903	2851.3	2557.15	2620.12	1978.3	1737.69	2256
KIF3A	513.548	812.388	869.144	819.477	507.647	484.237	455.268
AHR	1770.51	1056.38	1265.24	1667.07	961.915	860.494	659.654
PXN	4113.99	3417.83	3012.76	3739.87	5096.08	4634.2	5376.04
AKIRIN2	1489.06	1277.01	1298.07	1525.47	1568.69	1755.5	1815.26
DLEU2	395.813	404.792	385.83	478.028	356.224	331.73	258.631
DSTYK	562.884	548.759	686.491	581.467	439.016	473.105	469.798
PCOLCE	28.0321	34.5896	43.0981	54.2301	96.954	74.5836	64.8999
EYA3	833.113	875.023	1024.09	874.711	1083.92	1279.05	1168.2
NA	799.475	905.873	809.628	845.588	968.451	986.285	1001.59
ADAP1	3007.28	3214.03	1347.33	2170.21	1251.69	728.025	1487.85
GPATCH2	223.135	227.169	221.647	211.899	178.657	162.525	157.891
DENND3	3532.04	3251.42	3212.86	2850.09	4044.83	4575.2	4525.56
RHOC	1244.62	916.157	942.001	999.24	773.453	830.438	760.395
UTP15	579.703	358.049	534.621	490.079	413.961	287.203	267.349
SLC20A2	455.241	459.013	507.941	447.9	386.727	392.955	366.152
RCL1	487.758	273.912	381.726	356.513	308.292	214.845	186.951
HNRNPH2	500.092	550.629	454.582	489.075	567.562	651.215	614.128
MRTO4	1679.68	1033.95	1397.61	1442.12	1210.29	889.437	670.31
DELEC1	65.0344	97.2248	84.1438	106.452	52.2898	38.9616	65.8686
GATA3	1742.47	1909.91	1992.77	1763.48	1460.85	1588.52	1226.32
MCTP2	2701.17	2152.97	2836.26	2032.62	3009.93	4308.04	3268.24
NLRC3	1200.89	2376.4	1686.98	1528.49	2208.15	2337.7	3722.54
ATP8B4	3699.11	3745.02	4988.09	3540.02	2411.87	3185.94	2726.77
MPV17L2	333.021	284.196	346.837	382.623	287.594	223.751	201.48
CBFB	2900.76	2788.67	2379.63	3471.73	4250.73	3323.98	4623.39
TMEM143	62.7919	83.202	86.1961	84.3579	112.205	103.527	128.831
FOXO3	724.349	830.15	622.87	672.855	768.007	954.002	1119.77
RNF19A	2851.42	2525.04	2570.49	2690.41	2004.44	1885.74	1598.28
TMED8	1052.88	1037.69	1317.57	1117.74	776.721	992.964	688.714
PPP2CB	601.008	592.697	584.902	654.778	526.166	477.558	475.61
SLC25A32	127.826	124.336	123.137	153.652	108.937	80.1495	82.3357
ARHGDIB	5825.07	6262.58	5828.5	6444.34	6962.17	8052.8	7412.15
WDR77	590.916	416.945	532.569	524.224	435.748	385.163	299.315
PI4KA	1995.88	2244.58	2064.6	1797.63	2276.79	2485.75	2966.99
CFLAR-AS1	482.152	559.977	389.935	398.692	596.975	676.818	817.545
MIER3	561.763	482.385	565.406	610.591	437.927	478.671	368.089
TANGO2	540.459	563.717	539.752	534.267	683.036	635.63	663.529
SLC4A1AP	969.91	876.893	858.883	877.724	739.683	756.968	790.423
FAM91A1	1853.48	1809.88	1928.13	2075.81	1763.69	1559.58	1603.12
BIRC2	1198.65	1251.77	1183.14	1125.78	1028.37	998.53	876.633
AAMP	1758.17	1643.47	1830.64	1739.38	1525.12	1547.33	1359.99
CTLA4	199.588	426.293	250.379	270.146	444.463	578.858	825.294
BMP8B	71.7621	85.0717	81.0654	110.469	174.299	146.941	129.8
UHMK1	3656.5	3840.38	3518.65	4147.6	3333.48	3135.85	3270.18
TAF10	754.624	838.564	794.236	831.528	944.485	1006.32	918.285
PPP1CB	4674.63	4131.12	4051.22	4229.95	3502.33	3643.46	3370.92
CYCS	2443.28	1860.36	2286.25	2744.65	2028.41	1650.86	1436.52
NA	32.5172	14.0228	28.732	42.179	67.541	54.5462	58.1193
CYBA	4886.55	6543.04	5111.23	4718.02	6347.76	6712.52	8280.07
UBXN10	98.6729	179.492	82.0916	93.3963	43.5748	34.5088	76.5238
ODC1	4595.02	2300.67	3839.83	3278.91	2317.09	2529.16	1501.42
SNX9	1012.52	935.789	1032.3	846.592	1095.91	1575.16	1662.21
BNIP1	206.316	134.619	154.948	167.712	120.92	103.527	88.1476
ZYX	2854.79	3616.95	3207.73	3655.51	4166.84	4310.26	4267.9
AMDHD2	207.437	222.495	270.902	199.848	298.488	345.088	353.559
PACS2	524.761	534.736	532.569	475.015	602.422	692.403	807.859
DOCK9	210.801	279.521	340.68	305.295	444.463	400.748	370.995
HDAC6	620.07	530.997	557.196	573.433	727.7	712.44	730.366
SGSH	65.0344	189.775	106.719	97.4133	179.746	175.884	434.926
NA	345.355	316.915	348.889	354.504	537.06	739.157	400.055
ICA1L	126.705	127.14	133.399	149.635	104.58	86.8287	95.8969
TTLL1	15.698	22.4365	19.4967	9.03835	30.5024	28.9429	38.7462
KBTBD7	52.7003	73.8534	54.3857	64.2727	75.1666	105.753	120.113
CRIM1	1692.02	1427.52	1215.98	1320.6	837.726	820.42	1210.82
NA	21.3044	35.5244	16.4183	57.2429	59.9154	76.81	77.4924
NEU3	794.99	535.671	734.719	812.447	591.528	528.764	395.211
INTS13	921.695	792.756	877.353	893.792	726.61	769.213	648.03
RGS14	697.438	761.906	582.85	684.906	799.598	831.552	1386.15
EPB41	1507	1493.9	1218.03	1375.84	1678.72	1689.82	1749.39
FTH1	8138.27	9340.12	9058.8	7986.89	9317.39	12682.6	11491.2
RLF	948.606	841.368	817.837	898.814	932.502	1137.68	1173.04
MYO1F	2382.73	4348	2872.18	2623.13	3532.83	4540.69	5944.64
RPS6KA5	707.53	738.534	573.615	695.953	543.596	480.897	562.789
LOC100505501	177.163	130.88	175.471	184.784	222.232	227.09	230.54
MORN2	41.4875	27.1108	23.6013	42.179	13.0725	17.811	11.6239
NOP53-AS1	61.6706	35.5244	29.7582	54.2301	103.49	79.0364	60.0566
FBXO32	58.3067	85.0717	54.3857	61.2599	95.8646	100.187	135.612
NA	125.584	284.196	221.647	160.682	260.36	293.882	483.359
VCP	6346.46	6027	5886.99	5926.14	5047.06	5297.66	4960.48
FAM13A-AS1	45.9726	52.3518	29.7582	24.1023	61.0048	61.2254	135.612
PELI1	1003.55	683.378	923.53	840.566	1152.55	1324.69	1416.17
TRAF1	12486.6	12673.8	12082.9	12097.3	8588.6	7822.37	4267.9
NA	235.469	244.932	200.098	244.035	258.181	327.277	327.406
ERCC1	1513.73	1069.47	1258.05	1144.86	1007.67	961.795	998.684
ME2	1444.21	1268.6	1399.66	1498.36	1268.03	1146.58	1135.26
ESF1	473.182	316.915	448.425	496.105	359.492	280.523	266.38
ZNF330	727.713	514.17	594.138	621.638	449.91	506.501	444.613
NOL6	2458.97	1516.33	2165.16	1863.91	1631.88	1338.05	1114.92
SLFN12L	1050.64	1288.23	1403.77	1276.42	1721.21	1392.6	2046.77
NA	405.905	313.176	417.641	360.53	300.666	270.505	179.201
IREB2	1863.57	1825.77	2035.87	1888.01	1671.1	1631.93	1517.88
SELENOT	2035.13	2063.22	1797.81	1954.29	1714.67	1531.75	1590.53
GRWD1	1919.64	1316.27	1771.13	1632.93	1395.48	1188.88	1027.74
NAPG	576.34	492.668	525.386	603.561	457.536	368.465	432.02
NA	114.371	158.925	146.739	111.473	180.836	161.412	251.85
IDH3A	960.94	933.919	888.641	1093.64	880.212	686.837	590.88
ARF5	1653.89	1580.84	1617.2	1571.67	1854.11	1892.42	1826.88
ZBTB32	9823.56	5470.76	9428.21	8159.62	5524.2	4113.23	2531.1
GOSR1	1166.13	1129.3	1106.18	1209.13	1027.28	966.247	967.687
SLC25A22	1817.6	1252.7	1864.5	1615.86	1391.13	1134.34	1093.61
UBE2G2	2497.1	2115.57	2293.43	2477.51	2090.5	1820.06	1863.69
NA	135.675	163.599	190.863	206.878	272.343	238.222	293.503
ANKRD46	309.474	229.974	265.771	236.001	193.908	179.223	158.859
XKR8	187.254	181.362	219.595	229.976	271.253	286.089	278.004
MOB1B	636.889	504.821	566.432	616.616	493.485	418.559	419.428
TSC22D4	2602.5	3323.4	2705.94	2835.03	4259.44	3289.47	4664.08
CASP4	577.461	688.987	539.752	571.424	708.091	701.309	825.294
KATNAL1	296.019	367.398	241.144	360.53	447.731	361.786	570.538
GNE	507.941	430.033	480.236	465.977	389.995	380.71	309.97
MRPL52	871.237	664.681	807.576	923.92	629.656	627.838	556.977
VAPA	2372.64	1987.5	2100.52	2310.8	1920.56	1755.5	1710.65
CHST7	1041.67	482.385	856.831	310.317	254.913	405.201	328.374
SAP30L-AS1	143.524	156.121	151.869	147.626	183.014	197.034	208.261
BTD	260.138	287.935	333.497	313.329	382.369	404.087	366.152
NA	5.60642	12.1531	14.366	18.0767	30.5024	27.8297	33.9029
BIN2	1650.53	1885.6	1632.6	1590.75	1847.57	1972.57	2425.51
MTPAP	736.683	566.521	746.007	616.616	507.647	567.726	391.337
ZNF771	771.443	629.157	701.883	627.663	578.456	528.764	437.832
CD99	139.039	1530.36	3698.22	160.682	107.848	164.752	158.859
GEM	2339	900.264	758.321	1791.6	695.019	231.543	463.986
SNX29	172.678	226.235	208.307	159.677	342.062	301.674	329.343
ABHD15	797.232	1044.23	871.197	868.686	978.255	1134.34	1417.14
RNF6	1320.87	1137.72	1201.62	1320.6	1095.91	1088.7	965.749
KBTBD8	414.875	270.173	312.974	397.687	269.075	221.524	227.634
CD44	19997	19990.9	15530.7	19365.2	15238.1	13075.5	13842.1
SPRED2	1232.29	567.456	494.602	288.223	173.21	199.261	347.747
GEMIN5	1320.87	762.841	1149.28	1138.83	843.173	818.193	529.855
PCIF1	1259.2	1079.76	1199.56	1126.78	1329.03	1545.11	1378.4
NOP58	2787.51	2033.31	2655.66	2468.47	2079.61	1999.29	1474.29
MLF2	2203.32	1851.01	2076.92	2081.83	1713.58	1861.25	1542.1
PSMD3	3083.53	2788.67	3076.38	2875.2	2541.5	2620.44	2240.5
ATN1	3590.35	3414.09	3151.29	3410.47	2980.52	2608.2	2762.61
RAD9B	300.504	191.645	239.092	250.061	188.461	172.544	141.424
NR2C2	1583.25	1714.52	1606.94	1752.44	1912.94	1810.04	1953.78
CCDC163	41.4875	71.9837	62.5948	50.213	89.3284	79.0364	129.8
RABGGTB	1024.85	705.815	889.667	904.839	751.666	529.878	647.062
TFB2M	580.825	303.827	416.615	456.939	348.599	288.316	230.54
STAT5A	9521.94	7789.2	9167.57	8280.13	7006.83	6873.94	4267.9
ADIPOR1	1588.86	1518.2	1445.84	1632.93	1341.02	1379.24	1313.5
TSEN2	226.499	141.163	191.889	188.801	140.529	115.772	84.273
TRADD	757.987	1025.53	815.785	708.004	1005.49	1007.44	1359.99
SWI5	65.0344	73.8534	63.621	68.2897	105.669	81.2627	117.207
NA	123.341	103.769	73.8824	82.3494	157.959	198.147	118.176
PINX1	182.769	114.987	178.549	192.818	114.384	119.111	90.085
TMEM64	1684.17	1869.71	1524.85	2092.88	1405.29	1213.38	1075.21
GABPB1-IT1	300.504	295.414	243.196	253.074	344.241	353.994	523.074
SLC39A8	2556.53	2173.53	2097.44	2025.59	1631.88	1800.03	1848.19
PMM2	1065.22	769.385	954.314	921.912	834.458	653.441	592.817
STX12	458.605	499.212	442.268	510.165	389.995	301.674	387.462
C1orf43	2318.81	1979.09	2111.81	2230.46	1859.56	1843.44	1679.65
RASSF1-AS1	130.069	212.212	212.412	173.737	251.645	289.429	382.619
TP53RK	890.299	723.577	785	832.532	635.103	645.649	648.03
PEAK3	16.8192	115.922	56.4379	65.277	108.937	146.941	286.722
NA	2122.59	1725.74	1714.69	1938.22	2524.07	2504.67	2779.07
NLRP1	537.095	722.642	683.412	607.578	798.509	821.533	1416.17
HS1BP3	121.099	162.665	98.5099	145.618	197.176	166.978	216.01
ZDHHC14	971.031	1760.33	931.739	855.63	1623.16	1837.87	2990.24
COPS7A	409.268	372.072	406.353	396.683	322.454	343.975	306.095
PMPCA	1724.53	1485.48	1204.69	1321.61	1071.94	1018.57	1094.58
PLEKHB2	3176.6	2949.46	3048.68	3406.45	2854.15	2589.28	2496.23
ELF1	2714.63	2577.39	2545.86	2694.43	2773.54	3060.15	2997.99
SUPV3L1	1088.77	784.342	808.602	1061.5	1373.7	1067.55	1547.91
TM7SF3	624.555	770.319	563.353	588.497	788.705	711.327	1041.3
POP1	848.811	701.14	895.824	840.566	690.661	701.309	496.92
BABAM2	263.502	385.16	312.974	327.389	404.157	428.577	444.613
ISOC2	359.932	384.225	325.288	374.589	324.633	248.241	231.509
HNRNPUL1	6808.43	7003.92	7061.93	6770.73	7550.43	8854.3	7882.92
DISC1	6.7277	14.9577	11.2876	4.01704	19.6087	24.4901	37.7776
BCL2A1	602.129	579.609	840.412	722.064	427.033	423.012	181.139
KLHL42	558.399	543.15	565.406	537.28	456.446	410.766	475.61
HINT3	540.459	398.248	405.327	477.024	366.029	342.862	331.28
ANKRD40	1084.28	916.157	992.282	1157.91	895.463	867.174	772.018
KIF5B	3182.2	2924.22	2800.35	3261.84	2573.09	2410.05	2430.36
GTPBP6	39.2449	169.209	496.654	397.687	32.6811	35.622	51.3387
SEMA4A	1213.23	1874.38	580.798	503.135	275.611	310.58	479.484
LOC100506274	52.7003	34.5896	75.9347	60.2557	21.7874	34.5088	14.5298
NA	91.9452	71.9837	68.7517	65.277	100.222	122.451	101.709
TIMM9	409.268	238.388	290.399	346.47	234.215	227.09	207.292
OSBPL7	349.84	420.684	402.249	270.146	420.497	497.595	691.62
ABCE1	3138.47	2065.09	2654.64	2810.93	2223.41	1960.32	1446.2
PPIL4	392.449	383.29	395.066	408.734	324.633	338.409	233.446
MIR12136	7304.04	8113.6	6336.44	8792.3	10393.7	10027.6	9443.42
ATP6V1E1	1305.17	1382.65	1182.12	1368.81	1044.71	1141.02	1111.05
SERPINF1	29.1534	50.4821	52.3334	39.1662	67.541	55.6594	88.1476
PSMD1	2887.3	2409.12	2675.16	2883.23	2325.81	2203	1977.99
NA	111.007	142.098	175.471	171.729	221.142	208.166	266.38
GLRX	341.991	416.945	299.634	327.389	446.642	520.972	530.823
QRSL1	391.328	310.371	357.098	382.623	303.934	278.297	250.882
RPL7L1	3450.19	2639.09	3655.13	3424.53	2727.78	2749.57	2136.85
ZC3H12C	1468.88	751.622	925.582	632.684	465.161	592.216	321.594
ATP7A	306.11	363.658	231.909	306.3	344.241	417.446	482.39
CCT2	3937.95	2611.05	3334.97	3388.38	2836.72	2473.5	1933.44
TSR1	2267.23	1506.05	2182.61	2017.56	1631.88	1590.75	1178.85
NA	106.522	126.205	93.3791	91.3877	130.725	141.375	181.139
NA	2580.07	3654.34	2996.34	2752.68	2134.08	2353.28	2270.53
NA	2002.61	2841.96	2256.49	2286.7	1644.95	1849.01	1890.82
GADD45B	2780.78	3020.51	3962.97	3052.95	1992.46	2224.15	1015.15
B3GNT2	784.898	1037.69	740.876	916.89	661.248	523.198	629.626
DDX47	1320.87	966.639	1253.95	1257.33	1007.67	891.664	854.354
NA	7.84898	6.54398	11.2876	7.02983	19.6087	15.5846	26.1537
CERS6-AS1	800.596	845.108	600.294	686.914	538.149	429.691	504.669
ARHGAP4	1347.78	1556.53	1836.8	1372.82	1936.9	2127.3	2143.63
MZT1	719.864	559.977	734.719	834.541	580.635	448.615	376.807
C1orf122	1456.55	1061.99	1162.62	1186.03	1022.92	913.928	828.2
OTUD6B	428.33	309.437	409.432	428.819	322.454	276.071	196.637
SPTY2D1	1727.9	1741.63	1507.41	2122	1593.75	1339.17	1177.89
NARS1	2168.56	1850.08	2280.09	2320.85	1951.06	1769.97	1628.31
USP12	2981.49	2093.14	2336.53	2716.53	1999	1736.57	1794.92
TOMM70	1911.79	1489.22	1728.03	1689.17	1466.29	1413.75	1155.61
DNAJB11	771.443	854.456	720.353	847.596	652.533	644.536	668.372
MB	37.0023	43.9381	6.15687	22.0937	4.35748	4.45275	8.7179
BRK1	1453.18	1562.14	1328.86	1434.08	1609	1708.74	1720.33
RNF25	469.818	400.117	450.477	397.687	371.475	328.391	335.155
NA	267.987	148.642	161.105	208.886	142.708	123.564	116.239
ETF1	3575.77	2469.88	3144.11	3222.67	2690.75	2483.52	2004.15
NA	17.9405	50.4821	21.549	11.0469	45.7536	38.9616	136.58
USP46	210.801	195.384	219.595	233.993	143.797	175.884	146.267
NA	177.163	168.274	134.425	135.575	94.7753	103.527	115.27
CIAPIN1	1126.89	912.417	1148.26	1082.59	925.965	913.928	776.862
CP	78.4898	82.2671	65.6732	98.4176	107.848	115.772	125.925
WDR3	1587.74	968.508	1276.52	1406.97	1087.19	955.115	789.454
PUM3	1149.32	631.961	1055.9	1071.55	801.777	672.366	488.202
BICRAL	595.401	773.124	662.889	754.2	773.453	911.701	922.16
FBXO8	216.408	207.538	245.249	220.937	175.389	170.318	157.891
CHST14	363.296	328.134	332.471	308.308	393.263	458.634	429.114
LGALS9C	33.6385	51.417	15.3922	20.0852	6.53623	10.0187	17.4358
NA	259.016	317.85	291.425	342.453	236.393	169.205	189.856
NA	168.192	200.059	138.529	88.375	140.529	320.598	413.616
FSD1	214.165	186.036	215.49	130.554	224.41	330.617	410.71
NA	879.086	971.313	897.876	859.647	1027.28	1009.66	1208.88
NA	114.371	213.147	96.4576	123.524	173.21	204.827	400.055
CCNJ	353.204	222.495	267.824	317.346	230.947	189.242	201.48
CAMK2D	885.814	960.095	624.922	791.358	581.724	533.217	582.162
ARL8B	1880.39	1644.41	1860.4	1927.18	1637.32	1520.62	1472.36
LTB4R2	189.497	203.798	231.909	167.712	209.159	349.541	363.246
SNRPB2	1010.28	1025.53	931.739	1160.93	884.569	849.363	747.802
NACC1	6978.87	6940.35	6236.91	5885.97	5385.85	5884.31	4401.57
NA	56.0642	47.6775	68.7517	70.2983	35.9492	33.3956	30.997
IFNGR1	534.852	431.902	340.68	582.471	709.18	611.14	801.078
SUCLG2-DT	10.0915	17.7622	13.3399	18.0767	25.0555	22.2638	54.2447
BTG2	5814.97	7321.77	6617.61	6166.16	3988.19	4176.68	4299.86
ZNF483	7.84898	13.088	26.6798	19.081	38.128	52.3198	41.6522
NA	35.8811	31.785	50.2811	46.196	54.4685	72.3572	68.7745
