# Supplementary material for: Cortisol-resistant CAR-NK cells overcome steroid-induced immunosuppression in lung cancer
Source: Signal Transduct Target Ther. 2026 Apr 9;11:128. doi: 10.1038/s41392-026-02638-z (PMC13066642; doi:10.1038/s41392-026-02638-z)
Supplement: Supplementary file 5 — Data Set 4 [file 41392_2026_2638_MOESM5_ESM.xlsx]

## Sheet: HSD11B1_degs tam
symbol	p_val	log2FoldChange	pct.1	pct.2	padj
HSD11B1	0	16.8961	1	0	0
CHI3L1	1.45e-185	2.75283	0.378	0.079	1.04e-180
WARS	5.61e-92	1.22778	0.582	0.243	4.05e-87
CXCL9	3.81e-91	1.84705	0.371	0.121	2.75e-86
FBP1	1.18e-80	1.06562	0.725	0.394	8.51e-76
GSN	7.52e-75	0.900852	0.816	0.495	5.42e-70
LTA4H	1.61e-67	0.924403	0.641	0.33	1.16e-62
MREG	1.52e-64	1.78367	0.165	0.038	1.09e-59
ATP5B	2.76e-62	0.684057	0.617	0.309	1.99e-57
ANXA11	8.36e-60	0.795132	0.648	0.349	6.03e-55
IL4I1	3.1e-59	1.05376	0.468	0.212	2.23e-54
ATP5A1	2.15e-56	0.762206	0.518	0.245	1.55e-51
ITGB2	1.59e-55	0.683198	0.933	0.696	1.15e-50
SLAMF7	2.53e-54	0.916605	0.32	0.121	1.83e-49
PSME2	6.76e-53	0.829231	0.703	0.417	4.87e-48
CD40	3.65e-52	0.892836	0.39	0.168	2.63e-47
EVL	4.19e-52	0.815632	0.475	0.229	3.02e-47
TWF2	2.91e-47	0.717474	0.445	0.209	2.1e-42
DNPH1	6.64e-47	0.665905	0.427	0.194	4.79e-42
GM2A	1.26e-46	0.661544	0.761	0.476	9.09e-42
GLIPR2	1.05e-45	0.623134	0.582	0.314	7.6e-41
SERPINA1	1.56e-45	0.708568	0.787	0.524	1.12e-40
SLAMF8	4.91e-45	0.720278	0.508	0.265	3.54e-40
IDO1	7.31e-45	1.3676	0.104	0.023	5.27e-40
SCPEP1	9.56e-44	0.575271	0.628	0.356	6.9e-39
LIPA	2.08e-43	0.647089	0.768	0.501	1.5e-38
ARPC1B	5.47e-43	0.567576	0.839	0.601	3.95e-38
LAP3	6.6e-42	0.620059	0.67	0.403	4.76e-37
SPN	5.85e-41	0.802933	0.345	0.154	4.22e-36
CALR	6.77e-41	0.54317	0.852	0.616	4.88e-36
NEK6	1.16e-40	0.734778	0.372	0.172	8.4e-36
SDHD	1.57e-40	0.622565	0.413	0.201	1.13e-35
CAMK1	1.67e-40	0.846569	0.326	0.143	1.2e-35
ATP5G3	1.79e-40	0.621252	0.584	0.334	1.29e-35
CXCL11	6.72e-40	1.42468	0.118	0.03	4.85e-35
HAPLN3	1.01e-39	1.38367	0.129	0.035	7.31e-35
BCAP31	1.12e-39	0.505462	0.736	0.472	8.09e-35
TAP1	1.59e-39	0.766475	0.379	0.181	1.15e-34
MYDGF	5.28e-39	0.645261	0.573	0.332	3.81e-34
CHCHD10	1.03e-38	0.517354	0.68	0.421	7.41e-34
CLEC10A	1.31e-38	0.854852	0.268	0.11	9.44e-34
SLC25A5	1.55e-38	0.595316	0.723	0.469	1.12e-33
GHITM	3.02e-38	0.453475	0.588	0.333	2.18e-33
STAT1	3.77e-38	0.698822	0.622	0.389	2.72e-33
TXN	8.96e-38	0.678354	0.802	0.545	6.46e-33
HLA.DQA2	2.89e-37	1.47204	0.213	0.081	2.09e-32
SDHB	3.66e-37	0.658722	0.456	0.238	2.64e-32
PPA1	4e-37	0.709576	0.426	0.215	2.89e-32
LGALS2	5.19e-37	1.19988	0.183	0.063	3.75e-32
HLA.DMB	5.8e-37	0.594211	0.504	0.276	4.18e-32
CTSH	6.79e-37	0.518507	0.815	0.561	4.9e-32
HLA.F	7.15e-37	0.684111	0.334	0.152	5.16e-32
EIF5A	7.66e-37	0.546577	0.593	0.351	5.53e-32
CYC1	1.25e-36	0.570819	0.457	0.242	9.01e-32
PGD	2.36e-36	0.497133	0.592	0.344	1.7e-31
CYP27A1	9.24e-36	0.669124	0.427	0.223	6.67e-31
ATP5F1	1.31e-35	0.344022	0.533	0.294	9.48e-31
FLNA	1.84e-35	0.537448	0.613	0.36	1.33e-30
PLEKHO1	2.35e-35	0.490099	0.468	0.247	1.69e-30
MTHFD2	3.06e-35	0.598073	0.434	0.227	2.21e-30
VAMP5	3.36e-35	0.738459	0.482	0.269	2.43e-30
FKBP5	3.68e-35	0.361984	0.47	0.249	2.65e-30
UBE2J1	3.85e-35	0.668459	0.389	0.193	2.78e-30
GBP1	4.86e-35	0.87977	0.477	0.264	3.5e-30
CHST11	5.79e-35	0.582066	0.376	0.186	4.18e-30
PTPMT1	1.25e-34	0.806128	0.312	0.144	8.98e-30
LPL	2.43e-34	1.20915	0.268	0.119	1.75e-29
QPCT	2.57e-34	1.26157	0.195	0.073	1.85e-29
FKBP1A	3.13e-34	0.381261	0.745	0.48	2.26e-29
HLA.DQA1	3.34e-34	0.69898	0.474	0.273	2.41e-29
PEA15	3.63e-34	0.316633	0.625	0.368	2.62e-29
LYZ	4.97e-34	0.601746	0.949	0.853	3.59e-29
LIMD2	9.22e-34	0.7026	0.26	0.111	6.65e-29
AQP3	9.37e-34	0.552437	0.206	0.078	6.76e-29
MT2A	1.27e-33	0.379122	0.724	0.468	9.19e-29
MDH1	1.37e-33	0.601607	0.445	0.238	9.88e-29
ANXA2	1.91e-33	0.443478	0.957	0.806	1.38e-28
IL18BP	3.26e-33	0.742503	0.272	0.119	2.35e-28
RAB13	3.5e-33	0.498407	0.559	0.332	2.53e-28
ATP5G1	4.21e-33	0.716534	0.337	0.162	3.03e-28
IL32	5.73e-33	0.915456	0.25	0.107	4.13e-28
SLC39A8	9.3e-33	0.899966	0.235	0.097	6.7e-28
MMP7	1.07e-32	1.96084	0.103	0.028	7.68e-28
IL2RG	1.12e-32	0.529757	0.38	0.19	8.08e-28
TALDO1	1.68e-32	0.594685	0.625	0.395	1.21e-27
PGAM1	2.09e-32	0.424798	0.501	0.281	1.51e-27
PSMB8	2.37e-32	0.541069	0.473	0.262	1.71e-27
PRDX1	2.48e-32	0.721142	0.876	0.653	1.79e-27
PSMA5	3.11e-32	0.446197	0.411	0.215	2.24e-27
SERPING1	3.3e-32	0.62221	0.596	0.369	2.38e-27
ALAS1	3.47e-32	0.857683	0.283	0.128	2.5e-27
HSD3B7	3.72e-32	0.551481	0.305	0.142	2.69e-27
MYOF	6.98e-32	0.611388	0.319	0.15	5.04e-27
IL3RA	7.3e-32	0.788787	0.224	0.092	5.27e-27
TIMM17A	8.57e-32	0.584125	0.301	0.141	6.18e-27
ATOX1	9.04e-32	0.431135	0.716	0.448	6.52e-27
TUBB6	9.8e-32	0.665712	0.327	0.156	7.07e-27
RNH1	1.06e-31	0.442267	0.696	0.438	7.64e-27
ALDH2	1.29e-31	0.62653	0.581	0.352	9.34e-27
RARRES3	2.78e-31	0.768975	0.35	0.177	2.01e-26
CDC37	4.03e-31	0.329656	0.526	0.297	2.91e-26
CD38	5.02e-31	0.840664	0.172	0.063	3.62e-26
SLC17A9	5.21e-31	1.33178	0.111	0.032	3.76e-26
TSPO	5.68e-31	0.422748	0.839	0.589	4.09e-26
ITGAX	6.58e-31	0.485628	0.545	0.32	4.74e-26
GALM	1.1e-30	0.635033	0.379	0.196	7.94e-26
SORT1	1.45e-30	0.774356	0.357	0.184	1.04e-25
PHB2	2.21e-30	0.320697	0.475	0.265	1.59e-25
TUBB	3.01e-30	0.358241	0.795	0.554	2.17e-25
HK3	6.33e-30	0.762755	0.227	0.097	4.56e-25
STIP1	6.83e-30	0.398635	0.371	0.189	4.93e-25
FGR	9.38e-30	0.372322	0.402	0.214	6.76e-25
PRDX3	9.4e-30	0.532041	0.481	0.269	6.78e-25
RGCC	9.57e-30	0.40022	0.613	0.375	6.9e-25
SUSD6	1.51e-29	0.418971	0.301	0.143	1.09e-24
CEBPA	1.71e-29	0.678639	0.266	0.123	1.23e-24
SDF2L1	1.83e-29	0.458013	0.427	0.229	1.32e-24
SEC61A1	1.92e-29	0.382916	0.371	0.191	1.38e-24
YIF1A	2.21e-29	0.605572	0.309	0.15	1.6e-24
TLR8	2.37e-29	1.23203	0.191	0.076	1.71e-24
SNX17	2.73e-29	0.522702	0.368	0.19	1.97e-24
LILRB4	3.12e-29	0.479565	0.659	0.421	2.25e-24
RPS6KA1	3.16e-29	0.620004	0.32	0.158	2.28e-24
MMP9	3.31e-29	0.435154	0.382	0.201	2.39e-24
STOM	4.3e-29	0.422211	0.475	0.274	3.1e-24
PKM	4.8e-29	0.362338	0.868	0.645	3.46e-24
ATP5O	4.98e-29	0.511877	0.474	0.271	3.59e-24
TREM2	8.2e-29	0.478118	0.672	0.435	5.92e-24
SLC25A3	1.61e-28	0.314853	0.709	0.461	1.16e-23
FDX1	1.61e-28	0.726996	0.354	0.183	1.16e-23
HMOX2	2.07e-28	0.78059	0.21	0.088	1.49e-23
P4HB	3.1e-28	0.334004	0.732	0.489	2.23e-23
LSM4	3.59e-28	0.516566	0.4	0.219	2.59e-23
EFHD2	3.61e-28	0.3074	0.61	0.369	2.6e-23
HVCN1	3.62e-28	0.564354	0.326	0.164	2.61e-23
CYBB	3.87e-28	0.427363	0.827	0.586	2.79e-23
G6PD	5.56e-28	0.471392	0.293	0.14	4.01e-23
MYD88	8.09e-28	0.234207	0.365	0.188	5.83e-23
ETHE1	8.18e-28	0.551626	0.345	0.178	5.9e-23
MRPL12	1.27e-27	0.616087	0.262	0.121	9.13e-23
UQCRC1	1.45e-27	0.630955	0.448	0.257	1.05e-22
CLEC12A	2.65e-27	0.678676	0.253	0.115	1.91e-22
PRELID1	2.77e-27	0.266923	0.598	0.363	2e-22
CYB561A3	2.91e-27	0.610614	0.251	0.115	2.1e-22
CD44	2.99e-27	0.394151	0.823	0.611	2.16e-22
GBP5	3.16e-27	0.765113	0.254	0.118	2.28e-22
SLC31A2	3.47e-27	0.546941	0.435	0.252	2.5e-22
CD9	4.17e-27	0.494613	0.654	0.44	3.01e-22
MRPL4	4.76e-27	0.623453	0.228	0.101	3.44e-22
TOMM40	5.41e-27	0.628538	0.276	0.133	3.9e-22
UBE2L6	5.51e-27	0.407405	0.548	0.333	3.97e-22
ACE	7.81e-27	0.572119	0.305	0.152	5.63e-22
C20orf24	8.31e-27	0.436363	0.43	0.246	5.99e-22
TUBA1B	2.08e-26	0.398528	0.915	0.734	1.5e-21
NECAP2	2.18e-26	0.246182	0.452	0.253	1.57e-21
CORO1C	2.85e-26	0.404857	0.51	0.304	2.05e-21
SPAG7	2.89e-26	0.197677	0.357	0.187	2.08e-21
ATP5D	3.16e-26	0.406712	0.422	0.232	2.28e-21
TOMM22	3.47e-26	0.448798	0.359	0.19	2.5e-21
PDHB	3.53e-26	0.815745	0.205	0.088	2.54e-21
DESI1	3.71e-26	0.646047	0.245	0.113	2.68e-21
DHRS4L2	4.61e-26	0.662225	0.217	0.095	3.33e-21
ILF2	4.85e-26	0.301292	0.357	0.188	3.5e-21
GDI2	5.84e-26	0.170055	0.668	0.423	4.21e-21
ALDOA	6.84e-26	0.511081	0.582	0.367	4.93e-21
ENO1	7.22e-26	0.347383	0.897	0.682	5.21e-21
NR1H3	8.35e-26	0.542375	0.321	0.164	6.02e-21
IGF2R	8.55e-26	0.358669	0.37	0.198	6.16e-21
PHPT1	8.59e-26	0.462806	0.46	0.265	6.2e-21
EMC10	9.31e-26	0.295681	0.434	0.244	6.71e-21
OAZ2	9.52e-26	0.354343	0.396	0.218	6.87e-21
ERP44	1.01e-25	0.342907	0.463	0.267	7.27e-21
SQRDL	1.03e-25	1.01385	0.255	0.126	7.4e-21
LGALS9	1.18e-25	0.384716	0.593	0.377	8.51e-21
ABI3	1.35e-25	0.443343	0.35	0.186	9.7e-21
TMEM138	1.38e-25	0.607964	0.232	0.106	9.98e-21
FERMT3	1.54e-25	0.3172	0.496	0.292	1.11e-20
TAP2	1.77e-25	0.607216	0.239	0.11	1.28e-20
PARK7	2.05e-25	0.293408	0.626	0.397	1.48e-20
SPARC	2.13e-25	0.907641	0.25	0.121	1.54e-20
PSMB10	2.36e-25	0.566007	0.249	0.117	1.7e-20
UQCR11	2.45e-25	0.367423	0.801	0.561	1.77e-20
ATP5L	3.52e-25	0.341372	0.666	0.422	2.54e-20
HSPA5	3.83e-25	0.322981	0.757	0.529	2.76e-20
HEXB	4.01e-25	0.322289	0.754	0.522	2.9e-20
MANF	4.7e-25	0.39285	0.326	0.168	3.39e-20
PPT1	5.18e-25	0.346397	0.768	0.536	3.74e-20
DNAJB11	5.88e-25	0.520466	0.304	0.155	4.24e-20
GRHPR	7.44e-25	0.435117	0.297	0.148	5.37e-20
RAC2	7.49e-25	0.288688	0.44	0.251	5.4e-20
MVP	7.49e-25	0.327256	0.35	0.184	5.4e-20
ACAA2	7.69e-25	0.402182	0.338	0.178	5.55e-20
PDIA6	8.82e-25	0.353664	0.657	0.436	6.36e-20
PLBD1	9.08e-25	0.502546	0.391	0.219	6.55e-20
DCSTAMP	1.08e-24	0.95435	0.103	0.033	7.82e-20
CYCS	1.2e-24	0.241282	0.657	0.424	8.64e-20
ATP6V1B2	1.27e-24	0.259096	0.582	0.365	9.13e-20
KARS	1.29e-24	0.213101	0.368	0.199	9.3e-20
G0S2	1.88e-24	0.595817	0.475	0.295	1.35e-19
AKR1A1	1.89e-24	0.291539	0.624	0.4	1.36e-19
ACO2	1.93e-24	0.50395	0.277	0.138	1.39e-19
CCDC115	2.24e-24	0.535351	0.28	0.141	1.61e-19
ECHS1	2.27e-24	0.367367	0.433	0.249	1.64e-19
LMAN2	2.34e-24	0.273518	0.503	0.302	1.69e-19
IGFLR1	2.38e-24	0.540048	0.181	0.075	1.72e-19
DPP3	2.49e-24	0.51951	0.18	0.075	1.8e-19
PHB	2.66e-24	0.40369	0.368	0.203	1.92e-19
IL15RA	3.39e-24	0.944979	0.124	0.044	2.44e-19
HADHB	3.41e-24	0.373912	0.42	0.242	2.46e-19
CD47	3.9e-24	0.352314	0.505	0.303	2.81e-19
RPS4Y1	4.08e-24	0.538764	0.407	0.231	2.95e-19
RAP1B	4.63e-24	0.310101	0.558	0.35	3.34e-19
DBNL	4.75e-24	0.264558	0.459	0.265	3.43e-19
EMC7	5.99e-24	0.363828	0.353	0.19	4.32e-19
RTFDC1	6.38e-24	0.436258	0.284	0.144	4.6e-19
TUFM	6.61e-24	0.306288	0.438	0.253	4.77e-19
RCC2	6.62e-24	0.4725	0.266	0.133	4.77e-19
EIF5AL1	7.18e-24	0.577077	0.163	0.066	5.18e-19
ZC3H12A	7.23e-24	0.372958	0.332	0.177	5.22e-19
PRKCD	7.28e-24	0.352555	0.264	0.128	5.25e-19
SLC7A7	7.79e-24	0.370441	0.567	0.358	5.62e-19
TFRC	9.91e-24	0.125318	0.587	0.361	7.15e-19
PLXNA1	1.12e-23	0.801086	0.139	0.052	8.07e-19
METTL1	1.13e-23	0.704951	0.117	0.04	8.12e-19
APMAP	1.25e-23	0.602712	0.394	0.222	9e-19
C15orf48	1.3e-23	0.269544	0.651	0.427	9.37e-19
ITPA	1.46e-23	0.408655	0.297	0.152	1.05e-18
CSTB	1.58e-23	0.29052	0.927	0.736	1.14e-18
GNB2	1.68e-23	0.277135	0.555	0.334	1.21e-18
CDK2AP2	1.77e-23	0.351049	0.299	0.155	1.27e-18
ATP6AP2	2.09e-23	0.331357	0.734	0.496	1.51e-18
LCP1	2.31e-23	0.283826	0.779	0.558	1.67e-18
EEF2	2.33e-23	0.261149	0.755	0.54	1.68e-18
NDUFV1	3.23e-23	0.413527	0.293	0.149	2.33e-18
ALCAM	3.27e-23	0.369746	0.547	0.341	2.36e-18
GABARAPL2	3.78e-23	0.24872	0.441	0.256	2.72e-18
PFKP	4.23e-23	0.579314	0.234	0.11	3.05e-18
ATP6AP1	5.32e-23	0.214283	0.705	0.462	3.84e-18
PSMD8	5.41e-23	0.279683	0.532	0.326	3.9e-18
UQCRFS1	5.47e-23	0.397469	0.407	0.234	3.94e-18
TRAPPC4	5.55e-23	0.415768	0.22	0.102	4.01e-18
TYMP	5.72e-23	0.369154	0.886	0.678	4.13e-18
PTGES2	5.74e-23	0.382802	0.195	0.086	4.14e-18
DDOST	7.11e-23	0.328127	0.376	0.211	5.13e-18
ADGRE2	7.13e-23	0.353844	0.306	0.161	5.15e-18
DBI	7.82e-23	0.310767	0.808	0.601	5.64e-18
PPP1CA	9.44e-23	0.304069	0.54	0.326	6.81e-18
NUCB1	1.13e-22	0.258999	0.588	0.367	8.13e-18
TNS3	1.14e-22	0.374822	0.378	0.214	8.25e-18
INHBA	1.2e-22	0.382646	0.31	0.166	8.66e-18
MDH2	1.33e-22	0.344253	0.423	0.246	9.63e-18
SRI	1.46e-22	0.3636	0.404	0.237	1.05e-17
COX5A	1.56e-22	0.286626	0.687	0.467	1.12e-17
AGTRAP	1.7e-22	0.528681	0.342	0.189	1.22e-17
TAPBP	1.74e-22	0.328345	0.596	0.386	1.25e-17
RAB1A	1.76e-22	0.249874	0.588	0.367	1.27e-17
MATK	1.8e-22	0.852317	0.107	0.037	1.3e-17
CD63	1.8e-22	0.317779	0.964	0.848	1.3e-17
RTCB	2.28e-22	0.371014	0.309	0.162	1.64e-17
ATP5EP2	2.39e-22	0.337288	0.338	0.183	1.73e-17
MTMR14	2.51e-22	0.534116	0.254	0.126	1.81e-17
CSF2RB	2.55e-22	0.707686	0.245	0.122	1.84e-17
HLA.C	2.57e-22	0.715085	0.588	0.432	1.86e-17
ATP6V1E1	2.71e-22	0.323266	0.519	0.321	1.96e-17
PSMD3	2.72e-22	0.258794	0.316	0.168	1.96e-17
CKS1B	2.73e-22	0.538818	0.187	0.083	1.97e-17
CD300LF	2.93e-22	0.631073	0.275	0.139	2.12e-17
VDAC2	3.02e-22	0.198508	0.516	0.319	2.18e-17
PIM3	3.06e-22	0.131207	0.457	0.273	2.21e-17
ATP6V0D1	3.07e-22	0.347465	0.599	0.394	2.21e-17
HLA.DQB1	3.15e-22	0.570749	0.544	0.376	2.27e-17
DDB1	3.16e-22	0.343502	0.275	0.14	2.28e-17
TNFSF13B	3.29e-22	0.256755	0.621	0.402	2.37e-17
CLEC4E	3.39e-22	0.650266	0.209	0.097	2.45e-17
TMEM109	3.51e-22	0.350732	0.32	0.172	2.53e-17
SDF4	3.71e-22	0.204327	0.382	0.215	2.68e-17
TAPBPL	3.76e-22	0.527184	0.194	0.087	2.71e-17
HM13	3.78e-22	0.266467	0.563	0.355	2.73e-17
SPG21	4.06e-22	0.244029	0.538	0.332	2.93e-17
CD48	4.42e-22	0.295249	0.37	0.209	3.19e-17
HLA.DRB5	4.7e-22	0.768076	0.51	0.349	3.39e-17
PSMB2	4.75e-22	0.159793	0.482	0.29	3.42e-17
CCT5	4.8e-22	0.225698	0.396	0.224	3.46e-17
WDR1	5.08e-22	0.267342	0.576	0.366	3.66e-17
SLC39A11	5.27e-22	0.461033	0.223	0.106	3.8e-17
TMED10	5.38e-22	0.136027	0.636	0.418	3.88e-17
TGIF1	5.83e-22	0.279451	0.387	0.225	4.2e-17
COX8A	6.28e-22	0.274769	0.757	0.537	4.53e-17
EIF3L	6.53e-22	0.218805	0.411	0.237	4.71e-17
FLVCR2	6.61e-22	0.416833	0.251	0.125	4.77e-17
CCT3	6.83e-22	0.220913	0.418	0.241	4.93e-17
CD274	7.04e-22	1.05566	0.122	0.046	5.08e-17
SMCO4	9.87e-22	0.506769	0.368	0.211	7.12e-17
PSMC2	1.01e-21	0.419881	0.33	0.18	7.26e-17
ABHD2	1.15e-21	0.353701	0.359	0.203	8.31e-17
TMX2	1.19e-21	0.57031	0.213	0.101	8.6e-17
BID	1.23e-21	0.242267	0.405	0.238	8.87e-17
EIF4A1	1.31e-21	0.341787	0.639	0.429	9.46e-17
VDAC1	1.38e-21	0.225965	0.669	0.437	9.95e-17
HNRNPF	1.48e-21	0.113598	0.523	0.324	1.07e-16
RPL4	1.59e-21	0.209648	0.857	0.652	1.15e-16
SCIMP	1.6e-21	0.509555	0.293	0.153	1.16e-16
DNAJB6	1.78e-21	0.161865	0.554	0.346	1.29e-16
PDIA4	1.85e-21	0.340886	0.468	0.287	1.33e-16
ATP5J	1.94e-21	0.312939	0.488	0.298	1.4e-16
ARF1	2.07e-21	0.166464	0.727	0.493	1.49e-16
EIF3H	2.22e-21	0.332496	0.562	0.358	1.6e-16
PGLS	2.39e-21	0.331722	0.376	0.213	1.72e-16
PSMB1	2.57e-21	0.321376	0.596	0.397	1.85e-16
FLT1	3.16e-21	0.304786	0.165	0.07	2.28e-16
SNRPB	3.29e-21	0.166375	0.471	0.283	2.37e-16
CORO1B	3.43e-21	0.205689	0.405	0.235	2.48e-16
GSDMD	3.45e-21	0.531529	0.249	0.125	2.49e-16
TRAPPC5	5.57e-21	0.682255	0.141	0.057	4.02e-16
MLX	5.93e-21	0.225828	0.302	0.161	4.28e-16
RER1	5.97e-21	0.263805	0.434	0.258	4.31e-16
ASAP1	5.99e-21	0.209717	0.396	0.228	4.32e-16
LPCAT2	6.16e-21	0.344198	0.326	0.179	4.44e-16
NCF1	6.37e-21	0.355926	0.257	0.13	4.59e-16
PTPN6	6.55e-21	0.311403	0.416	0.245	4.72e-16
APOL3	7.19e-21	0.852376	0.151	0.063	5.18e-16
SCARB2	7.59e-21	0.310852	0.56	0.366	5.47e-16
TMEM30A	7.92e-21	0.319433	0.338	0.189	5.71e-16
LYPLA2	8.7e-21	0.466534	0.224	0.109	6.27e-16
NDUFB3	8.83e-21	0.37063	0.401	0.237	6.37e-16
SEC13	8.96e-21	0.270401	0.323	0.177	6.46e-16
ITGAM	9.17e-21	0.312449	0.401	0.235	6.62e-16
ANXA7	1.02e-20	0.370808	0.365	0.212	7.39e-16
NME2	1.05e-20	0.41309	0.342	0.196	7.6e-16
SPPL2A	1.06e-20	0.240058	0.437	0.255	7.68e-16
SLC27A3	1.1e-20	0.704229	0.17	0.075	7.95e-16
NME1	1.2e-20	0.43422	0.31	0.171	8.67e-16
PRKCB	1.21e-20	0.391085	0.276	0.145	8.69e-16
RPN1	1.41e-20	0.178212	0.466	0.286	1.02e-15
ADAMDEC1	1.45e-20	0.646772	0.232	0.114	1.04e-15
HMGA1	1.55e-20	0.194995	0.357	0.199	1.12e-15
NDUFB9	1.61e-20	0.260333	0.56	0.361	1.16e-15
EIF3G	1.7e-20	0.37005	0.437	0.264	1.23e-15
NAA20	1.86e-20	0.331541	0.326	0.181	1.34e-15
PCMT1	1.87e-20	0.400959	0.334	0.188	1.35e-15
UBE2E2	2.08e-20	0.411012	0.301	0.162	1.5e-15
PAPSS1	2.26e-20	0.437062	0.319	0.177	1.63e-15
EIF3I	2.32e-20	0.344676	0.422	0.254	1.67e-15
HLA.DPA1	2.33e-20	0.605951	0.614	0.475	1.68e-15
CDK4	2.44e-20	0.323959	0.268	0.138	1.76e-15
ATP1B1	2.45e-20	0.374799	0.353	0.201	1.77e-15
GAS7	2.53e-20	0.527067	0.205	0.098	1.82e-15
SLC3A2	2.69e-20	0.152883	0.523	0.322	1.94e-15
MRPS16	2.74e-20	0.188993	0.342	0.189	1.98e-15
PDIA3	2.82e-20	0.224816	0.784	0.563	2.04e-15
RAB7A	2.83e-20	0.157879	0.71	0.488	2.04e-15
GSTK1	3.41e-20	0.290026	0.56	0.362	2.46e-15
APOC1	3.47e-20	0.384578	0.843	0.643	2.5e-15
ADPGK	3.55e-20	0.128136	0.396	0.227	2.56e-15
CHMP4B	3.86e-20	0.123545	0.455	0.274	2.79e-15
HIGD2A	3.91e-20	0.300373	0.547	0.355	2.82e-15
MED8	4.14e-20	0.654065	0.191	0.089	2.98e-15
GTF3C6	4.39e-20	0.285479	0.418	0.251	3.17e-15
LAMP1	4.89e-20	0.267142	0.732	0.518	3.53e-15
PSTPIP2	4.97e-20	0.596822	0.201	0.095	3.58e-15
SND1	5.22e-20	0.472119	0.331	0.187	3.77e-15
GBP2	5.36e-20	0.342598	0.405	0.239	3.87e-15
ARFGAP3	6.31e-20	0.249742	0.323	0.178	4.55e-15
SQOR	6.32e-20	0.544188	0.299	0.168	4.56e-15
TMBIM1	6.4e-20	0.0805013	0.496	0.3	4.61e-15
TIMM13	6.64e-20	0.318972	0.391	0.228	4.79e-15
ATF5	7.42e-20	0.318601	0.484	0.297	5.35e-15
PSMB6	7.53e-20	0.328291	0.511	0.323	5.43e-15
HYOU1	7.9e-20	0.361763	0.225	0.111	5.7e-15
PEPD	8.57e-20	0.194119	0.435	0.261	6.18e-15
TOR3A	9.26e-20	0.367951	0.25	0.13	6.68e-15
QARS	9.49e-20	0.469089	0.272	0.146	6.85e-15
GK	9.86e-20	0.158955	0.407	0.24	7.12e-15
RAN	1.03e-19	0.254593	0.584	0.384	7.44e-15
TMED9	1.06e-19	0.158483	0.567	0.365	7.66e-15
PPIF	1.1e-19	0.103639	0.493	0.311	7.91e-15
GLRX	1.12e-19	0.299156	0.602	0.404	8.08e-15
PFDN2	1.17e-19	0.303907	0.372	0.216	8.42e-15
PDCD6	1.2e-19	0.266227	0.37	0.213	8.68e-15
B2M	1.26e-19	0.289004	0.995	0.985	9.1e-15
RRAS	1.4e-19	0.488174	0.203	0.098	1.01e-14
COASY	1.42e-19	0.640997	0.151	0.065	1.02e-14
COPE	1.57e-19	0.286318	0.541	0.349	1.13e-14
ATP1A1	1.64e-19	0.270494	0.571	0.371	1.18e-14
FARSA	1.69e-19	0.47831	0.176	0.08	1.22e-14
NRROS	1.73e-19	0.637864	0.135	0.055	1.25e-14
ZYX	1.84e-19	0.254687	0.569	0.376	1.33e-14
SNX10	1.84e-19	0.256234	0.628	0.416	1.33e-14
FUOM	1.85e-19	0.485818	0.328	0.186	1.33e-14
SEMA4A	2.11e-19	0.325166	0.213	0.104	1.52e-14
ARPC4	2.29e-19	0.232512	0.633	0.417	1.65e-14
CCT7	2.31e-19	0.193639	0.286	0.152	1.67e-14
DCAF7	2.33e-19	0.188795	0.431	0.258	1.68e-14
PSMB9	2.61e-19	0.294388	0.493	0.311	1.88e-14
GMPR2	2.65e-19	0.61174	0.188	0.089	1.91e-14
RTN1	2.72e-19	0.454353	0.143	0.06	1.96e-14
COL8A2	2.88e-19	1.144	0.118	0.046	2.08e-14
ATP5H	3.02e-19	0.165383	0.426	0.25	2.18e-14
HNRNPA1	3.09e-19	0.193575	0.762	0.544	2.23e-14
FBXO6	3.14e-19	0.671429	0.187	0.088	2.26e-14
PPP1R11	3.23e-19	0.193965	0.301	0.164	2.33e-14
IRF8	3.56e-19	0.260418	0.346	0.199	2.57e-14
TSPAN14	3.8e-19	0.196316	0.43	0.26	2.74e-14
RAD23A	3.85e-19	0.285876	0.435	0.264	2.78e-14
MAP3K2	3.95e-19	0.159853	0.438	0.263	2.85e-14
C14orf2	4.03e-19	0.242994	0.486	0.302	2.9e-14
TMED2	4.06e-19	0.382073	0.433	0.271	2.93e-14
RHEB	4.07e-19	0.195648	0.518	0.331	2.94e-14
C1orf43	4.16e-19	0.209454	0.555	0.364	3e-14
NDUFA9	4.19e-19	0.369058	0.264	0.14	3.02e-14
KCNN4	4.26e-19	0.60409	0.154	0.067	3.07e-14
CAPG	4.47e-19	0.34937	0.845	0.664	3.22e-14
MCRS1	4.64e-19	0.571014	0.147	0.062	3.34e-14
ACP2	5.02e-19	0.299199	0.396	0.236	3.62e-14
CLIC4	5.14e-19	0.391381	0.323	0.183	3.71e-14
PPDPF	5.86e-19	0.230031	0.639	0.433	4.23e-14
ASNA1	5.99e-19	0.276783	0.327	0.186	4.32e-14
HAVCR2	6.13e-19	0.234903	0.484	0.303	4.42e-14
BSG	6.15e-19	0.367959	0.507	0.328	4.44e-14
SIRPA	6.37e-19	0.130733	0.602	0.404	4.59e-14
CD81	6.43e-19	0.370273	0.819	0.616	4.64e-14
KCTD5	6.44e-19	0.446581	0.191	0.09	4.64e-14
YKT6	6.54e-19	0.321052	0.225	0.114	4.71e-14
AHCY	6.54e-19	0.335186	0.228	0.116	4.71e-14
C20orf27	6.6e-19	0.478959	0.249	0.131	4.76e-14
CAPN1	6.68e-19	0.452442	0.265	0.142	4.82e-14
NDUFB5	8.2e-19	0.295289	0.423	0.257	5.92e-14
ISOC2	8.5e-19	0.575988	0.205	0.101	6.13e-14
TCIRG1	9.08e-19	0.337989	0.308	0.172	6.55e-14
LINC01641	9.86e-19	0.00456361	0.315	0.172	7.11e-14
SDHC	1.02e-18	0.119657	0.452	0.279	7.37e-14
VCL	1.03e-18	0.48079	0.166	0.075	7.43e-14
EEF1B2	1.09e-18	0.259375	0.771	0.553	7.9e-14
COMMD1	1.1e-18	0.246845	0.338	0.194	7.91e-14
CNDP2	1.11e-18	0.181733	0.577	0.382	7.98e-14
ADH5	1.15e-18	0.281102	0.25	0.131	8.26e-14
PPP2R1A	1.2e-18	0.15037	0.371	0.216	8.65e-14
TBC1D2	1.21e-18	0.26758	0.216	0.107	8.72e-14
RANBP1	1.37e-18	0.194159	0.368	0.215	9.9e-14
GRAMD1A	1.37e-18	0.564896	0.209	0.104	9.9e-14
ST3GAL5	1.41e-18	0.316431	0.232	0.117	1.02e-13
PLA2G7	1.41e-18	0.232801	0.511	0.326	1.02e-13
SLC35B1	1.47e-18	0.373056	0.258	0.137	1.06e-13
SAR1A	1.51e-18	0.295117	0.375	0.222	1.09e-13
MFSD7	1.61e-18	0.843574	0.132	0.055	1.16e-13
ATP5C1	1.71e-18	0.179097	0.434	0.264	1.23e-13
GGCT	1.74e-18	0.477871	0.239	0.124	1.26e-13
CHMP4A	1.78e-18	0.171142	0.286	0.154	1.28e-13
CCT6A	1.79e-18	0.294939	0.429	0.262	1.29e-13
PDXK	1.87e-18	0.176784	0.538	0.346	1.35e-13
BABAM1	1.92e-18	0.420556	0.262	0.14	1.38e-13
ACTR3	1.93e-18	0.176605	0.727	0.516	1.39e-13
DIAPH1	1.94e-18	0.259056	0.269	0.144	1.4e-13
MAPKAPK3	1.95e-18	0.23155	0.298	0.163	1.41e-13
HSD17B10	2.01e-18	0.296916	0.277	0.151	1.45e-13
ACOT7	2.01e-18	0.622053	0.15	0.065	1.45e-13
RBM3	2.03e-18	0.244757	0.695	0.485	1.46e-13
CLNS1A	2.14e-18	0.175139	0.277	0.15	1.54e-13
SDHA	2.16e-18	0.688346	0.206	0.102	1.56e-13
PSMD4	2.24e-18	0.168138	0.368	0.214	1.62e-13
AKIRIN2	2.3e-18	0.53483	0.306	0.175	1.66e-13
SNTB1	2.69e-18	0.658921	0.213	0.108	1.94e-13
HLA.DMA	2.99e-18	0.583753	0.42	0.265	2.16e-13
HNRNPA3	3.03e-18	0.238126	0.604	0.403	2.19e-13
PNPO	3.47e-18	0.242529	0.166	0.075	2.5e-13
VCP	3.61e-18	0.277747	0.412	0.252	2.6e-13
SPNS1	3.81e-18	0.546632	0.196	0.096	2.75e-13
CDIPT	3.88e-18	0.31397	0.266	0.145	2.8e-13
ARHGAP17	3.99e-18	0.686244	0.187	0.091	2.88e-13
HYAL2	4.12e-18	0.715861	0.104	0.039	2.97e-13
PPM1M	4.45e-18	0.377639	0.207	0.103	3.21e-13
NDUFS8	4.46e-18	0.284258	0.416	0.256	3.22e-13
VIM	5.13e-18	0.256471	0.979	0.91	3.7e-13
WBP2	5.48e-18	0.154233	0.408	0.245	3.95e-13
PSMD7	5.52e-18	0.301493	0.43	0.267	3.98e-13
AUP1	5.81e-18	0.253393	0.426	0.26	4.19e-13
ACAT1	5.89e-18	0.374382	0.266	0.143	4.25e-13
PRMT1	6.27e-18	0.422203	0.225	0.116	4.52e-13
PSMB5	6.41e-18	0.245984	0.33	0.191	4.62e-13
COPZ1	6.54e-18	0.146094	0.371	0.218	4.72e-13
HCK	6.57e-18	0.272571	0.629	0.428	4.74e-13
HTATIP2	6.7e-18	0.210579	0.29	0.16	4.83e-13
GSAP	6.74e-18	0.393967	0.221	0.113	4.86e-13
PYCR2	7.35e-18	0.272478	0.184	0.087	5.3e-13
PSMA2	7.38e-18	0.454574	0.354	0.211	5.32e-13
NDUFA6	7.38e-18	0.269588	0.456	0.282	5.33e-13
CLTA	7.44e-18	0.187475	0.677	0.469	5.36e-13
CLTB	7.72e-18	0.18294	0.319	0.181	5.57e-13
HK1	7.73e-18	0.263188	0.35	0.204	5.57e-13
APH1A	7.81e-18	0.14999	0.445	0.273	5.63e-13
PPARG	7.89e-18	0.50076	0.212	0.107	5.69e-13
GNB4	8.21e-18	0.157928	0.434	0.264	5.92e-13
NDUFS3	8.27e-18	0.331067	0.305	0.172	5.97e-13
IL17RA	8.39e-18	0.25034	0.28	0.154	6.05e-13
STRAP	8.43e-18	0.136706	0.287	0.156	6.08e-13
U2AF2	8.71e-18	0.254488	0.239	0.126	6.28e-13
KIAA0368	9.4e-18	0.591542	0.137	0.059	6.78e-13
REL	9.76e-18	0.222526	0.559	0.375	7.04e-13
NAP1L1	9.79e-18	0.170535	0.746	0.517	7.06e-13
ACOT9	1.01e-17	0.179468	0.293	0.161	7.3e-13
HNRNPA0	1.09e-17	0.237516	0.431	0.267	7.9e-13
CTDNEP1	1.15e-17	0.237196	0.433	0.273	8.3e-13
TSTA3	1.17e-17	0.41894	0.191	0.093	8.44e-13
SLC1A3	1.36e-17	0.185191	0.284	0.158	9.8e-13
APEX1	1.38e-17	0.330886	0.38	0.233	9.92e-13
SOD2	1.48e-17	0.314764	0.802	0.65	1.07e-12
RMDN3	1.49e-17	0.377636	0.31	0.179	1.08e-12
THEMIS2	1.54e-17	0.0651025	0.515	0.324	1.11e-12
COX6A1	1.57e-17	0.193578	0.64	0.436	1.13e-12
TXN2	1.68e-17	0.242366	0.433	0.268	1.21e-12
ATP5I	1.75e-17	0.276918	0.475	0.301	1.26e-12
COPS6	1.77e-17	0.347885	0.298	0.166	1.27e-12
CS	1.81e-17	0.378923	0.247	0.133	1.3e-12
TNFRSF14	1.96e-17	0.346224	0.365	0.218	1.41e-12
SIGLEC10	1.98e-17	0.379601	0.262	0.144	1.43e-12
HLA.DPB1	1.98e-17	0.565142	0.614	0.461	1.43e-12
CCR5	2.24e-17	0.505686	0.161	0.073	1.61e-12
TSFM	2.27e-17	0.377804	0.132	0.056	1.64e-12
SLC25A6	2.31e-17	0.329789	0.692	0.509	1.67e-12
PSME1	2.4e-17	0.213609	0.672	0.469	1.73e-12
IRF1	2.44e-17	0.389023	0.434	0.276	1.76e-12
LARP4B	2.45e-17	0.386646	0.207	0.104	1.77e-12
GLRX3	2.47e-17	0.401361	0.253	0.136	1.78e-12
MRPL13	2.52e-17	0.528228	0.225	0.118	1.82e-12
MRTO4	2.58e-17	0.63499	0.163	0.076	1.86e-12
INTS10	2.78e-17	0.374398	0.196	0.098	2.01e-12
PRDX6	3.01e-17	0.171617	0.496	0.316	2.17e-12
CMKLR1	3.06e-17	0.403992	0.269	0.148	2.21e-12
STX11	3.08e-17	0.395498	0.338	0.2	2.22e-12
NFKB1	3.11e-17	0.246594	0.453	0.288	2.24e-12
TRPV2	3.46e-17	0.41882	0.26	0.142	2.5e-12
ZDHHC7	3.54e-17	0.520521	0.206	0.105	2.56e-12
ATP6V0B	3.64e-17	0.28058	0.819	0.601	2.63e-12
LASP1	3.66e-17	0.38176	0.385	0.236	2.64e-12
ADRM1	3.8e-17	0.321672	0.317	0.183	2.74e-12
ALDH1A1	3.86e-17	0.149953	0.339	0.198	2.78e-12
RHBDF2	3.89e-17	0.172951	0.276	0.151	2.81e-12
ATP6V1A	3.9e-17	0.30548	0.405	0.25	2.81e-12
PI4KA	3.97e-17	0.406098	0.166	0.078	2.87e-12
NDUFV2	4.17e-17	0.256474	0.404	0.247	3.01e-12
IL10RB	4.18e-17	0.350059	0.302	0.171	3.02e-12
NUTF2	4.19e-17	0.306229	0.293	0.165	3.03e-12
ZNF428	4.33e-17	0.396727	0.224	0.117	3.13e-12
APOL1	4.59e-17	0.476483	0.209	0.106	3.31e-12
MRPL3	4.73e-17	0.331443	0.218	0.113	3.41e-12
FAM120A	4.74e-17	0.119327	0.471	0.301	3.42e-12
IGSF6	4.76e-17	0.213825	0.739	0.523	3.43e-12
TRAFD1	4.79e-17	0.479688	0.144	0.065	3.45e-12
FCGR1A	5.08e-17	0.266858	0.482	0.313	3.66e-12
CCT8	5.15e-17	0.239893	0.332	0.194	3.71e-12
HARS	5.26e-17	0.542903	0.147	0.066	3.79e-12
MMP14	5.28e-17	0.264562	0.471	0.301	3.81e-12
ABHD12	5.29e-17	0.29204	0.449	0.285	3.82e-12
FN1	5.46e-17	0.349535	0.448	0.29	3.94e-12
PI4K2A	5.48e-17	0.347127	0.231	0.122	3.95e-12
HLA.B	6.02e-17	0.556292	0.609	0.502	4.34e-12
TM9SF2	6.11e-17	0.14947	0.391	0.236	4.41e-12
GDE1	6.12e-17	0.321719	0.312	0.18	4.42e-12
PSMD9	6.13e-17	0.212394	0.201	0.1	4.42e-12
ATPIF1	6.33e-17	0.177373	0.37	0.218	4.57e-12
HLA.DQB2	6.39e-17	0.273256	0.17	0.081	4.61e-12
ARF3	6.39e-17	0.168343	0.375	0.224	4.61e-12
UBE2E1	6.46e-17	0.21978	0.312	0.178	4.66e-12
SSR2	6.71e-17	0.235001	0.555	0.364	4.84e-12
IMMT	6.8e-17	0.39773	0.316	0.184	4.91e-12
LAMP2	6.87e-17	0.16374	0.628	0.419	4.95e-12
SLC31A1	7.03e-17	0.167935	0.478	0.306	5.07e-12
ARHGEF2	7.04e-17	-0.040479	0.306	0.173	5.08e-12
FAM213A	7.08e-17	0.409486	0.251	0.136	5.11e-12
MGAT1	7.31e-17	0.188473	0.727	0.525	5.27e-12
FKBP2	7.35e-17	0.176245	0.446	0.279	5.3e-12
CYFIP1	7.52e-17	0.150458	0.407	0.249	5.43e-12
HCST	7.59e-17	0.214191	0.613	0.414	5.47e-12
SPCS3	7.89e-17	0.196142	0.489	0.321	5.69e-12
KDELR2	9.25e-17	0.341866	0.441	0.28	6.67e-12
NAGA	9.69e-17	0.1554	0.35	0.208	6.99e-12
SLC25A11	1.06e-16	0.471145	0.265	0.149	7.63e-12
PSMD13	1.2e-16	0.414514	0.312	0.182	8.62e-12
PTPN2	1.21e-16	0.0633285	0.39	0.235	8.72e-12
ARHGEF10L	1.25e-16	0.492363	0.157	0.072	8.99e-12
NUBP2	1.27e-16	0.745883	0.172	0.084	9.14e-12
DRAM1	1.28e-16	0.252372	0.335	0.195	9.21e-12
TUBA1A	1.38e-16	0.0520795	0.514	0.331	9.95e-12
EIF4G1	1.39e-16	0.0880398	0.338	0.197	1e-11
ARCN1	1.4e-16	0.263507	0.255	0.138	1.01e-11
HNRNPAB	1.46e-16	0.179216	0.376	0.228	1.05e-11
PLIN3	1.57e-16	0.10939	0.413	0.255	1.13e-11
MFSD12	1.59e-16	0.311668	0.31	0.183	1.15e-11
STAT2	1.61e-16	0.423988	0.301	0.173	1.16e-11
NDUFA12	1.61e-16	0.284087	0.375	0.227	1.16e-11
MRPS7	1.61e-16	0.249547	0.299	0.171	1.16e-11
SASH3	1.72e-16	0.568198	0.192	0.097	1.24e-11
TOR1A	1.78e-16	0.377844	0.194	0.097	1.29e-11
STXBP2	1.8e-16	0.00562362	0.394	0.238	1.3e-11
USF2	1.8e-16	0.164998	0.46	0.295	1.3e-11
PSMC5	1.87e-16	0.502829	0.324	0.193	1.35e-11
PARL	1.87e-16	0.265489	0.29	0.164	1.35e-11
CD74	1.94e-16	0.232826	0.999	0.966	1.4e-11
SDC4	1.97e-16	0.289389	0.331	0.197	1.42e-11
TMEM70	2.04e-16	0.210935	0.398	0.246	1.47e-11
AAMP	2.11e-16	0.338754	0.188	0.093	1.53e-11
PSMD11	2.19e-16	0.250068	0.297	0.17	1.58e-11
GCLC	2.26e-16	0.368136	0.162	0.077	1.63e-11
PLXDC2	2.38e-16	0.101537	0.585	0.383	1.71e-11
SCP2	2.4e-16	0.173475	0.526	0.341	1.73e-11
RNPEP	2.44e-16	0.113789	0.315	0.182	1.76e-11
APOC2	2.65e-16	0.699742	0.17	0.084	1.91e-11
TMEM11	2.7e-16	0.496206	0.137	0.061	1.94e-11
RPL3	2.76e-16	0.307435	0.924	0.767	1.99e-11
TP53I3	2.89e-16	0.792688	0.137	0.062	2.09e-11
ANXA5	2.99e-16	0.226505	0.879	0.691	2.16e-11
SLC44A2	3.06e-16	0.512973	0.103	0.041	2.21e-11
CD53	3.26e-16	0.113884	0.775	0.574	2.35e-11
VDAC3	3.28e-16	0.171345	0.294	0.167	2.37e-11
OSTC	3.31e-16	0.292836	0.416	0.265	2.39e-11
CHCHD3	3.52e-16	0.253076	0.203	0.104	2.54e-11
CHIT1	3.57e-16	0.460192	0.161	0.077	2.58e-11
SLC29A3	3.57e-16	0.330286	0.201	0.103	2.58e-11
ITGAL	3.63e-16	0.516826	0.203	0.105	2.62e-11
TMEM208	3.75e-16	0.138949	0.337	0.199	2.7e-11
CRELD2	3.8e-16	0.157653	0.275	0.151	2.74e-11
P2RX4	3.99e-16	0.170047	0.35	0.209	2.88e-11
NSFL1C	4.52e-16	0.289543	0.26	0.144	3.26e-11
LRRC59	4.53e-16	0.283751	0.242	0.131	3.27e-11
TFG	4.64e-16	0.0156007	0.273	0.153	3.35e-11
PSMB4	4.67e-16	0.145862	0.464	0.3	3.37e-11
DNASE2	4.75e-16	0.237745	0.489	0.317	3.43e-11
CCL5	4.8e-16	-0.314527	0.299	0.168	3.46e-11
ARRB2	4.85e-16	0.113018	0.651	0.446	3.5e-11
NDUFA8	4.99e-16	0.268519	0.224	0.119	3.6e-11
PRAM1	5.06e-16	0.62487	0.158	0.076	3.65e-11
RAB4B	5.06e-16	0.384656	0.185	0.093	3.65e-11
SLC20A1	5.48e-16	0.40631	0.286	0.164	3.95e-11
GRINA	5.66e-16	0.193372	0.72	0.502	4.08e-11
VPS51	5.85e-16	0.423149	0.152	0.071	4.22e-11
C17orf58	5.96e-16	0.701414	0.117	0.049	4.3e-11
ADPRHL2	6.03e-16	0.394571	0.163	0.078	4.35e-11
NCF2	6.05e-16	0.279672	0.698	0.492	4.36e-11
CFL1	6.12e-16	0.230769	0.957	0.8	4.41e-11
IMPDH1	6.21e-16	0.229071	0.206	0.107	4.48e-11
NCSTN	6.28e-16	0.199009	0.324	0.193	4.53e-11
DMXL2	6.42e-16	0.117479	0.339	0.198	4.63e-11
ACSL1	6.52e-16	0.174972	0.426	0.273	4.7e-11
ATP5J2	6.59e-16	0.266151	0.422	0.266	4.75e-11
NDUFA1	6.72e-16	0.298575	0.674	0.475	4.85e-11
ACTN1	6.93e-16	0.216381	0.51	0.33	5e-11
RNASEK	7.08e-16	0.0913949	0.402	0.253	5.1e-11
SERTAD2	7.21e-16	0.14479	0.21	0.109	5.2e-11
FH	7.24e-16	0.582321	0.133	0.06	5.22e-11
DAP	7.3e-16	0.0361662	0.275	0.153	5.27e-11
GNB1	7.48e-16	0.0571034	0.541	0.361	5.39e-11
COTL1	7.79e-16	0.0576432	0.819	0.601	5.62e-11
MARCO	7.84e-16	0.232982	0.549	0.364	5.66e-11
MYCBP2	7.88e-16	0.268587	0.295	0.171	5.68e-11
HSPA8	8.51e-16	0.0783872	0.885	0.683	6.14e-11
CLPTM1	8.64e-16	0.240881	0.287	0.165	6.23e-11
HPCAL1	9.15e-16	0.275829	0.321	0.191	6.6e-11
TAGAP	9.31e-16	0.0332388	0.321	0.187	6.72e-11
DLD	1.03e-15	0.126564	0.212	0.11	7.44e-11
SLC15A3	1.03e-15	0.202676	0.507	0.344	7.46e-11
MRPL32	1.09e-15	0.615463	0.188	0.096	7.88e-11
HLA.DRA	1.11e-15	0.558322	0.629	0.538	7.98e-11
DDX21	1.13e-15	0.169968	0.532	0.355	8.16e-11
TMEM51	1.19e-15	0.21825	0.343	0.209	8.55e-11
XRCC6	1.19e-15	0.251027	0.391	0.245	8.57e-11
ATP2A2	1.2e-15	0.168551	0.363	0.222	8.68e-11
NANS	1.29e-15	0.255902	0.394	0.243	9.3e-11
DDT	1.36e-15	0.21604	0.444	0.284	9.82e-11
BIRC3	1.42e-15	0.0711704	0.324	0.193	1.02e-10
TOLLIP	1.45e-15	0.470526	0.22	0.118	1.04e-10
MYH9	1.52e-15	0.109696	0.504	0.325	1.1e-10
SPCS2	1.52e-15	0.0809735	0.504	0.332	1.1e-10
DAP3	1.57e-15	0.252	0.298	0.174	1.13e-10
ALKBH7	1.6e-15	0.275806	0.338	0.203	1.15e-10
RCN1	1.63e-15	0.670748	0.136	0.062	1.18e-10
TRAPPC3	1.71e-15	0.223587	0.341	0.204	1.23e-10
S100A8	1.75e-15	0.0617911	0.54	0.355	1.26e-10
SURF4	1.79e-15	0.0655324	0.332	0.2	1.29e-10
CLIC1	1.83e-15	0.174086	0.816	0.602	1.32e-10
RASAL2	1.95e-15	0.410215	0.161	0.078	1.41e-10
STARD7	1.99e-15	0.19826	0.305	0.179	1.43e-10
NCK1	2.04e-15	0.353595	0.194	0.1	1.47e-10
HSD17B4	2.17e-15	0.151526	0.339	0.203	1.57e-10
GLA	2.18e-15	0.243835	0.334	0.2	1.57e-10
KIAA0930	2.22e-15	0.170682	0.361	0.22	1.6e-10
COX4I1	2.38e-15	0.234288	0.863	0.674	1.72e-10
ACSL4	2.44e-15	0.23924	0.288	0.168	1.76e-10
C17orf49	2.55e-15	0.262329	0.169	0.083	1.84e-10
KMO	2.72e-15	0.191468	0.192	0.098	1.96e-10
NUS1	2.84e-15	0.35315	0.198	0.103	2.05e-10
XPO6	2.91e-15	0.371323	0.177	0.089	2.1e-10
IDH3B	2.93e-15	0.291445	0.225	0.121	2.12e-10
RRP7A	2.95e-15	0.0598911	0.331	0.195	2.13e-10
UBE2W	3.13e-15	0.137313	0.245	0.135	2.26e-10
ATP6V1H	3.15e-15	0.283527	0.287	0.167	2.27e-10
HMGCL	3.23e-15	0.503785	0.188	0.097	2.33e-10
STAT5A	3.27e-15	0.318375	0.227	0.123	2.36e-10
TPMT	3.28e-15	0.28592	0.26	0.145	2.36e-10
SNRNP40	3.3e-15	0.562502	0.122	0.053	2.38e-10
CAPZA1	3.44e-15	0.0739189	0.615	0.418	2.48e-10
RBM47	3.45e-15	0.220026	0.429	0.274	2.49e-10
MRPS35	3.51e-15	0.114434	0.249	0.136	2.53e-10
VOPP1	3.85e-15	0.165114	0.345	0.21	2.77e-10
RPSA	3.9e-15	0.216647	0.808	0.619	2.81e-10
EFTUD2	3.99e-15	0.0894627	0.22	0.118	2.88e-10
PRDX4	4.03e-15	0.3681	0.273	0.157	2.91e-10
COMT	4.17e-15	0.21055	0.533	0.359	3.01e-10
HIGD1A	4.31e-15	0.0970606	0.266	0.151	3.11e-10
PLEK	4.31e-15	0.37849	0.662	0.476	3.11e-10
RAD50	4.41e-15	0.621719	0.141	0.066	3.18e-10
DNAJC3	4.43e-15	0.204581	0.368	0.228	3.19e-10
PLGRKT	4.54e-15	0.538848	0.22	0.12	3.28e-10
UQCRC2	4.57e-15	0.363939	0.409	0.259	3.3e-10
MRPL15	4.63e-15	0.396321	0.191	0.099	3.34e-10
GNG10	4.69e-15	0.171878	0.291	0.172	3.38e-10
UVRAG	4.71e-15	0.281819	0.191	0.098	3.4e-10
ECH1	4.72e-15	0.168161	0.438	0.279	3.4e-10
TMEM179B	4.81e-15	0.25148	0.364	0.228	3.47e-10
GMFB	4.83e-15	0.227145	0.214	0.114	3.48e-10
HLA.E	4.87e-15	0.265437	0.584	0.413	3.51e-10
SMIM12	4.93e-15	0.423774	0.225	0.121	3.55e-10
IL6ST	4.94e-15	0.0901843	0.245	0.134	3.56e-10
B4GALT1	5.03e-15	0.162048	0.402	0.257	3.63e-10
RAB22A	5.16e-15	0.703233	0.18	0.093	3.72e-10
CHMP5	5.21e-15	0.171355	0.37	0.226	3.76e-10
ANXA4	5.25e-15	0.166168	0.36	0.22	3.79e-10
CBR1	5.28e-15	0.219081	0.327	0.198	3.81e-10
ACTB	5.3e-15	0.233352	0.995	0.963	3.83e-10
YBX1	5.42e-15	0.309368	0.944	0.816	3.91e-10
APOE	5.52e-15	0.317914	0.853	0.692	3.98e-10
RBM8A	5.63e-15	0.199556	0.512	0.341	4.06e-10
EIF3K	5.93e-15	0.255747	0.584	0.411	4.28e-10
TNFAIP6	6.04e-15	0.541054	0.133	0.061	4.36e-10
RNF114	6.15e-15	0.142289	0.291	0.168	4.44e-10
ATP13A1	6.3e-15	0.444649	0.166	0.082	4.54e-10
PCSK7	6.4e-15	-0.0226619	0.271	0.152	4.62e-10
MRPL14	6.61e-15	0.215742	0.293	0.171	4.77e-10
TIGAR	6.66e-15	0.284155	0.168	0.082	4.8e-10
NTMT1	6.66e-15	0.333899	0.217	0.116	4.8e-10
PDHA1	6.79e-15	0.279061	0.217	0.116	4.89e-10
TMED3	6.85e-15	0.318384	0.282	0.164	4.94e-10
NCOA4	6.86e-15	0.128904	0.559	0.373	4.95e-10
MTCH2	7.22e-15	0.267087	0.334	0.202	5.21e-10
PPP1CC	7.26e-15	0.11747	0.317	0.189	5.24e-10
PPP1R15B	7.51e-15	0.239914	0.308	0.184	5.42e-10
RTN4	7.53e-15	0.185341	0.819	0.614	5.43e-10
SHMT2	7.55e-15	0.589663	0.172	0.086	5.45e-10
WASF2	7.57e-15	0.180981	0.559	0.385	5.46e-10
GCH1	7.9e-15	0.95523	0.137	0.064	5.7e-10
VPS29	7.94e-15	0.112755	0.503	0.328	5.73e-10
SLC43A3	8.03e-15	0.186432	0.383	0.24	5.79e-10
NCLN	8.28e-15	0.414087	0.172	0.086	5.97e-10
SRD5A3	8.88e-15	0.425944	0.194	0.101	6.4e-10
SEC11A	8.92e-15	0.111525	0.581	0.392	6.43e-10
OR4D9	9.13e-15	0.269122	0.291	0.171	6.59e-10
C17orf62	9.36e-15	0.151061	0.319	0.19	6.75e-10
SCAMP2	9.42e-15	0.216198	0.464	0.302	6.79e-10
XPNPEP1	9.55e-15	0.463821	0.157	0.077	6.89e-10
CLPP	9.57e-15	0.296708	0.225	0.123	6.9e-10
MTHFD1	9.67e-15	0.196692	0.199	0.105	6.98e-10
NDUFA10	9.86e-15	0.263067	0.342	0.207	7.11e-10
VAT1	9.95e-15	0.179325	0.467	0.305	7.18e-10
C1orf122	1.01e-14	0.168959	0.298	0.175	7.27e-10
TMED5	1.01e-14	0.146752	0.357	0.221	7.28e-10
CXCL10	1.01e-14	0.913	0.192	0.103	7.3e-10
ATP1B3	1.02e-14	0.0543824	0.706	0.51	7.35e-10
SRSF3	1.03e-14	0.050667	0.611	0.423	7.44e-10
PTAFR	1.05e-14	0.181758	0.519	0.353	7.6e-10
RPL17	1.11e-14	-0.0948857	0.559	0.375	8.04e-10
ADSL	1.17e-14	0.384145	0.159	0.078	8.44e-10
MRPS25	1.19e-14	0.511878	0.191	0.1	8.55e-10
MGST3	1.19e-14	0.214718	0.611	0.424	8.6e-10
HTRA4	1.23e-14	0.585847	0.128	0.058	8.86e-10
ASL	1.27e-14	0.530105	0.124	0.055	9.16e-10
RBM14	1.28e-14	0.668625	0.137	0.064	9.25e-10
PCK2	1.32e-14	0.269353	0.159	0.078	9.5e-10
DNMT1	1.41e-14	0.304783	0.396	0.249	1.02e-09
POMP	1.48e-14	0.229609	0.76	0.558	1.07e-09
CSK	1.52e-14	0.130581	0.266	0.152	1.1e-09
ARL6IP4	1.54e-14	0.247188	0.387	0.241	1.11e-09
ADI1	1.6e-14	0.0437727	0.294	0.173	1.15e-09
GLB1	1.62e-14	0.206165	0.33	0.201	1.17e-09
PFKL	1.63e-14	0.17484	0.383	0.243	1.18e-09
TMEM219	1.67e-14	0.322618	0.503	0.337	1.21e-09
ISCA2	1.68e-14	0.406824	0.196	0.104	1.21e-09
MORF4L2	1.7e-14	0.0857743	0.371	0.229	1.23e-09
WDR12	1.73e-14	0.554812	0.132	0.061	1.25e-09
MRPS6	1.73e-14	0.0253715	0.315	0.186	1.25e-09
NUDT16	1.81e-14	0.196047	0.243	0.136	1.3e-09
CRLS1	1.81e-14	0.139957	0.162	0.08	1.31e-09
DAZAP1	1.82e-14	0.329605	0.212	0.115	1.31e-09
MAP7D1	1.88e-14	0.139421	0.298	0.177	1.35e-09
M6PR	1.9e-14	0.119958	0.56	0.382	1.37e-09
ADA2	1.96e-14	0.363517	0.397	0.266	1.41e-09
ALOX5	1.97e-14	0.121985	0.504	0.339	1.42e-09
CCNDBP1	1.99e-14	0.40503	0.249	0.141	1.43e-09
MED13	2.1e-14	0.532804	0.21	0.115	1.52e-09
G3BP1	2.11e-14	0.0988098	0.337	0.205	1.52e-09
ARHGDIA	2.17e-14	0.15308	0.545	0.361	1.56e-09
VPS4A	2.19e-14	0.155392	0.202	0.107	1.58e-09
FAM26F	2.24e-14	1.28272	0.21	0.119	1.61e-09
AC003991.1	2.24e-14	0.179291	0.231	0.127	1.62e-09
MOB1A	2.34e-14	-0.00320378	0.618	0.419	1.69e-09
ACAA1	2.4e-14	0.496473	0.279	0.167	1.73e-09
FIS1	2.5e-14	0.199372	0.393	0.248	1.81e-09
GBP4	2.54e-14	0.401724	0.253	0.145	1.83e-09
ELOVL5	2.57e-14	0.206635	0.221	0.122	1.85e-09
TMEM9B	2.71e-14	-0.00590426	0.316	0.186	1.96e-09
TRAPPC1	2.72e-14	0.190516	0.453	0.297	1.96e-09
MTDH	2.84e-14	0.156444	0.713	0.511	2.05e-09
MTX1	2.88e-14	0.218986	0.152	0.074	2.07e-09
SELENOP	2.89e-14	-2.22737	0.074	0.179	2.08e-09
DHRS7B	2.91e-14	0.612863	0.136	0.064	2.1e-09
AC107463.1	3.04e-14	0.258403	0.169	0.085	2.19e-09
PBX3	3.05e-14	0.585628	0.191	0.101	2.2e-09
LAMTOR2	3.07e-14	0.165228	0.541	0.364	2.21e-09
WDR18	3.08e-14	0.468316	0.135	0.063	2.22e-09
DRAP1	3.15e-14	0.166549	0.438	0.287	2.27e-09
C1orf54	3.16e-14	0.453726	0.306	0.185	2.28e-09
OR52I1	3.22e-14	0.349657	0.115	0.051	2.32e-09
CIITA	3.29e-14	0.188532	0.22	0.12	2.37e-09
AK2	3.34e-14	0.207872	0.294	0.173	2.41e-09
CREB3	3.38e-14	0.300479	0.151	0.073	2.44e-09
SF3B5	3.41e-14	0.129709	0.536	0.365	2.46e-09
TNIP2	3.44e-14	0.45137	0.19	0.1	2.48e-09
WTAP	3.5e-14	0.151869	0.35	0.215	2.52e-09
CALU	3.6e-14	0.214943	0.408	0.263	2.59e-09
UTP18	3.63e-14	0.320727	0.239	0.134	2.62e-09
OLR1	3.64e-14	0.075119	0.628	0.441	2.62e-09
SUN2	3.66e-14	0.290006	0.266	0.155	2.64e-09
DHRS4	3.67e-14	0.652522	0.163	0.082	2.65e-09
ZNF207	3.74e-14	0.0899971	0.404	0.257	2.7e-09
GPD2	3.78e-14	0.307776	0.159	0.08	2.73e-09
PPIA	3.87e-14	0.189071	0.898	0.709	2.79e-09
UFC1	3.98e-14	0.193925	0.407	0.258	2.87e-09
CENPB	4.03e-14	0.384301	0.154	0.076	2.91e-09
TLN1	4.11e-14	0.125538	0.603	0.412	2.96e-09
IMP4	4.11e-14	0.47869	0.203	0.11	2.97e-09
TMEM50A	4.11e-14	0.15129	0.548	0.37	2.97e-09
HDGF	4.12e-14	0.0511892	0.323	0.195	2.97e-09
UBE2D1	4.14e-14	0.0972718	0.374	0.234	2.98e-09
MRPS22	4.48e-14	0.210586	0.143	0.068	3.23e-09
PPM1B	4.68e-14	0.026716	0.184	0.095	3.38e-09
HLA.DOA	4.82e-14	0.0672176	0.232	0.128	3.48e-09
NDUFAF3	4.83e-14	0.163994	0.396	0.252	3.48e-09
HLA.DRB1	4.93e-14	0.417353	0.629	0.522	3.55e-09
PEBP1	5.12e-14	0.0925667	0.698	0.495	3.69e-09
SLIRP	5.29e-14	0.167264	0.433	0.281	3.82e-09
INSIG1	5.3e-14	0.167185	0.359	0.227	3.82e-09
NLN	5.44e-14	0.165093	0.187	0.097	3.93e-09
CHMP2A	5.54e-14	0.0699938	0.445	0.289	4e-09
BASP1	5.59e-14	0.0544468	0.585	0.413	4.03e-09
RPL36A	5.62e-14	0.163152	0.679	0.485	4.05e-09
UFD1L	5.64e-14	0.65867	0.15	0.074	4.07e-09
RBBP4	5.75e-14	0.351949	0.273	0.163	4.15e-09
DDX39B	5.77e-14	0.177929	0.19	0.1	4.16e-09
PSMA3	5.82e-14	0.109486	0.332	0.203	4.2e-09
C19orf24	5.88e-14	0.264303	0.315	0.191	4.24e-09
GPR108	5.93e-14	0.200281	0.227	0.126	4.28e-09
CNPY3	5.95e-14	-0.0307417	0.496	0.323	4.29e-09
ATP5G2	6e-14	0.0610712	0.593	0.391	4.33e-09
ANAPC11	6.06e-14	0.202595	0.534	0.362	4.37e-09
KPNA2	6.26e-14	0.104857	0.221	0.122	4.52e-09
ROCK1	6.29e-14	0.0878418	0.462	0.3	4.54e-09
AKIRIN1	6.36e-14	0.335897	0.242	0.137	4.59e-09
RHNO1	6.66e-14	0.49466	0.137	0.065	4.8e-09
ARAP1	6.96e-14	0.204744	0.217	0.119	5.02e-09
ATP5E	7.05e-14	0.13287	0.734	0.511	5.09e-09
MED15	7.24e-14	0.989467	0.18	0.094	5.22e-09
EDEM2	7.69e-14	0.207833	0.209	0.113	5.54e-09
ACADVL	8.26e-14	0.201625	0.411	0.269	5.96e-09
AVPI1	8.53e-14	0.157021	0.301	0.182	6.15e-09
UBE2L5	8.62e-14	0.0869642	0.141	0.067	6.22e-09
ZMAT5	8.71e-14	0.678822	0.194	0.105	6.28e-09
MT.ND6	9.04e-14	0.304661	0.111	0.049	6.52e-09
SERBP1	9.28e-14	0.0460632	0.659	0.449	6.69e-09
RAB10	9.31e-14	0.136872	0.499	0.337	6.71e-09
SULF2	9.38e-14	0.31999	0.176	0.091	6.76e-09
ZNF706	9.45e-14	0.395282	0.508	0.341	6.82e-09
MINOS1	9.51e-14	0.208098	0.475	0.318	6.86e-09
C1orf132	9.67e-14	0.120783	0.121	0.055	6.97e-09
SLC39A1	9.93e-14	0.206674	0.291	0.173	7.16e-09
STT3B	9.93e-14	0.535494	0.32	0.198	7.17e-09
TMEM33	1.01e-13	0.183491	0.286	0.169	7.29e-09
MSN	1.03e-13	0.0614466	0.695	0.494	7.45e-09
LYPLA1	1.06e-13	0.172932	0.302	0.184	7.61e-09
FAR2	1.06e-13	0.628688	0.117	0.053	7.61e-09
WDR11	1.06e-13	0.184035	0.161	0.081	7.65e-09
CALHM6	1.1e-13	0.410773	0.162	0.083	7.95e-09
LSP1	1.16e-13	0.136467	0.523	0.352	8.36e-09
CAD	1.17e-13	0.423769	0.104	0.045	8.43e-09
CD151	1.17e-13	0.164907	0.397	0.255	8.46e-09
POLR3K	1.2e-13	0.659299	0.141	0.069	8.65e-09
SRM	1.2e-13	0.122162	0.209	0.115	8.66e-09
UBE2I	1.22e-13	0.0493135	0.427	0.275	8.8e-09
NFAM1	1.22e-13	0.0857035	0.22	0.121	8.8e-09
UBE2M	1.22e-13	0.044395	0.235	0.133	8.81e-09
SRSF2	1.24e-13	0.0903163	0.571	0.395	8.92e-09
ATRAID	1.24e-13	0.258175	0.37	0.235	8.92e-09
MPC1	1.24e-13	0.158292	0.321	0.198	8.96e-09
IFNGR2	1.27e-13	0.0870655	0.537	0.365	9.19e-09
NDUFC2	1.28e-13	0.158866	0.427	0.281	9.21e-09
KPNB1	1.29e-13	0.0307266	0.521	0.353	9.32e-09
DERL2	1.3e-13	0.318347	0.228	0.129	9.35e-09
AIMP2	1.3e-13	0.625845	0.132	0.062	9.36e-09
CREBL2	1.31e-13	0.170727	0.312	0.189	9.43e-09
MOB3B	1.31e-13	0.0149972	0.262	0.151	9.46e-09
ATXN3	1.34e-13	0.306515	0.239	0.135	9.63e-09
PROSC	1.36e-13	0.662476	0.1	0.042	9.84e-09
GLE1	1.38e-13	0.81888	0.102	0.044	9.98e-09
TGM2	1.42e-13	-0.280871	0.334	0.203	1.02e-08
FABP5	1.43e-13	0.207124	0.647	0.464	1.03e-08
CDK2AP1	1.44e-13	-0.0744388	0.165	0.083	1.04e-08
PIGN	1.44e-13	0.0620573	0.163	0.083	1.04e-08
NEU1	1.51e-13	0.0107097	0.359	0.221	1.09e-08
B4GALT5	1.55e-13	0.124376	0.232	0.131	1.11e-08
SMIM3	1.56e-13	0.248632	0.242	0.138	1.13e-08
CYB5B	1.59e-13	0.218682	0.22	0.123	1.15e-08
PPP6R1	1.6e-13	-0.00436084	0.191	0.101	1.15e-08
RNPS1	1.6e-13	0.128785	0.342	0.211	1.15e-08
DNAJC7	1.71e-13	0.16499	0.383	0.246	1.23e-08
MANBA	1.73e-13	-0.0265595	0.309	0.184	1.24e-08
MESDC2	1.75e-13	0.617409	0.159	0.082	1.26e-08
ISCU	1.8e-13	0.188395	0.451	0.301	1.3e-08
TNFAIP2	1.8e-13	0.11372	0.466	0.31	1.3e-08
COX14	1.81e-13	0.160591	0.451	0.293	1.31e-08
USO1	1.83e-13	0.32309	0.25	0.145	1.32e-08
TMEM134	1.83e-13	0.1096	0.257	0.149	1.32e-08
TFEB	1.85e-13	0.299927	0.133	0.063	1.33e-08
AGO2	1.85e-13	0.682866	0.158	0.081	1.33e-08
KRTCAP2	1.91e-13	0.16798	0.243	0.138	1.38e-08
TRAP1	1.98e-13	0.733578	0.111	0.05	1.43e-08
C19orf43	2.07e-13	0.507867	0.273	0.164	1.5e-08
ZBTB1	2.08e-13	0.127781	0.214	0.118	1.5e-08
SKP1	2.08e-13	0.0400403	0.707	0.492	1.5e-08
PIN1	2.1e-13	0.232527	0.293	0.176	1.51e-08
CD68	2.15e-13	0.321723	0.794	0.627	1.55e-08
LAMTOR5	2.15e-13	0.0934034	0.538	0.362	1.55e-08
SNAP23	2.2e-13	0.0494418	0.286	0.172	1.58e-08
REEP5	2.2e-13	0.0947838	0.532	0.365	1.59e-08
ECHDC1	2.22e-13	0.149726	0.255	0.15	1.6e-08
BAG1	2.23e-13	0.116895	0.313	0.191	1.61e-08
C1QBP	2.33e-13	0.143914	0.298	0.18	1.68e-08
TMEM176B	2.37e-13	0.232192	0.757	0.585	1.71e-08
SLC1A5	2.45e-13	0.538175	0.169	0.088	1.77e-08
NUBP1	2.47e-13	0.253001	0.199	0.107	1.78e-08
MAPK1	2.5e-13	0.25041	0.28	0.167	1.8e-08
MRPS26	2.53e-13	0.39357	0.163	0.084	1.82e-08
BANF1	2.57e-13	0.17362	0.422	0.272	1.85e-08
MRPL34	2.59e-13	0.248712	0.293	0.177	1.87e-08
SEC63	2.61e-13	0.190803	0.308	0.185	1.89e-08
TAF10	2.63e-13	0.380281	0.235	0.138	1.9e-08
UTP6	2.68e-13	0.445703	0.161	0.083	1.93e-08
EBP	2.75e-13	0.479833	0.155	0.079	1.98e-08
DTD1	2.75e-13	0.373253	0.162	0.083	1.98e-08
PCNP	2.76e-13	0.129569	0.29	0.175	1.99e-08
SNN	2.81e-13	0.216598	0.19	0.102	2.03e-08
WDR77	2.97e-13	0.768052	0.118	0.054	2.14e-08
SZRD1	3.17e-13	0.135866	0.282	0.168	2.29e-08
NBEAL1	3.2e-13	0.029866	0.462	0.305	2.31e-08
ERP29	3.44e-13	0.0920813	0.563	0.384	2.48e-08
CDC42SE2	3.45e-13	0.171235	0.269	0.16	2.49e-08
CCDC12	3.5e-13	0.212625	0.199	0.108	2.52e-08
ORAI1	3.55e-13	0.231367	0.25	0.146	2.56e-08
OSCAR	3.65e-13	0.07312	0.36	0.225	2.63e-08
ACSL5	3.83e-13	0.216403	0.147	0.073	2.76e-08
PLOD3	3.9e-13	0.429298	0.191	0.104	2.81e-08
METTL21A	3.92e-13	0.610898	0.161	0.083	2.83e-08
ARL1	3.98e-13	0.393533	0.194	0.105	2.87e-08
PRKAR1A	3.98e-13	-0.0445642	0.466	0.309	2.87e-08
RAB21	4.04e-13	-0.0452824	0.337	0.211	2.92e-08
NUDT16L1	4.09e-13	0.421669	0.128	0.061	2.95e-08
POLR2K	4.15e-13	0.0660109	0.324	0.198	2.99e-08
SNHG8	4.17e-13	0.146085	0.356	0.222	3.01e-08
E2F4	4.34e-13	0.218076	0.173	0.091	3.13e-08
MPDU1	4.4e-13	0.169598	0.253	0.148	3.17e-08
RPS19BP1	4.43e-13	0.164316	0.368	0.234	3.2e-08
MRPL11	4.61e-13	0.218222	0.229	0.13	3.32e-08
METTL9	4.63e-13	0.120277	0.288	0.172	3.34e-08
DNAJA2	4.94e-13	0.206869	0.24	0.138	3.56e-08
CSNK2B	4.94e-13	0.131616	0.448	0.299	3.56e-08
CD84	4.98e-13	-0.000284384	0.624	0.425	3.59e-08
IL13RA1	4.99e-13	0.0540506	0.429	0.279	3.6e-08
SNX8	5.04e-13	0.331154	0.239	0.138	3.63e-08
NDFIP1	5.07e-13	0.114551	0.426	0.281	3.65e-08
UBE2N	5.28e-13	0.26835	0.331	0.21	3.81e-08
MINK1	5.29e-13	0.380572	0.125	0.059	3.81e-08
MAP2K1	5.47e-13	-0.17532	0.301	0.179	3.95e-08
ENSA	5.54e-13	0.0624493	0.437	0.289	3.99e-08
POLD4	5.56e-13	0.254769	0.155	0.079	4.01e-08
LAMTOR1	5.74e-13	0.125373	0.571	0.399	4.14e-08
GNGT2	5.8e-13	1.02769	0.128	0.062	4.18e-08
PRCP	5.99e-13	-0.0479773	0.389	0.248	4.32e-08
TNFSF12	6.01e-13	-0.0102949	0.326	0.201	4.34e-08
RNF144B	6.04e-13	-0.0642353	0.258	0.151	4.35e-08
DCTD	6.05e-13	0.144865	0.213	0.12	4.36e-08
FLII	6.16e-13	0.286363	0.327	0.206	4.44e-08
C1orf174	6.2e-13	0.43297	0.118	0.055	4.47e-08
PDE4DIP	6.36e-13	0.0966226	0.297	0.181	4.59e-08
NDUFS2	6.47e-13	0.180707	0.32	0.2	4.67e-08
EIF3D	6.85e-13	0.078075	0.39	0.252	4.94e-08
SHKBP1	6.88e-13	0.177791	0.279	0.168	4.97e-08
HNRNPA2B1	6.91e-13	0.139823	0.72	0.524	4.98e-08
ARHGAP31	7.13e-13	0.421675	0.146	0.073	5.14e-08
EML4	7.22e-13	0.260579	0.488	0.339	5.21e-08
NDUFS6	7.42e-13	0.138885	0.459	0.305	5.35e-08
UBE2F	7.44e-13	0.258716	0.328	0.204	5.37e-08
SLC35C2	7.48e-13	0.211834	0.146	0.072	5.39e-08
CSNK1D	7.48e-13	0.0370339	0.308	0.187	5.4e-08
SEH1L	7.66e-13	0.404412	0.13	0.063	5.53e-08
RPS8	7.66e-13	0.1976	0.953	0.829	5.53e-08
DDB2	7.73e-13	0.217432	0.163	0.084	5.57e-08
CLN6	7.87e-13	0.129997	0.158	0.081	5.68e-08
MAD1L1	8.02e-13	0.119665	0.169	0.087	5.78e-08
ARL6IP5	8.05e-13	0.115085	0.672	0.478	5.81e-08
WDR55	8.37e-13	0.207913	0.139	0.068	6.04e-08
SEPW1	8.45e-13	0.279048	0.25	0.147	6.09e-08
HPS1	8.86e-13	0.0828174	0.316	0.193	6.39e-08
VASP	9.02e-13	-0.00931454	0.471	0.31	6.51e-08
FBL	9.26e-13	0.0591486	0.286	0.171	6.68e-08
RILP	9.38e-13	0.232843	0.17	0.09	6.77e-08
UCHL3	1e-12	0.165099	0.196	0.107	7.22e-08
MAP2K3	1e-12	0.138966	0.323	0.203	7.25e-08
SLC30A1	1.01e-12	0.464127	0.135	0.066	7.28e-08
RASSF3	1.03e-12	0.101355	0.243	0.143	7.4e-08
IDH2	1.04e-12	0.0844773	0.412	0.265	7.47e-08
UBE2L3	1.04e-12	0.0260416	0.456	0.301	7.52e-08
SET	1.05e-12	0.00294053	0.611	0.424	7.55e-08
OPA3	1.06e-12	0.12885	0.172	0.09	7.62e-08
PPP6R2	1.07e-12	0.61541	0.12	0.056	7.69e-08
TEX264	1.07e-12	0.304835	0.218	0.125	7.71e-08
DENND2D	1.08e-12	0.224178	0.176	0.094	7.76e-08
RASGRP3	1.08e-12	0.116439	0.242	0.141	7.8e-08
USB1	1.09e-12	0.431505	0.196	0.108	7.88e-08
ELF4	1.1e-12	0.715552	0.104	0.047	7.95e-08
MFN2	1.11e-12	0.26557	0.15	0.076	8.01e-08
SMIM7	1.11e-12	0.155883	0.309	0.189	8.03e-08
PTBP1	1.12e-12	0.228033	0.349	0.223	8.1e-08
NDUFB8	1.14e-12	0.262833	0.441	0.304	8.26e-08
DOCK10	1.21e-12	0.289935	0.26	0.154	8.71e-08
CCND2	1.23e-12	0.156669	0.146	0.073	8.89e-08
CPM	1.23e-12	-0.0942202	0.545	0.371	8.9e-08
MRPL37	1.24e-12	0.328299	0.181	0.097	8.96e-08
FIBP	1.26e-12	0.177503	0.294	0.177	9.07e-08
KEAP1	1.26e-12	0.50216	0.141	0.07	9.1e-08
RPN2	1.27e-12	0.0913965	0.541	0.372	9.15e-08
UBXN1	1.27e-12	0.07299	0.481	0.319	9.17e-08
ATP6V1F	1.27e-12	0.15862	0.852	0.653	9.19e-08
SCAMP3	1.29e-12	0.0803477	0.257	0.151	9.32e-08
SRSF9	1.3e-12	0.0886589	0.372	0.242	9.4e-08
TXNDC11	1.33e-12	0.159245	0.199	0.111	9.57e-08
RAB9A	1.33e-12	0.283398	0.195	0.109	9.62e-08
DOCK8	1.38e-12	0.0223984	0.346	0.217	9.92e-08
SLC38A6	1.38e-12	0.189852	0.253	0.148	9.95e-08
MRPS34	1.39e-12	0.325069	0.269	0.163	1e-07
SRSF7	1.39e-12	0.0717724	0.466	0.313	1e-07
MPG	1.44e-12	0.159395	0.21	0.118	1.04e-07
KLHDC3	1.45e-12	0.183544	0.184	0.099	1.05e-07
SIGLEC7	1.47e-12	0.239549	0.225	0.129	1.06e-07
ADAM10	1.47e-12	0.0855982	0.385	0.246	1.06e-07
PPP2CA	1.47e-12	0.0305926	0.378	0.242	1.06e-07
ARL2	1.49e-12	0.12668	0.328	0.205	1.08e-07
NPL	1.52e-12	0.0427699	0.485	0.322	1.09e-07
CCT4	1.55e-12	0.0626913	0.343	0.218	1.12e-07
RABGGTA	1.56e-12	0.794527	0.125	0.06	1.13e-07
ZNF672	1.58e-12	0.491054	0.124	0.059	1.14e-07
PNPLA2	1.59e-12	0.397209	0.176	0.095	1.15e-07
VIMP	1.63e-12	0.982693	0.184	0.102	1.18e-07
PPP1R18	1.66e-12	-0.0121484	0.5	0.339	1.2e-07
APOL2	1.69e-12	0.558367	0.147	0.075	1.22e-07
GAA	1.7e-12	0.0762621	0.442	0.288	1.23e-07
BTK	1.7e-12	0.0204792	0.26	0.154	1.23e-07
CMTM6	1.73e-12	-0.0768084	0.661	0.458	1.25e-07
SNAP29	1.76e-12	0.13165	0.32	0.198	1.27e-07
CLINT1	1.84e-12	0.273182	0.268	0.162	1.33e-07
FURIN	1.88e-12	0.364645	0.214	0.122	1.35e-07
CHST12	1.88e-12	0.0783289	0.184	0.099	1.36e-07
PNRC2	1.91e-12	0.0324644	0.346	0.223	1.38e-07
MIIP	1.95e-12	0.410611	0.157	0.081	1.41e-07
USMG5	1.98e-12	0.0378849	0.431	0.282	1.43e-07
NAPA	1.99e-12	-0.0305719	0.264	0.155	1.44e-07
ALDH9A1	2.03e-12	0.123007	0.245	0.144	1.46e-07
MPV17	2.04e-12	0.157052	0.268	0.16	1.47e-07
YIF1B	2.05e-12	0.0355466	0.298	0.18	1.48e-07
TMEM59	2.05e-12	0.078692	0.574	0.405	1.48e-07
HDLBP	2.08e-12	0.0481876	0.401	0.26	1.5e-07
NDUFAB1	2.09e-12	0.233572	0.365	0.24	1.51e-07
SYNGR2	2.1e-12	0.129616	0.636	0.461	1.52e-07
SP1	2.1e-12	0.296106	0.154	0.08	1.52e-07
CTSS	2.11e-12	0.197105	0.938	0.798	1.52e-07
TMEM230	2.15e-12	0.164056	0.415	0.279	1.55e-07
C19orf60	2.21e-12	0.488282	0.224	0.131	1.59e-07
C9orf78	2.21e-12	0.0473395	0.357	0.226	1.6e-07
IPO7	2.23e-12	0.393994	0.275	0.167	1.61e-07
FBXW5	2.25e-12	0.0937568	0.251	0.149	1.62e-07
SOCS1	2.27e-12	0.489705	0.118	0.056	1.63e-07
PABPC4	2.29e-12	0.105886	0.534	0.371	1.65e-07
GUCD1	2.29e-12	0.250787	0.173	0.093	1.65e-07
DYNLT1	2.33e-12	-0.0169323	0.423	0.277	1.68e-07
DCTN6	2.37e-12	0.355124	0.221	0.127	1.71e-07
COX6C	2.38e-12	0.195122	0.674	0.493	1.72e-07
GRSF1	2.39e-12	0.418569	0.234	0.138	1.72e-07
PPP3CB	2.45e-12	0.670057	0.128	0.063	1.77e-07
DIS3L	2.49e-12	0.236966	0.141	0.071	1.8e-07
ITGB1	2.5e-12	0.142341	0.607	0.439	1.8e-07
CHCHD2	2.51e-12	0.0905269	0.805	0.625	1.81e-07
ATP6V1C1	2.51e-12	0.00199694	0.298	0.182	1.81e-07
KCNAB2	2.53e-12	0.204716	0.29	0.178	1.82e-07
RSU1	2.55e-12	0.0783231	0.371	0.238	1.84e-07
MRPL47	2.6e-12	0.232789	0.202	0.113	1.88e-07
HAGH	2.66e-12	0.427613	0.245	0.144	1.92e-07
TRIM69	2.69e-12	0.441065	0.177	0.096	1.94e-07
DOK2	2.69e-12	0.247638	0.342	0.219	1.94e-07
EIF6	2.72e-12	0.178593	0.332	0.21	1.96e-07
SAP18	2.72e-12	0.0771652	0.585	0.412	1.96e-07
NDUFB10	2.78e-12	0.127542	0.424	0.28	2.01e-07
HNRNPC	2.82e-12	0.00967972	0.723	0.524	2.03e-07
C11orf31	2.86e-12	0.306822	0.269	0.163	2.06e-07
PPA2	2.93e-12	0.224703	0.235	0.136	2.12e-07
ACTN4	2.96e-12	0.116182	0.367	0.237	2.14e-07
HSBP1	2.97e-12	0.0510185	0.587	0.405	2.14e-07
PIK3AP1	2.97e-12	0.115016	0.42	0.283	2.14e-07
HMG20B	3.11e-12	0.251714	0.229	0.133	2.24e-07
NOP10	3.12e-12	0.154811	0.654	0.47	2.25e-07
TRIM38	3.22e-12	0.138335	0.28	0.171	2.32e-07
DDX49	3.25e-12	0.420782	0.111	0.052	2.35e-07
GSPT1	3.28e-12	0.143309	0.363	0.232	2.37e-07
COX7A2L	3.3e-12	0.100157	0.386	0.254	2.38e-07
MIEN1	3.41e-12	-0.00784024	0.357	0.224	2.46e-07
MED28	3.43e-12	0.0506923	0.242	0.141	2.48e-07
ADGRE5	3.56e-12	-0.0446074	0.368	0.233	2.56e-07
CAPZA2	3.59e-12	-0.0928065	0.556	0.379	2.59e-07
EIF4E2	3.59e-12	0.136841	0.313	0.194	2.59e-07
NPC1	3.62e-12	0.401435	0.271	0.168	2.61e-07
TYW3	3.7e-12	0.197511	0.139	0.069	2.67e-07
ACO1	3.77e-12	0.496487	0.14	0.071	2.72e-07
MRPL51	3.77e-12	0.121861	0.376	0.24	2.72e-07
PUF60	3.84e-12	0.0790158	0.231	0.134	2.77e-07
MAPRE1	3.87e-12	0.0473547	0.408	0.272	2.79e-07
YWHAG	3.87e-12	-0.0543562	0.374	0.242	2.79e-07
MRPL24	3.95e-12	0.157491	0.192	0.106	2.85e-07
SUMO3	3.99e-12	0.0683326	0.519	0.352	2.88e-07
ARL8A	4.15e-12	0.23168	0.304	0.19	2.99e-07
MITF	4.15e-12	0.179058	0.315	0.197	2.99e-07
SRP72	4.16e-12	0.108465	0.43	0.281	3e-07
RUFY3	4.17e-12	0.447414	0.137	0.069	3.01e-07
PCYT1A	4.19e-12	0.239142	0.21	0.121	3.02e-07
FAM20C	4.3e-12	0.331334	0.236	0.141	3.1e-07
C3AR1	4.33e-12	0.0972057	0.463	0.315	3.12e-07
NAAA	4.38e-12	0.273796	0.276	0.17	3.16e-07
DPP9	4.45e-12	0.126783	0.231	0.135	3.21e-07
GSR	4.52e-12	0.622262	0.13	0.065	3.26e-07
UGCG	4.59e-12	0.0930971	0.28	0.171	3.31e-07
BCL6	4.82e-12	0.202788	0.254	0.153	3.48e-07
SAMD9L	4.83e-12	0.238402	0.293	0.181	3.48e-07
HN1	4.87e-12	0.35418	0.268	0.163	3.52e-07
PSMA1	4.91e-12	0.124999	0.475	0.322	3.54e-07
RPS5	5.08e-12	0.161025	0.838	0.654	3.66e-07
GSTM4	5.12e-12	0.349454	0.11	0.051	3.69e-07
PCCB	5.31e-12	0.421273	0.13	0.064	3.83e-07
RPL10A	5.33e-12	0.128481	0.797	0.63	3.84e-07
TMSB10	5.58e-12	0.220298	0.992	0.921	4.03e-07
ZMPSTE24	5.66e-12	0.306015	0.213	0.123	4.08e-07
NCBP2	5.68e-12	0.114305	0.236	0.139	4.1e-07
SERPINB6	5.7e-12	0.119906	0.378	0.246	4.11e-07
NUDT21	5.7e-12	0.0957688	0.22	0.128	4.11e-07
MRPS12	5.72e-12	0.36531	0.216	0.124	4.13e-07
HSPE1	5.73e-12	0.0887523	0.595	0.414	4.13e-07
ST14	5.76e-12	0.0177953	0.277	0.168	4.15e-07
KHNYN	5.79e-12	0.0875007	0.128	0.063	4.17e-07
FNBP1	5.79e-12	0.148288	0.4	0.267	4.18e-07
CAPRIN1	5.96e-12	0.218305	0.271	0.165	4.3e-07
NDUFS1	5.96e-12	0.438586	0.194	0.11	4.3e-07
SLC39A3	5.96e-12	0.40171	0.173	0.095	4.3e-07
COPRS	5.98e-12	0.269592	0.225	0.132	4.31e-07
TMEM176A	6.01e-12	0.0944258	0.622	0.439	4.33e-07
SYS1	6.04e-12	0.0930775	0.243	0.144	4.36e-07
MLF2	6.06e-12	0.162357	0.305	0.191	4.37e-07
OAS2	6.09e-12	0.0137168	0.245	0.144	4.39e-07
CD276	6.18e-12	0.409802	0.205	0.118	4.46e-07
FYB	6.32e-12	0.530356	0.25	0.153	4.56e-07
IDH3G	6.36e-12	0.168327	0.266	0.161	4.58e-07
MTCH1	6.54e-12	0.21067	0.418	0.279	4.72e-07
ZCRB1	6.62e-12	0.0806511	0.372	0.242	4.77e-07
RPS2	6.92e-12	0.219014	0.964	0.867	4.99e-07
CYB5R1	6.95e-12	0.279349	0.183	0.1	5.01e-07
LRCH4	6.95e-12	0.426086	0.133	0.066	5.01e-07
MRPS36	7.01e-12	0.266764	0.235	0.138	5.05e-07
AP2M1	7.01e-12	0.0320798	0.595	0.422	5.06e-07
KDM6B	7.15e-12	-0.0633407	0.364	0.236	5.16e-07
CD52	7.23e-12	0.238756	0.632	0.458	5.21e-07
DCTN3	7.29e-12	0.0502135	0.295	0.18	5.26e-07
AHSA1	7.3e-12	0.224229	0.236	0.141	5.26e-07
GCA	7.39e-12	-0.0526426	0.321	0.202	5.33e-07
ALDH3B1	7.51e-12	0.115847	0.265	0.161	5.42e-07
NDUFA13	7.52e-12	0.172326	0.43	0.292	5.43e-07
ARPC1A	7.55e-12	0.0897844	0.214	0.123	5.44e-07
STAT3	7.6e-12	-0.064301	0.412	0.271	5.48e-07
RAPGEF2	7.73e-12	0.255683	0.148	0.077	5.57e-07
FGD5.AS1	7.93e-12	-0.0499068	0.132	0.065	5.72e-07
CYB5A	7.95e-12	0.0254264	0.345	0.218	5.73e-07
LAPTM4A	7.98e-12	0.0421588	0.64	0.453	5.76e-07
NAA10	8e-12	0.122801	0.227	0.13	5.77e-07
BTBD7	8.07e-12	0.27759	0.152	0.079	5.82e-07
AP1M1	8.08e-12	0.0543247	0.216	0.122	5.83e-07
EIF4H	8.09e-12	0.00510309	0.305	0.189	5.84e-07
CECR1	8.1e-12	0.422461	0.206	0.118	5.84e-07
LETM1	8.44e-12	0.268853	0.117	0.056	6.09e-07
EIF3F	8.47e-12	0.108356	0.393	0.263	6.11e-07
SSR3	8.47e-12	0.0628002	0.567	0.398	6.11e-07
BCKDK	8.48e-12	0.0836566	0.319	0.199	6.12e-07
APEH	8.88e-12	0.352939	0.139	0.07	6.4e-07
MGAT4A	9.16e-12	-0.0100945	0.349	0.222	6.61e-07
TMC6	9.2e-12	0.104629	0.247	0.147	6.64e-07
LIMK1	9.3e-12	0.242492	0.239	0.142	6.71e-07
CELF1	9.31e-12	0.0746351	0.315	0.2	6.72e-07
PSMD2	9.38e-12	0.0968988	0.272	0.166	6.77e-07
RPS9	9.55e-12	0.168831	0.94	0.782	6.89e-07
RASGEF1B	9.66e-12	0.0487868	0.324	0.204	6.97e-07
GSTO1	9.68e-12	0.100572	0.716	0.525	6.98e-07
IKBKG	9.7e-12	0.255036	0.135	0.068	7e-07
MRAS	9.75e-12	0.158848	0.187	0.104	7.03e-07
GABARAP	9.91e-12	0.170914	0.389	0.265	7.15e-07
TXNDC12	9.95e-12	0.0181187	0.349	0.221	7.18e-07
VMP1	9.98e-12	-0.00213973	0.489	0.33	7.2e-07
UBE2D4	9.99e-12	1.25394	0.114	0.054	7.21e-07
COX7B	1.02e-11	0.139352	0.611	0.443	7.33e-07
UBE2V1	1.02e-11	0.553749	0.161	0.087	7.38e-07
MRPS14	1.05e-11	0.473317	0.184	0.104	7.57e-07
STOML2	1.05e-11	0.300008	0.227	0.133	7.6e-07
SEC11C	1.06e-11	0.180593	0.308	0.195	7.64e-07
ANKRD22	1.09e-11	0.344769	0.191	0.106	7.87e-07
TFEC	1.1e-11	0.132103	0.315	0.196	7.94e-07
LYST	1.13e-11	0.483703	0.161	0.087	8.14e-07
CALM3	1.15e-11	0.117836	0.563	0.403	8.32e-07
MRPS18B	1.18e-11	0.524682	0.284	0.178	8.51e-07
ICAM1	1.21e-11	0.0951762	0.548	0.39	8.71e-07
ARF4	1.27e-11	0.160525	0.429	0.286	9.19e-07
TMEM243	1.3e-11	0.271225	0.165	0.089	9.35e-07
DRAM2	1.3e-11	0.140669	0.361	0.236	9.4e-07
VPS37C	1.3e-11	0.330483	0.14	0.072	9.41e-07
CHTOP	1.33e-11	0.230568	0.198	0.112	9.61e-07
GYG1	1.37e-11	0.0960931	0.257	0.154	9.9e-07
SLC2A6	1.38e-11	0.683819	0.146	0.076	9.94e-07
C22orf39	1.39e-11	0.419988	0.18	0.1	1.01e-06
OS9	1.46e-11	0.0190304	0.503	0.344	1.05e-06
HUWE1	1.5e-11	0.152846	0.177	0.097	1.09e-06
WDR46	1.51e-11	0.552335	0.113	0.054	1.09e-06
TOR1AIP1	1.53e-11	0.399986	0.207	0.12	1.1e-06
PMVK	1.57e-11	0.173166	0.22	0.128	1.13e-06
MAGED2	1.57e-11	0.231104	0.185	0.104	1.14e-06
TMEM165	1.59e-11	0.224	0.387	0.256	1.15e-06
PXDC1	1.62e-11	0.180323	0.161	0.087	1.17e-06
EGLN2	1.68e-11	0.435528	0.141	0.073	1.21e-06
PHF5A	1.69e-11	0.272123	0.169	0.092	1.22e-06
GFM1	1.7e-11	0.38422	0.15	0.078	1.22e-06
HNRNPM	1.74e-11	-0.0646906	0.545	0.369	1.25e-06
EFR3A	1.75e-11	0.107062	0.268	0.164	1.27e-06
PET100	1.76e-11	0.222957	0.291	0.184	1.27e-06
SF3B2	1.76e-11	0.15525	0.429	0.29	1.27e-06
PHACTR2	1.77e-11	0.268408	0.297	0.187	1.28e-06
AFF4	1.78e-11	0.363158	0.309	0.196	1.28e-06
SLC8A1	1.79e-11	0.241505	0.312	0.201	1.29e-06
TGOLN2	1.79e-11	-0.00170211	0.595	0.41	1.29e-06
ESYT1	1.8e-11	0.273188	0.232	0.137	1.29e-06
CLASP2	1.8e-11	0.498693	0.128	0.065	1.3e-06
GPI	1.82e-11	0.0403238	0.39	0.252	1.31e-06
LCP2	1.83e-11	-0.124812	0.485	0.329	1.32e-06
TAF9	1.83e-11	0.0821296	0.264	0.161	1.32e-06
KLHL24	1.84e-11	0.119389	0.183	0.101	1.32e-06
MOSPD2	1.85e-11	0.253696	0.221	0.129	1.33e-06
ETF1	1.85e-11	-0.10944	0.378	0.247	1.33e-06
AP5B1	1.89e-11	0.365535	0.122	0.06	1.37e-06
ABCG1	1.9e-11	0.134281	0.375	0.251	1.37e-06
TP53I11	1.91e-11	0.615353	0.146	0.076	1.38e-06
COPA	1.92e-11	-0.150406	0.376	0.243	1.39e-06
PPP1R7	1.93e-11	0.161527	0.255	0.156	1.39e-06
TRAM1	1.94e-11	0.0907082	0.548	0.379	1.4e-06
SNX5	1.97e-11	-0.0252347	0.424	0.284	1.42e-06
SLC52A2	2.01e-11	0.315446	0.143	0.074	1.45e-06
RENBP	2.08e-11	0.132828	0.214	0.124	1.5e-06
HLA.A	2.1e-11	0.397913	0.613	0.476	1.51e-06
C2orf68	2.1e-11	0.248117	0.216	0.127	1.52e-06
TMED1	2.13e-11	0.817152	0.137	0.071	1.54e-06
ABCE1	2.18e-11	0.150039	0.17	0.093	1.57e-06
TMEM189	2.18e-11	0.244563	0.161	0.087	1.57e-06
CIRBP	2.19e-11	0.0660876	0.552	0.387	1.58e-06
TRIM33	2.2e-11	0.0734341	0.268	0.165	1.58e-06
SNU13	2.2e-11	0.0771991	0.488	0.335	1.59e-06
P2RY11	2.21e-11	0.512394	0.11	0.052	1.6e-06
DDRGK1	2.24e-11	0.438965	0.229	0.137	1.62e-06
RPS10	2.25e-11	0.00867443	0.717	0.522	1.62e-06
NABP1	2.28e-11	0.0492675	0.335	0.216	1.64e-06
POLR2E	2.31e-11	0.0360785	0.401	0.263	1.67e-06
DICER1	2.37e-11	0.0865487	0.286	0.176	1.71e-06
TECR	2.37e-11	0.272909	0.243	0.147	1.71e-06
RHOA	2.37e-11	0.137558	0.893	0.725	1.71e-06
CASP7	2.4e-11	0.278919	0.115	0.056	1.73e-06
WIPI2	2.49e-11	0.0916253	0.262	0.159	1.8e-06
ACTG1	2.52e-11	0.164955	0.938	0.817	1.82e-06
MRPL42	2.54e-11	0.149521	0.187	0.105	1.83e-06
NDUFS7	2.54e-11	0.259973	0.391	0.263	1.83e-06
COMMD9	2.58e-11	0.149289	0.32	0.205	1.86e-06
TMA7	2.6e-11	0.0203127	0.674	0.483	1.87e-06
UBASH3B	2.6e-11	0.233572	0.172	0.094	1.88e-06
ARPC3	2.64e-11	0.139025	0.876	0.698	1.91e-06
DNTTIP1	2.65e-11	0.0597959	0.183	0.102	1.91e-06
SUMO4	2.66e-11	0.122365	0.152	0.08	1.92e-06
GANAB	2.67e-11	0.0241435	0.26	0.159	1.92e-06
PGM2	2.67e-11	0.470325	0.148	0.079	1.93e-06
SPHK1	2.74e-11	0.434019	0.147	0.077	1.98e-06
RILPL2	2.75e-11	0.0518158	0.368	0.241	1.98e-06
PACSIN2	2.83e-11	0.33879	0.212	0.124	2.04e-06
LSM3	2.87e-11	0.0758049	0.391	0.257	2.07e-06
SLC8B1	2.88e-11	0.356899	0.194	0.111	2.08e-06
ACTA2	2.89e-11	0.407102	0.102	0.047	2.08e-06
TIMMDC1	2.93e-11	0.329643	0.217	0.129	2.12e-06
CFLAR	2.94e-11	0.0128944	0.589	0.423	2.12e-06
ARID5A	2.97e-11	0.22751	0.257	0.157	2.14e-06
CORO7	3.05e-11	0.141727	0.228	0.135	2.2e-06
MT1E	3.08e-11	0.126347	0.168	0.091	2.22e-06
CD58	3.09e-11	0.27286	0.277	0.173	2.23e-06
P2RY6	3.1e-11	0.732454	0.121	0.06	2.24e-06
PSMA6	3.14e-11	-0.00104223	0.191	0.108	2.26e-06
MYO1F	3.19e-11	-0.0393266	0.354	0.229	2.3e-06
PQLC1	3.2e-11	0.19238	0.181	0.101	2.31e-06
FAM195A	3.2e-11	0.439414	0.13	0.066	2.31e-06
AURKAIP1	3.2e-11	0.17055	0.365	0.239	2.31e-06
GIMAP4	3.24e-11	0.0545812	0.364	0.236	2.34e-06
SNRPA	3.25e-11	0.50874	0.152	0.081	2.34e-06
MED27	3.28e-11	0.589424	0.1	0.046	2.36e-06
OGDH	3.38e-11	0.117329	0.22	0.129	2.44e-06
NUMB	3.43e-11	0.0308699	0.246	0.148	2.48e-06
HSPD1	3.47e-11	-0.250254	0.621	0.426	2.5e-06
HDDC2	3.52e-11	0.182596	0.199	0.115	2.54e-06
DCAF11	3.52e-11	0.112646	0.165	0.09	2.54e-06
GTF2A1	3.56e-11	0.389073	0.126	0.064	2.57e-06
PSMB3	3.56e-11	0.328527	0.478	0.343	2.57e-06
LRRC25	3.6e-11	0.204527	0.257	0.159	2.6e-06
ITGA5	3.71e-11	0.229984	0.24	0.147	2.68e-06
PTDSS1	3.77e-11	0.146312	0.196	0.112	2.72e-06
CALM2	3.86e-11	0.120602	0.854	0.665	2.78e-06
KLHL7	3.92e-11	0.233349	0.11	0.053	2.83e-06
CCZ1	3.95e-11	0.00290044	0.157	0.083	2.85e-06
GNS	4.05e-11	0.061731	0.632	0.459	2.92e-06
ATG3	4.14e-11	-0.00703657	0.427	0.283	2.99e-06
SAR1B	4.17e-11	0.155106	0.214	0.126	3.01e-06
SELT	4.27e-11	0.461387	0.235	0.142	3.08e-06
DLST	4.3e-11	0.285965	0.148	0.079	3.1e-06
YWHAQ	4.39e-11	-0.0256357	0.378	0.248	3.17e-06
DCXR	4.43e-11	0.264593	0.261	0.161	3.19e-06
FAM53C	4.51e-11	0.0853075	0.319	0.207	3.26e-06
IDS	4.52e-11	-0.0692889	0.38	0.248	3.26e-06
ZDHHC24	4.59e-11	0.342442	0.184	0.104	3.31e-06
MAX	4.65e-11	0.150954	0.308	0.195	3.36e-06
TOMM5	4.66e-11	0.295205	0.141	0.074	3.36e-06
FABP3	4.76e-11	0.687163	0.163	0.09	3.43e-06
XBP1	4.85e-11	-0.0682581	0.46	0.311	3.5e-06
PSAP	4.87e-11	0.152155	0.989	0.913	3.51e-06
DDX46	4.92e-11	0.123461	0.349	0.228	3.55e-06
RAP1A	5.06e-11	-0.0346302	0.61	0.425	3.65e-06
MRPS15	5.11e-11	0.192522	0.302	0.192	3.68e-06
FKBP8	5.18e-11	0.162048	0.306	0.196	3.74e-06
GRIPAP1	5.3e-11	0.126973	0.165	0.09	3.82e-06
MRPS23	5.33e-11	0.104694	0.192	0.109	3.85e-06
PPM1A	5.33e-11	0.567357	0.158	0.086	3.85e-06
X44454	5.37e-11	0.585706	0.102	0.048	3.87e-06
PLPP5	5.39e-11	0.329703	0.155	0.084	3.88e-06
AREG	5.48e-11	0.203672	0.323	0.208	3.96e-06
SIK3	5.51e-11	0.68055	0.113	0.055	3.98e-06
AC138207.7	5.54e-11	0.0939126	0.124	0.062	3.99e-06
RMDN1	5.56e-11	0.222263	0.159	0.086	4.01e-06
TUBA1C	5.58e-11	-0.0262686	0.548	0.383	4.02e-06
RAB18	5.67e-11	0.177585	0.266	0.166	4.09e-06
SREBF1	5.7e-11	0.110133	0.151	0.081	4.11e-06
TXNRD2	5.81e-11	0.542355	0.109	0.052	4.19e-06
CLDND1	5.84e-11	0.149624	0.19	0.109	4.21e-06
AP000350.4	6.01e-11	0.284093	0.133	0.068	4.34e-06
TM2D2	6.12e-11	0.00559584	0.209	0.121	4.41e-06
CKAP4	6.28e-11	0.471012	0.13	0.067	4.53e-06
CSGALNACT2	6.37e-11	0.145481	0.264	0.163	4.6e-06
FGD2	6.4e-11	0.318541	0.177	0.1	4.62e-06
GGNBP2	6.42e-11	0.143318	0.275	0.171	4.63e-06
HAX1	6.45e-11	-0.0265439	0.297	0.186	4.65e-06
SELK	6.53e-11	0.249426	0.247	0.151	4.71e-06
CNPY2	6.65e-11	0.00208115	0.28	0.175	4.8e-06
LINC02345	6.66e-11	1.03599	0.117	0.058	4.8e-06
SYMPK	6.74e-11	0.302919	0.129	0.066	4.86e-06
LCMT1	6.75e-11	0.187537	0.15	0.08	4.87e-06
TRIM22	6.78e-11	0.0393404	0.282	0.176	4.89e-06
C14orf166	6.79e-11	0.329393	0.216	0.129	4.9e-06
GLMP	6.83e-11	-0.0281293	0.367	0.241	4.93e-06
GNA13	6.98e-11	-0.0164297	0.375	0.25	5.04e-06
SLC1A4	7.11e-11	0.285138	0.122	0.061	5.13e-06
MGST1	7.44e-11	0.248794	0.188	0.107	5.36e-06
ZDHHC3	7.46e-11	0.227006	0.214	0.127	5.38e-06
BST1	7.47e-11	0.0420109	0.198	0.114	5.39e-06
GPX3	7.48e-11	0.472701	0.264	0.168	5.39e-06
PVRL2	7.48e-11	0.49126	0.126	0.064	5.39e-06
TBRG4	7.5e-11	0.775498	0.11	0.054	5.41e-06
SORBS3	7.56e-11	0.413708	0.139	0.073	5.46e-06
ANAPC5	7.6e-11	0.0711355	0.236	0.144	5.48e-06
OAS1	7.61e-11	0.0729461	0.297	0.189	5.49e-06
PRELID3B	7.62e-11	0.0330686	0.18	0.101	5.5e-06
DCTN2	7.65e-11	-0.0327915	0.282	0.175	5.52e-06
PPARD	7.68e-11	0.0762104	0.192	0.11	5.54e-06
SH3BGRL3	7.74e-11	0.163215	0.948	0.809	5.59e-06
SGPL1	7.87e-11	0.0800632	0.243	0.148	5.68e-06
NAGK	7.94e-11	0.0358656	0.437	0.297	5.73e-06
PIGT	8.05e-11	-0.00969391	0.324	0.21	5.81e-06
SMDT1	8.17e-11	0.136368	0.346	0.229	5.89e-06
PDLIM5	8.22e-11	-0.0121985	0.255	0.157	5.93e-06
PSMD6	8.32e-11	0.149548	0.217	0.128	6e-06
EIF3B	8.33e-11	0.109351	0.22	0.131	6.01e-06
KHDRBS1	8.35e-11	0.0427398	0.397	0.267	6.02e-06
FAM49A	8.5e-11	0.207438	0.265	0.166	6.13e-06
DNPEP	8.57e-11	0.0655513	0.181	0.102	6.18e-06
PTPN12	8.57e-11	0.0514276	0.394	0.263	6.18e-06
SPTLC2	8.77e-11	0.314344	0.185	0.105	6.33e-06
C18orf32	8.98e-11	0.05808	0.194	0.112	6.47e-06
SCCPDH	9.05e-11	0.0110631	0.299	0.19	6.53e-06
FAM96B	9.4e-11	0.175555	0.413	0.284	6.78e-06
MLEC	9.46e-11	0.0634946	0.368	0.243	6.83e-06
TBC1D2B	9.5e-11	0.26859	0.136	0.071	6.85e-06
PARP12	9.56e-11	0.208878	0.224	0.136	6.9e-06
RABGGTB	9.73e-11	0.366494	0.192	0.111	7.02e-06
LEPROT	9.74e-11	-0.054012	0.499	0.34	7.03e-06
EIF4G2	9.82e-11	0.0566252	0.729	0.55	7.08e-06
PCID2	9.99e-11	0.599243	0.1	0.047	7.2e-06
RAP2B	1.01e-10	-0.000759406	0.413	0.281	7.31e-06
HNRNPR	1.02e-10	0.155958	0.364	0.241	7.34e-06
NAGPA	1.03e-10	0.213589	0.174	0.099	7.41e-06
LGALS3BP	1.03e-10	0.138913	0.504	0.358	7.46e-06
MRPL57	1.07e-10	-0.0114575	0.448	0.302	7.7e-06
LSM5	1.07e-10	0.049256	0.317	0.204	7.71e-06
CANX	1.09e-10	0.00101527	0.71	0.511	7.83e-06
CUEDC2	1.09e-10	0.500775	0.18	0.103	7.83e-06
IL7R	1.1e-10	0.0606736	0.386	0.258	7.95e-06
CTBP1	1.11e-10	0.141809	0.202	0.118	7.98e-06
NADK	1.11e-10	0.0328192	0.191	0.11	8.02e-06
LINC00116	1.12e-10	0.140029	0.172	0.096	8.04e-06
KIAA0141	1.12e-10	0.641845	0.107	0.052	8.11e-06
S1PR4	1.13e-10	0.518465	0.104	0.05	8.14e-06
LACTB	1.13e-10	0.10187	0.44	0.302	8.15e-06
VPS35	1.13e-10	-0.0513753	0.464	0.318	8.18e-06
SNRPD3	1.14e-10	0.112414	0.348	0.229	8.19e-06
IDH3A	1.14e-10	0.477641	0.143	0.076	8.22e-06
GGA1	1.14e-10	-0.143897	0.302	0.19	8.23e-06
RBMX	1.15e-10	0.0594682	0.391	0.262	8.31e-06
MCUR1	1.17e-10	0.22931	0.195	0.113	8.47e-06
EIF2S1	1.17e-10	0.189868	0.236	0.145	8.47e-06
SSNA1	1.18e-10	0.236413	0.265	0.166	8.53e-06
SDSL	1.2e-10	0.121023	0.25	0.154	8.67e-06
CRIP1	1.21e-10	0.264968	0.246	0.153	8.71e-06
NUDT22	1.21e-10	0.0402644	0.205	0.119	8.74e-06
LPXN	1.22e-10	-0.0886275	0.357	0.232	8.8e-06
FMNL2	1.23e-10	0.162049	0.286	0.181	8.87e-06
UXT	1.23e-10	0.0647195	0.416	0.281	8.9e-06
CAPNS1	1.24e-10	-0.0510138	0.541	0.384	8.97e-06
LMBRD1	1.25e-10	0.0712655	0.243	0.147	9.03e-06
PIK3CB	1.27e-10	0.306464	0.144	0.077	9.15e-06
MRFAP1	1.27e-10	-0.0385443	0.433	0.294	9.2e-06
FBXO7	1.29e-10	-0.0181106	0.253	0.155	9.3e-06
UBE2A	1.3e-10	0.160022	0.326	0.209	9.41e-06
ATXN10	1.31e-10	0.209284	0.18	0.103	9.43e-06
HNRNPUL2	1.36e-10	0.0705955	0.214	0.128	9.8e-06
SBNO2	1.38e-10	-0.0208063	0.168	0.092	9.95e-06
WDR41	1.4e-10	0.404455	0.126	0.065	1.01e-05
TMEM205	1.42e-10	0.109139	0.264	0.164	1.02e-05
MRPL41	1.42e-10	0.0625575	0.364	0.238	1.03e-05
FLCN	1.43e-10	0.368922	0.147	0.08	1.03e-05
NDUFAF1	1.43e-10	0.634922	0.1	0.048	1.03e-05
RHOG	1.44e-10	0.040315	0.547	0.392	1.04e-05
EIF3M	1.46e-10	0.0208953	0.328	0.214	1.05e-05
CD4	1.48e-10	-0.0485978	0.552	0.394	1.07e-05
FOPNL	1.49e-10	0.450139	0.115	0.058	1.08e-05
MICAL1	1.51e-10	0.230643	0.203	0.119	1.09e-05
DENND5A	1.51e-10	0.0587376	0.18	0.102	1.09e-05
FOXK2	1.52e-10	0.0292623	0.111	0.054	1.1e-05
RNF167	1.55e-10	0.720507	0.19	0.11	1.12e-05
PAFAH1B2	1.59e-10	0.35528	0.312	0.2	1.15e-05
NCEH1	1.59e-10	0.194508	0.288	0.185	1.15e-05
JOSD2	1.6e-10	0.258009	0.212	0.126	1.15e-05
POLR2L	1.6e-10	0.100664	0.571	0.396	1.16e-05
EMD	1.63e-10	0.0868528	0.209	0.124	1.17e-05
OSTF1	1.63e-10	0.183375	0.309	0.201	1.17e-05
PLEKHO2	1.63e-10	0.17177	0.295	0.19	1.18e-05
PLEC	1.65e-10	0.0887539	0.286	0.181	1.19e-05
DDX3Y	1.68e-10	0.220044	0.214	0.129	1.21e-05
MAN1B1	1.7e-10	0.204183	0.136	0.072	1.22e-05
NIT2	1.72e-10	0.19492	0.154	0.084	1.24e-05
ZNF592	1.75e-10	0.309199	0.106	0.051	1.26e-05
TAX1BP3	1.76e-10	0.165861	0.217	0.129	1.27e-05
VAMP3	1.78e-10	-0.0776095	0.345	0.224	1.28e-05
DOK3	1.8e-10	0.216611	0.217	0.13	1.3e-05
PIEZO1	1.82e-10	0.462388	0.12	0.061	1.31e-05
FTO	1.87e-10	0.117084	0.216	0.13	1.35e-05
PDZD11	1.92e-10	0.0909245	0.17	0.095	1.38e-05
TXNDC17	1.92e-10	0.111584	0.407	0.273	1.39e-05
UBA1	1.97e-10	-0.038248	0.291	0.186	1.42e-05
TMCO3	1.99e-10	0.294824	0.148	0.081	1.43e-05
CCDC107	1.99e-10	-0.0016207	0.324	0.212	1.44e-05
PRKDC	2e-10	0.198884	0.212	0.127	1.44e-05
OTUB1	2.03e-10	0.17571	0.302	0.196	1.47e-05
PRR13	2.06e-10	0.0619228	0.587	0.424	1.48e-05
RNF139	2.06e-10	0.140057	0.166	0.093	1.49e-05
GALE	2.09e-10	0.183327	0.135	0.071	1.51e-05
TRIM44	2.09e-10	0.0815899	0.273	0.173	1.51e-05
FAM49B	2.1e-10	-0.0125525	0.551	0.394	1.51e-05
GAK	2.12e-10	-0.0161781	0.22	0.131	1.53e-05
CTSA	2.14e-10	0.0523507	0.703	0.516	1.54e-05
PSMA4	2.17e-10	0.0370157	0.527	0.373	1.56e-05
NDUFB7	2.19e-10	0.146324	0.438	0.305	1.58e-05
PIM1	2.2e-10	0.261024	0.25	0.155	1.59e-05
SMARCD2	2.25e-10	0.448634	0.18	0.103	1.62e-05
IL27RA	2.25e-10	0.260003	0.125	0.065	1.62e-05
NDUFA5	2.3e-10	0.100569	0.294	0.189	1.66e-05
ITPR1	2.33e-10	0.270722	0.125	0.065	1.68e-05
CNBP	2.34e-10	0.0572818	0.588	0.426	1.68e-05
SH3BGRL	2.36e-10	0.0853333	0.699	0.509	1.7e-05
AZIN1	2.39e-10	-0.184287	0.31	0.199	1.72e-05
TSPAN3	2.44e-10	0.173094	0.297	0.191	1.76e-05
PPP4C	2.49e-10	0.0668072	0.345	0.23	1.8e-05
NPM3	2.5e-10	0.35325	0.137	0.073	1.8e-05
DDX19B	2.5e-10	0.0384379	0.144	0.077	1.8e-05
ACSS1	2.52e-10	0.449595	0.11	0.055	1.82e-05
STUB1	2.56e-10	0.0241138	0.261	0.163	1.84e-05
EHD1	2.58e-10	0.153168	0.179	0.103	1.86e-05
SRRT	2.64e-10	0.258525	0.154	0.085	1.91e-05
LY6E	2.64e-10	0.169382	0.625	0.462	1.91e-05
DEGS1	2.66e-10	-0.0740581	0.378	0.249	1.92e-05
DHRS9	2.67e-10	0.474277	0.125	0.065	1.92e-05
ARPC5	2.7e-10	0.168706	0.821	0.653	1.95e-05
RFK	2.72e-10	0.0654346	0.184	0.105	1.96e-05
RRM1	2.75e-10	0.240865	0.136	0.072	1.98e-05
EIF5B	2.83e-10	-0.0487579	0.475	0.325	2.04e-05
MRC1	2.83e-10	0.0780124	0.757	0.576	2.04e-05
ETFA	2.87e-10	0.0177165	0.297	0.189	2.07e-05
TCP1	2.89e-10	0.165621	0.348	0.228	2.08e-05
PGK1	2.89e-10	0.0235568	0.812	0.621	2.08e-05
MAN2B1	2.95e-10	0.250009	0.159	0.088	2.13e-05
MRPL18	2.98e-10	-0.063069	0.316	0.205	2.15e-05
TMEM147	3.05e-10	0.0537008	0.475	0.33	2.2e-05
FGL2	3.05e-10	0.057878	0.495	0.347	2.2e-05
SRSF1	3.07e-10	0.0880588	0.223	0.135	2.22e-05
RASSF4	3.08e-10	-0.0458352	0.53	0.375	2.22e-05
MVB12A	3.1e-10	0.21554	0.187	0.109	2.23e-05
COQ5	3.23e-10	0.822177	0.11	0.055	2.33e-05
ERGIC1	3.32e-10	-0.0121815	0.324	0.211	2.4e-05
MAP3K8	3.36e-10	0.0387284	0.422	0.289	2.43e-05
IFNAR2	3.4e-10	-0.171483	0.235	0.142	2.46e-05
CXCL16	3.45e-10	0.0223926	0.706	0.521	2.49e-05
UQCC2	3.48e-10	0.0264221	0.253	0.157	2.51e-05
UBXN6	3.51e-10	0.110387	0.206	0.122	2.53e-05
UBE2J2	3.52e-10	0.280049	0.158	0.088	2.54e-05
KCNMA1	3.54e-10	0.0586484	0.343	0.226	2.56e-05
RARA	3.63e-10	0.0123734	0.213	0.128	2.62e-05
ABR	3.66e-10	0.0159687	0.298	0.192	2.64e-05
EMC4	3.66e-10	-0.0857726	0.353	0.231	2.64e-05
MADD	3.7e-10	0.446893	0.103	0.05	2.67e-05
SRC	3.71e-10	0.632762	0.136	0.073	2.67e-05
RAB20	3.73e-10	0.0396172	0.401	0.272	2.69e-05
DDX39A	3.77e-10	0.0559661	0.213	0.127	2.72e-05
MLLT6	3.79e-10	0.156278	0.181	0.105	2.73e-05
MYO9B	3.8e-10	-0.0798065	0.342	0.225	2.74e-05
NARS	3.86e-10	-0.0186873	0.437	0.294	2.78e-05
RNF19B	3.87e-10	0.254268	0.144	0.078	2.79e-05
CCDC142	3.89e-10	0.115726	0.139	0.074	2.8e-05
GALNS	3.9e-10	0.50989	0.133	0.071	2.82e-05
IDI1	3.92e-10	-0.00695503	0.24	0.148	2.83e-05
HLA-DRB6	3.95e-10	-1.408	0.062	0.144	2.85e-05
SEC61B	4.1e-10	0.0507589	0.559	0.4	2.95e-05
STRA13	4.13e-10	0.576095	0.146	0.08	2.98e-05
RNF170	4.17e-10	0.291167	0.13	0.069	3.01e-05
SEL1L	4.19e-10	0.0657419	0.227	0.138	3.02e-05
PIGS	4.2e-10	0.175766	0.162	0.092	3.03e-05
COX17	4.23e-10	0.0840141	0.44	0.303	3.05e-05
POLR1C	4.31e-10	0.266021	0.137	0.074	3.11e-05
MPHOSPH6	4.33e-10	0.194839	0.312	0.204	3.13e-05
ZDHHC12	4.37e-10	0.121668	0.24	0.148	3.15e-05
TMEM53	4.38e-10	0.373748	0.118	0.06	3.16e-05
PABPN1	4.38e-10	0.0513021	0.306	0.203	3.16e-05
FKBP4	4.38e-10	-0.0455485	0.231	0.141	3.16e-05
TAGLN2	4.43e-10	0.103795	0.729	0.539	3.19e-05
SOD1	4.45e-10	0.0988175	0.565	0.402	3.21e-05
NEDD8	4.56e-10	0.0856936	0.565	0.407	3.29e-05
GPX4	4.57e-10	0.155067	0.788	0.61	3.3e-05
MT.CO2	4.59e-10	0.321405	0.632	0.519	3.31e-05
AP1S2	4.61e-10	-0.000939258	0.523	0.373	3.33e-05
ZC3H11A	4.63e-10	0.31262	0.125	0.065	3.34e-05
NUDT14	4.68e-10	0.179335	0.201	0.119	3.38e-05
RSRP1	4.72e-10	-0.212087	0.415	0.277	3.41e-05
SETD7	4.73e-10	0.208885	0.129	0.068	3.41e-05
EMC3	4.79e-10	0.0641821	0.356	0.236	3.45e-05
SLC39A6	4.8e-10	0.179125	0.151	0.083	3.47e-05
FRG1	4.81e-10	0.156942	0.297	0.19	3.47e-05
MTF1	4.84e-10	0.341412	0.148	0.082	3.49e-05
DOK1	4.9e-10	0.334808	0.172	0.098	3.53e-05
ST3GAL1	4.91e-10	0.110314	0.306	0.2	3.54e-05
POLR2F	4.94e-10	-0.150939	0.323	0.208	3.57e-05
ALG3	4.96e-10	0.060019	0.176	0.101	3.58e-05
KLHL6	5e-10	0.0119688	0.224	0.135	3.61e-05
FUCA2	5e-10	-0.0271336	0.402	0.273	3.61e-05
NFKBIE	5.03e-10	-0.00336943	0.236	0.145	3.63e-05
DOCK11	5.25e-10	0.167429	0.176	0.101	3.79e-05
ABHD3	5.44e-10	0.147426	0.157	0.087	3.93e-05
SEMA3C	5.48e-10	0.0830228	0.185	0.107	3.95e-05
GSS	5.48e-10	0.407655	0.143	0.078	3.95e-05
TSN	5.63e-10	0.106793	0.163	0.092	4.06e-05
POLR2J	5.69e-10	-0.108011	0.36	0.234	4.11e-05
VTA1	5.76e-10	0.325853	0.146	0.08	4.16e-05
UBA3	5.81e-10	0.322654	0.15	0.083	4.19e-05
TMEM38B	5.83e-10	0.49103	0.148	0.082	4.21e-05
TRAPPC12	5.86e-10	0.483316	0.107	0.054	4.23e-05
EXOC7	5.9e-10	0.156672	0.203	0.122	4.26e-05
PSMD14	5.93e-10	0.0992501	0.305	0.199	4.28e-05
NKAP	5.98e-10	-0.0712123	0.238	0.144	4.31e-05
LARP1	6.04e-10	0.0893589	0.317	0.21	4.35e-05
PRKACA	6.18e-10	0.0729856	0.231	0.142	4.46e-05
NPLOC4	6.18e-10	0.392378	0.158	0.089	4.46e-05
YWHAZ	6.25e-10	0.0488262	0.713	0.527	4.51e-05
ADK	6.26e-10	0.642539	0.135	0.072	4.52e-05
JMJD6	6.27e-10	0.0848187	0.206	0.124	4.52e-05
DR1	6.38e-10	0.194905	0.203	0.121	4.6e-05
ALKBH5	6.42e-10	-0.0401708	0.205	0.122	4.63e-05
FAM105A	6.44e-10	0.0481692	0.216	0.13	4.64e-05
DNAJC8	6.6e-10	-0.0585349	0.515	0.352	4.76e-05
PLXNC1	6.61e-10	0.0155105	0.308	0.202	4.77e-05
SERTAD1	6.66e-10	0.0386894	0.335	0.222	4.8e-05
PRPS2	6.67e-10	0.0987284	0.155	0.086	4.81e-05
RFWD2	6.75e-10	0.539667	0.106	0.053	4.87e-05
MIF	6.82e-10	-0.148414	0.495	0.35	4.92e-05
UBR4	6.93e-10	0.0720347	0.199	0.118	5e-05
SMIM15	6.94e-10	0.0730744	0.229	0.14	5.01e-05
RAD51D	7.05e-10	0.526491	0.109	0.054	5.09e-05
CLN8	7.06e-10	-0.0468146	0.29	0.187	5.09e-05
AHCYL1	7.18e-10	-0.0571161	0.371	0.249	5.18e-05
PDCD2	7.18e-10	0.463515	0.174	0.101	5.18e-05
MAP4	7.25e-10	0.143727	0.266	0.169	5.23e-05
DNAJB9	7.25e-10	-0.160363	0.209	0.125	5.23e-05
SUPT4H1	7.29e-10	-0.0167279	0.391	0.264	5.26e-05
DNMT3A	7.34e-10	0.268752	0.111	0.056	5.29e-05
TCEB1	7.35e-10	0.470828	0.227	0.141	5.3e-05
PCBD1	7.37e-10	0.00473063	0.371	0.248	5.31e-05
LRRK2	7.5e-10	0.383031	0.113	0.057	5.41e-05
G6PC3	7.58e-10	0.195832	0.176	0.102	5.47e-05
SMARCB1	7.58e-10	0.357111	0.158	0.089	5.47e-05
UBE2E3	7.74e-10	0.149535	0.199	0.118	5.58e-05
CLK1	7.81e-10	-0.0904592	0.459	0.317	5.63e-05
MCMBP	7.82e-10	0.22009	0.162	0.092	5.64e-05
SEMA4D	7.89e-10	0.19353	0.199	0.119	5.69e-05
GRN	8.07e-10	0.132061	0.941	0.834	5.82e-05
SRPRA	8.1e-10	0.187031	0.254	0.16	5.85e-05
FOXN3	8.38e-10	-0.165742	0.348	0.229	6.04e-05
PSMD1	8.39e-10	0.100297	0.268	0.171	6.05e-05
TOMM6	8.44e-10	0.0331438	0.125	0.065	6.09e-05
SLC16A7	8.49e-10	-0.0183179	0.236	0.146	6.12e-05
TBC1D9B	8.5e-10	-0.0616539	0.213	0.128	6.13e-05
ZFAND2B	8.5e-10	0.293896	0.122	0.064	6.13e-05
COX7A2	8.6e-10	0.106268	0.723	0.544	6.2e-05
MMP24OS	8.63e-10	0.0821879	0.206	0.125	6.22e-05
NPTN	8.65e-10	0.00116359	0.25	0.157	6.24e-05
IL18	8.78e-10	0.169977	0.327	0.219	6.33e-05
IKZF1	9.02e-10	0.0591086	0.235	0.146	6.51e-05
DTNBP1	9.03e-10	0.680924	0.163	0.094	6.51e-05
RPAIN	9.06e-10	0.138477	0.185	0.109	6.54e-05
BCL7B	9.26e-10	0.0373599	0.203	0.122	6.68e-05
RUVBL1	9.31e-10	0.147713	0.109	0.054	6.71e-05
MIDN	9.31e-10	-0.092407	0.437	0.305	6.72e-05
ATG7	9.41e-10	0.14237	0.162	0.091	6.79e-05
BCAT2	9.43e-10	0.303507	0.11	0.056	6.8e-05
C9orf16	9.47e-10	0.104132	0.416	0.287	6.83e-05
FAM207A	9.47e-10	0.413077	0.125	0.066	6.83e-05
TMEM183A	9.47e-10	-0.0469822	0.203	0.122	6.83e-05
CNIH4	9.53e-10	0.160447	0.323	0.214	6.88e-05
LSM1	9.56e-10	0.333265	0.194	0.114	6.89e-05
CBX6	9.61e-10	0.0635285	0.14	0.076	6.93e-05
TIMM8B	9.72e-10	0.125759	0.43	0.302	7.01e-05
ARHGAP1	9.93e-10	0.606537	0.143	0.079	7.16e-05
TTC3	9.98e-10	0.148271	0.364	0.244	7.2e-05
NORAD	1.01e-09	0.0999897	0.232	0.143	7.31e-05
TNPO1	1.02e-09	0.0107473	0.235	0.145	7.35e-05
BTF3L4	1.02e-09	-0.0104011	0.284	0.182	7.36e-05
SMIM25	1.03e-09	0.324966	0.305	0.207	7.43e-05
DFFA	1.04e-09	0.191111	0.18	0.106	7.47e-05
UNC13D	1.05e-09	-0.0693681	0.177	0.102	7.61e-05
JTB	1.07e-09	0.072908	0.475	0.331	7.69e-05
RAB11FIP1	1.07e-09	-0.0577419	0.275	0.174	7.72e-05
CDC27	1.08e-09	0.160712	0.183	0.107	7.78e-05
DEF8	1.08e-09	0.577462	0.165	0.094	7.79e-05
2025-09-02	1.08e-09	0.057327	0.456	0.331	7.79e-05
GNG5	1.1e-09	0.0342194	0.758	0.56	7.92e-05
OXSR1	1.1e-09	0.24913	0.183	0.107	7.93e-05
DOCK2	1.1e-09	-0.0111676	0.312	0.204	7.96e-05
GSK3B	1.11e-09	0.125606	0.15	0.083	8.04e-05
BST2	1.13e-09	0.103828	0.544	0.395	8.15e-05
FAM213B	1.13e-09	0.575345	0.124	0.066	8.16e-05
PQBP1	1.15e-09	0.449391	0.185	0.11	8.31e-05
UBQLN1	1.16e-09	-0.0957706	0.284	0.184	8.37e-05
LINC01578	1.17e-09	-0.138357	0.206	0.124	8.46e-05
MT.CO1	1.18e-09	0.311915	0.615	0.53	8.51e-05
NBPF14	1.18e-09	0.0427632	0.157	0.088	8.55e-05
CRTAP	1.19e-09	-0.0116667	0.409	0.283	8.56e-05
GPR84	1.2e-09	0.392585	0.155	0.088	8.66e-05
LYSMD2	1.2e-09	0.237332	0.202	0.122	8.68e-05
CD33	1.2e-09	0.272003	0.229	0.142	8.69e-05
RAB8A	1.23e-09	0.0959769	0.345	0.231	8.87e-05
RFC2	1.23e-09	0.269488	0.133	0.071	8.88e-05
ACOT2	1.24e-09	0.373664	0.115	0.06	8.91e-05
GON4L	1.26e-09	0.154761	0.163	0.093	9.06e-05
POLR2A	1.26e-09	-0.0720076	0.293	0.189	9.1e-05
STX4	1.27e-09	0.166549	0.363	0.245	9.16e-05
SDCBP	1.29e-09	0.033893	0.809	0.642	9.32e-05
ACTR1A	1.34e-09	-0.234369	0.24	0.148	9.64e-05
CSDE1	1.34e-09	-0.0307391	0.641	0.466	9.67e-05
FAR1	1.34e-09	0.0243012	0.161	0.091	9.68e-05
PPFIA1	1.35e-09	0.164062	0.257	0.163	9.71e-05
COX5B	1.35e-09	0.149842	0.684	0.525	9.76e-05
KIF1B	1.35e-09	0.118804	0.217	0.134	9.77e-05
ANPEP	1.36e-09	-0.110476	0.273	0.174	9.79e-05
STX7	1.36e-09	0.260062	0.332	0.225	9.83e-05
EHD4	1.37e-09	-0.047595	0.273	0.175	9.89e-05
DYRK4	1.37e-09	0.242865	0.128	0.068	9.9e-05
FPR3	1.39e-09	0.00291231	0.507	0.359	0.000100001
ENPP2	1.41e-09	0.0596285	0.249	0.158	0.000101559
RAB5C	1.42e-09	0.0625728	0.6	0.434	0.000102358
DENND4A	1.44e-09	-0.00413114	0.157	0.088	0.000103736
IFNGR1	1.45e-09	0.0358973	0.466	0.334	0.000104439
ASCC2	1.46e-09	0.230039	0.168	0.096	0.000105285
FLJ22447	1.46e-09	0.361532	0.147	0.082	0.000105597
AVL9	1.47e-09	0.379589	0.121	0.064	0.000105678
DSCR3	1.47e-09	0.275444	0.151	0.084	0.000106299
LYN	1.48e-09	0.0274164	0.538	0.39	0.000106552
SAMM50	1.5e-09	0.129456	0.126	0.067	0.000107854
CDC123	1.5e-09	0.0345194	0.187	0.11	0.000108182
DDX54	1.52e-09	0.141133	0.136	0.074	0.00010975
EEF1G	1.53e-09	-0.0218966	0.249	0.156	0.000110489
JAGN1	1.57e-09	0.348832	0.136	0.074	0.000113122
UCP2	1.58e-09	0.022267	0.582	0.424	0.000113953
HMGN3	1.59e-09	0.0648745	0.36	0.24	0.000114811
MARVELD1	1.59e-09	0.111769	0.147	0.081	0.000114898
TMEM87A	1.61e-09	0.0379073	0.249	0.156	0.000116117
VASH1	1.62e-09	0.141683	0.176	0.104	0.000116675
TMX1	1.62e-09	0.143675	0.308	0.206	0.000116819
ACAT2	1.63e-09	0.157218	0.132	0.071	0.000117444
TMPO	1.64e-09	0.0928081	0.192	0.115	0.000118359
MPND	1.66e-09	0.197158	0.106	0.053	0.000119499
FAM173A	1.67e-09	0.214302	0.195	0.117	0.000120634
ANKHD1	1.68e-09	0.0791035	0.136	0.074	0.000121243
SNX24	1.7e-09	0.109932	0.196	0.117	0.000122382
UPP1	1.7e-09	-0.0580022	0.589	0.415	0.000122473
TM7SF3	1.72e-09	-0.0206427	0.198	0.119	0.000124176
SPATS2	1.72e-09	-0.033371	0.206	0.124	0.00012428
SCNM1	1.75e-09	0.208831	0.234	0.145	0.000126477
PARVB	1.79e-09	0.222742	0.24	0.151	0.00012881
APRT	1.79e-09	0.142236	0.437	0.311	0.000128982
ACADM	1.8e-09	0.214302	0.188	0.113	0.000130165
LSM12	1.81e-09	0.188504	0.162	0.094	0.00013032
ACOT13	1.84e-09	0.0394197	0.246	0.154	0.000132675
TIAM1	1.84e-09	0.145845	0.139	0.076	0.000132782
MED9	1.87e-09	0.230457	0.102	0.05	0.000134934
TNFAIP8L1	1.93e-09	-0.0051508	0.106	0.053	0.000139174
TGFBR1	1.96e-09	0.246528	0.213	0.133	0.000141398
SIL1	1.97e-09	0.278663	0.206	0.125	0.000141959
MFSD10	1.97e-09	0.0859625	0.194	0.115	0.000142401
ABCC1	1.98e-09	0.249905	0.103	0.051	0.000142546
ARFGAP2	2e-09	0.251025	0.147	0.082	0.000144551
ABI1	2.01e-09	-0.152499	0.348	0.232	0.000145196
LSM14A	2.06e-09	0.0483637	0.264	0.169	0.000148753
ISCA1	2.07e-09	0.0681806	0.163	0.094	0.000148992
RNF19A	2.07e-09	0.919675	0.165	0.096	0.000149544
VAPA	2.08e-09	-0.050724	0.526	0.369	0.000149731
WHSC1L1	2.09e-09	0.737928	0.1	0.05	0.000150469
G3BP2	2.1e-09	0.0435091	0.234	0.146	0.000151642
LLPH	2.15e-09	0.125526	0.203	0.122	0.000155141
HIPK3	2.17e-09	0.187913	0.188	0.112	0.000156747
PLEKHB2	2.19e-09	-0.0838888	0.527	0.374	0.000157837
UGGT1	2.19e-09	0.408081	0.173	0.102	0.000157843
SURF1	2.19e-09	0.111568	0.227	0.14	0.000157871
SSR4	2.22e-09	0.154121	0.567	0.424	0.000160404
C5orf15	2.23e-09	-0.0882732	0.203	0.123	0.000160772
HNRNPUL1	2.24e-09	-0.115504	0.353	0.234	0.000161889
MIEF1	2.26e-09	0.278914	0.121	0.064	0.000163053
PSMC3	2.27e-09	0.26637	0.284	0.186	0.000163757
GUK1	2.28e-09	0.0462483	0.629	0.467	0.000164308
CCSAP	2.29e-09	0.348305	0.12	0.063	0.000165076
LMNA	2.29e-09	0.0639348	0.563	0.414	0.00016542
LILRB2	2.32e-09	0.0770161	0.271	0.174	0.000167196
SNHG15	2.32e-09	0.163695	0.158	0.09	0.000167455
SOAT1	2.32e-09	0.0173635	0.385	0.263	0.000167485
PLEKHJ1	2.35e-09	0.409311	0.157	0.089	0.000169595
VAV1	2.35e-09	0.0467445	0.181	0.107	0.000169683
PTPRC	2.36e-09	0.0132582	0.702	0.521	0.000170402
NR1H2	2.37e-09	-0.198956	0.223	0.136	0.000170782
PLXND1	2.37e-09	0.0964473	0.275	0.179	0.000171009
RPS7	2.38e-09	0.0759368	0.835	0.663	0.000171696
BECN1	2.46e-09	-0.0372621	0.214	0.131	0.000177408
TADA3	2.48e-09	-0.0696646	0.212	0.128	0.000178705
SLBP	2.49e-09	0.430684	0.22	0.137	0.000179263
CCDC124	2.5e-09	0.152638	0.22	0.136	0.000180292
PRKAR2A	2.5e-09	-0.027245	0.255	0.164	0.000180333
SFT2D2	2.52e-09	0.0650637	0.264	0.17	0.000181535
FBXO11	2.53e-09	-0.122597	0.174	0.101	0.000182451
HBEGF	2.54e-09	0.0730299	0.507	0.372	0.00018293
CARD9	2.54e-09	0.218156	0.1	0.05	0.000183504
ATG2A	2.62e-09	0.0760859	0.169	0.098	0.000188649
TP53I13	2.63e-09	0.730727	0.117	0.061	0.000189932
MICU1	2.65e-09	0.294968	0.201	0.122	0.000190807
VMA21	2.66e-09	-0.00669194	0.335	0.225	0.000191608
ARHGDIB	2.72e-09	0.0707728	0.809	0.643	0.000196259
CCDC167	2.79e-09	0.307595	0.162	0.093	0.000201139
KXD1	2.79e-09	-0.0940383	0.272	0.175	0.00020139
N4BP2L1	2.82e-09	-0.0557385	0.173	0.1	0.000203105
TXNDC15	2.82e-09	0.303976	0.159	0.093	0.000203744
MYL12B	2.83e-09	0.145864	0.723	0.55	0.000204445
DCK	2.84e-09	0.0863626	0.154	0.087	0.000204896
DERL1	2.88e-09	0.214314	0.257	0.165	0.000207458
NFKB2	2.89e-09	0.142573	0.192	0.114	0.000208122
SHARPIN	2.9e-09	0.07864	0.187	0.111	0.000209031
NECTIN2	2.93e-09	0.270631	0.17	0.101	0.000211208
RNF130	2.97e-09	0.138336	0.672	0.496	0.000214271
IL1RN	2.98e-09	0.414056	0.474	0.339	0.000214664
TMBIM4	2.98e-09	0.0402445	0.39	0.264	0.000214836
NUDC	2.98e-09	0.021631	0.317	0.213	0.000214931
SRP19	2.99e-09	-0.000574209	0.206	0.126	0.00021544
HCCS	3.01e-09	0.561602	0.111	0.058	0.000217298
LTBR	3.02e-09	0.0425779	0.247	0.156	0.000218147
RIT1	3.1e-09	0.0204115	0.205	0.124	0.000223326
ZFAND5	3.11e-09	-0.0289305	0.706	0.529	0.00022458
ZDHHC20	3.13e-09	0.120582	0.224	0.141	0.00022591
PSMG4	3.16e-09	0.463716	0.104	0.053	0.000228014
SNX27	3.16e-09	0.0864794	0.216	0.134	0.000228139
CASP1	3.18e-09	-0.0704847	0.315	0.207	0.000229385
SLC26A11	3.19e-09	0.580467	0.152	0.087	0.000229822
TBCB	3.19e-09	-0.0167297	0.445	0.306	0.000229881
PRPF19	3.21e-09	0.368011	0.139	0.077	0.000231866
DHDDS	3.32e-09	0.425229	0.102	0.051	0.000239372
CPNE2	3.33e-09	0.215899	0.122	0.065	0.000240345
HEMK1	3.35e-09	0.085623	0.11	0.057	0.000241396
USP5	3.37e-09	0.272233	0.114	0.06	0.000243157
STX18	3.41e-09	0.132364	0.118	0.062	0.000245885
PPP1R14B	3.41e-09	0.0635765	0.22	0.137	0.000246319
SERF2	3.43e-09	0.11628	0.978	0.86	0.000247457
LRPPRC	3.43e-09	0.382792	0.14	0.078	0.000247686
LINC00963	3.45e-09	-0.0452299	0.218	0.134	0.000248891
RELT	3.49e-09	0.0791499	0.188	0.113	0.000251903
TAX1BP1	3.55e-09	-0.0317467	0.644	0.453	0.000256184
PSMB7	3.56e-09	0.0012822	0.356	0.243	0.000256569
CUL2	3.57e-09	0.442532	0.129	0.07	0.000257489
NCOA1	3.58e-09	0.112777	0.163	0.094	0.00025789
DUS1L	3.59e-09	0.0618196	0.141	0.079	0.000258837
RAPGEF1	3.6e-09	-0.11183	0.328	0.218	0.000259973
TXNRD1	3.65e-09	0.0477116	0.236	0.151	0.000262989
USP11	3.69e-09	0.239498	0.14	0.078	0.000265997
UAP1L1	3.69e-09	0.425382	0.102	0.051	0.000266293
MT.ND4L	3.81e-09	-0.0734304	0.354	0.239	0.000274958
MAF1	3.82e-09	-0.0407777	0.299	0.197	0.000275529
RRP1	3.92e-09	0.143748	0.136	0.075	0.000282453
SLC35A4	3.98e-09	0.0980607	0.152	0.087	0.000286788
ITPK1	3.99e-09	0.121934	0.205	0.126	0.000288003
ZFYVE16	4.01e-09	0.0809176	0.305	0.203	0.000289542
SNHG16	4.03e-09	0.289622	0.174	0.104	0.000290973
NR3C1	4.05e-09	0.0203986	0.359	0.248	0.000291914
SNRPN	4.06e-09	0.244861	0.19	0.116	0.000292983
ATG101	4.08e-09	0.0447453	0.144	0.081	0.000293952
POLE4	4.19e-09	0.0993493	0.273	0.18	0.000302052
C1orf123	4.2e-09	0.0656397	0.158	0.09	0.000302899
HNRNPH2	4.22e-09	-0.0169007	0.201	0.122	0.000304615
CCDC47	4.27e-09	-0.0199263	0.324	0.217	0.000307883
MAP3K11	4.3e-09	0.282438	0.177	0.105	0.000309852
CYB5R3	4.34e-09	-0.0882797	0.345	0.231	0.000312993
TUBGCP2	4.35e-09	-0.0404666	0.308	0.203	0.00031391
ZNF430	4.42e-09	0.449378	0.12	0.064	0.000318485
MNDA	4.43e-09	0.206874	0.565	0.42	0.000319689
SIK2	4.5e-09	0.268111	0.102	0.052	0.00032487
PCBP2	4.54e-09	-0.0703964	0.563	0.402	0.000327414
PARP14	4.55e-09	0.0657625	0.401	0.283	0.000327852
DPP7	4.61e-09	0.190299	0.427	0.304	0.000332883
SLC16A3	4.64e-09	-0.0863778	0.615	0.454	0.000334701
BAG6	4.69e-09	0.138441	0.247	0.158	0.000338293
FLOT2	4.76e-09	0.142847	0.179	0.108	0.000343346
TMED4	4.78e-09	0.0884476	0.291	0.193	0.000344759
HCLS1	4.87e-09	-0.163626	0.53	0.379	0.000351148
SOCS3	4.88e-09	0.00806849	0.54	0.399	0.000352341
SSU72	4.92e-09	0.0716211	0.367	0.252	0.000354868
CD2BP2	4.97e-09	0.192388	0.184	0.11	0.000358154
SNRNP70	5e-09	0.0301156	0.266	0.173	0.00036032
COL4A3BP	5e-09	0.248716	0.262	0.171	0.000360764
PLCB2	5.04e-09	0.229497	0.184	0.111	0.000363537
INF2	5.06e-09	0.325087	0.162	0.094	0.000364842
RPUSD3	5.07e-09	0.347266	0.136	0.076	0.000365584
C1GALT1C1	5.12e-09	0.203077	0.103	0.052	0.00036911
TMEM126A	5.15e-09	0.0925846	0.212	0.13	0.000371287
FCN1	5.17e-09	0.0694489	0.216	0.134	0.000372901
HTT	5.2e-09	0.410293	0.133	0.074	0.000374771
SRGAP2	5.29e-09	0.0357942	0.139	0.077	0.000381669
TRADD	5.3e-09	0.1056	0.183	0.109	0.000382481
CYB5R4	5.32e-09	0.161395	0.212	0.131	0.00038346
C6orf48	5.42e-09	-0.0860174	0.367	0.251	0.000390875
HACD2	5.47e-09	0.270226	0.124	0.067	0.000394347
GUSB	5.49e-09	0.0601603	0.468	0.331	0.000395808
WDR13	5.55e-09	0.21096	0.13	0.072	0.00039998
HIPK1	5.58e-09	0.0291896	0.166	0.097	0.000402422
FHL3	5.58e-09	0.337531	0.109	0.056	0.000402697
UBC	5.61e-09	0.114832	0.912	0.754	0.000404903
RPL7A	5.64e-09	0.0904432	0.876	0.728	0.000406469
RASSF5	5.72e-09	-0.0258628	0.228	0.145	0.000412301
MEA1	5.78e-09	0.165386	0.291	0.195	0.000417215
IST1	5.95e-09	-0.101188	0.298	0.196	0.000429063
SYNJ2BP	5.96e-09	0.230508	0.12	0.064	0.000429609
SEC24C	5.97e-09	0.129821	0.1	0.051	0.000430832
PLA2G15	5.98e-09	-0.0218836	0.261	0.167	0.000431475
HGS	6.02e-09	0.16722	0.151	0.086	0.000433912
NUP93	6.1e-09	0.161985	0.14	0.079	0.000440161
SUMF2	6.14e-09	-0.234615	0.257	0.163	0.000442716
EMC6	6.21e-09	-0.123824	0.224	0.139	0.000448188
GBA	6.22e-09	0.0645031	0.161	0.094	0.000448345
FMNL3	6.26e-09	0.40122	0.113	0.059	0.000451336
CLEC4A	6.31e-09	-0.00527323	0.188	0.113	0.000455227
ARHGAP4	6.32e-09	0.276681	0.183	0.11	0.000455902
MSRA	6.32e-09	0.0792707	0.185	0.112	0.000456056
ERO1A	6.38e-09	-0.0462669	0.341	0.233	0.000460242
MTMR6	6.52e-09	0.0869406	0.184	0.111	0.000469948
RAD23B	6.53e-09	0.0363155	0.317	0.211	0.000471124
C14orf119	6.65e-09	-0.0413047	0.262	0.168	0.000479806
POLR2G	6.69e-09	0.215703	0.28	0.186	0.000482733
ATP2C1	6.7e-09	0.0469829	0.245	0.157	0.000483322
GLOD4	6.7e-09	0.0872129	0.199	0.121	0.000483436
LTV1	6.73e-09	0.285532	0.118	0.063	0.000485332
MGAT4B	6.82e-09	0.0504605	0.143	0.081	0.000491619
QSOX1	6.86e-09	-0.012875	0.26	0.167	0.000494964
AGPAT3	6.88e-09	0.0989698	0.203	0.125	0.000495994
TNIP1	6.88e-09	0.176733	0.225	0.141	0.000496214
SLC25A39	6.88e-09	-0.207833	0.36	0.242	0.000496309
IFITM10	6.95e-09	0.288255	0.109	0.057	0.000501163
FCGR1B	7e-09	0.109108	0.247	0.159	0.000505043
HSPBP1	7.13e-09	0.312448	0.102	0.052	0.000514178
LAIR1	7.14e-09	-0.0292831	0.665	0.485	0.000515028
TMUB1	7.2e-09	0.120027	0.162	0.094	0.00051918
NIPA2	7.25e-09	0.146495	0.191	0.117	0.00052326
HSPB1	7.29e-09	-0.230233	0.788	0.584	0.000525583
TRPC4AP	7.31e-09	0.0932162	0.148	0.085	0.000527598
ATP6V0A2	7.37e-09	0.50488	0.102	0.052	0.000531306
LILRB1	7.41e-09	0.248031	0.258	0.169	0.000534236
MIF4GD	7.5e-09	-0.0788231	0.202	0.123	0.000540936
EXOSC1	7.56e-09	0.155931	0.161	0.094	0.000545541
GLYR1	7.62e-09	0.25536	0.196	0.12	0.000549531
HCAR2	7.64e-09	0.159366	0.169	0.1	0.000550799
VPS25	7.65e-09	0.488138	0.168	0.1	0.00055148
NHP2	7.65e-09	0.0866245	0.295	0.195	0.000552152
PXN	7.68e-09	0.505022	0.122	0.067	0.000554289
SUMF1	7.69e-09	0.200008	0.166	0.098	0.000554848
EIF4B	7.71e-09	-0.144238	0.455	0.33	0.000556245
TBL1XR1	7.73e-09	-0.0514052	0.207	0.128	0.000557498
CEBPG	7.83e-09	-0.063811	0.165	0.096	0.000564668
NIPSNAP3A	7.87e-09	0.246127	0.15	0.087	0.000567391
MRPL54	7.89e-09	0.0998799	0.275	0.179	0.000569199
GGPS1	7.9e-09	0.24533	0.143	0.081	0.000570044
TMSB4X	7.91e-09	0.092594	0.999	0.981	0.000570507
RNF5	7.98e-09	0.25671	0.166	0.099	0.000575903
ZFAND6	8.06e-09	0.00719348	0.298	0.196	0.000581069
POLD2	8.2e-09	0.251783	0.103	0.053	0.000591782
PSMD12	8.28e-09	0.228542	0.209	0.132	0.000597214
EMILIN2	8.39e-09	0.104066	0.401	0.276	0.00060529
SNRPA1	8.49e-09	-0.154727	0.177	0.104	0.000612612
TP53	8.55e-09	0.151887	0.144	0.082	0.000616486
KLHL8	8.63e-09	0.0503674	0.12	0.064	0.000622281
NBR1	8.64e-09	0.0967176	0.235	0.15	0.000623108
FAM91A1	8.64e-09	0.12608	0.17	0.101	0.000623443
NDUFB6	8.78e-09	0.174448	0.287	0.192	0.000633473
SYNCRIP	8.86e-09	0.0223922	0.371	0.257	0.000639015
MAT2B	8.87e-09	0.142374	0.235	0.151	0.000639918
PLEKHA3	8.88e-09	0.249965	0.135	0.075	0.000640197
KCNMB1	9.03e-09	-0.0256858	0.141	0.079	0.000651527
PPP6C	9.13e-09	0.0271006	0.195	0.12	0.000658855
EHBP1L1	9.14e-09	0.369441	0.234	0.153	0.000658984
SHFM1	9.19e-09	0.387937	0.251	0.166	0.000662585
TANK	9.19e-09	0.0042008	0.301	0.196	0.000662985
ELP2	9.29e-09	0.247077	0.113	0.06	0.000670297
MRPL19	9.39e-09	0.309138	0.129	0.071	0.000676979
A2M	9.41e-09	-0.0968548	0.527	0.372	0.000678459
C9orf142	9.45e-09	0.356663	0.117	0.062	0.000681666
MED13L	9.52e-09	0.279508	0.213	0.133	0.000686812
BUB3	9.72e-09	-0.0878462	0.231	0.145	0.000701168
PRPF38A	9.82e-09	-0.120155	0.158	0.091	0.000708076
MCM3AP	9.84e-09	0.330808	0.118	0.064	0.000710081
PURB	9.92e-09	0.163866	0.225	0.142	0.000715484
CLN3	9.98e-09	0.070336	0.148	0.085	0.0007198
YTHDF2	1e-08	0.0433094	0.266	0.173	0.000722845
RPS11	1e-08	0.126852	0.949	0.845	0.000723381
KANSL3	1.03e-08	-0.0876196	0.125	0.068	0.000744246
LPP	1.03e-08	-0.214035	0.293	0.191	0.000745011
OGFOD3	1.03e-08	0.387428	0.133	0.074	0.000745435
HMGN1	1.04e-08	0.0303727	0.622	0.466	0.000747574
PSENEN	1.04e-08	0.263834	0.279	0.185	0.000751113
AC068587.6	1.06e-08	0.395012	0.102	0.052	0.0007678
ADIPOR2	1.07e-08	0.268579	0.176	0.106	0.000773876
AMZ2	1.1e-08	0.0720077	0.192	0.117	0.000791276
SCO2	1.1e-08	0.0809461	0.201	0.123	0.00079191
[truncated: 3,476 more rows]

## Sheet: HSD11B1_degs CAF
symbol	p_val	avg_log2FC	pct.1	pct.2	p_val_adj
HSD11B1	0	14.4098	1	0	0
GLTSCR2	3.01e-99	1.49058	0.574	0.221	2.17e-94
GNB2L1	1.46e-96	1.37089	0.639	0.281	1.06e-91
SEPP1	1.44e-93	1.72021	0.535	0.211	1.04e-88
SELM	6.16e-88	1.13606	0.614	0.253	4.44e-83
G0S2	6.08e-82	1.86402	0.403	0.132	4.39e-77
SOD3	7.13e-81	1.22131	0.663	0.328	5.14e-76
ARL6IP4	7.41e-81	1.25459	0.484	0.178	5.34e-76
EIF3L	3.34e-80	1.20724	0.556	0.23	2.41e-75
C19orf43	5.74e-77	1.13043	0.484	0.177	4.14e-72
MGP	2.11e-76	1.42518	0.754	0.476	1.52e-71
ATP5D	2.21e-76	1.17225	0.497	0.189	1.59e-71
COL1A2	4.53e-76	-1.09619	0.97	0.975	3.27e-71
FXYD1	7.7e-73	1.56062	0.363	0.118	5.55e-68
ALDOA	2.3e-72	1.16847	0.6	0.265	1.66e-67
C7	4.47e-72	1.16575	0.512	0.208	3.22e-67
RPS17	5.62e-71	0.985052	0.712	0.388	4.06e-66
PRKCDBP	1.55e-70	1.21134	0.447	0.165	1.12e-65
C14orf166	3.54e-70	1.2237	0.426	0.153	2.55e-65
SEPW1	4.43e-69	1.15902	0.457	0.174	3.2e-64
RPL23A	8.66e-69	0.902529	0.926	0.772	6.24e-64
RPL3	1.15e-68	0.842639	0.962	0.879	8.28e-64
TCEB2	4.56e-68	0.959794	0.523	0.212	3.29e-63
C19orf60	4.98e-68	1.08925	0.386	0.132	3.59e-63
C8orf4	8.97e-68	1.52109	0.321	0.099	6.47e-63
FXYD6	5.79e-67	1.17607	0.474	0.194	4.18e-62
GPX3	1.75e-66	1.17769	0.462	0.186	1.27e-61
RPL13A	4.22e-66	0.713272	0.981	0.946	3.04e-61
RPS9	1.32e-65	0.789909	0.949	0.855	9.53e-61
RPS18	4.62e-65	0.828971	0.969	0.883	3.33e-60
TCF21	8.84e-65	1.76708	0.39	0.151	6.38e-60
RPL10	3.97e-64	0.820794	0.981	0.949	2.87e-59
NPNT	4.22e-64	1.52108	0.255	0.067	3.05e-59
RPL10A	2.29e-63	0.799574	0.911	0.767	1.65e-58
RPS10	6.11e-63	0.9962	0.716	0.428	4.41e-58
GPC3	2.14e-62	1.63918	0.338	0.118	1.55e-57
RPL26	1.03e-61	0.852296	0.907	0.739	7.42e-57
RPL13	1.08e-61	0.680509	0.988	0.958	7.79e-57
RPS4X	1.51e-61	0.822379	0.912	0.782	1.09e-56
JUNB	5.96e-61	1.16123	0.826	0.595	4.3e-56
SELK	2.74e-60	1.02513	0.408	0.153	1.98e-55
RPL7	3.77e-60	0.861517	0.902	0.792	2.72e-55
FHL1	5.29e-60	1.27232	0.469	0.203	3.81e-55
COL1A1	6.1e-60	-1.15032	0.921	0.953	4.4e-55
LINC01420	6.51e-60	1.51699	0.295	0.092	4.7e-55
GYPC	6.72e-60	0.973152	0.541	0.255	4.85e-55
ATP5O	2.1e-59	0.888767	0.51	0.22	1.51e-54
SHFM1	2.17e-59	0.937614	0.444	0.177	1.56e-54
NDRG2	3.11e-59	1.24896	0.304	0.098	2.24e-54
ADH1B	1.2e-58	1.17334	0.418	0.17	8.62e-54
TMSB4X	1.54e-58	0.650879	0.984	0.957	1.11e-53
C11orf31	5.06e-58	1.12561	0.38	0.14	3.65e-53
PTRF	5.11e-58	0.776244	0.491	0.204	3.69e-53
RPL11	9.17e-58	0.656759	0.969	0.901	6.61e-53
ADIRF	1.89e-57	1.39762	0.407	0.167	1.36e-52
NDUFV2	3.1e-56	1.15504	0.398	0.156	2.24e-51
2025-09-15	5e-56	1.18556	0.36	0.132	3.61e-51
ATP5B	5.73e-56	0.86936	0.484	0.208	4.13e-51
RPL9	2.83e-55	0.723982	0.94	0.858	2.04e-50
ATP5C1	3.08e-55	1.02386	0.444	0.183	2.22e-50
TSPAN8	4.67e-55	1.67108	0.237	0.067	3.37e-50
ATP5L	5.71e-55	0.734554	0.605	0.292	4.12e-50
TGM2	9.23e-55	0.800249	0.563	0.272	6.65e-50
RPSA	2.74e-54	0.801183	0.854	0.678	1.98e-49
RPL28	4.07e-54	0.663885	0.943	0.839	2.93e-49
RPL18A	4.22e-54	0.674293	0.938	0.861	3.05e-49
SCN7A	4.9e-54	1.01782	0.37	0.141	3.53e-49
RPS15A	8.97e-54	0.714754	0.927	0.796	6.47e-49
FAM92A1	2.36e-53	1.6988	0.222	0.061	1.7e-48
AOC3	3.71e-53	1.01672	0.315	0.109	2.68e-48
RPL7A	3.85e-53	0.706193	0.922	0.802	2.78e-48
F10	1.2e-52	1.4216	0.219	0.059	8.64e-48
RPL29	1.93e-52	0.688863	0.922	0.807	1.4e-47
EIF4A2	3.79e-52	0.773412	0.701	0.411	2.73e-47
ATP5J	7.02e-52	0.724437	0.518	0.237	5.07e-47
ABCA8	9.48e-52	1.10883	0.304	0.106	6.84e-47
ATP5G1	1.07e-51	0.812109	0.389	0.153	7.73e-47
RPL12	1.18e-51	0.665788	0.938	0.844	8.48e-47
BMP5	1.44e-51	1.41716	0.218	0.061	1.04e-46
FKBP8	1.75e-51	0.993138	0.481	0.219	1.26e-46
RPL32	2.51e-51	0.738632	0.948	0.88	1.81e-46
LHFP	3.88e-51	1.12803	0.33	0.122	2.8e-46
CFD	4.37e-51	1.42854	0.415	0.183	3.15e-46
VIMP	4.59e-51	1.04316	0.38	0.151	3.31e-46
RPL30	4.9e-51	0.666817	0.947	0.828	3.54e-46
RPL19	7.69e-51	0.596524	0.953	0.905	5.55e-46
MMP23B	2.88e-50	1.3459	0.282	0.097	2.08e-45
KRTCAP2	7.19e-50	0.874506	0.356	0.136	5.19e-45
FAM195B	1.22e-49	1.16068	0.291	0.1	8.83e-45
NGFRAP1	1.22e-49	0.756448	0.469	0.203	8.83e-45
C16orf13	1.55e-49	1.16545	0.301	0.106	1.12e-44
FAM127A	3.11e-49	1.19315	0.319	0.116	2.25e-44
ATP5J2	5.17e-49	0.893886	0.395	0.159	3.73e-44
C10orf54	7.3e-49	1.54985	0.209	0.058	5.27e-44
MT-RNR2	1.01e-48	-1.12813	0.272	0.576	7.3e-44
EIF3E	1.59e-48	0.840623	0.676	0.417	1.14e-43
ALDH2	2.78e-48	1.00941	0.43	0.193	2.01e-43
TPT1	3.84e-48	0.578203	0.99	0.938	2.77e-43
SHISA3	6.77e-48	1.30931	0.111	0.018	4.88e-43
NPDC1	7.12e-48	1.27465	0.299	0.107	5.14e-43
FGFR4	1.25e-47	1.90765	0.146	0.031	9.01e-43
SPARCL1	3.38e-47	0.765655	0.758	0.487	2.44e-42
ATP5H	6.69e-47	0.823409	0.437	0.192	4.82e-42
ABI3BP	7.5e-47	0.960451	0.332	0.128	5.41e-42
SPTBN1	1.59e-46	0.791712	0.561	0.286	1.15e-41
RPS5	1.64e-46	0.608334	0.92	0.822	1.18e-41
ATP5G2	1.72e-46	0.717173	0.573	0.289	1.24e-41
ATP5G3	1.87e-46	0.809041	0.479	0.222	1.35e-41
LINC00493	3.44e-46	1.09417	0.315	0.118	2.48e-41
ZFP36	4.98e-46	0.719743	0.693	0.407	3.59e-41
FIGF	5.16e-46	2.16634	0.136	0.028	3.72e-41
TCEB1	6.22e-46	1.00545	0.342	0.135	4.49e-41
SMDT1	9.54e-46	0.938729	0.461	0.217	6.88e-41
ALDH1A1	9.92e-46	0.954342	0.356	0.144	7.16e-41
RPS6	1.15e-45	0.54339	0.974	0.931	8.26e-41
ADAMTSL2	1.26e-45	1.30833	0.214	0.063	9.09e-41
RPS25	1.49e-45	0.673634	0.916	0.761	1.07e-40
ATPIF1	2.44e-45	0.820291	0.4	0.169	1.76e-40
FRZB	4.4e-45	1.06848	0.373	0.158	3.17e-40
COL5A1	5.29e-45	-1.01625	0.618	0.767	3.82e-40
EEF2	5.32e-45	0.625765	0.832	0.623	3.84e-40
PLAC9	5.44e-45	0.927843	0.532	0.277	3.92e-40
MT-RNR1	7.85e-45	-1.01689	0.269	0.571	5.66e-40
SGCA	9.45e-45	1.46019	0.194	0.055	6.82e-40
PLEKHH2	1.01e-44	1.09342	0.381	0.165	7.25e-40
RPS12	1.26e-44	0.613523	0.981	0.915	9.07e-40
MEOX2	1.9e-44	1.40834	0.211	0.063	1.37e-39
RPS27A	3.82e-44	0.515905	0.988	0.934	2.76e-39
RPS7	4.35e-44	0.603552	0.902	0.754	3.14e-39
SELT	5.62e-44	1.44419	0.24	0.079	4.05e-39
C6orf48	6.11e-44	0.693924	0.666	0.394	4.41e-39
SCPEP1	9.3e-44	0.969873	0.455	0.217	6.71e-39
AC013461.1	1.45e-43	1.32326	0.218	0.068	1.05e-38
SDPR	1.67e-43	1.62404	0.165	0.042	1.2e-38
TSC22D3	2.36e-43	0.847711	0.582	0.318	1.71e-38
RP11-160E2.6	2.83e-43	2.14185	0.123	0.025	2.04e-38
MAL	3.18e-43	1.22846	0.17	0.044	2.29e-38
SPARC	5.89e-43	-0.697208	0.951	0.948	4.25e-38
RPS8	6.4e-43	0.516601	0.973	0.915	4.62e-38
CAVIN1	6.89e-43	-1.36658	0.242	0.504	4.97e-38
WBP5	7.26e-43	0.805723	0.421	0.19	5.24e-38
SOCS3	1e-42	1.04262	0.506	0.267	7.23e-38
HNRNPA1	2.24e-42	0.720321	0.758	0.538	1.62e-37
MAOB	3.79e-42	1.48748	0.218	0.069	2.73e-37
ATP5A1	5.8e-42	0.84131	0.444	0.206	4.18e-37
RPS3A	6.47e-42	0.586855	0.94	0.873	4.67e-37
C3	7.65e-42	0.808359	0.598	0.342	5.51e-37
WHSC1L1	8.26e-42	1.13933	0.255	0.09	5.96e-37
RPS3	9.47e-42	0.54227	0.951	0.901	6.83e-37
PTGDS	9.6e-42	1.17112	0.611	0.383	6.92e-37
KLF4	2.01e-41	0.999349	0.408	0.188	1.45e-36
RPL34	2.15e-41	0.519468	0.96	0.918	1.55e-36
TNFSF13B	2.2e-41	0.958538	0.412	0.193	1.58e-36
MYEOV2	3.96e-41	0.830507	0.346	0.143	2.85e-36
RPS14	4.22e-41	0.528728	0.966	0.923	3.05e-36
EEF1D	4.33e-41	0.636114	0.826	0.654	3.13e-36
H3F3A	5e-41	0.723046	0.576	0.322	3.6e-36
TPM4	6.87e-41	-0.85641	0.807	0.838	4.96e-36
ATP5F1E	1.45e-40	-1.31147	0.205	0.466	1.04e-35
CIRBP	4.78e-40	0.656526	0.725	0.498	3.45e-35
COL12A1	5.72e-40	-1.69402	0.24	0.471	4.12e-35
RTFDC1	6.46e-40	0.824996	0.298	0.117	4.66e-35
RPL24	8.42e-40	0.500069	0.944	0.828	6.07e-35
C14orf2	1.15e-39	0.67514	0.438	0.204	8.32e-35
C11orf73	1.94e-39	1.22942	0.246	0.087	1.4e-34
LAPTM4A	2.01e-39	0.549319	0.881	0.687	1.45e-34
RPL8	2.05e-39	0.517838	0.952	0.875	1.48e-34
FMO2	2.91e-39	0.789108	0.473	0.24	2.1e-34
SCGB1A1	3.61e-39	1.5827	0.144	0.036	2.61e-34
PPP1R14A	3.71e-39	1.04678	0.338	0.147	2.68e-34
INMT	8.84e-39	0.944205	0.351	0.158	6.37e-34
ATP5E	8.95e-39	0.505345	0.632	0.338	6.46e-34
ZFAS1	1.37e-38	0.618804	0.699	0.438	9.91e-34
EIF4A1	1.93e-38	0.573618	0.563	0.295	1.39e-33
EIF3F	2.46e-38	0.72502	0.589	0.344	1.78e-33
TMBIM4	5.08e-38	0.64025	0.468	0.228	3.67e-33
NEAT1	6.77e-38	0.500017	0.76	0.507	4.88e-33
MFAP4	9.45e-38	1.03104	0.703	0.51	6.82e-33
C7orf73	1.34e-37	1.09728	0.28	0.11	9.66e-33
CCL19	1.65e-37	2.78999	0.177	0.055	1.19e-32
C10orf10	3.22e-37	0.761513	0.339	0.15	2.32e-32
TSC22D1	5.61e-37	0.776168	0.628	0.37	4.04e-32
LTBP4	6.47e-37	0.596736	0.488	0.252	4.67e-32
CCNG1	6.87e-37	0.961243	0.286	0.115	4.96e-32
TIMP1	7.88e-37	0.96568	0.949	0.876	5.68e-32
EPHX1	8.8e-37	0.9572	0.374	0.176	6.35e-32
WBSCR22	1.17e-36	1.36778	0.202	0.067	8.41e-32
SARAF	1.23e-36	0.706654	0.608	0.351	8.9e-32
C9orf142	1.48e-36	1.46585	0.185	0.058	1.07e-31
NFIB	1.68e-36	0.47156	0.473	0.237	1.21e-31
SFTPC	1.76e-36	0.952885	0.209	0.071	1.27e-31
PRELP	1.85e-36	0.641906	0.549	0.305	1.33e-31
AK1	2.07e-36	1.14709	0.247	0.093	1.49e-31
NFIA	3.43e-36	0.660288	0.373	0.171	2.48e-31
ENG	4.22e-36	0.610265	0.49	0.252	3.04e-31
RPS23	4.36e-36	0.522515	0.952	0.886	3.15e-31
TNXB	5.57e-36	1.21083	0.203	0.068	4.02e-31
RBP5	6.99e-36	1.76164	0.145	0.039	5.04e-31
LYRM5	1.38e-35	1.4888	0.165	0.049	9.96e-31
CHRDL1	1.45e-35	0.911184	0.247	0.093	1.05e-30
GDF10	3.06e-35	1.44429	0.127	0.031	2.21e-30
EIF3G	3.51e-35	0.70875	0.54	0.3	2.53e-30
OMG	3.57e-35	1.90179	0.118	0.027	2.58e-30
BTF3	4.65e-35	0.521862	0.845	0.682	3.35e-30
RPL15	4.77e-35	0.452398	0.959	0.924	3.44e-30
HSD17B11	6.7e-35	0.742453	0.407	0.197	4.84e-30
RSL24D1	7.64e-35	0.721405	0.503	0.266	5.51e-30
AC090498.1	8.75e-35	1.09128	0.223	0.08	6.31e-30
CCNI	9.42e-35	0.55496	0.855	0.669	6.79e-30
CHMP4A	9.54e-35	1.23171	0.225	0.083	6.88e-30
IL15RA	9.86e-35	0.947183	0.28	0.114	7.11e-30
SERPINF1	1.06e-34	0.766276	0.816	0.662	7.66e-30
MESDC2	1.11e-34	0.771477	0.275	0.11	8.02e-30
ARL5A	1.22e-34	0.825713	0.321	0.141	8.83e-30
TMEM55B	1.64e-34	1.64927	0.131	0.033	1.18e-29
RPS13	1.77e-34	0.472355	0.959	0.878	1.27e-29
EMILIN1	2.76e-34	0.552419	0.658	0.405	1.99e-29
LINC00152	3.18e-34	0.939971	0.25	0.096	2.3e-29
RARRES1	4.05e-34	0.928531	0.492	0.27	2.92e-29
FOSB	4.52e-34	0.61426	0.598	0.359	3.26e-29
RPS15	5.2e-34	0.422164	0.944	0.882	3.75e-29
ZBTB16	6.42e-34	1.2105	0.158	0.046	4.63e-29
PFDN5	7.85e-34	0.530903	0.856	0.691	5.66e-29
RPS4Y1	9.88e-34	0.993307	0.516	0.311	7.13e-29
RERG	9.89e-34	0.923156	0.225	0.083	7.13e-29
SELENOM	1.05e-33	-1.14233	0.231	0.463	7.54e-29
FOS	1.16e-33	0.716897	0.781	0.59	8.34e-29
COL5A2	1.83e-33	-0.882732	0.619	0.746	1.32e-28
RPS20	2.29e-33	0.494928	0.953	0.888	1.65e-28
ARPC1B	3.8e-33	0.711815	0.53	0.303	2.74e-28
APOL3	5.41e-33	1.41344	0.202	0.071	3.9e-28
EPB41L4A-AS1	5.73e-33	0.999734	0.288	0.123	4.13e-28
LINC00657	6.42e-33	0.676159	0.317	0.138	4.63e-28
ELOB	7.75e-33	-1.22897	0.209	0.434	5.59e-28
TFPI	8.15e-33	0.560997	0.567	0.326	5.88e-28
CCL21	1.21e-32	0.663984	0.122	0.03	8.73e-28
RPLP1	1.25e-32	0.377241	0.988	0.966	8.99e-28
SLIT2	1.44e-32	0.53048	0.351	0.161	1.04e-27
CARHSP1	1.56e-32	0.664834	0.413	0.206	1.12e-27
CHMP5	2.44e-32	0.862681	0.424	0.216	1.76e-27
COL3A1	2.54e-32	-0.66215	0.87	0.932	1.83e-27
PABPC1	2.61e-32	-0.641054	0.88	0.874	1.88e-27
NDUFA4L2	2.65e-32	1.3461	0.168	0.053	1.91e-27
GSN	2.89e-32	0.798408	0.671	0.456	2.08e-27
ITGB1	2.96e-32	-0.708266	0.759	0.809	2.13e-27
APOA1BP	3.21e-32	1.42143	0.183	0.062	2.32e-27
CES1	3.36e-32	1.06026	0.278	0.12	2.42e-27
USMG5	3.62e-32	0.508465	0.392	0.19	2.61e-27
MT-ATP8	3.99e-32	-0.871063	0.286	0.53	2.88e-27
STRA13	5.49e-32	1.11925	0.196	0.068	3.96e-27
RPL18	5.89e-32	0.419616	0.953	0.882	4.25e-27
GCSH	7.32e-32	0.985913	0.219	0.082	5.28e-27
UBA52	7.8e-32	0.448137	0.927	0.805	5.63e-27
FGF7	7.87e-32	0.363952	0.495	0.26	5.68e-27
CD68	8.13e-32	1.0841	0.211	0.078	5.86e-27
ITM2B	8.38e-32	0.424321	0.949	0.826	6.05e-27
SLC38A5	8.67e-32	0.866823	0.285	0.121	6.25e-27
WNT5A	8.68e-32	-1.64246	0.15	0.356	6.26e-27
RPS24	1.11e-31	0.410538	0.972	0.898	8.02e-27
RPS2	1.55e-31	0.487618	0.968	0.92	1.12e-26
TMEM55A	2.25e-31	1.56721	0.141	0.041	1.62e-26
CXCL12	3.86e-31	0.519221	0.488	0.263	2.78e-26
FCGRT	3.94e-31	0.45535	0.596	0.345	2.84e-26
ITGA8	5.65e-31	0.854374	0.249	0.1	4.08e-26
SLC25A6	7.2e-31	0.585849	0.826	0.646	5.19e-26
FAM134A	7.74e-31	1.31584	0.137	0.039	5.58e-26
POSTN	8.34e-31	-0.895175	0.518	0.698	6.01e-26
EIF3H	9.1e-31	0.596769	0.623	0.39	6.56e-26
RACK1	1.29e-30	-0.968633	0.268	0.501	9.3e-26
HYI	1.32e-30	1.11938	0.25	0.102	9.5e-26
RARRES2	1.58e-30	0.516999	0.912	0.771	1.14e-25
FAM127B	2.42e-30	1.11137	0.194	0.07	1.75e-25
CTSF	2.69e-30	0.494598	0.449	0.236	1.94e-25
PPP1R15A	2.79e-30	0.506245	0.624	0.387	2.01e-25
C7orf55	3.08e-30	1.65313	0.137	0.04	2.22e-25
NKD2	3.09e-30	0.820505	0.278	0.12	2.23e-25
NACA	3.22e-30	0.439157	0.904	0.8	2.32e-25
JUN	3.35e-30	0.750638	0.832	0.694	2.42e-25
TMED2	3.66e-30	0.590793	0.598	0.351	2.64e-25
QSOX1	4.17e-30	0.754629	0.398	0.201	3.01e-25
SPINT2	4.65e-30	0.784486	0.298	0.133	3.35e-25
METTL7A	6.27e-30	0.576942	0.37	0.182	4.52e-25
RPL41	6.3e-30	0.603489	0.863	0.735	4.54e-25
VIM	6.93e-30	0.429156	0.972	0.931	5e-25
CCDC53	7.66e-30	1.22589	0.18	0.063	5.52e-25
SCGB3A2	8.27e-30	1.40727	0.108	0.026	5.96e-25
PLTP	9.86e-30	0.476338	0.527	0.298	7.11e-25
PROSC	1.12e-29	1.51027	0.145	0.045	8.04e-25
NUPR1	1.12e-29	0.579641	0.72	0.505	8.1e-25
TMEM261	1.26e-29	1.14746	0.229	0.093	9.1e-25
RPL6	1.32e-29	0.457286	0.947	0.867	9.52e-25
BTG2	1.38e-29	0.620104	0.378	0.19	9.93e-25
SOD2	1.44e-29	0.488985	0.649	0.409	1.04e-24
RPL4	1.45e-29	0.506934	0.883	0.756	1.05e-24
ATRAID	1.53e-29	0.6068	0.562	0.334	1.1e-24
C2orf40	1.84e-29	1.46284	0.126	0.035	1.33e-24
EBPL	1.89e-29	0.693812	0.304	0.138	1.36e-24
C16orf89	2.03e-29	1.06587	0.154	0.049	1.46e-24
SAT1	2.34e-29	0.491715	0.835	0.624	1.68e-24
ATP5F1	3.02e-29	0.442749	0.337	0.159	2.18e-24
CYP1B1	3.44e-29	0.8436	0.412	0.22	2.48e-24
IGFBP6	1.04e-28	1.03529	0.421	0.224	7.51e-24
LINC00998	1.09e-28	0.926195	0.198	0.074	7.9e-24
ST3GAL4	1.18e-28	0.75218	0.325	0.156	8.49e-24
2025-09-01	1.23e-28	1.51587	0.123	0.035	8.9e-24
SFTA1P	1.67e-28	1.33587	0.165	0.056	1.21e-23
EIF1	1.74e-28	0.385017	0.957	0.89	1.25e-23
LGALS1	1.83e-28	-0.596475	0.96	0.939	1.32e-23
RPL36A	2.09e-28	0.165657	0.611	0.346	1.51e-23
FBLN1	2.26e-28	0.6265	0.801	0.616	1.63e-23
DDAH2	2.39e-28	0.732465	0.427	0.228	1.72e-23
CLU	2.66e-28	0.584488	0.473	0.265	1.92e-23
MPG	2.97e-28	0.616316	0.386	0.196	2.14e-23
RASL12	3.29e-28	0.851758	0.19	0.07	2.37e-23
IER2	3.36e-28	0.768486	0.736	0.537	2.42e-23
VDAC2	4.82e-28	0.488463	0.539	0.311	3.47e-23
PRKCSH	5.29e-28	0.601022	0.403	0.205	3.82e-23
MMP11	5.59e-28	-1.91277	0.215	0.399	4.03e-23
NBL1	7.46e-28	0.409949	0.797	0.605	5.38e-23
IGBP1	7.69e-28	0.571053	0.376	0.185	5.55e-23
KCNS3	7.87e-28	0.90282	0.21	0.082	5.68e-23
HNRNPF	9.02e-28	0.454617	0.452	0.242	6.5e-23
FAM43A	9.99e-28	1.10097	0.157	0.052	7.21e-23
VAMP5	1.09e-27	0.51407	0.585	0.356	7.87e-23
ATP5I	1.32e-27	0.4353	0.418	0.218	9.54e-23
GSTM5	1.52e-27	0.758768	0.202	0.078	1.1e-22
IFI27	2.18e-27	-1.48637	0.32	0.489	1.57e-22
IFRD1	2.28e-27	0.861279	0.313	0.15	1.65e-22
ATP5MG	2.91e-27	-1.23378	0.174	0.372	2.1e-22
ST6GALNAC6	3.08e-27	0.569688	0.212	0.084	2.22e-22
MAMDC2	3.2e-27	1.13317	0.161	0.055	2.31e-22
HSPB8	3.33e-27	0.940996	0.207	0.082	2.4e-22
CYBA	4.07e-27	0.53408	0.613	0.377	2.94e-22
ZFP36L2	5.57e-27	0.63175	0.684	0.492	4.02e-22
RPL21	5.64e-27	0.451867	0.922	0.868	4.07e-22
GYG1	5.99e-27	0.572739	0.266	0.117	4.32e-22
CLN3	6.24e-27	0.931039	0.14	0.044	4.5e-22
SELENOS	7.52e-27	-1.28394	0.197	0.392	5.42e-22
EIF3D	8.37e-27	0.466348	0.475	0.268	6.04e-22
GUCY1A3	8.49e-27	0.738271	0.259	0.114	6.13e-22
TCEAL9	8.98e-27	-1.13467	0.207	0.409	6.48e-22
ATF6B	9.03e-27	0.906247	0.216	0.088	6.51e-22
SDHD	9.25e-27	0.670689	0.337	0.165	6.67e-22
INHBA	1.31e-26	-1.0066	0.431	0.591	9.48e-22
IGHA1	1.52e-26	-0.536681	0.382	0.203	1.1e-21
MINOS1	1.55e-26	0.495257	0.578	0.352	1.12e-21
DIO2	1.64e-26	-1.43966	0.206	0.395	1.18e-21
MPC1	2.07e-26	0.609592	0.333	0.161	1.49e-21
TMEM59	2.14e-26	0.49224	0.747	0.526	1.55e-21
SPG20	2.6e-26	0.849089	0.21	0.084	1.87e-21
MRPL9	2.63e-26	0.914878	0.228	0.095	1.9e-21
C15orf57	2.95e-26	1.52191	0.113	0.032	2.13e-21
SMARCE1	3e-26	0.433948	0.273	0.122	2.17e-21
RHOB	3.23e-26	0.603885	0.456	0.26	2.33e-21
GAS6	3.31e-26	0.658346	0.377	0.197	2.38e-21
IGFBP7	3.65e-26	0.48718	0.953	0.894	2.63e-21
TOMM7	3.73e-26	0.408611	0.832	0.643	2.69e-21
AQP3	4.3e-26	0.855128	0.148	0.049	3.11e-21
IGKC	4.89e-26	0.00465815	0.652	0.441	3.53e-21
RPL35A	5.19e-26	0.372946	0.965	0.905	3.74e-21
FAU	6.28e-26	0.307903	0.952	0.871	4.53e-21
CALD1	6.83e-26	-0.736755	0.924	0.889	4.93e-21
UFD1L	7.05e-26	0.9871	0.196	0.077	5.08e-21
SGCE	7.07e-26	0.673855	0.303	0.146	5.1e-21
HOXA-AS2	7.46e-26	1.41316	0.113	0.032	5.38e-21
CD40	7.84e-26	1.04197	0.206	0.083	5.66e-21
CYTOR	8.81e-26	-1.19347	0.144	0.334	6.35e-21
RPL17	9.34e-26	0.367359	0.545	0.31	6.74e-21
SCGB3A1	1.02e-25	0.249084	0.152	0.052	7.36e-21
LIMCH1	1.1e-25	0.893061	0.325	0.165	7.93e-21
SNX3	1.1e-25	0.458092	0.657	0.434	7.94e-21
SDCBP	1.38e-25	0.567096	0.505	0.297	9.97e-21
NAPA	1.57e-25	0.82506	0.211	0.087	1.13e-20
ATP5MD	1.64e-25	-1.48379	0.146	0.323	1.18e-20
CNBP	1.79e-25	0.464824	0.692	0.474	1.29e-20
CDKN2C	1.91e-25	0.774362	0.193	0.076	1.38e-20
LINC00116	1.91e-25	0.863186	0.18	0.068	1.38e-20
SOCS1	2.24e-25	1.05295	0.184	0.072	1.61e-20
ABHD14B	2.35e-25	0.716395	0.259	0.116	1.7e-20
CDK5RAP3	2.5e-25	0.898661	0.181	0.069	1.8e-20
PHLDA3	2.61e-25	0.649324	0.354	0.182	1.88e-20
SELENOW	3.05e-25	-1.4478	0.174	0.351	2.2e-20
EIF3M	3.08e-25	0.529732	0.405	0.214	2.22e-20
ODF3B	3.56e-25	0.614717	0.291	0.136	2.57e-20
C1QTNF2	3.6e-25	1.22255	0.157	0.055	2.6e-20
SRSF5	3.77e-25	0.451797	0.617	0.388	2.72e-20
C5orf15	3.82e-25	0.552986	0.346	0.176	2.75e-20
VCAN	4.61e-25	-0.769593	0.702	0.765	3.33e-20
SEC11A	4.77e-25	0.421864	0.653	0.429	3.44e-20
TECR	5.94e-25	0.62043	0.326	0.163	4.28e-20
NDUFB8	6.39e-25	0.841779	0.528	0.31	4.61e-20
SUMO1	6.56e-25	0.520577	0.457	0.257	4.73e-20
EEF1A1	6.75e-25	0.664696	0.92	0.887	4.87e-20
RPLP0	6.89e-25	0.421748	0.931	0.856	4.97e-20
MKKS	7.23e-25	0.686172	0.227	0.097	5.21e-20
SULT1A1	7.39e-25	0.929888	0.187	0.073	5.33e-20
PLBD1	7.49e-25	0.84316	0.187	0.073	5.4e-20
INTS6	7.88e-25	0.708327	0.278	0.132	5.68e-20
MED30	9.43e-25	1.04383	0.172	0.065	6.8e-20
VPS51	9.63e-25	0.848737	0.254	0.115	6.95e-20
PSMC5	1.16e-24	0.566268	0.442	0.247	8.38e-20
PTPRS	1.44e-24	1.10281	0.165	0.061	1.04e-19
PGF	1.56e-24	1.26264	0.168	0.064	1.13e-19
CYB5R1	1.71e-24	0.942174	0.206	0.085	1.24e-19
CYBRD1	1.78e-24	0.391598	0.474	0.271	1.29e-19
COL11A1	1.88e-24	-1.61873	0.172	0.346	1.35e-19
LMAN2	1.89e-24	0.468556	0.514	0.304	1.36e-19
EIF2S3	2.11e-24	0.54052	0.338	0.171	1.52e-19
DUSP1	2.11e-24	0.616933	0.701	0.527	1.52e-19
UBC	2.26e-24	0.39441	0.905	0.762	1.63e-19
MID1IP1	2.51e-24	1.00666	0.19	0.076	1.81e-19
IMPDH2	2.65e-24	0.377984	0.425	0.236	1.91e-19
FOXO3	3.12e-24	0.525412	0.367	0.195	2.25e-19
SNRPN	3.2e-24	0.435317	0.361	0.187	2.31e-19
HNMT	3.4e-24	0.520055	0.338	0.17	2.45e-19
CHN1	4.08e-24	-1.159	0.277	0.446	2.94e-19
RPL38	4.1e-24	0.393496	0.898	0.73	2.96e-19
C17orf89	6.15e-24	0.892931	0.211	0.09	4.43e-19
MOXD1	6.42e-24	0.376769	0.43	0.237	4.63e-19
LITAF	8.14e-24	0.436401	0.618	0.402	5.87e-19
PLPP3	8.39e-24	0.777255	0.402	0.227	6.05e-19
CD44	8.47e-24	0.417792	0.548	0.337	6.11e-19
ATP5PF	1.04e-23	-1.11742	0.168	0.348	7.48e-19
CH17-189H20.1	1.05e-23	1.38864	0.128	0.042	7.6e-19
FUS	1.08e-23	0.47898	0.628	0.415	7.8e-19
RPL5	1.19e-23	0.334853	0.959	0.912	8.57e-19
TSPAN4	1.2e-23	0.551418	0.584	0.371	8.66e-19
ANXA4	1.33e-23	0.556808	0.328	0.167	9.56e-19
EMC7	1.33e-23	0.583551	0.413	0.231	9.59e-19
EBLN3	1.5e-23	1.20157	0.131	0.043	1.08e-18
CDC26	1.78e-23	1.08681	0.174	0.068	1.29e-18
CPSF3L	1.82e-23	1.12137	0.145	0.051	1.31e-18
KCNJ8	1.85e-23	0.971878	0.135	0.046	1.33e-18
CD34	2.35e-23	0.868914	0.131	0.044	1.7e-18
SNRNP70	2.49e-23	0.42006	0.356	0.183	1.79e-18
MALAT1	2.76e-23	0.402468	0.97	0.949	1.99e-18
C6orf1	2.76e-23	1.09332	0.152	0.055	1.99e-18
SLC39A1	2.79e-23	0.494952	0.439	0.253	2.01e-18
RPL27A	2.94e-23	0.32442	0.978	0.941	2.12e-18
SNHG7	3.11e-23	0.549882	0.372	0.198	2.24e-18
ERP44	3.72e-23	0.525219	0.333	0.171	2.68e-18
PCNP	3.84e-23	0.454343	0.487	0.287	2.77e-18
CYHR1	3.85e-23	0.769357	0.21	0.09	2.78e-18
PTGER4	3.87e-23	0.603607	0.192	0.078	2.79e-18
CAVIN3	4.1e-23	-1.45349	0.145	0.309	2.96e-18
CCDC8	4.72e-23	1.08677	0.19	0.078	3.41e-18
DNAJB9	4.92e-23	0.764149	0.291	0.143	3.55e-18
EGR1	5.65e-23	0.333869	0.715	0.504	4.08e-18
RGCC	5.76e-23	1.05821	0.475	0.3	4.16e-18
HNRNPA0	5.83e-23	0.513531	0.61	0.392	4.21e-18
CHPT1	6.4e-23	0.78439	0.177	0.071	4.62e-18
A2M	6.47e-23	0.446091	0.804	0.657	4.67e-18
RPL22	6.55e-23	0.497008	0.854	0.747	4.73e-18
EEF1B2	7.6e-23	0.41241	0.78	0.624	5.48e-18
PHF1	7.99e-23	0.717576	0.177	0.07	5.76e-18
VAMP2	8.13e-23	0.467625	0.484	0.281	5.86e-18
MYDGF	8.7e-23	0.590132	0.587	0.372	6.27e-18
DDRGK1	9.14e-23	0.620556	0.281	0.138	6.59e-18
EGLN2	9.18e-23	1.0756	0.167	0.065	6.62e-18
SLC40A1	9.23e-23	0.418225	0.422	0.235	6.66e-18
CCDC109B	9.27e-23	0.950058	0.144	0.051	6.68e-18
ANKRD35	9.65e-23	0.962744	0.196	0.083	6.96e-18
ATP5ME	1.04e-22	-1.39048	0.144	0.311	7.47e-18
TMEM176A	1.09e-22	0.40021	0.688	0.469	7.85e-18
CHMP4B	1.22e-22	0.457453	0.415	0.228	8.8e-18
S1PR2	1.28e-22	0.926025	0.189	0.079	9.25e-18
COMMD6	1.33e-22	0.422354	0.722	0.515	9.59e-18
HEBP1	1.37e-22	0.473105	0.364	0.192	9.89e-18
AKR7A2	1.46e-22	0.579928	0.382	0.211	1.05e-17
SRSF7	1.52e-22	0.581058	0.527	0.326	1.1e-17
PDK4	1.56e-22	0.747373	0.152	0.056	1.13e-17
RPLP2	1.63e-22	0.367828	0.962	0.929	1.17e-17
EMP2	1.81e-22	0.406275	0.495	0.292	1.31e-17
GEM	1.95e-22	0.486227	0.424	0.24	1.41e-17
ADI1	2.72e-22	0.461279	0.461	0.266	1.96e-17
HSPB2	2.79e-22	0.973849	0.165	0.064	2.01e-17
ECHDC2	3.68e-22	0.582039	0.241	0.112	2.65e-17
PTGIR	3.68e-22	0.691921	0.246	0.116	2.65e-17
CDO1	3.84e-22	1.08064	0.118	0.038	2.77e-17
CYP27A1	4.51e-22	0.755044	0.189	0.079	3.25e-17
DPP7	4.58e-22	0.441345	0.446	0.255	3.31e-17
MYC	4.9e-22	0.75542	0.244	0.115	3.53e-17
FRMD4B	5.14e-22	1.07577	0.168	0.067	3.71e-17
RPL14	5.35e-22	0.321155	0.952	0.868	3.86e-17
MT2A	5.35e-22	0.753273	0.855	0.673	3.86e-17
STUB1	5.81e-22	0.4746	0.374	0.202	4.19e-17
SPSB3	6.53e-22	0.751608	0.249	0.117	4.71e-17
RARRES3	6.63e-22	0.51216	0.452	0.264	4.79e-17
RPA2	6.75e-22	0.679626	0.247	0.117	4.87e-17
CCDC85B	7.12e-22	0.427738	0.465	0.27	5.13e-17
C1QTNF7	8.57e-22	0.910208	0.136	0.049	6.18e-17
PTGES3	8.68e-22	0.443444	0.601	0.391	6.26e-17
C1S	9.71e-22	0.391333	0.952	0.856	7e-17
S100A13	1.11e-21	0.424509	0.734	0.539	8.03e-17
COX7A2L	1.39e-21	0.477791	0.521	0.318	1.01e-16
TMEM9B	1.47e-21	0.515403	0.269	0.129	1.06e-16
ISLR	1.47e-21	-1.05227	0.646	0.676	1.06e-16
MTATP6P1	1.74e-21	-1.23704	0.153	0.318	1.25e-16
TNS2	1.84e-21	0.556128	0.202	0.087	1.33e-16
C14orf1	2.41e-21	1.15938	0.141	0.052	1.74e-16
BTG1	2.5e-21	0.439324	0.71	0.495	1.8e-16
C4orf27	2.82e-21	0.906541	0.14	0.051	2.03e-16
CD9	3.12e-21	0.609673	0.51	0.313	2.25e-16
ERP29	3.22e-21	0.324018	0.523	0.313	2.32e-16
TNFRSF1A	3.7e-21	0.523648	0.446	0.262	2.67e-16
HLA-DPB1	3.77e-21	0.551362	0.244	0.115	2.72e-16
TBX2-AS1	4.18e-21	1.48983	0.113	0.037	3.02e-16
RPL39	4.27e-21	0.70119	0.807	0.734	3.08e-16
ATP5MPL	5.34e-21	-1.1261	0.177	0.346	3.85e-16
GABARAPL2	5.5e-21	0.369198	0.583	0.367	3.97e-16
MRFAP1	5.92e-21	0.288381	0.646	0.437	4.27e-16
CNPY2	6.27e-21	0.406445	0.455	0.263	4.52e-16
ARMCX1	6.46e-21	0.614463	0.206	0.091	4.66e-16
C5orf45	7.46e-21	1.2843	0.105	0.033	5.38e-16
CITED2	7.52e-21	0.718844	0.294	0.151	5.43e-16
IGLC2	8.68e-21	-1.04413	0.399	0.236	6.26e-16
SPATS2L	9e-21	-1.06845	0.505	0.585	6.49e-16
DIO3OS	9.67e-21	1.07865	0.105	0.033	6.97e-16
ABCA6	1.03e-20	0.646596	0.244	0.116	7.46e-16
LETMD1	1.05e-20	0.588579	0.189	0.081	7.6e-16
EIF4H	1.11e-20	0.390383	0.364	0.201	7.97e-16
CYR61	1.17e-20	0.547469	0.637	0.427	8.46e-16
CLSTN3	1.24e-20	1.06434	0.174	0.072	8.96e-16
CD74	1.26e-20	0.179673	0.58	0.377	9.07e-16
SPNS1	1.41e-20	1.02423	0.145	0.055	1.02e-15
PKIG	1.44e-20	0.34799	0.543	0.333	1.04e-15
ATP5MC3	1.77e-20	-1.34954	0.145	0.301	1.28e-15
ATP5MF	1.8e-20	-1.0311	0.177	0.343	1.3e-15
GHITM	1.92e-20	0.339346	0.479	0.279	1.38e-15
RPL35	2.45e-20	0.35491	0.944	0.871	1.77e-15
POLR2J3	2.49e-20	0.959764	0.174	0.073	1.8e-15
PROS1	2.65e-20	0.657164	0.223	0.104	1.91e-15
PRSS23	2.72e-20	-1.14504	0.334	0.473	1.96e-15
ARPC2	2.93e-20	-0.773546	0.763	0.75	2.11e-15
CLEC11A	2.93e-20	0.512109	0.565	0.366	2.12e-15
EDF1	3.25e-20	0.346679	0.793	0.587	2.34e-15
ETHE1	3.3e-20	0.534993	0.37	0.205	2.38e-15
SNHG8	3.38e-20	0.544125	0.525	0.34	2.44e-15
BAMBI	3.43e-20	0.950578	0.139	0.052	2.48e-15
PVRL2	3.71e-20	0.86066	0.184	0.08	2.67e-15
HTRA2	3.84e-20	0.894216	0.174	0.074	2.77e-15
MT-ND4L	3.87e-20	-0.708709	0.421	0.554	2.79e-15
TPM1	3.88e-20	-0.810544	0.756	0.763	2.8e-15
RGN	3.93e-20	1.02953	0.135	0.05	2.84e-15
IL34	4.08e-20	1.01761	0.141	0.053	2.94e-15
ANXA7	4.12e-20	0.390556	0.403	0.228	2.97e-15
MRPL18	5.12e-20	0.698998	0.348	0.194	3.69e-15
CREG1	5.88e-20	0.522143	0.377	0.215	4.24e-15
PLP2	7.18e-20	0.537433	0.405	0.239	5.18e-15
CST3	7.71e-20	0.403794	0.898	0.782	5.56e-15
SAP18	7.79e-20	0.393238	0.671	0.459	5.62e-15
LURAP1L	7.82e-20	0.680915	0.144	0.055	5.64e-15
H2AFJ	7.84e-20	0.424058	0.499	0.304	5.65e-15
MRPL11	7.93e-20	0.551376	0.286	0.146	5.72e-15
HTRA3	8.05e-20	0.473334	0.488	0.3	5.81e-15
TRIP10	8.41e-20	0.386641	0.24	0.115	6.07e-15
LXN	8.92e-20	0.474592	0.391	0.226	6.43e-15
CCPG1	9.28e-20	0.569815	0.258	0.129	6.7e-15
NAA20	1.06e-19	0.46969	0.293	0.15	7.61e-15
ESD	1.07e-19	0.450657	0.545	0.351	7.69e-15
ATP5PD	1.09e-19	-1.0235	0.163	0.328	7.84e-15
WBSCR16	1.17e-19	1.33817	0.101	0.032	8.47e-15
CCDC12	1.18e-19	0.603756	0.25	0.122	8.54e-15
XAB2	1.29e-19	0.957389	0.117	0.04	9.28e-15
LINC00969	1.3e-19	0.464742	0.161	0.066	9.35e-15
RPL22L1	1.31e-19	0.504915	0.378	0.213	9.47e-15
SAT2	1.38e-19	0.461783	0.369	0.207	9.92e-15
TMEM14C	1.41e-19	0.416026	0.558	0.35	1.02e-14
STOM	1.46e-19	0.272738	0.377	0.211	1.06e-14
FEZ1	1.5e-19	0.622698	0.25	0.123	1.08e-14
SYPL1	1.75e-19	0.426629	0.387	0.219	1.26e-14
CFI	1.78e-19	0.299569	0.324	0.172	1.29e-14
DERL1	1.81e-19	0.584918	0.317	0.174	1.31e-14
ZNF706	1.88e-19	0.42022	0.478	0.288	1.35e-14
CLNS1A	2.06e-19	0.530066	0.286	0.148	1.49e-14
BEX3	2.1e-19	-0.908984	0.207	0.375	1.52e-14
HSP90B1	2.35e-19	-0.551306	0.816	0.807	1.7e-14
BLOC1S2	3.2e-19	0.616528	0.247	0.123	2.31e-14
LSM5	3.53e-19	0.343744	0.39	0.221	2.54e-14
FAIM	3.84e-19	1.09976	0.118	0.042	2.77e-14
POR	3.93e-19	0.550261	0.24	0.117	2.83e-14
CRYAB	4.21e-19	0.428649	0.383	0.22	3.04e-14
CCDC102B	4.32e-19	0.447673	0.293	0.153	3.11e-14
IFNGR1	4.52e-19	0.506478	0.306	0.163	3.26e-14
NFKB2	4.63e-19	0.968064	0.176	0.077	3.34e-14
RAI2	4.91e-19	0.950629	0.163	0.069	3.55e-14
MVP	5.59e-19	0.409717	0.386	0.218	4.03e-14
CDC42EP4	5.76e-19	1.00256	0.128	0.048	4.16e-14
X44454	6.26e-19	1.19368	0.141	0.056	4.51e-14
TSEN34	6.31e-19	0.562415	0.254	0.127	4.55e-14
MANF	6.38e-19	0.483446	0.351	0.197	4.6e-14
LSM8	6.39e-19	0.626066	0.302	0.16	4.61e-14
MAF1	6.4e-19	0.492578	0.345	0.192	4.61e-14
MDFI	7.46e-19	0.510047	0.251	0.125	5.38e-14
GUCY1A1	7.58e-19	-1.23518	0.15	0.299	5.47e-14
PHLDB1	7.84e-19	0.59606	0.286	0.15	5.66e-14
COPS9	7.96e-19	-1.21756	0.148	0.294	5.74e-14
SRGN	8.41e-19	0.401685	0.37	0.212	6.07e-14
ACADVL	8.82e-19	0.307331	0.43	0.251	6.36e-14
JAGN1	8.95e-19	0.620594	0.237	0.116	6.46e-14
C21orf2	9.48e-19	0.83872	0.114	0.04	6.84e-14
H2AFX	1.03e-18	0.704331	0.167	0.071	7.44e-14
MPC2	1.08e-18	0.392473	0.373	0.209	7.79e-14
TMEM205	1.19e-18	0.418386	0.404	0.238	8.6e-14
RHBDD2	1.22e-18	0.610832	0.308	0.168	8.83e-14
CTSL	1.35e-18	0.345929	0.513	0.321	9.72e-14
MTX1	1.38e-18	1.0284	0.127	0.048	9.93e-14
APOE	1.81e-18	0.927885	0.477	0.309	1.3e-13
TADA3	1.81e-18	0.36874	0.301	0.157	1.31e-13
LTBP1	1.82e-18	0.0914138	0.526	0.33	1.31e-13
C1QBP	1.83e-18	0.475485	0.389	0.228	1.32e-13
TAX1BP3	1.9e-18	0.419314	0.53	0.335	1.37e-13
CBX3	1.97e-18	-0.7835	0.474	0.58	1.42e-13
FNIP1	2.08e-18	0.443746	0.273	0.141	1.5e-13
APOD	2.08e-18	-0.0391443	0.495	0.306	1.5e-13
GABPB1	2.14e-18	0.519708	0.199	0.092	1.55e-13
LRP1	2.29e-18	0.250124	0.648	0.423	1.65e-13
RNF167	2.4e-18	0.576944	0.241	0.12	1.73e-13
OXA1L	2.5e-18	0.411183	0.339	0.19	1.8e-13
PPP1CC	2.5e-18	0.406851	0.425	0.254	1.8e-13
PCBD1	2.55e-18	0.453335	0.316	0.174	1.84e-13
CKB	2.56e-18	0.80991	0.162	0.07	1.84e-13
FAM63B	2.71e-18	0.888674	0.167	0.073	1.95e-13
SQRDL	2.76e-18	1.20467	0.122	0.046	1.99e-13
PHB	2.99e-18	0.363017	0.382	0.216	2.16e-13
TM2D3	2.99e-18	0.509325	0.266	0.137	2.16e-13
ATP5IF1	2.99e-18	-1.32373	0.133	0.276	2.16e-13
GGT5	3.35e-18	0.591712	0.431	0.262	2.42e-13
FAM162A	3.52e-18	0.310582	0.396	0.23	2.54e-13
PSMA7	3.54e-18	-0.750048	0.778	0.746	2.55e-13
MSC	3.56e-18	0.652734	0.19	0.087	2.57e-13
X44446	3.84e-18	1.19408	0.142	0.058	2.77e-13
PRDX2	4.07e-18	0.286105	0.589	0.382	2.94e-13
TJP2	4.08e-18	0.526378	0.102	0.034	2.94e-13
EIF4B	4.19e-18	0.211983	0.56	0.36	3.02e-13
RPS11	4.82e-18	0.254254	0.966	0.89	3.47e-13
MFSD10	5e-18	0.447752	0.282	0.149	3.6e-13
TIMP3	5.05e-18	0.299979	0.746	0.548	3.64e-13
SLC29A1	5.15e-18	0.812223	0.15	0.062	3.72e-13
SRPX	5.47e-18	0.607837	0.264	0.138	3.94e-13
TMEM119	5.81e-18	0.280704	0.373	0.214	4.19e-13
HAGH	5.97e-18	0.776172	0.163	0.071	4.3e-13
PGAM1	6.12e-18	0.357858	0.413	0.245	4.41e-13
OLA1	6.26e-18	0.471129	0.284	0.15	4.52e-13
TMEM243	6.94e-18	0.672399	0.203	0.097	5e-13
BLVRB	7.7e-18	0.348517	0.359	0.203	5.55e-13
PLA2G16	7.91e-18	0.622104	0.227	0.112	5.7e-13
KAT5	8.63e-18	1.03789	0.139	0.056	6.23e-13
RPL36	8.8e-18	0.339921	0.946	0.865	6.35e-13
SLC9A3R2	9.01e-18	0.574876	0.276	0.145	6.5e-13
IRF1	1e-17	0.715205	0.478	0.309	7.25e-13
RNF5	1.02e-17	0.655389	0.224	0.11	7.38e-13
CST1	1.05e-17	-1.98726	0.073	0.199	7.59e-13
CALU	1.09e-17	-0.670685	0.645	0.693	7.84e-13
SSR2	1.1e-17	0.317441	0.745	0.563	7.95e-13
C20orf24	1.19e-17	0.596672	0.232	0.116	8.56e-13
BSG	1.22e-17	0.346149	0.658	0.462	8.8e-13
HMG20B	1.28e-17	0.357553	0.281	0.148	9.24e-13
PQBP1	1.29e-17	0.332709	0.26	0.134	9.29e-13
SNX17	1.34e-17	0.548935	0.337	0.191	9.63e-13
VAPA	1.35e-17	0.34	0.579	0.379	9.73e-13
ARHGDIB	1.45e-17	0.444604	0.266	0.139	1.05e-12
NAMPT	1.54e-17	0.378879	0.374	0.221	1.11e-12
CCNB1IP1	1.68e-17	0.576169	0.181	0.082	1.21e-12
TMEM128	1.77e-17	0.763989	0.146	0.061	1.28e-12
PNISR	1.89e-17	0.368245	0.551	0.363	1.36e-12
TXNIP	2.04e-17	0.364661	0.539	0.353	1.47e-12
FBLN5	2.13e-17	0.380681	0.449	0.294	1.53e-12
GRHPR	2.19e-17	0.426805	0.324	0.181	1.58e-12
MCL1	2.25e-17	0.281674	0.591	0.381	1.62e-12
CSTB	2.41e-17	0.243334	0.562	0.364	1.74e-12
TSC22D4	2.49e-17	0.83364	0.141	0.058	1.79e-12
NEU1	2.53e-17	0.565559	0.262	0.14	1.83e-12
RAMP1	2.56e-17	0.754761	0.227	0.115	1.84e-12
TMBIM1	2.77e-17	0.311477	0.36	0.203	2e-12
CHMP2A	2.8e-17	0.296798	0.503	0.312	2.02e-12
RGS2	2.85e-17	0.335299	0.472	0.299	2.06e-12
BCAS3	2.87e-17	0.870966	0.135	0.054	2.07e-12
CCNL1	3.21e-17	0.373976	0.527	0.348	2.32e-12
NFKBIL1	3.45e-17	0.739302	0.157	0.068	2.49e-12
SDF4	3.56e-17	0.31764	0.468	0.287	2.57e-12
GADD45B	3.83e-17	0.373902	0.674	0.5	2.76e-12
ANG	4.21e-17	0.706588	0.146	0.061	3.03e-12
TMEM120A	4.23e-17	0.477714	0.202	0.096	3.05e-12
WDR13	4.34e-17	0.334691	0.293	0.157	3.13e-12
ETFB	4.44e-17	0.538074	0.343	0.199	3.2e-12
DDOST	4.46e-17	0.375278	0.411	0.246	3.22e-12
CFH	4.89e-17	0.380259	0.722	0.524	3.53e-12
SKAP2	5.07e-17	0.263396	0.355	0.202	3.66e-12
FHL3	5.4e-17	0.684408	0.227	0.115	3.89e-12
DCN	5.8e-17	0.302351	0.995	0.959	4.18e-12
TGFB1	6.9e-17	0.608749	0.222	0.111	4.98e-12
HADHB	7.06e-17	0.339398	0.363	0.208	5.09e-12
RTL8C	7.28e-17	-1.21696	0.122	0.254	5.25e-12
PITHD1	7.78e-17	0.555486	0.218	0.109	5.61e-12
HLX	8.6e-17	0.677616	0.149	0.064	6.2e-12
COMT	8.63e-17	0.273835	0.457	0.281	6.22e-12
HOXA5	9.62e-17	0.171788	0.176	0.08	6.94e-12
SMIM20	1.02e-16	0.515138	0.262	0.137	7.35e-12
CERS2	1.03e-16	0.565613	0.234	0.12	7.43e-12
RPS16	1.22e-16	0.256661	0.964	0.919	8.79e-12
AKR1B1	1.3e-16	0.260378	0.367	0.215	9.4e-12
BRE	1.32e-16	0.989628	0.111	0.042	9.49e-12
UNC50	1.32e-16	0.588228	0.234	0.119	9.54e-12
PMP22	1.37e-16	0.415044	0.763	0.586	9.88e-12
NPC2	1.37e-16	0.2867	0.806	0.626	9.88e-12
PDE5A	1.37e-16	0.62001	0.168	0.077	9.9e-12
FBXO18	1.38e-16	0.727069	0.172	0.078	9.95e-12
SUCLG2	1.39e-16	0.371493	0.278	0.149	1e-11
PCMT1	1.47e-16	0.481483	0.316	0.18	1.06e-11
FDPS	1.57e-16	0.488869	0.311	0.172	1.13e-11
PSMF1	1.77e-16	0.514883	0.342	0.195	1.28e-11
CTSK	1.81e-16	-0.739504	0.67	0.706	1.3e-11
LDHA	1.83e-16	0.419646	0.776	0.599	1.32e-11
ATP5PO	1.84e-16	-1.26912	0.123	0.255	1.32e-11
RPL36AL	1.9e-16	0.267641	0.811	0.636	1.37e-11
FKBP1A	2.14e-16	0.540911	0.635	0.445	1.54e-11
UQCRC2	2.41e-16	0.207704	0.377	0.218	1.74e-11
GPX4	2.43e-16	0.293253	0.744	0.554	1.75e-11
ANXA1	2.46e-16	0.245634	0.693	0.504	1.77e-11
TMEM109	2.62e-16	0.32386	0.385	0.229	1.89e-11
DYNC2LI1	2.69e-16	0.511803	0.179	0.084	1.94e-11
NFU1	2.83e-16	0.556317	0.222	0.112	2.04e-11
HLA-DRA	2.95e-16	-0.00446904	0.323	0.184	2.13e-11
ASNA1	3.44e-16	0.534463	0.31	0.175	2.48e-11
SF3A2	3.49e-16	0.845801	0.153	0.068	2.52e-11
DDIT4	3.57e-16	0.718928	0.391	0.241	2.58e-11
DGCR6L	3.6e-16	0.379299	0.301	0.166	2.6e-11
SERTAD3	4.36e-16	0.946656	0.13	0.053	3.14e-11
WDR45	4.72e-16	0.406649	0.303	0.169	3.41e-11
PLA2G5	4.95e-16	0.910369	0.114	0.044	3.57e-11
UBE2I	5.09e-16	0.38328	0.453	0.283	3.67e-11
GLUL	5.35e-16	0.296255	0.504	0.322	3.86e-11
ITGB1BP1	5.58e-16	0.315729	0.37	0.218	4.02e-11
PTTG1IP	5.62e-16	-0.754783	0.61	0.642	4.05e-11
IL10RB	5.65e-16	0.44979	0.165	0.075	4.07e-11
LMBRD1	5.74e-16	0.526118	0.192	0.092	4.14e-11
CYSTM1	6.31e-16	0.419694	0.395	0.238	4.55e-11
ARMCX6	6.62e-16	0.769327	0.117	0.046	4.78e-11
SRP9	7.22e-16	0.368583	0.514	0.334	5.21e-11
AIP	7.28e-16	0.502423	0.285	0.158	5.25e-11
RNH1	7.34e-16	0.287387	0.582	0.376	5.29e-11
RPS19	7.53e-16	0.315061	0.969	0.927	5.43e-11
TBX2	7.66e-16	0.613634	0.223	0.114	5.52e-11
TMEM176B	7.86e-16	0.270302	0.734	0.539	5.67e-11
NOTCH2	8.03e-16	0.285053	0.244	0.127	5.79e-11
2025-09-07	8.19e-16	-0.674211	0.615	0.652	5.91e-11
ABHD14A	8.24e-16	0.659166	0.179	0.084	5.94e-11
NDFIP1	8.35e-16	0.369925	0.49	0.308	6.02e-11
ACTR1B	9.26e-16	0.657253	0.175	0.082	6.68e-11
TEX264	1.05e-15	0.572852	0.251	0.132	7.58e-11
SMIM19	1.11e-15	0.500919	0.236	0.123	8.02e-11
PLSCR4	1.14e-15	0.294764	0.258	0.138	8.22e-11
NEIL2	1.16e-15	0.83266	0.113	0.043	8.35e-11
RAD23A	1.17e-15	0.337696	0.449	0.283	8.41e-11
GDI2	1.18e-15	0.454501	0.582	0.386	8.48e-11
TMEM98	1.21e-15	0.286267	0.508	0.331	8.76e-11
BIRC3	1.23e-15	0.753121	0.19	0.094	8.88e-11
HN1	1.25e-15	0.585958	0.137	0.058	8.99e-11
TGFB3	1.26e-15	0.532813	0.271	0.148	9.11e-11
SMIM14	1.27e-15	0.396955	0.32	0.182	9.18e-11
CAMLG	1.27e-15	0.315315	0.483	0.303	9.18e-11
ELN	1.31e-15	0.162806	0.395	0.24	9.43e-11
SRSF3	1.32e-15	0.376096	0.642	0.453	9.51e-11
ATP5MC2	1.33e-15	-1.36868	0.113	0.236	9.59e-11
CYGB	1.38e-15	0.250831	0.503	0.319	9.95e-11
PMEPA1	1.39e-15	-1.17018	0.345	0.444	1e-10
FBXO7	1.44e-15	0.462093	0.249	0.133	1.04e-10
NFAT5	1.48e-15	0.550682	0.184	0.087	1.07e-10
SYNGR1	1.49e-15	0.73717	0.183	0.087	1.08e-10
PRDX6	1.51e-15	0.351163	0.659	0.474	1.09e-10
STX5	1.54e-15	0.455134	0.246	0.131	1.11e-10
SFT2D1	1.55e-15	0.381328	0.307	0.175	1.12e-10
TMEM173	1.57e-15	0.254226	0.402	0.242	1.13e-10
UFC1	1.59e-15	0.29499	0.478	0.303	1.14e-10
NR1H3	1.68e-15	0.853131	0.113	0.044	1.21e-10
FAM3C	1.85e-15	0.310952	0.363	0.215	1.33e-10
GBAS	1.87e-15	0.854525	0.127	0.053	1.35e-10
EVA1C	1.92e-15	0.694259	0.13	0.054	1.39e-10
ANXA6	1.99e-15	0.213083	0.521	0.337	1.44e-10
DNAJB11	2.03e-15	0.473212	0.277	0.153	1.46e-10
LTBP3	2.06e-15	0.426641	0.329	0.192	1.49e-10
GBP2	2.07e-15	0.345452	0.404	0.248	1.5e-10
MT-ND5	2.08e-15	-0.653945	0.654	0.674	1.5e-10
POLR2F	2.1e-15	0.268553	0.429	0.265	1.52e-10
TIMM9	2.13e-15	0.467095	0.244	0.13	1.54e-10
ZSCAN18	2.13e-15	0.601622	0.184	0.089	1.54e-10
YWHAQ	2.2e-15	0.245765	0.567	0.38	1.59e-10
COL13A1	2.28e-15	0.797306	0.135	0.057	1.64e-10
ARL6IP5	2.35e-15	0.249681	0.711	0.506	1.69e-10
APH1A	2.39e-15	0.2278	0.354	0.206	1.73e-10
CTSH	2.4e-15	0.60632	0.255	0.139	1.73e-10
HEXA	2.56e-15	0.309329	0.359	0.212	1.84e-10
STAT3	2.57e-15	0.3433	0.513	0.339	1.86e-10
ATP6V1B2	2.58e-15	0.455355	0.22	0.113	1.86e-10
TMEM219	2.6e-15	0.274226	0.531	0.342	1.88e-10
TMEM242	2.69e-15	0.601552	0.179	0.085	1.94e-10
LSM2	2.94e-15	0.352587	0.347	0.201	2.12e-10
SRSF2	3.21e-15	0.248712	0.575	0.382	2.32e-10
DRAP1	3.31e-15	0.34555	0.446	0.28	2.39e-10
SEM1	3.33e-15	-1.08218	0.155	0.289	2.4e-10
SCO2	3.55e-15	0.876467	0.118	0.048	2.56e-10
ARL2	3.67e-15	0.299343	0.47	0.3	2.64e-10
GAMT	3.75e-15	0.623221	0.177	0.085	2.71e-10
UBXN6	3.78e-15	0.559252	0.272	0.152	2.72e-10
ANAPC10	3.82e-15	0.809253	0.136	0.058	2.76e-10
CLEC2B	3.94e-15	0.27526	0.39	0.235	2.84e-10
ACTG1	4.67e-15	0.261549	0.938	0.886	3.37e-10
HMGN3	4.98e-15	0.473852	0.438	0.273	3.59e-10
GAS7	5.08e-15	0.394491	0.256	0.139	3.66e-10
CLIC1	5.11e-15	0.367098	0.648	0.456	3.69e-10
TWF2	5.18e-15	0.594569	0.207	0.106	3.74e-10
SERTAD1	5.48e-15	0.508598	0.332	0.2	3.95e-10
ARAP1	5.63e-15	0.539912	0.142	0.063	4.06e-10
MRPL45	5.75e-15	0.734556	0.142	0.063	4.15e-10
SERINC5	5.86e-15	0.509525	0.17	0.08	4.23e-10
PLK3	6.14e-15	0.677969	0.245	0.135	4.43e-10
PDIA3	6.3e-15	-0.596682	0.812	0.768	4.55e-10
DHRS4L2	6.4e-15	0.833421	0.22	0.114	4.62e-10
TMEM5	6.65e-15	0.808906	0.106	0.041	4.79e-10
NUDC	6.97e-15	0.250996	0.453	0.283	5.03e-10
SDHC	6.99e-15	0.335492	0.377	0.225	5.04e-10
COX4I1	7.49e-15	0.281306	0.842	0.696	5.4e-10
POLR3GL	7.62e-15	0.48856	0.236	0.126	5.5e-10
CAMK2N1	7.95e-15	0.329604	0.312	0.18	5.74e-10
TOMM22	8.22e-15	0.358902	0.316	0.182	5.93e-10
COQ9	8.4e-15	0.6677	0.119	0.049	6.06e-10
TTC8	9.02e-15	0.802114	0.106	0.041	6.5e-10
RING1	9.12e-15	0.596481	0.216	0.113	6.58e-10
CCT8	9.31e-15	0.253883	0.359	0.212	6.71e-10
NFKBIA	9.64e-15	0.395753	0.696	0.524	6.96e-10
EFEMP1	9.9e-15	0.246263	0.503	0.324	7.14e-10
SNHG5	1.02e-14	-0.969302	0.202	0.337	7.37e-10
STX10	1.07e-14	0.590023	0.219	0.114	7.7e-10
MFSD14A	1.08e-14	0.547017	0.1	0.038	7.77e-10
PGM1	1.16e-14	0.318521	0.22	0.114	8.35e-10
RBP1	1.21e-14	0.381079	0.352	0.21	8.76e-10
TPPP3	1.22e-14	0.62914	0.153	0.07	8.81e-10
CCBE1	1.36e-14	0.516807	0.146	0.066	9.82e-10
ALKBH7	1.36e-14	0.18681	0.427	0.264	9.83e-10
SPCS2	1.42e-14	0.234456	0.608	0.416	1.03e-09
INAFM1	1.44e-14	0.294324	0.351	0.211	1.04e-09
IGSF8	1.47e-14	0.907086	0.115	0.047	1.06e-09
HAAO	1.48e-14	0.850157	0.104	0.04	1.06e-09
PPIL3	1.49e-14	1.2703	0.155	0.072	1.07e-09
MESD	1.52e-14	-1.00888	0.152	0.284	1.09e-09
NBEAL1	1.59e-14	0.0681093	0.427	0.263	1.15e-09
GALNT11	1.68e-14	0.354408	0.219	0.114	1.21e-09
TM2D1	1.7e-14	0.279912	0.28	0.157	1.23e-09
SNHG15	1.75e-14	0.738407	0.15	0.069	1.26e-09
OAZ1	1.78e-14	0.280919	0.847	0.678	1.28e-09
SNED1	1.83e-14	0.462237	0.167	0.079	1.32e-09
ZFP36L1	1.84e-14	0.295833	0.839	0.67	1.33e-09
SPAG7	1.93e-14	0.292741	0.306	0.176	1.39e-09
SEC22C	1.94e-14	0.486722	0.189	0.094	1.4e-09
SELENBP1	2.08e-14	0.380904	0.202	0.104	1.5e-09
MRPS26	2.18e-14	0.367852	0.289	0.162	1.57e-09
LTBP2	2.2e-14	0.117456	0.584	0.408	1.59e-09
GNB2	2.29e-14	0.230408	0.391	0.241	1.65e-09
SQSTM1	2.31e-14	0.288025	0.725	0.518	1.67e-09
SYS1	2.32e-14	0.549762	0.174	0.084	1.68e-09
DHRS12	2.34e-14	0.743785	0.11	0.044	1.69e-09
YIPF2	2.45e-14	0.323162	0.253	0.137	1.77e-09
TUFM	2.49e-14	0.114215	0.461	0.289	1.8e-09
FAM103A1	2.56e-14	0.853294	0.102	0.039	1.85e-09
ACAA1	2.58e-14	0.355945	0.209	0.107	1.86e-09
LOXL1	2.66e-14	0.28837	0.44	0.278	1.92e-09
GPAA1	2.69e-14	0.391133	0.328	0.194	1.94e-09
MGST1	2.73e-14	0.606805	0.224	0.121	1.97e-09
RAB7A	2.81e-14	0.231321	0.549	0.361	2.03e-09
DRAM2	2.89e-14	0.449867	0.193	0.097	2.08e-09
PARK7	2.98e-14	0.315787	0.724	0.55	2.15e-09
COX11	3.47e-14	0.256167	0.197	0.098	2.5e-09
NUDCD2	3.65e-14	0.372154	0.229	0.122	2.63e-09
DPT	3.74e-14	0.414276	0.447	0.297	2.7e-09
WSB1	3.81e-14	0.173588	0.606	0.414	2.75e-09
ATP5F1B	3.85e-14	-1.3015	0.11	0.225	2.77e-09
A1BG	3.94e-14	1.03791	0.101	0.04	2.84e-09
IRF3	3.97e-14	0.522746	0.216	0.115	2.86e-09
IGHA2	4.04e-14	0.250668	0.105	0.041	2.91e-09
ARF5	4.06e-14	0.400019	0.255	0.142	2.93e-09
NPRL3	4.13e-14	0.84351	0.128	0.056	2.98e-09
DAAM1	4.15e-14	0.279731	0.338	0.203	3e-09
TM7SF3	4.3e-14	0.978542	0.177	0.088	3.1e-09
ANK2	4.33e-14	0.672556	0.152	0.07	3.12e-09
PSMD4	4.92e-14	0.376269	0.404	0.256	3.55e-09
STARD10	4.92e-14	0.816271	0.14	0.063	3.55e-09
OAZ2	5.27e-14	0.215296	0.35	0.208	3.8e-09
TAPBP	5.32e-14	0.320637	0.462	0.303	3.84e-09
EIF3K	5.39e-14	0.200626	0.702	0.488	3.89e-09
BRK1	5.46e-14	0.343736	0.668	0.481	3.94e-09
IMP3	5.63e-14	0.342695	0.307	0.178	4.06e-09
ARF6	5.65e-14	0.460408	0.26	0.145	4.07e-09
LIX1L	5.9e-14	0.302764	0.189	0.096	4.26e-09
MYLIP	6.05e-14	0.479145	0.21	0.11	4.36e-09
FIBIN	6.16e-14	0.642793	0.216	0.116	4.44e-09
RGL1	6.54e-14	0.36777	0.126	0.054	4.72e-09
PLEKHF1	6.73e-14	0.57037	0.14	0.063	4.86e-09
HMGB2	6.8e-14	0.208933	0.294	0.169	4.91e-09
RRAGC	6.84e-14	0.609782	0.14	0.064	4.94e-09
CAPN1	6.87e-14	0.318441	0.253	0.14	4.95e-09
OSER1	6.96e-14	0.440073	0.168	0.081	5.02e-09
CCNH	7.07e-14	0.983781	0.146	0.068	5.1e-09
PPP2R4	7.15e-14	0.790184	0.124	0.054	5.16e-09
RAB5C	7.41e-14	0.302696	0.468	0.303	5.34e-09
ZBED6	7.44e-14	0.863617	0.104	0.041	5.36e-09
RAD50	7.83e-14	0.363574	0.181	0.091	5.65e-09
LMCD1	7.92e-14	0.299473	0.477	0.316	5.71e-09
MACF1	8.86e-14	0.364636	0.557	0.386	6.39e-09
ZC3H11A	9.03e-14	0.5354	0.167	0.082	6.51e-09
GALM	9.06e-14	0.336957	0.174	0.085	6.53e-09
DDX49	9.76e-14	0.324697	0.149	0.069	7.04e-09
ZNF90	9.99e-14	0.649824	0.124	0.054	7.2e-09
APCDD1	1.01e-13	-1.51894	0.11	0.221	7.31e-09
ECSIT	1.02e-13	0.47537	0.159	0.076	7.33e-09
UBXN1	1.04e-13	0.206819	0.528	0.351	7.47e-09
PIEZO2	1.04e-13	0.283336	0.197	0.101	7.54e-09
PARL	1.07e-13	0.379755	0.19	0.097	7.75e-09
THYN1	1.1e-13	0.411665	0.251	0.14	7.91e-09
DOCK6	1.18e-13	0.529039	0.114	0.047	8.52e-09
RPS28	1.19e-13	0.270203	0.916	0.872	8.59e-09
NTM	1.21e-13	-1.16705	0.246	0.357	8.7e-09
BOK	1.24e-13	0.509745	0.133	0.059	8.93e-09
CD320	1.29e-13	0.597615	0.133	0.06	9.33e-09
STMN3	1.32e-13	0.403137	0.258	0.143	9.52e-09
PGLS	1.32e-13	0.361695	0.348	0.213	9.56e-09
CD302	1.35e-13	0.275019	0.325	0.196	9.76e-09
TGFBR3	1.4e-13	0.628576	0.13	0.057	1.01e-08
ZNHIT3	1.44e-13	0.603729	0.198	0.103	1.04e-08
FTH1	1.48e-13	0.293956	0.974	0.926	1.07e-08
NR1H2	1.55e-13	0.644222	0.197	0.103	1.11e-08
ZNF704	1.59e-13	0.717139	0.133	0.06	1.14e-08
KCNQ1OT1	1.65e-13	0.35518	0.356	0.22	1.19e-08
CMPK1	1.74e-13	0.298037	0.334	0.198	1.25e-08
IRF9	1.77e-13	0.723653	0.105	0.042	1.28e-08
CCT7	1.82e-13	0.407388	0.367	0.227	1.32e-08
CHID1	1.83e-13	0.31991	0.324	0.195	1.32e-08
FUNDC2	1.86e-13	0.174309	0.396	0.247	1.34e-08
NCKAP5L	1.91e-13	1.10291	0.108	0.044	1.38e-08
PEF1	1.99e-13	0.421467	0.245	0.136	1.43e-08
ANAPC16	2.05e-13	0.120931	0.547	0.36	1.48e-08
MICA	2.09e-13	0.650336	0.131	0.058	1.51e-08
KIF22	2.09e-13	0.504164	0.157	0.075	1.51e-08
PPA1	2.14e-13	0.406383	0.501	0.341	1.55e-08
NAPRT	2.18e-13	0.509091	0.142	0.066	1.57e-08
SLC25A3	2.28e-13	0.216452	0.738	0.553	1.65e-08
LRRC75A-AS1	2.3e-13	-1.35679	0.098	0.207	1.66e-08
NTPCR	2.48e-13	0.491676	0.229	0.126	1.79e-08
USP53	2.51e-13	0.407775	0.179	0.091	1.81e-08
TMEM45A	2.86e-13	0.318972	0.437	0.285	2.06e-08
NCL	3.19e-13	-0.664106	0.635	0.649	2.3e-08
DNASE2	3.23e-13	0.436193	0.275	0.159	2.33e-08
TMX2	3.25e-13	0.423582	0.262	0.148	2.35e-08
BDH2	3.27e-13	0.358842	0.281	0.164	2.36e-08
TERF1	3.32e-13	0.486704	0.26	0.146	2.39e-08
ARFRP1	3.32e-13	0.292511	0.225	0.122	2.4e-08
SART1	3.47e-13	0.55587	0.158	0.076	2.5e-08
PMPCB	3.48e-13	0.58879	0.192	0.1	2.51e-08
C1RL	3.63e-13	0.236272	0.233	0.126	2.62e-08
NME3	3.64e-13	0.0990641	0.44	0.274	2.62e-08
ENSA	3.64e-13	0.266349	0.415	0.261	2.63e-08
MKRN1	3.9e-13	0.286637	0.198	0.103	2.81e-08
MMP24-AS1	3.91e-13	1.08514	0.108	0.045	2.82e-08
SERPING1	3.99e-13	0.203633	0.946	0.858	2.88e-08
SLC2A3	4.02e-13	0.314245	0.402	0.26	2.9e-08
IRS2	4.07e-13	0.327043	0.241	0.134	2.94e-08
2025-09-11	4.1e-13	-0.957485	0.469	0.525	2.96e-08
GSDMD	4.26e-13	0.425882	0.269	0.155	3.07e-08
NUCB1	4.31e-13	0.244697	0.506	0.336	3.11e-08
B4GAT1	4.32e-13	0.796342	0.11	0.046	3.12e-08
TMEM91	4.39e-13	0.838433	0.102	0.042	3.17e-08
CDIPT	4.45e-13	0.184043	0.377	0.231	3.21e-08
LUC7L2	4.49e-13	0.619907	0.199	0.105	3.24e-08
ITIH5	4.53e-13	0.101935	0.253	0.14	3.26e-08
ZNF428	4.56e-13	0.201044	0.378	0.236	3.29e-08
SGIP1	4.6e-13	0.274561	0.276	0.156	3.32e-08
RSBN1	4.77e-13	0.447216	0.185	0.095	3.44e-08
PNRC2	4.81e-13	0.300477	0.337	0.204	3.47e-08
PNRC1	5.07e-13	0.274215	0.71	0.527	3.66e-08
ENDOV	5.31e-13	0.654538	0.123	0.054	3.83e-08
C2	5.33e-13	0.470983	0.24	0.134	3.84e-08
HIBADH	5.46e-13	0.77876	0.152	0.073	3.94e-08
RORA	5.5e-13	0.361486	0.258	0.147	3.97e-08
ZYX	5.84e-13	0.355418	0.482	0.328	4.22e-08
PSMB10	5.88e-13	0.803555	0.105	0.043	4.24e-08
SDF2	5.94e-13	0.399081	0.258	0.147	4.29e-08
CLN5	6.02e-13	0.515953	0.211	0.113	4.34e-08
DPH5	6.03e-13	0.84669	0.106	0.044	4.35e-08
SRSF9	6.05e-13	0.287671	0.354	0.22	4.37e-08
APOC1	6.08e-13	0.0925229	0.187	0.096	4.38e-08
JCHAIN	6.1e-13	-0.160461	0.159	0.079	4.4e-08
ZNF280D	6.3e-13	0.301611	0.17	0.084	4.54e-08
HSD17B10	6.47e-13	0.323182	0.324	0.193	4.67e-08
SNHG19	6.61e-13	1.05693	0.111	0.048	4.77e-08
TMEM107	6.71e-13	0.441267	0.132	0.06	4.84e-08
TMEM248	6.73e-13	0.141589	0.313	0.185	4.85e-08
2025-03-02	6.84e-13	0.379765	0.119	0.052	4.93e-08
TMEM150C	6.86e-13	0.851194	0.1	0.04	4.95e-08
LRRC42	6.86e-13	0.81215	0.104	0.043	4.95e-08
MRPL54	7e-13	0.284898	0.28	0.161	5.05e-08
CMBL	7.02e-13	0.398868	0.168	0.084	5.06e-08
MRPL43	7.06e-13	0.281691	0.372	0.229	5.09e-08
DNPEP	7.16e-13	0.37385	0.276	0.161	5.17e-08
HEXB	7.72e-13	0.17973	0.495	0.329	5.57e-08
PIK3IP1	7.75e-13	0.429797	0.144	0.068	5.59e-08
MDH2	7.83e-13	0.254948	0.431	0.275	5.65e-08
NDNF	7.9e-13	0.449834	0.11	0.046	5.7e-08
RBBP7	8.05e-13	0.0957146	0.303	0.175	5.81e-08
CSTA	8.53e-13	0.0452684	0.228	0.124	6.15e-08
FILIP1L	8.64e-13	-0.786289	0.429	0.514	6.23e-08
TMEM115	8.74e-13	0.511966	0.194	0.102	6.31e-08
TGIF1	9e-13	0.328381	0.236	0.131	6.49e-08
ADAMTS8	9e-13	0.530246	0.109	0.046	6.49e-08
PQLC3	9.17e-13	0.474157	0.211	0.115	6.62e-08
LGMN	9.17e-13	0.257098	0.325	0.196	6.62e-08
NEK7	9.32e-13	0.45834	0.144	0.068	6.72e-08
TSHZ2	1.01e-12	0.249065	0.354	0.218	7.29e-08
CORO1B	1.02e-12	0.27824	0.214	0.116	7.32e-08
CELF2	1.04e-12	0.303519	0.278	0.161	7.48e-08
RSRP1	1.09e-12	0.190156	0.351	0.216	7.9e-08
PRDM6	1.1e-12	0.337948	0.196	0.102	7.91e-08
ISCA2	1.1e-12	0.580888	0.144	0.068	7.93e-08
SLC43A3	1.13e-12	0.260259	0.188	0.099	8.15e-08
LINC00667	1.15e-12	0.481409	0.175	0.089	8.28e-08
SUMO2	1.15e-12	0.242846	0.821	0.647	8.32e-08
ARRDC3	1.16e-12	0.260983	0.275	0.158	8.4e-08
ERGIC3	1.17e-12	0.231316	0.606	0.416	8.45e-08
CD47	1.19e-12	0.609923	0.352	0.223	8.61e-08
GSTM3	1.26e-12	0.19373	0.363	0.227	9.09e-08
IAH1	1.29e-12	0.294844	0.335	0.206	9.33e-08
THAP7	1.36e-12	0.606637	0.175	0.09	9.81e-08
THY1	1.42e-12	-0.495201	0.706	0.743	1.02e-07
ARPC1A	1.51e-12	0.306081	0.297	0.178	1.09e-07
PPP4C	1.51e-12	0.428459	0.297	0.179	1.09e-07
PPA2	1.63e-12	0.405279	0.176	0.09	1.18e-07
IGLC3	1.66e-12	-0.139318	0.268	0.156	1.2e-07
H3F3B	1.7e-12	0.254432	0.955	0.889	1.22e-07
SGSM3	1.71e-12	0.727873	0.101	0.042	1.24e-07
PSMA1	1.72e-12	0.316666	0.499	0.336	1.24e-07
ZNF32	1.82e-12	0.544953	0.174	0.089	1.31e-07
DNAJB2	1.94e-12	0.238102	0.175	0.089	1.4e-07
LAMTOR4	2.11e-12	0.198292	0.551	0.368	1.52e-07
FMO3	2.15e-12	0.336965	0.231	0.13	1.55e-07
GPR137	2.17e-12	0.654804	0.146	0.071	1.57e-07
HBP1	2.22e-12	0.432902	0.273	0.16	1.6e-07
AGPAT2	2.23e-12	0.422106	0.224	0.124	1.6e-07
A4GALT	2.26e-12	0.397048	0.197	0.106	1.63e-07
RPL27	2.27e-12	0.231791	0.937	0.859	1.63e-07
ST6GALNAC4	2.27e-12	0.966841	0.117	0.052	1.63e-07
SSBP2	2.3e-12	0.421164	0.198	0.106	1.66e-07
HSP90AB1	2.33e-12	-0.389567	0.911	0.864	1.68e-07
PDLIM3	2.34e-12	0.125061	0.495	0.335	1.69e-07
CTDSP2	2.37e-12	0.170579	0.301	0.176	1.71e-07
ACVRL1	2.48e-12	0.435764	0.149	0.073	1.79e-07
BGN	2.48e-12	0.400203	0.924	0.841	1.79e-07
PMVK	2.54e-12	0.289941	0.236	0.132	1.83e-07
TRIM47	2.62e-12	0.438856	0.161	0.08	1.89e-07
JOSD2	2.67e-12	0.381168	0.249	0.143	1.93e-07
C12orf75	2.75e-12	-1.21338	0.183	0.287	1.98e-07
NR3C1	2.85e-12	0.141032	0.37	0.234	2.05e-07
PLPP1	2.88e-12	0.143724	0.37	0.233	2.08e-07
ATP5F1D	2.93e-12	-1.2132	0.097	0.2	2.11e-07
ERH	2.95e-12	0.319702	0.538	0.373	2.13e-07
NRP1	2.96e-12	0.110386	0.352	0.216	2.14e-07
TUBB4B	2.99e-12	0.302959	0.466	0.313	2.16e-07
HIBCH	3.06e-12	0.641019	0.122	0.055	2.2e-07
CSRP1	3.06e-12	0.398421	0.504	0.352	2.21e-07
RNF146	3.12e-12	0.372029	0.181	0.095	2.25e-07
ZEB2	3.12e-12	0.197038	0.402	0.26	2.25e-07
TCF7	3.22e-12	0.880099	0.118	0.053	2.32e-07
IGHM	3.41e-12	-0.796569	0.132	0.061	2.46e-07
ACP5	3.42e-12	0.311735	0.231	0.13	2.47e-07
NGDN	3.44e-12	0.981256	0.137	0.066	2.48e-07
NOC2L	3.57e-12	0.624472	0.153	0.076	2.57e-07
ATP5F1A	3.63e-12	-1.39842	0.096	0.195	2.62e-07
SERINC1	3.63e-12	0.231633	0.427	0.276	2.62e-07
SNX21	3.64e-12	0.543833	0.135	0.064	2.62e-07
BEX4	3.67e-12	0.35384	0.206	0.112	2.64e-07
CCDC115	3.71e-12	0.361563	0.222	0.123	2.68e-07
OAT	3.73e-12	0.221685	0.334	0.205	2.69e-07
DAPK3	3.85e-12	0.400965	0.203	0.111	2.78e-07
PDE1A	3.85e-12	0.664455	0.118	0.053	2.78e-07
WBP1L	3.9e-12	0.448441	0.228	0.127	2.81e-07
MFAP5	3.99e-12	-1.63329	0.054	0.144	2.88e-07
RASGEF1B	4.16e-12	0.907723	0.1	0.042	3e-07
SCP2	4.27e-12	0.193851	0.519	0.348	3.08e-07
UBAC2	4.31e-12	0.246939	0.26	0.15	3.11e-07
IFITM3	4.33e-12	-0.329083	0.97	0.945	3.12e-07
RHEB	4.39e-12	0.230211	0.457	0.3	3.17e-07
AUP1	4.46e-12	0.225941	0.39	0.247	3.21e-07
U2AF2	4.57e-12	0.259457	0.172	0.088	3.3e-07
TPGS1	4.77e-12	0.376948	0.194	0.103	3.44e-07
ALDH6A1	4.81e-12	0.668106	0.127	0.059	3.47e-07
NDN	4.89e-12	0.151466	0.429	0.275	3.53e-07
NDUFS7	4.92e-12	0.213606	0.38	0.24	3.55e-07
CCT4	4.97e-12	0.135462	0.396	0.252	3.59e-07
PIGP	5.11e-12	0.244056	0.212	0.116	3.69e-07
NIT1	5.4e-12	0.626343	0.131	0.061	3.9e-07
PLA2G12A	5.56e-12	0.467185	0.152	0.076	4.01e-07
HSPB6	5.67e-12	0.426908	0.172	0.089	4.09e-07
PIGK	5.84e-12	0.497546	0.159	0.081	4.21e-07
DNAJB6	5.87e-12	0.206513	0.381	0.241	4.24e-07
DPM1	5.94e-12	0.327759	0.254	0.148	4.28e-07
APP	6.02e-12	0.183491	0.605	0.425	4.34e-07
C7orf50	6.06e-12	0.320952	0.275	0.162	4.37e-07
XRCC6	6.2e-12	0.31759	0.396	0.259	4.48e-07
SLC41A3	6.21e-12	0.358045	0.126	0.058	4.48e-07
MAGEH1	6.28e-12	0.271562	0.294	0.176	4.53e-07
CHST12	6.57e-12	0.474517	0.198	0.108	4.74e-07
TP53I13	6.7e-12	0.339938	0.199	0.109	4.83e-07
S100A8	6.86e-12	-1.65309	0.095	0.192	4.95e-07
KIAA1033	6.94e-12	0.78506	0.114	0.051	5.01e-07
RABAC1	7.04e-12	0.204553	0.689	0.506	5.07e-07
ACO2	7.19e-12	0.463851	0.154	0.077	5.18e-07
SND1	7.29e-12	0.139976	0.277	0.165	5.26e-07
SDHA	7.44e-12	0.300169	0.212	0.117	5.37e-07
KIFAP3	7.49e-12	-1.25013	0.209	0.305	5.4e-07
FAS	7.53e-12	0.41476	0.231	0.132	5.43e-07
MDM4	7.89e-12	0.369944	0.209	0.115	5.69e-07
CYB5A	7.93e-12	0.266744	0.42	0.277	5.72e-07
ADAM9	8.45e-12	0.308112	0.228	0.129	6.1e-07
RCN1	8.52e-12	0.19203	0.544	0.371	6.14e-07
BAD	8.7e-12	0.262384	0.35	0.218	6.27e-07
CUEDC2	8.77e-12	0.337395	0.301	0.184	6.33e-07
HDGFL3	9.04e-12	-1.16547	0.088	0.187	6.52e-07
TACC1	9.07e-12	0.205907	0.501	0.341	6.54e-07
FBL	9.1e-12	0.0855013	0.385	0.244	6.56e-07
SMPDL3A	9.17e-12	0.51591	0.128	0.061	6.61e-07
VDAC3	9.2e-12	0.226715	0.321	0.197	6.64e-07
AP3S1	9.21e-12	0.304437	0.434	0.289	6.64e-07
PRCP	9.3e-12	0.483222	0.29	0.174	6.71e-07
PSMG2	9.54e-12	0.232175	0.442	0.29	6.88e-07
SRI	9.8e-12	0.185489	0.486	0.326	7.07e-07
C19orf25	9.96e-12	0.439092	0.161	0.081	7.19e-07
CLK1	9.97e-12	0.229113	0.345	0.214	7.19e-07
NMRK1	1.02e-11	0.55619	0.158	0.08	7.33e-07
SUPT4H1	1.02e-11	0.206876	0.408	0.264	7.34e-07
TRAPPC6A	1.04e-11	0.663229	0.137	0.067	7.47e-07
RAB9A	1.04e-11	0.417357	0.152	0.076	7.53e-07
IL6ST	1.04e-11	0.174521	0.475	0.321	7.53e-07
DPH7	1.05e-11	0.767772	0.1	0.042	7.54e-07
SNAI1	1.05e-11	0.901476	0.148	0.074	7.6e-07
THBS2	1.08e-11	-0.80588	0.5	0.563	7.78e-07
TCIRG1	1.11e-11	0.5327	0.127	0.059	8e-07
COQ5	1.12e-11	0.725002	0.124	0.058	8.08e-07
WDR74	1.16e-11	0.554027	0.155	0.079	8.34e-07
SCCPDH	1.18e-11	0.458177	0.189	0.101	8.53e-07
ISYNA1	1.19e-11	0.734502	0.111	0.05	8.57e-07
RUNX1T1	1.19e-11	0.170584	0.315	0.193	8.6e-07
C2orf76	1.2e-11	0.543718	0.108	0.047	8.66e-07
PIM3	1.23e-11	0.497881	0.196	0.107	8.89e-07
MARCKSL1	1.35e-11	0.426756	0.31	0.195	9.73e-07
PHB2	1.4e-11	0.231769	0.44	0.291	1.01e-06
RABGGTB	1.43e-11	0.364205	0.162	0.083	1.03e-06
WDR46	1.48e-11	0.282317	0.175	0.091	1.06e-06
NT5C	1.5e-11	0.231262	0.267	0.159	1.08e-06
PSMA2	1.52e-11	0.202829	0.386	0.246	1.1e-06
TMEM50B	1.57e-11	0.272405	0.231	0.131	1.13e-06
MLXIP	1.65e-11	0.0793594	0.282	0.168	1.19e-06
NORAD	1.65e-11	-0.784188	0.113	0.215	1.19e-06
GADD45A	1.77e-11	0.471507	0.39	0.259	1.28e-06
STEAP1	1.8e-11	0.302797	0.447	0.302	1.3e-06
NUP54	1.86e-11	0.444921	0.145	0.072	1.34e-06
JADE1	1.86e-11	0.398968	0.113	0.051	1.34e-06
RDH14	1.89e-11	0.29366	0.176	0.092	1.36e-06
MANBAL	1.91e-11	0.267094	0.266	0.158	1.38e-06
GID8	1.93e-11	0.338425	0.187	0.101	1.39e-06
GABARAPL1	2e-11	0.212702	0.281	0.168	1.45e-06
MORF4L1	2.02e-11	-0.446825	0.829	0.79	1.46e-06
ABCC9	2.02e-11	0.376733	0.118	0.054	1.46e-06
NAALADL1	2.03e-11	0.57512	0.108	0.048	1.46e-06
CXCR4	2.08e-11	0.247776	0.145	0.072	1.5e-06
MPST	2.12e-11	0.348852	0.251	0.147	1.53e-06
ATG101	2.12e-11	0.422274	0.215	0.122	1.53e-06
BOLA1	2.18e-11	0.644212	0.124	0.059	1.58e-06
SERPINH1	2.24e-11	-0.568535	0.716	0.717	1.62e-06
MT1M	2.3e-11	0.681471	0.215	0.124	1.66e-06
AAMDC	2.31e-11	0.307547	0.272	0.162	1.67e-06
CBX6	2.39e-11	0.273152	0.297	0.18	1.72e-06
HERPUD1	2.4e-11	0.228898	0.563	0.4	1.73e-06
COPE	2.45e-11	0.252328	0.544	0.371	1.77e-06
MTUS1	2.46e-11	0.4171	0.214	0.12	1.77e-06
P4HTM	2.48e-11	0.415855	0.158	0.081	1.79e-06
RAB34	2.63e-11	0.130408	0.545	0.373	1.9e-06
ALG5	2.63e-11	0.175632	0.28	0.168	1.9e-06
RPP25	2.82e-11	0.630974	0.109	0.049	2.03e-06
ABTB1	2.84e-11	0.605316	0.119	0.055	2.05e-06
UBE2D2	2.86e-11	0.18418	0.457	0.303	2.07e-06
ACTG2	2.88e-11	-2.53649	0.031	0.106	2.08e-06
MYCBP2	2.89e-11	0.20028	0.32	0.201	2.08e-06
ARID5A	2.92e-11	0.662309	0.144	0.072	2.11e-06
NHSL2	3e-11	0.376896	0.141	0.069	2.17e-06
COPS6	3.06e-11	0.189224	0.402	0.264	2.21e-06
AKAP12	3.09e-11	0.102375	0.474	0.32	2.23e-06
SMIM3	3.12e-11	0.246353	0.374	0.243	2.25e-06
PSMB8	3.2e-11	0.341608	0.383	0.254	2.31e-06
PNMA1	3.26e-11	0.71581	0.105	0.047	2.35e-06
TSPYL1	3.42e-11	0.64992	0.177	0.096	2.47e-06
KLHDC3	3.62e-11	0.424088	0.203	0.114	2.61e-06
WBP2	3.73e-11	0.0944991	0.233	0.132	2.69e-06
DDX3X	3.81e-11	0.210477	0.395	0.258	2.75e-06
SDC1	3.86e-11	-1.64471	0.097	0.188	2.78e-06
LRP10	3.91e-11	0.245333	0.459	0.31	2.82e-06
PRNP	4e-11	0.120837	0.481	0.321	2.89e-06
PRKAR1A	4.03e-11	0.43361	0.462	0.307	2.91e-06
TMEM80	4.03e-11	0.625649	0.115	0.053	2.91e-06
C9orf16	4.17e-11	0.230804	0.472	0.323	3.01e-06
MDH1	4.4e-11	0.228962	0.365	0.235	3.18e-06
WTAP	4.45e-11	0.247781	0.312	0.196	3.21e-06
TMEM57	4.45e-11	1.04085	0.105	0.047	3.21e-06
ELOF1	4.47e-11	0.366424	0.293	0.181	3.23e-06
TRADD	4.58e-11	0.293845	0.206	0.116	3.3e-06
PRPF31	4.68e-11	0.254456	0.242	0.141	3.38e-06
NREP	4.72e-11	-1.15195	0.26	0.348	3.4e-06
NOB1	4.97e-11	0.268071	0.222	0.127	3.58e-06
ARL6IP1	5.24e-11	0.129971	0.405	0.265	3.78e-06
CAT	5.25e-11	0.442624	0.207	0.118	3.79e-06
TPRA1	5.27e-11	0.622464	0.139	0.069	3.8e-06
MRPL10	5.4e-11	0.147875	0.18	0.096	3.9e-06
NPM3	5.48e-11	0.636263	0.215	0.125	3.95e-06
PEX16	5.5e-11	0.4038	0.128	0.062	3.97e-06
CCZ1	5.6e-11	0.357005	0.149	0.076	4.04e-06
ZNF524	5.68e-11	0.890104	0.11	0.051	4.1e-06
EMC10	5.73e-11	0.198583	0.346	0.219	4.14e-06
HIC1	5.78e-11	0.0254657	0.203	0.114	4.17e-06
PRDX5	5.89e-11	0.187089	0.689	0.489	4.25e-06
AUH	6.03e-11	0.964714	0.102	0.046	4.35e-06
LMF2	6.28e-11	0.413607	0.234	0.137	4.53e-06
MEIS1	6.42e-11	0.308327	0.209	0.118	4.63e-06
PEMT	6.42e-11	0.422303	0.19	0.105	4.63e-06
INTS10	6.42e-11	0.330171	0.22	0.127	4.63e-06
HSPG2	6.52e-11	0.168535	0.347	0.22	4.71e-06
COPS7A	6.76e-11	0.36167	0.218	0.124	4.88e-06
DPCD	6.77e-11	0.655029	0.149	0.077	4.89e-06
SRSF8	6.96e-11	0.360045	0.166	0.087	5.02e-06
IDH3G	7.72e-11	0.195259	0.297	0.181	5.57e-06
SELENOK	7.96e-11	-0.898853	0.149	0.252	5.74e-06
PHYKPL	8.03e-11	0.394231	0.165	0.087	5.79e-06
ADARB1	8.1e-11	0.288625	0.12	0.057	5.84e-06
EFEMP2	8.1e-11	0.172154	0.613	0.437	5.84e-06
ATP5MC1	8.14e-11	-1.34542	0.101	0.194	5.87e-06
ORMDL1	8.16e-11	0.331741	0.273	0.167	5.88e-06
SLC25A5	8.17e-11	0.229738	0.522	0.365	5.89e-06
TNS1	8.29e-11	0.255949	0.273	0.167	5.98e-06
RHOJ	8.32e-11	0.511015	0.117	0.055	6e-06
NECAP2	8.47e-11	0.680822	0.165	0.088	6.11e-06
KIZ	8.56e-11	0.651035	0.11	0.051	6.17e-06
ACBD3	8.68e-11	-0.983655	0.242	0.337	6.26e-06
NDUFB5	8.72e-11	0.178789	0.381	0.249	6.29e-06
RBMS3	8.87e-11	0.156565	0.323	0.2	6.4e-06
SNAPIN	9.01e-11	0.30495	0.175	0.095	6.5e-06
CD59	9.12e-11	0.20389	0.746	0.563	6.58e-06
KAT8	9.25e-11	0.396339	0.13	0.063	6.67e-06
MAGOH	9.49e-11	0.399658	0.255	0.152	6.84e-06
RNF139	9.58e-11	0.449171	0.145	0.074	6.91e-06
RNF13	9.73e-11	0.113037	0.307	0.189	7.02e-06
C11orf74	9.84e-11	0.31914	0.128	0.062	7.1e-06
TXNDC15	9.94e-11	0.216279	0.338	0.215	7.17e-06
SULF1	1.02e-10	-0.54622	0.497	0.58	7.36e-06
NABP2	1.04e-10	0.352487	0.207	0.118	7.47e-06
RNASET2	1.04e-10	0.313573	0.22	0.127	7.5e-06
UBE2J2	1.04e-10	0.385045	0.18	0.098	7.51e-06
MUM1	1.08e-10	0.265459	0.259	0.156	7.81e-06
AP2A1	1.09e-10	0.385011	0.179	0.098	7.86e-06
PPP1CB	1.1e-10	0.0879756	0.395	0.258	7.93e-06
AGGF1	1.19e-10	0.17803	0.132	0.065	8.58e-06
NFYC	1.2e-10	0.477882	0.133	0.067	8.69e-06
RPL37A	1.25e-10	0.176294	0.975	0.915	9e-06
AAMP	1.26e-10	0.319593	0.231	0.135	9.11e-06
ALDH1A3	1.27e-10	0.601171	0.167	0.091	9.16e-06
CDC37	1.33e-10	0.219964	0.429	0.288	9.58e-06
C9orf3	1.34e-10	0.193782	0.364	0.236	9.63e-06
SLC3A2	1.35e-10	0.176528	0.346	0.22	9.72e-06
N4BP2L2	1.37e-10	0.280624	0.486	0.342	9.89e-06
STMP1	1.37e-10	-1.02611	0.131	0.228	9.9e-06
UXT	1.38e-10	0.152102	0.53	0.36	9.96e-06
APRT	1.39e-10	0.134857	0.539	0.369	1e-05
SERPINB1	1.39e-10	0.156338	0.329	0.206	1e-05
MSRB2	1.42e-10	0.11483	0.359	0.228	1.02e-05
HLA.F	1.42e-10	0.839546	0.105	0.048	1.03e-05
HADH	1.46e-10	0.320254	0.132	0.065	1.06e-05
LYRM1	1.48e-10	0.535647	0.137	0.069	1.07e-05
CLTB	1.54e-10	0.216463	0.368	0.237	1.11e-05
CHCHD5	1.55e-10	0.342425	0.214	0.124	1.12e-05
USE1	1.56e-10	0.469754	0.201	0.115	1.12e-05
HLA.E	1.56e-10	0.576281	0.254	0.16	1.13e-05
TCAF1	1.57e-10	0.203399	0.211	0.12	1.13e-05
EIF1B	1.65e-10	0.311352	0.413	0.281	1.19e-05
NCK1	1.69e-10	0.360359	0.166	0.088	1.22e-05
PIH1D1	1.72e-10	0.207565	0.26	0.155	1.24e-05
RRBP1	1.81e-10	-0.593645	0.639	0.632	1.31e-05
LMAN1	1.83e-10	-0.625268	0.512	0.554	1.32e-05
ICAM1	1.86e-10	0.176555	0.356	0.232	1.34e-05
FILIP1	1.88e-10	0.550306	0.163	0.087	1.35e-05
ID4	1.92e-10	0.447429	0.211	0.123	1.39e-05
CCL2	1.93e-10	0.530986	0.44	0.313	1.39e-05
RAD51C	1.98e-10	0.621964	0.127	0.062	1.43e-05
PRR16	1.99e-10	0.425314	0.141	0.072	1.44e-05
SCARA3	2.07e-10	0.359367	0.11	0.052	1.5e-05
COL10A1	2.12e-10	-0.818386	0.295	0.392	1.53e-05
SYNPO	2.15e-10	0.822289	0.167	0.091	1.55e-05
EIF2D	2.16e-10	0.513036	0.124	0.061	1.56e-05
OSGEP	2.17e-10	0.370082	0.148	0.077	1.57e-05
ASMTL	2.24e-10	0.451251	0.13	0.064	1.61e-05
PARP10	2.26e-10	0.524464	0.109	0.05	1.63e-05
ARFGAP2	2.27e-10	0.324934	0.165	0.088	1.63e-05
BNIP3L	2.28e-10	0.0599576	0.552	0.384	1.64e-05
SSBP3	2.33e-10	0.159968	0.189	0.105	1.68e-05
ZCCHC24	2.36e-10	0.109416	0.312	0.195	1.7e-05
CBR3	2.37e-10	0.831452	0.114	0.055	1.71e-05
MED28	2.4e-10	0.453908	0.229	0.135	1.73e-05
MAP1LC3A	2.43e-10	0.349607	0.323	0.204	1.75e-05
STX8	2.49e-10	0.201485	0.256	0.155	1.79e-05
PTGES	2.49e-10	0.456549	0.145	0.076	1.8e-05
CNPY3	2.53e-10	0.288028	0.233	0.138	1.83e-05
LENG1	2.54e-10	0.505095	0.127	0.063	1.84e-05
RNF130	2.58e-10	0.18011	0.255	0.153	1.86e-05
ALDOC	2.69e-10	0.246045	0.122	0.059	1.94e-05
APLP2	2.72e-10	0.218123	0.598	0.423	1.96e-05
LAMP1	2.77e-10	0.0736318	0.475	0.33	2e-05
MMAB	2.83e-10	0.551629	0.139	0.071	2.04e-05
IFT57	2.85e-10	0.114417	0.363	0.232	2.06e-05
COA4	2.87e-10	0.222225	0.255	0.155	2.07e-05
RAB31	2.96e-10	-0.644122	0.549	0.59	2.13e-05
CCS	3.12e-10	0.279063	0.267	0.166	2.25e-05
LBH	3.2e-10	0.241831	0.501	0.359	2.31e-05
UBE2E1	3.2e-10	0.154341	0.286	0.176	2.31e-05
FASTK	3.3e-10	0.315906	0.209	0.121	2.38e-05
SLC25A37	3.3e-10	0.157332	0.242	0.143	2.38e-05
DNAJB1	3.31e-10	0.0486704	0.543	0.395	2.38e-05
PTPMT1	3.36e-10	0.016451	0.145	0.074	2.43e-05
VASN	3.51e-10	0.214116	0.303	0.193	2.53e-05
RGS3	3.51e-10	0.353648	0.308	0.197	2.53e-05
ZFAND1	3.61e-10	0.489047	0.152	0.081	2.6e-05
TAF15	3.61e-10	0.233084	0.177	0.097	2.61e-05
SLC35A1	3.63e-10	0.658726	0.119	0.058	2.62e-05
ZNF106	3.64e-10	0.0836771	0.399	0.262	2.62e-05
SLK	3.66e-10	-1.02137	0.237	0.329	2.64e-05
SNAP23	3.82e-10	0.272713	0.227	0.134	2.75e-05
MGST2	3.84e-10	0.335246	0.152	0.08	2.77e-05
GNAI3	3.88e-10	0.342012	0.288	0.181	2.8e-05
LSM6	4.05e-10	0.368211	0.256	0.155	2.92e-05
KLF2	4.12e-10	0.117043	0.227	0.133	2.97e-05
ZNF667-AS1	4.14e-10	0.531474	0.166	0.091	2.98e-05
NCSTN	4.14e-10	0.318366	0.167	0.091	2.99e-05
PDZRN3	4.16e-10	-0.036793	0.202	0.114	3e-05
POLDIP3	4.23e-10	0.367656	0.136	0.069	3.05e-05
ZFYVE21	4.32e-10	0.204316	0.22	0.129	3.12e-05
SURF2	4.41e-10	0.577484	0.117	0.057	3.18e-05
DHPS	4.6e-10	0.239442	0.211	0.122	3.32e-05
NDUFAF8	4.64e-10	-1.5509	0.07	0.151	3.35e-05
SYNJ2BP	4.86e-10	0.32328	0.163	0.088	3.51e-05
CDKN2AIPNL	5e-10	0.600646	0.11	0.053	3.6e-05
CLIC2	5e-10	0.552816	0.124	0.062	3.6e-05
ZNF830	5.21e-10	0.521079	0.14	0.072	3.76e-05
SMAD3	5.22e-10	0.315666	0.123	0.061	3.77e-05
NTAN1	5.31e-10	0.249029	0.284	0.177	3.83e-05
TNRC6C	5.32e-10	0.548255	0.155	0.083	3.83e-05
QARS	5.44e-10	0.229493	0.242	0.145	3.92e-05
ABT1	5.5e-10	0.521058	0.128	0.065	3.97e-05
ISCU	5.52e-10	0.114077	0.583	0.418	3.98e-05
SSC5D	5.6e-10	0.24208	0.185	0.105	4.04e-05
AURKAIP1	5.73e-10	0.192953	0.425	0.284	4.13e-05
TATDN1	5.74e-10	0.468401	0.189	0.108	4.14e-05
UTP11	5.78e-10	-1.28543	0.087	0.173	4.17e-05
QTRT1	5.81e-10	0.594665	0.162	0.088	4.19e-05
CCSER2	5.82e-10	0.0755641	0.284	0.176	4.19e-05
BASP1	5.82e-10	-1.02046	0.289	0.371	4.2e-05
SDHB	5.87e-10	0.204498	0.269	0.166	4.23e-05
BIN1	6.25e-10	0.455513	0.137	0.071	4.51e-05
RTN3	6.45e-10	0.14828	0.328	0.211	4.65e-05
WISP2	6.48e-10	0.680767	0.152	0.082	4.67e-05
SELENOF	6.61e-10	-1.01055	0.119	0.21	4.77e-05
SOCS2	6.75e-10	0.714456	0.113	0.054	4.87e-05
PIN1	6.92e-10	0.190744	0.338	0.217	4.99e-05
TMEM141	6.93e-10	0.274832	0.258	0.157	5e-05
APEH	7.14e-10	0.407578	0.133	0.068	5.15e-05
RHOC	7.33e-10	0.23432	0.624	0.454	5.28e-05
HLA-DRB1	7.73e-10	0.192604	0.246	0.15	5.58e-05
PLRG1	7.76e-10	0.301754	0.161	0.087	5.6e-05
EIF1AX	7.88e-10	0.135435	0.433	0.3	5.69e-05
NXT1	8.03e-10	0.468505	0.183	0.103	5.79e-05
DHRS3	8.16e-10	0.438459	0.17	0.095	5.89e-05
ELP2	8.74e-10	0.22805	0.192	0.109	6.31e-05
CSNK2B	8.81e-10	0.183105	0.444	0.301	6.36e-05
PRELID1	8.96e-10	0.294383	0.501	0.356	6.46e-05
HDDC2	9.09e-10	0.204262	0.28	0.175	6.55e-05
PEX19	9.18e-10	0.47206	0.101	0.047	6.62e-05
PRRX1	9.41e-10	-0.668595	0.61	0.609	6.79e-05
EIF2B2	9.52e-10	0.568671	0.14	0.072	6.87e-05
GSTK1	9.65e-10	0.213415	0.452	0.31	6.96e-05
PCMTD2	9.86e-10	0.262251	0.142	0.074	7.11e-05
GNL1	1.01e-09	0.180332	0.203	0.118	7.29e-05
METTL26	1.03e-09	-1.35546	0.07	0.15	7.45e-05
NFKBIZ	1.05e-09	0.310904	0.407	0.279	7.54e-05
DSTN	1.07e-09	-0.450696	0.889	0.804	7.69e-05
JAM3	1.1e-09	0.214886	0.161	0.087	7.96e-05
LMBR1L	1.15e-09	0.44816	0.113	0.055	8.28e-05
SHARPIN	1.18e-09	0.218243	0.218	0.128	8.54e-05
BTF3L4	1.19e-09	0.0992492	0.246	0.148	8.61e-05
OPTN	1.23e-09	-0.810927	0.433	0.48	8.87e-05
POLR1D	1.24e-09	0.117331	0.385	0.256	8.98e-05
MOB2	1.26e-09	0.359373	0.159	0.087	9.09e-05
C1orf21	1.26e-09	0.243539	0.272	0.168	9.09e-05
HIVEP3	1.3e-09	0.519865	0.119	0.06	9.37e-05
MYL9	1.3e-09	-0.574438	0.771	0.731	9.38e-05
FNTA	1.35e-09	0.130471	0.285	0.179	9.72e-05
PDLIM2	1.36e-09	0.169295	0.592	0.425	9.81e-05
TAF12	1.36e-09	0.287004	0.232	0.14	9.82e-05
PCGF2	1.41e-09	0.454685	0.137	0.071	0.000101999
FOXK1	1.43e-09	1.17788	0.105	0.051	0.000102819
GOLGB1	1.45e-09	-0.691424	0.392	0.461	0.000104619
ZNF688	1.47e-09	0.622896	0.111	0.054	0.000105867
ATXN7	1.48e-09	0.707505	0.111	0.054	0.000106451
PDHB	1.48e-09	0.138832	0.253	0.153	0.000106883
AMFR	1.49e-09	0.213421	0.102	0.048	0.000107531
UBE2B	1.5e-09	0.0654894	0.496	0.335	0.000108498
LY96	1.52e-09	0.361442	0.197	0.114	0.000109951
TRA2B	1.53e-09	0.211253	0.477	0.331	0.000110228
PDCD6	1.54e-09	0.0847916	0.411	0.272	0.000111029
IDH3B	1.54e-09	0.204281	0.234	0.141	0.000111377
ARHGDIA	1.57e-09	0.0589855	0.449	0.306	0.000113339
PDLIM1	1.59e-09	0.183163	0.488	0.346	0.000114452
C12orf57	1.62e-09	0.192888	0.801	0.636	0.00011718
SETBP1	1.63e-09	0.522647	0.154	0.084	0.000117647
ZNF703	1.66e-09	0.197559	0.123	0.062	0.000119598
SF1	1.66e-09	0.124597	0.333	0.217	0.000119644
PRPF40A	1.67e-09	-0.800158	0.37	0.431	0.000120112
CD4	1.67e-09	0.169927	0.183	0.104	0.00012062
HOXB2	1.69e-09	0.310305	0.212	0.126	0.000121977
PAIP2	1.7e-09	0.234927	0.409	0.275	0.000122398
OSR1	1.71e-09	0.390946	0.108	0.052	0.000123018
DGKH	1.71e-09	0.75683	0.113	0.056	0.000123094
STX4	1.74e-09	0.00783841	0.22	0.13	0.000125397
USP22	1.76e-09	0.0840796	0.291	0.184	0.000127294
TNFSF12	1.8e-09	0.21483	0.155	0.084	0.000130151
PTGIS	1.81e-09	0.108573	0.175	0.099	0.000130412
CEP126	1.83e-09	0.246617	0.111	0.054	0.000131754
SUMO3	1.83e-09	0.217029	0.403	0.272	0.000131981
TRAFD1	1.84e-09	1.04126	0.102	0.049	0.000132385
FBXL15	1.86e-09	0.512122	0.155	0.086	0.000133951
NSD3	1.91e-09	-1.15893	0.105	0.19	0.000137522
MRPL4	1.91e-09	0.330325	0.203	0.12	0.000137636
ISG15	1.94e-09	-1.24065	0.359	0.421	0.000139749
TNIP2	1.95e-09	0.498933	0.175	0.099	0.000140549
SLC35B2	1.95e-09	0.409199	0.166	0.094	0.000140765
TRAF7	1.98e-09	0.294583	0.15	0.081	0.000142561
PMF1	2e-09	0.381843	0.193	0.111	0.00014413
AHSA1	2.01e-09	0.346797	0.189	0.109	0.000144762
HSP90AA1	2.02e-09	-0.403296	0.89	0.854	0.000145978
CYTH2	2.11e-09	0.366222	0.19	0.111	0.000151987
CPD	2.13e-09	0.39361	0.19	0.111	0.000153344
ARGLU1	2.14e-09	0.205232	0.488	0.342	0.000154388
PPDPF	2.14e-09	0.209753	0.694	0.522	0.000154482
TMEM170A	2.17e-09	0.508668	0.117	0.058	0.000156204
SLC22A17	2.2e-09	0.35572	0.179	0.101	0.000158366
FAM13A	2.2e-09	-0.00660473	0.177	0.099	0.000158556
NOA1	2.23e-09	0.431708	0.128	0.066	0.00016056
DLST	2.24e-09	0.346703	0.148	0.079	0.000161268
TMEM101	2.25e-09	0.431289	0.172	0.097	0.00016197
BRD2	2.3e-09	0.241164	0.448	0.312	0.000165776
CCNC	2.35e-09	0.153512	0.175	0.098	0.000169421
HINT2	2.42e-09	0.196992	0.245	0.149	0.000174916
ATP6AP2	2.5e-09	0.0964185	0.585	0.417	0.000180231
POLR2K	2.57e-09	0.250878	0.367	0.244	0.000185434
ETFA	2.63e-09	0.343728	0.272	0.173	0.000189346
RRAGA	2.64e-09	0.155032	0.339	0.222	0.000190604
BTN3A3	2.65e-09	0.444789	0.145	0.077	0.000191456
NMRAL1	2.7e-09	0.351718	0.153	0.083	0.000194511
NR2F2	2.73e-09	-0.0824373	0.418	0.281	0.000197244
SOD1	2.82e-09	0.165304	0.728	0.55	0.000203473
HOXB6	2.87e-09	0.381051	0.12	0.061	0.000207285
TAGLN2	2.93e-09	0.170851	0.817	0.671	0.000211148
C16orf72	3.02e-09	0.582486	0.141	0.075	0.000217582
DALRD3	3.04e-09	0.50832	0.148	0.081	0.000218933
PIGF	3.05e-09	0.593997	0.108	0.053	0.000219821
FTL	3.06e-09	0.102029	0.983	0.948	0.000220602
APOPT1	3.07e-09	0.17512	0.214	0.127	0.000221736
TNIP1	3.23e-09	0.138386	0.346	0.227	0.000233181
OSTF1	3.3e-09	0.395362	0.158	0.087	0.000237818
REX1BD	3.32e-09	-1.56652	0.054	0.126	0.000239214
CHTOP	3.34e-09	0.541355	0.214	0.129	0.000240846
THAP3	3.4e-09	0.469003	0.102	0.049	0.000244965
PIGT	3.43e-09	0.0812226	0.411	0.279	0.000247128
MRPS2	3.46e-09	0.237665	0.174	0.098	0.000249526
FBXO3	3.51e-09	0.520039	0.11	0.054	0.000253355
SNRNP40	3.66e-09	0.524966	0.135	0.072	0.000263827
SNRPA	3.78e-09	0.180985	0.177	0.101	0.000272791
POLR1E	3.81e-09	0.623389	0.101	0.048	0.000274962
PER1	3.87e-09	0.579937	0.132	0.07	0.000279092
ARL16	3.88e-09	0.157194	0.215	0.128	0.000279928
PLXDC2	3.92e-09	0.231518	0.552	0.395	0.000282469
TMEM50A	4.01e-09	0.105052	0.557	0.392	0.000289217
FADS3	4.02e-09	0.278016	0.127	0.066	0.00028997
ACTR10	4.03e-09	0.195803	0.277	0.178	0.000290871
RER1	4.04e-09	0.177102	0.434	0.298	0.000291062
C1orf123	4.09e-09	0.136853	0.304	0.195	0.000295124
ALDH9A1	4.12e-09	0.177419	0.245	0.15	0.000297471
C11orf96	4.2e-09	0.122178	0.491	0.368	0.000302695
THAP11	4.22e-09	0.668323	0.137	0.074	0.000304134
MRPS36	4.23e-09	0.125178	0.272	0.17	0.000305117
LAMA4	4.27e-09	-0.655984	0.553	0.575	0.000308344
PPP2R1A	4.3e-09	0.116842	0.412	0.282	0.000310386
STAT6	4.36e-09	0.222652	0.181	0.104	0.000314393
DPM3	4.41e-09	0.39047	0.22	0.134	0.000317962
FAM46A	4.43e-09	0.339939	0.286	0.181	0.000319471
NDUFA8	4.45e-09	0.369031	0.254	0.16	0.00032119
SSPN	4.5e-09	0.130338	0.528	0.383	0.000324271
VAMP8	4.53e-09	0.288398	0.163	0.091	0.000326969
PTPA	4.56e-09	-1.32396	0.061	0.135	0.000328955
SEC31A	4.83e-09	-0.714322	0.497	0.521	0.00034843
DNAJC4	5.1e-09	0.223142	0.187	0.109	0.000367638
EPB41L2	5.12e-09	0.0420696	0.494	0.344	0.000369555
NAP1L1	5.15e-09	0.217479	0.847	0.731	0.000371499
TNFRSF14	5.34e-09	0.178336	0.176	0.1	0.000385331
NOSIP	5.35e-09	0.0685349	0.308	0.198	0.000385735
CREB3	5.51e-09	0.218599	0.245	0.152	0.000397398
LEMD2	5.56e-09	0.499693	0.102	0.05	0.000401357
HAX1	5.61e-09	0.145583	0.29	0.186	0.000404886
TRAPPC1	5.69e-09	0.248901	0.387	0.262	0.000410661
GPR108	5.73e-09	0.225189	0.157	0.087	0.000413491
DBNL	5.82e-09	0.254729	0.236	0.147	0.000419959
GAS5	5.83e-09	-0.81113	0.17	0.269	0.000420368
VCL	5.85e-09	-0.683667	0.33	0.409	0.000421772
ITGA2	5.93e-09	0.0400949	0.159	0.088	0.000427454
C1R	5.95e-09	0.215858	0.956	0.876	0.00042927
FBXL3	5.96e-09	0.256638	0.153	0.085	0.000429904
NDUFV1	6.01e-09	0.0930424	0.306	0.198	0.000433175
RNASEH2C	6.07e-09	0.192745	0.347	0.231	0.000437544
S100A16	6.18e-09	0.195198	0.531	0.378	0.000445766
MRPL50	6.19e-09	0.275702	0.148	0.081	0.000446228
TMED3	6.2e-09	0.12501	0.421	0.286	0.000446877
BCL2L13	6.2e-09	0.617444	0.1	0.048	0.00044742
HOOK2	6.34e-09	0.648029	0.122	0.063	0.000456965
TMEM230	6.45e-09	0.161181	0.541	0.389	0.000464901
KLHDC2	6.46e-09	0.150209	0.244	0.151	0.000466287
RPS19BP1	6.55e-09	0.0812643	0.38	0.257	0.000472325
SEMA3B	6.66e-09	0.521806	0.102	0.05	0.000480237
METTL9	6.67e-09	0.0832012	0.416	0.283	0.000480859
MRPL3	6.82e-09	0.22767	0.264	0.169	0.000491726
SERPINB6	7.09e-09	0.118055	0.348	0.229	0.000511127
ZNF207	7.23e-09	0.10738	0.323	0.208	0.000521516
RNF187	7.4e-09	0.0991552	0.231	0.141	0.000533758
EIF4A3	7.45e-09	0.191349	0.374	0.256	0.00053713
C6orf47	7.51e-09	0.070625	0.105	0.052	0.000541441
SVEP1	7.51e-09	0.492636	0.167	0.096	0.000541707
PTCH1	7.71e-09	-0.106247	0.117	0.059	0.000555949
RBM7	7.9e-09	0.417402	0.171	0.099	0.000569653
ENPP2	7.9e-09	0.287304	0.159	0.089	0.000570001
MRPL28	7.94e-09	0.26356	0.228	0.14	0.000572687
MAP2K1	8.04e-09	0.318791	0.126	0.066	0.000580187
NIT2	8.26e-09	0.396143	0.153	0.085	0.000595498
FKBP2	8.61e-09	0.167785	0.545	0.395	0.000621152
SRP19	8.65e-09	0.123039	0.196	0.115	0.000624042
MGAT2	8.71e-09	0.356658	0.137	0.074	0.000628274
DCXR	8.87e-09	0.145201	0.269	0.172	0.000640072
PFDN2	8.88e-09	0.174262	0.356	0.239	0.000640528
SLCO3A1	8.91e-09	0.463102	0.202	0.124	0.000642666
ANTXR2	8.98e-09	0.352032	0.258	0.165	0.000647818
HNRNPH3	9.1e-09	0.0717849	0.364	0.241	0.000656627
EIF2A	9.11e-09	0.282102	0.28	0.18	0.000657149
INSR	9.12e-09	0.734527	0.123	0.064	0.000657636
PAPLN	9.25e-09	0.395307	0.133	0.072	0.000667237
CTSC	9.36e-09	0.0512489	0.598	0.432	0.000674845
PLAGL1	9.4e-09	0.162008	0.201	0.12	0.000678285
EGR2	9.4e-09	0.537683	0.141	0.078	0.00067834
MTFR1L	9.41e-09	0.22438	0.165	0.093	0.000678666
IRF2BP2	9.51e-09	0.0500557	0.319	0.21	0.000686224
NAXE	9.54e-09	-1.58167	0.04	0.104	0.000687963
GLRX3	9.57e-09	0.343773	0.231	0.142	0.000689996
RPAIN	9.98e-09	0.175184	0.215	0.131	0.000719991
TMEM179B	1.02e-08	0.183476	0.363	0.244	0.000733251
POP4	1.03e-08	0.303024	0.175	0.101	0.000741439
SPATC1L	1.05e-08	0.371876	0.139	0.075	0.000756291
PBX1	1.05e-08	-0.000121215	0.37	0.248	0.000760552
CYB561D2	1.05e-08	0.536786	0.111	0.057	0.000760842
FAM96B	1.06e-08	0.0620947	0.46	0.314	0.000762522
RANBP1	1.06e-08	0.0403098	0.456	0.312	0.000764876
HNRNPA2B1	1.09e-08	0.230544	0.746	0.595	0.000782742
FAM213A	1.1e-08	0.227819	0.207	0.126	0.000794272
HEXIM1	1.11e-08	0.491994	0.254	0.161	0.000797203
ATP5PB	1.12e-08	-1.11241	0.096	0.175	0.000805858
DDX5	1.13e-08	0.164759	0.867	0.703	0.000813183
NTHL1	1.13e-08	0.353819	0.13	0.069	0.000814022
RASSF1	1.14e-08	0.22772	0.166	0.094	0.000819377
TMEM161A	1.14e-08	0.13568	0.122	0.064	0.000825551
RHOG	1.15e-08	0.121755	0.247	0.155	0.000827231
CALM3	1.15e-08	0.107718	0.444	0.304	0.000830001
RAC1	1.15e-08	-0.405192	0.738	0.701	0.000830519
JPT1	1.16e-08	-1.17556	0.074	0.149	0.000836756
MYL6	1.22e-08	-0.331841	0.911	0.877	0.000878873
TMEM51	1.22e-08	0.256762	0.126	0.066	0.000879289
PCGF1	1.23e-08	0.551796	0.101	0.05	0.000885664
TAGLN	1.24e-08	-0.675534	0.635	0.665	0.000895504
RRAD	1.27e-08	0.478107	0.155	0.089	0.000917779
RAP1A	1.29e-08	0.0734531	0.343	0.226	0.000931172
H2AFZ	1.32e-08	0.05573	0.595	0.432	0.000949494
TMEM204	1.33e-08	0.131815	0.301	0.195	0.000960118
DCTN3	1.33e-08	0.0603155	0.424	0.291	0.000960808
SDHAF1	1.33e-08	0.756528	0.109	0.055	0.000960831
TINF2	1.34e-08	0.375144	0.145	0.08	0.000967964
RTRAF	1.35e-08	-0.894107	0.133	0.218	0.000976847
CASP1	1.36e-08	0.197764	0.115	0.059	0.000982879
PMM1	1.38e-08	0.103216	0.214	0.129	0.000994919
SIVA1	1.43e-08	0.0385651	0.49	0.336	0.00103014
PALLD	1.43e-08	-0.644653	0.582	0.594	0.00103311
CACUL1	1.53e-08	0.169774	0.171	0.098	0.00110311
HSPA1B	1.55e-08	-0.453253	0.464	0.322	0.00111741
PUF60	1.57e-08	0.199874	0.275	0.176	0.00113426
MRPS22	1.57e-08	0.343116	0.13	0.069	0.00113539
PRADC1	1.58e-08	0.290406	0.15	0.084	0.00113614
HNRNPUL2	1.58e-08	0.135371	0.165	0.094	0.00114095
MGMT	1.6e-08	0.21528	0.24	0.151	0.00115505
NR2F1	1.61e-08	-0.193112	0.438	0.298	0.00116255
SEC61B	1.62e-08	0.162468	0.699	0.534	0.00116672
MARCKS	1.62e-08	-0.596415	0.67	0.655	0.00116962
GSTA4	1.63e-08	0.392604	0.17	0.099	0.00117263
MMADHC	1.66e-08	0.199923	0.361	0.245	0.00119382
PNPLA2	1.69e-08	0.407995	0.149	0.083	0.001219
MGST3	1.7e-08	0.163661	0.639	0.483	0.00122266
CKS1B	1.7e-08	0.307046	0.171	0.1	0.00122368
CYB5D2	1.73e-08	0.28505	0.133	0.072	0.00125017
LSAMP	1.76e-08	-0.0197757	0.354	0.234	0.00126684
PIGH	1.76e-08	0.60063	0.115	0.06	0.00126811
PRPS2	1.76e-08	0.240086	0.172	0.099	0.00126897
GNG2	1.77e-08	0.462604	0.114	0.059	0.00127436
CCDC28A	1.77e-08	0.394567	0.124	0.066	0.00127739
RAB1A	1.78e-08	0.110278	0.512	0.359	0.00128168
GUK1	1.79e-08	0.201082	0.732	0.572	0.0012922
ATP6V1H	1.81e-08	0.303717	0.137	0.075	0.0013088
PLEKHJ1	1.83e-08	0.209639	0.185	0.109	0.00131804
DGUOK	1.87e-08	0.142072	0.342	0.226	0.00134982
S100A9	1.89e-08	-1.82145	0.153	0.229	0.00135998
BUD23	1.89e-08	-1.26862	0.054	0.123	0.00136414
MCM7	1.94e-08	0.414633	0.128	0.069	0.00140246
IFI6	1.95e-08	-1.23743	0.506	0.517	0.00140499
MEAF6	1.97e-08	0.226526	0.284	0.184	0.00141879
TRIM22	2.02e-08	0.244807	0.199	0.121	0.00146039
ADD3	2.05e-08	0.214074	0.46	0.325	0.0014797
TMED10	2.06e-08	0.0860243	0.602	0.442	0.00148252
CAMK1	2.06e-08	0.422621	0.117	0.061	0.00148438
PSMD3	2.06e-08	0.0827445	0.254	0.16	0.00148715
ATP6V1E1	2.07e-08	0.0834893	0.354	0.239	0.00149595
TRIR	2.1e-08	-1.16927	0.114	0.192	0.00151344
CDK4	2.14e-08	0.125757	0.374	0.254	0.00154265
KHDRBS1	2.21e-08	0.143869	0.435	0.304	0.00159525
SRGAP1	2.22e-08	0.14096	0.227	0.141	0.00160304
CALCOCO1	2.23e-08	0.0981011	0.132	0.071	0.00161194
SF3B5	2.23e-08	0.0617028	0.591	0.416	0.00161196
DCTN2	2.31e-08	0.0273011	0.365	0.243	0.00166263
NEK6	2.33e-08	0.152546	0.199	0.121	0.00167809
APMAP	2.4e-08	0.157165	0.251	0.158	0.00172812
MBOAT2	2.44e-08	0.321824	0.124	0.066	0.00176228
DTD1	2.46e-08	0.806253	0.176	0.104	0.00177722
HELZ	2.49e-08	0.467743	0.152	0.086	0.00179734
ANAPC13	2.51e-08	0.223219	0.304	0.201	0.0018073
UBE2N	2.53e-08	0.103114	0.313	0.207	0.00182569
TRIQK	2.56e-08	0.426688	0.123	0.066	0.00185015
TRIP6	2.65e-08	0.118481	0.33	0.219	0.00190982
PSMA5	2.67e-08	0.2298	0.297	0.194	0.00192552
LSM14A	2.7e-08	-0.0478056	0.319	0.209	0.00194487
TMEM140	2.71e-08	0.329894	0.135	0.073	0.00195586
AEBP1	2.73e-08	-0.377531	0.864	0.824	0.00196912
CH25H	2.74e-08	0.368828	0.12	0.065	0.00197524
ELOC	2.74e-08	-0.985388	0.11	0.191	0.00197584
HMGB1P5	2.77e-08	-0.869957	0.102	0.182	0.00200107
FLCN	2.81e-08	0.355958	0.122	0.065	0.00202973
FKBP11	2.82e-08	0.141405	0.272	0.175	0.00203085
HDAC5	2.84e-08	0.317148	0.148	0.082	0.00204792
RAB4A	2.89e-08	0.190976	0.246	0.156	0.00208294
ILK	2.95e-08	0.168926	0.403	0.278	0.00212897
OCEL1	2.96e-08	0.367859	0.148	0.084	0.00213836
SVIP	3.01e-08	0.201078	0.183	0.108	0.00217153
ROMO1	3.02e-08	-0.713584	0.433	0.474	0.00217615
GADD45G	3.11e-08	0.527781	0.177	0.107	0.00224185
CBY1	3.13e-08	0.333362	0.157	0.09	0.00225411
MYL6B	3.15e-08	0.132309	0.321	0.214	0.00227152
CHI3L1	3.2e-08	0.947845	0.177	0.11	0.00231001
ERBB2IP	3.22e-08	0.267048	0.1	0.05	0.00231916
ZBTB44	3.22e-08	0.341878	0.149	0.084	0.00232572
GOLGA7	3.24e-08	0.231636	0.275	0.178	0.00233814
ING1	3.25e-08	0.554233	0.15	0.086	0.00234777
GPX1	3.33e-08	0.190554	0.727	0.569	0.00240528
GTF2B	3.4e-08	0.0480858	0.168	0.097	0.00245366
SEMA4A	3.45e-08	0.397855	0.101	0.051	0.00248779
RBM4	3.49e-08	0.197209	0.111	0.058	0.00252028
OLFML1	3.5e-08	0.285225	0.25	0.159	0.00252756
RAB11B	3.51e-08	0.13583	0.315	0.208	0.00252833
ADSL	3.52e-08	0.215603	0.12	0.064	0.0025388
NDUFS3	3.61e-08	0.508976	0.308	0.205	0.00260743
ALKBH4	3.62e-08	0.157031	0.106	0.053	0.00260884
C19orf24	3.65e-08	0.0694616	0.301	0.196	0.00263533
KXD1	3.7e-08	0.119021	0.288	0.186	0.00266735
HTATIP2	3.7e-08	0.116149	0.131	0.071	0.00266833
TMEM9	3.73e-08	0.00982774	0.295	0.193	0.00268919
DYNC1I2	3.74e-08	-0.732336	0.418	0.465	0.00269576
HSD17B12	3.78e-08	0.0993497	0.302	0.201	0.00272735
SURF1	3.82e-08	0.265283	0.214	0.134	0.00275687
DNAJC19	3.84e-08	0.139571	0.276	0.18	0.00277059
TSR2	3.93e-08	0.278501	0.21	0.129	0.00283391
TRIOBP	4e-08	0.34221	0.193	0.118	0.00288704
YBEY	4.01e-08	0.289075	0.163	0.095	0.0028904
SIL1	4.04e-08	0.178746	0.254	0.164	0.0029175
CGRRF1	4.13e-08	0.63042	0.114	0.06	0.00298111
STK16	4.13e-08	0.330777	0.123	0.066	0.00298145
GFPT2	4.16e-08	-0.0921383	0.218	0.134	0.00299735
MOSPD3	4.3e-08	0.0270793	0.119	0.064	0.00309915
PRKRA	4.34e-08	0.0645308	0.227	0.14	0.00312774
MIF	4.34e-08	0.148416	0.538	0.395	0.00313047
YPEL3	4.38e-08	0.0413735	0.311	0.202	0.00315918
FBXL12	4.48e-08	0.225828	0.102	0.052	0.00322978
HMOX2	4.51e-08	0.140854	0.207	0.127	0.00325101
VPS28	4.56e-08	0.0842985	0.462	0.325	0.00329096
IGHG3	4.58e-08	-0.788052	0.303	0.205	0.00330368
COL6A1	4.64e-08	-0.487154	0.851	0.807	0.00334494
UCK1	4.65e-08	0.234265	0.11	0.057	0.00335167
PDGFRA	4.66e-08	-0.0500021	0.443	0.312	0.00336197
NDUFB7	4.68e-08	0.0864774	0.544	0.384	0.00337816
BAG1	4.83e-08	0.0370232	0.282	0.182	0.00348686
TRNAU1AP	4.88e-08	0.311076	0.118	0.063	0.00352314
UAP1	4.94e-08	0.384535	0.215	0.137	0.00356595
MRPS7	5.06e-08	0.1341	0.288	0.188	0.00365156
SLC35C2	5.18e-08	0.340552	0.184	0.111	0.00373718
ADH5	5.28e-08	0.196483	0.356	0.244	0.00380851
UBE2S	5.35e-08	0.7898	0.179	0.109	0.00385902
GLOD4	5.36e-08	0.32232	0.171	0.101	0.00386583
TCEA2	5.36e-08	0.215104	0.175	0.103	0.00386771
COMMD3	5.42e-08	0.194493	0.268	0.174	0.00391
TBC1D17	5.43e-08	0.314687	0.113	0.059	0.00391825
PTRHD1	5.45e-08	0.0593818	0.214	0.132	0.00393292
AES	5.46e-08	0.120071	0.383	0.263	0.00393648
PPP1R12B	5.47e-08	0.0822925	0.128	0.07	0.00394864
NR4A1	5.65e-08	-0.0201624	0.337	0.227	0.00407725
COPS3	5.71e-08	0.186629	0.162	0.095	0.00412133
ARNT	6.1e-08	0.642199	0.12	0.066	0.0043973
AC092069.1	6.14e-08	-1.13654	0.085	0.158	0.00442704
SLC35E2B	6.14e-08	0.391837	0.104	0.054	0.00443025
CHST14	6.18e-08	0.077022	0.126	0.068	0.0044607
UBE2D3	6.23e-08	0.138476	0.635	0.479	0.00449301
MRPL55	6.25e-08	0.104369	0.335	0.225	0.00450996
MMD	6.28e-08	0.342656	0.162	0.095	0.00452646
LSM3	6.32e-08	0.0393966	0.424	0.29	0.00456015
ABHD17A	6.33e-08	0.380796	0.126	0.069	0.00456848
OS9	6.37e-08	0.0659002	0.486	0.348	0.00459136
WRB	6.59e-08	0.245745	0.144	0.081	0.00475414
OGFOD3	6.68e-08	0.29566	0.188	0.114	0.00481776
KARS	6.77e-08	0.0277017	0.268	0.173	0.00488572
ECHS1	6.78e-08	0.133011	0.434	0.296	0.00489343
MVB12A	6.88e-08	0.121322	0.259	0.168	0.00496346
VGLL3	6.91e-08	0.0515002	0.231	0.146	0.00498663
UGCG	6.92e-08	0.222218	0.321	0.22	0.00499179
PSMD13	7e-08	0.0660281	0.332	0.222	0.00504832
EPAS1	7.19e-08	0.127353	0.338	0.23	0.00518297
BMPR1A	7.19e-08	0.296268	0.1	0.05	0.00518671
RGS16	7.24e-08	0.173754	0.297	0.203	0.00521952
AGTRAP	7.26e-08	0.0681373	0.332	0.226	0.00523806
CREBL2	7.4e-08	0.653591	0.104	0.053	0.00533564
CALHM2	7.48e-08	0.156261	0.133	0.074	0.00539659
ZNF330	7.51e-08	0.363202	0.127	0.07	0.00541572
COX8A	7.61e-08	0.192849	0.597	0.432	0.00549261
ZNF277	7.73e-08	0.324326	0.122	0.066	0.00557882
TOM1	7.87e-08	0.310026	0.19	0.117	0.00567894
ECH1	8.03e-08	0.0376835	0.42	0.292	0.00579434
CD164	8.04e-08	0.130205	0.521	0.379	0.00579807
OARD1	8.13e-08	0.374592	0.131	0.073	0.00586318
ID2	8.19e-08	0.344556	0.613	0.481	0.00590851
RPS21	8.26e-08	0.147875	0.842	0.729	0.00595488
RARA	8.27e-08	0.0558052	0.145	0.082	0.00596653
SCAND1	8.34e-08	0.103543	0.443	0.313	0.00601666
FAM133B	8.58e-08	0.137675	0.339	0.231	0.00618812
PSME2	8.63e-08	0.238882	0.528	0.389	0.00622492
MAP3K8	8.82e-08	0.293658	0.165	0.098	0.00636434
SRSF1	9.21e-08	0.074278	0.215	0.134	0.00664279
TMEM256	9.26e-08	0.273549	0.263	0.171	0.00668265
TBC1D2B	9.27e-08	0.526975	0.145	0.084	0.00668984
KLHDC8B	9.35e-08	0.465853	0.11	0.058	0.0067451
APEX1	9.38e-08	0.137173	0.416	0.288	0.00676367
CCDC107	9.38e-08	0.0739976	0.26	0.168	0.00676367
DMAP1	9.48e-08	0.0822536	0.115	0.061	0.00683718
IGF2	9.51e-08	-1.96274	0.062	0.126	0.00685843
AHNAK	9.65e-08	-0.10847	0.575	0.419	0.00695816
YIPF3	9.65e-08	0.0795737	0.418	0.29	0.00696275
PSMB7	9.69e-08	0.130948	0.453	0.324	0.00698618
DDB2	9.72e-08	0.4767	0.136	0.077	0.00700823
MRPL2	9.78e-08	0.316362	0.179	0.108	0.00705179
KLF9	9.85e-08	-0.0624811	0.358	0.245	0.00710666
FOXF2	1e-07	0.363674	0.11	0.058	0.00721857
CNIH4	1.01e-07	0.0809537	0.32	0.215	0.00730236
NINJ1	1.02e-07	0.0830031	0.295	0.196	0.00737655
PPM1B	1.04e-07	0.208613	0.115	0.062	0.00747851
CMAS	1.05e-07	0.229939	0.17	0.101	0.00758966
EIF2B1	1.05e-07	0.238351	0.162	0.096	0.00759581
RPS29	1.05e-07	0.145679	0.938	0.858	0.0076039
MRPS27	1.07e-07	0.532778	0.108	0.056	0.00768309
HARS	1.07e-07	0.189457	0.168	0.101	0.00772665
DLC1	1.07e-07	0.268255	0.22	0.141	0.00773744
HSPA1A	1.08e-07	-0.162508	0.665	0.52	0.00777075
NDUFAB1	1.1e-07	0.0508095	0.431	0.299	0.00790347
FAM114A2	1.1e-07	0.569748	0.114	0.061	0.00794112
TBL1XR1	1.11e-07	0.192619	0.258	0.169	0.00803559
SLC10A3	1.12e-07	0.349694	0.118	0.064	0.00810843
BLOC1S1	1.13e-07	0.254948	0.402	0.28	0.00811894
NDUFB10	1.13e-07	0.147215	0.518	0.372	0.0081239
SLC16A2	1.15e-07	0.615921	0.104	0.054	0.00828258
NIPSNAP2	1.16e-07	-1.08596	0.087	0.158	0.00834911
CRTAP	1.19e-07	0.0380211	0.505	0.361	0.00860583
ANKS3	1.23e-07	-0.012244	0.124	0.068	0.00889617
C1orf35	1.24e-07	0.280389	0.157	0.092	0.00893461
ITGA11	1.3e-07	-1.52808	0.115	0.184	0.00935837
GGPS1	1.3e-07	0.264906	0.176	0.106	0.00938723
ADAMTS2	1.33e-07	-1.12317	0.207	0.278	0.00955991
UTP11L	1.33e-07	0.312253	0.114	0.061	0.00960174
MAZ	1.35e-07	0.354855	0.15	0.087	0.00970828
NDUFA5	1.35e-07	-0.0510128	0.472	0.322	0.00971067
SMIM30	1.37e-07	-1.3196	0.049	0.109	0.00989634
POLD2	1.38e-07	0.105502	0.168	0.1	0.00994057
XBP1	1.38e-07	0.0343095	0.474	0.338	0.00994231
BABAM1	1.39e-07	0.147126	0.236	0.149	0.0100137
ZNF791	1.4e-07	0.576261	0.15	0.088	0.0101126
CLDND1	1.41e-07	0.124092	0.227	0.142	0.0101429
CTSB	1.41e-07	-0.379961	0.747	0.74	0.0101971
DCTPP1	1.47e-07	0.251792	0.137	0.078	0.0105982
FXYD5	1.5e-07	0.322822	0.372	0.268	0.0108423
DPF2	1.51e-07	0.47161	0.108	0.057	0.0109129
MIDN	1.52e-07	0.131443	0.307	0.212	0.0109312
SUMF2	1.53e-07	0.11858	0.259	0.169	0.0110535
HSF1	1.53e-07	0.385073	0.179	0.109	0.0110657
TRIM69	1.54e-07	0.341075	0.136	0.077	0.0111029
CLTA	1.59e-07	0.0568687	0.676	0.491	0.0114797
KLHL24	1.6e-07	0.418409	0.162	0.096	0.0115546
GLA	1.6e-07	0.249101	0.126	0.07	0.0115644
CYP7B1	1.61e-07	0.392365	0.154	0.091	0.0116263
BOD1	1.63e-07	0.175749	0.229	0.147	0.0117916
PSMD9	1.64e-07	0.60603	0.15	0.088	0.0118376
SMIM26	1.66e-07	-1.25856	0.075	0.141	0.0119513
APOL1	1.7e-07	0.296662	0.319	0.22	0.0122942
CAST	1.76e-07	-0.595408	0.652	0.618	0.0127014
PIM1	1.77e-07	0.0340844	0.219	0.14	0.0127766
MPHOSPH8	1.77e-07	-0.00401227	0.512	0.365	0.0127847
VPS29	1.79e-07	0.0402679	0.407	0.279	0.01293
RTF2	1.8e-07	-1.22028	0.067	0.132	0.0129508
SLC1A5	1.83e-07	0.134273	0.228	0.146	0.0131646
LSM1	1.83e-07	-0.072208	0.249	0.16	0.0131864
HNRNPDL	1.84e-07	0.11899	0.683	0.519	0.0132472
FUOM	1.84e-07	0.143112	0.152	0.088	0.0132999
TMEM87A	1.88e-07	-0.0173159	0.383	0.267	0.0135339
HMGB1	1.92e-07	-0.39284	0.892	0.808	0.0138783
P4HA3	1.94e-07	0.213155	0.105	0.055	0.0139707
SLC25A26	1.95e-07	0.320401	0.146	0.085	0.0140334
IDS	1.95e-07	-0.00548898	0.282	0.186	0.0140423
SCARB2	1.95e-07	0.166459	0.523	0.379	0.014081
MRPL49	1.95e-07	0.371114	0.108	0.057	0.0140962
MAN1C1	1.96e-07	-0.0160117	0.132	0.075	0.0141242
C5orf56	1.98e-07	0.234336	0.139	0.08	0.0142503
SMARCA5	1.98e-07	-0.594673	0.338	0.403	0.0142523
THUMPD3-AS1	2.06e-07	0.585114	0.12	0.067	0.0148467
FGFR1OP2	2.06e-07	0.159928	0.245	0.159	0.014872
KCTD12	2.07e-07	0.0574558	0.308	0.21	0.0149162
LYPLA1	2.1e-07	0.209736	0.188	0.116	0.0151535
RNPEP	2.1e-07	0.178515	0.165	0.098	0.0151553
GPBP1	2.1e-07	0.151702	0.369	0.254	0.0151745
MZT2A	2.1e-07	-0.00911966	0.373	0.256	0.0151821
FBXO17	2.11e-07	0.361174	0.202	0.127	0.0152048
SLC38A10	2.13e-07	0.0156651	0.205	0.127	0.0153996
RXRB	2.17e-07	0.289052	0.14	0.08	0.0156281
FBXW5	2.18e-07	0.0858476	0.253	0.166	0.0157406
NUDT3	2.18e-07	0.0624535	0.212	0.134	0.0157478
CREB3L2	2.18e-07	0.195205	0.236	0.151	0.0157567
TCTN3	2.2e-07	0.0887512	0.189	0.117	0.0158674
ABHD2	2.21e-07	0.200396	0.225	0.146	0.0159442
ABCA9	2.22e-07	0.161843	0.105	0.055	0.0160046
NUDT2	2.29e-07	0.288886	0.179	0.109	0.0164835
NQO2	2.3e-07	0.137873	0.197	0.123	0.0166004
CCNG2	2.31e-07	0.0843597	0.167	0.1	0.0166362
COL6A3	2.31e-07	-0.333319	0.889	0.872	0.0166876
RNF11	2.35e-07	0.0504735	0.258	0.168	0.0169206
UBL4A	2.44e-07	0.0709592	0.131	0.073	0.0175787
URM1	2.45e-07	0.297024	0.247	0.164	0.0177046
NDUFS4	2.48e-07	-0.0220488	0.486	0.338	0.0178749
PLAT	2.49e-07	0.141564	0.377	0.267	0.0179409
SNX2	2.5e-07	0.036597	0.302	0.203	0.0180378
PTGR1	2.54e-07	0.162687	0.237	0.154	0.0183147
MAT2A	2.6e-07	0.104789	0.219	0.141	0.0187469
CHCHD3	2.6e-07	0.227605	0.168	0.103	0.0187722
HYAL2	2.6e-07	0.374631	0.122	0.068	0.0187884
TSFM	2.62e-07	0.299967	0.119	0.066	0.0189137
SET	2.62e-07	-0.568594	0.544	0.553	0.0189155
HOTAIRM1	2.64e-07	0.403563	0.1	0.052	0.0190176
CRIP2	2.67e-07	0.0483053	0.459	0.321	0.0192612
USP8	2.72e-07	-0.846501	0.333	0.388	0.0195837
PDCD2	2.72e-07	0.337601	0.193	0.121	0.0196538
PTGFRN	2.73e-07	0.302937	0.18	0.112	0.0196631
SERGEF	2.74e-07	0.515182	0.106	0.057	0.0197858
PRKAG1	2.77e-07	0.114337	0.172	0.105	0.0199486
ACTL6A	2.81e-07	0.241795	0.142	0.082	0.0202585
HIGD2A	2.83e-07	0.0574614	0.452	0.319	0.0204034
CCDC28B	2.83e-07	0.37797	0.135	0.078	0.0204131
NSFL1C	2.83e-07	0.0819837	0.205	0.13	0.0204178
PODN	2.89e-07	0.247191	0.364	0.254	0.0208618
TYMP	2.89e-07	0.188171	0.541	0.412	0.0208736
DYNC2H1	2.93e-07	0.10894	0.11	0.059	0.0211244
EI24	2.93e-07	-0.0121422	0.386	0.262	0.0211683
FIS1	2.96e-07	0.0685144	0.486	0.35	0.0213708
CD58	2.99e-07	0.409344	0.102	0.054	0.0215337
SERP1	3.05e-07	0.115785	0.646	0.475	0.0219769
PCID2	3.06e-07	0.0627973	0.153	0.089	0.0220446
CSRNP1	3.06e-07	0.0355823	0.192	0.121	0.0220548
WDR18	3.08e-07	0.802116	0.142	0.083	0.0222382
C4orf48	3.23e-07	-0.906193	0.273	0.337	0.0232959
NBDY	3.24e-07	-1.19833	0.082	0.146	0.0233464
IL32	3.24e-07	0.278691	0.684	0.539	0.0233608
SERF2	3.27e-07	-0.198584	0.953	0.901	0.0236187
HNRNPH2	3.32e-07	0.205086	0.21	0.134	0.0239676
B4GALT4	3.32e-07	0.339427	0.106	0.057	0.0239691
ARPC3	3.36e-07	0.0916896	0.615	0.453	0.0242248
ZNF677	3.36e-07	0.195545	0.127	0.071	0.0242646
ASH1L	3.5e-07	0.0654829	0.32	0.219	0.0252706
TMEM47	3.51e-07	-0.0789237	0.253	0.165	0.0253014
GAA	3.53e-07	0.0359921	0.202	0.127	0.0254697
TRABD	3.54e-07	0.267297	0.118	0.065	0.0255298
LPAR1	3.58e-07	0.349974	0.167	0.103	0.0258113
EIF4E	3.6e-07	0.288023	0.193	0.121	0.0259675
ARF1	3.65e-07	0.160084	0.68	0.513	0.0263405
RAB6A	3.65e-07	0.00525631	0.232	0.15	0.0263465
PPP1R10	3.71e-07	0.0324066	0.236	0.152	0.0267926
TPGS2	3.72e-07	0.102968	0.253	0.168	0.0268438
SLC12A8	3.75e-07	0.574805	0.108	0.059	0.0270735
HSD17B4	3.77e-07	0.301012	0.144	0.084	0.0272096
RNF113A	3.77e-07	0.250374	0.101	0.053	0.0272219
IL4R	3.78e-07	0.428392	0.124	0.07	0.0272923
NFIX	3.81e-07	-0.0295371	0.326	0.224	0.0274752
ZNF302	3.88e-07	0.00499866	0.17	0.102	0.028005
ARL4D	3.9e-07	0.396516	0.122	0.068	0.0281603
TCP1	3.92e-07	0.123645	0.368	0.259	0.0282739
CD2BP2	4.05e-07	0.184597	0.216	0.14	0.029204
GPATCH2L	4.08e-07	0.376888	0.141	0.082	0.0294099
SNAP47	4.1e-07	0.464747	0.104	0.056	0.0295754
FZD1	4.15e-07	-0.124967	0.206	0.131	0.0299078
ECM2	4.19e-07	0.00227489	0.264	0.176	0.0302229
C20orf27	4.24e-07	0.159832	0.144	0.085	0.0305851
LAMTOR1	4.26e-07	0.0602445	0.545	0.391	0.0307257
SLC50A1	4.28e-07	0.290157	0.157	0.095	0.0308708
AKAP13	4.31e-07	0.0825842	0.486	0.35	0.031057
MFGE8	4.35e-07	0.184708	0.591	0.446	0.0313751
ABHD13	4.36e-07	0.31648	0.105	0.056	0.0314482
EZR	4.37e-07	0.0776062	0.209	0.134	0.0315333
OGFR	4.4e-07	0.329173	0.142	0.084	0.031729
IER3	4.47e-07	0.092233	0.585	0.455	0.0322164
ATP2B1	4.52e-07	-0.0418482	0.284	0.188	0.0326167
MT-TE	4.52e-07	-0.485965	0.089	0.16	0.032638
TAF7	4.55e-07	0.0633443	0.42	0.297	0.0327918
BLVRA	4.56e-07	0.0264858	0.222	0.142	0.0328738
ENOPH1	4.57e-07	0.109199	0.135	0.078	0.0329897
ADRM1	4.59e-07	0.125717	0.293	0.199	0.0331193
GNG11	4.61e-07	0.237165	0.369	0.26	0.033254
NT5DC1	4.71e-07	0.529705	0.132	0.077	0.0340037
ERLEC1	4.73e-07	-0.766814	0.508	0.507	0.0341196
TOR3A	4.75e-07	0.392621	0.111	0.061	0.0342269
TOR1AIP1	4.76e-07	0.0380538	0.207	0.132	0.0343527
DAP3	4.79e-07	0.103818	0.231	0.15	0.0345706
COA5	4.85e-07	-0.0118295	0.167	0.1	0.0349685
ALKBH5	4.91e-07	0.221685	0.192	0.12	0.0354092
YBX1	4.97e-07	0.1285	0.886	0.757	0.0358364
TMEM147	4.99e-07	0.0375775	0.505	0.362	0.0360018
LYRM4	5.06e-07	0.226647	0.188	0.119	0.0364814
MAP3K7	5.25e-07	0.0596557	0.14	0.082	0.0378952
DTWD1	5.34e-07	0.00325935	0.238	0.155	0.0385256
TNPO3	5.35e-07	0.212776	0.122	0.068	0.0385869
TCEA3	5.35e-07	0.262936	0.154	0.093	0.0386154
LPCAT3	5.36e-07	0.329575	0.109	0.06	0.03863
MTSS1	5.37e-07	0.322353	0.1	0.053	0.0387664
DERL2	5.44e-07	0.0257902	0.249	0.163	0.0392053
PDCL	5.46e-07	-0.111348	0.127	0.071	0.0394191
C1GALT1C1	5.55e-07	0.491503	0.128	0.074	0.0400649
MRPS30	5.56e-07	0.180652	0.122	0.069	0.0400697
ATIC	5.6e-07	0.319715	0.145	0.086	0.0403755
GPATCH8	5.63e-07	-0.0322004	0.219	0.139	0.0406406
SPOP	5.66e-07	0.0425075	0.304	0.207	0.0408016
PRCC	5.8e-07	0.0748295	0.159	0.096	0.041801
UQCRB	5.84e-07	0.139854	0.817	0.683	0.0420885
MCMBP	5.85e-07	0.272789	0.124	0.071	0.0421903
PPM1A	5.88e-07	0.275818	0.146	0.086	0.0424105
TSNAX	5.92e-07	0.187005	0.155	0.093	0.0427237
ELP5	5.95e-07	0.398837	0.158	0.095	0.0429412
RASD1	5.97e-07	0.302432	0.17	0.105	0.0430446
PARD3	6.04e-07	0.459384	0.114	0.064	0.0435966
SLIT3	6.08e-07	-0.0908744	0.229	0.147	0.043871
MRPL13	6.25e-07	0.00654753	0.219	0.142	0.04506
NTMT1	6.26e-07	0.200429	0.22	0.143	0.0451799
EPN1	6.32e-07	0.0739775	0.177	0.109	0.0455918
MICALL2	6.33e-07	0.4347	0.132	0.077	0.0456248
CLK4	6.34e-07	0.432686	0.117	0.066	0.0457468
SRSF6	6.39e-07	0.308293	0.193	0.123	0.0460883
SLC7A7	6.39e-07	0.014647	0.101	0.054	0.0460939
SNUPN	6.39e-07	0.209977	0.13	0.075	0.0461085
PSMB1	6.41e-07	0.0845885	0.662	0.506	0.0462495
MRPL19	6.42e-07	0.225209	0.185	0.117	0.0463312
CDC42EP5	6.47e-07	0.104245	0.167	0.101	0.0466756
CTSD	6.49e-07	-0.194607	0.576	0.419	0.0467949
[truncated: 3,626 more rows]
