# Supplementary material for: Cortisol-resistant CAR-NK cells overcome steroid-induced immunosuppression in lung cancer
Source: Signal Transduct Target Ther. 2026 Apr 9;11:128. doi: 10.1038/s41392-026-02638-z (PMC13066642; doi:10.1038/s41392-026-02638-z)
Supplement: Supplementary file 6 — Data Set 5 [file 41392_2026_2638_MOESM6_ESM.xlsx]

## Sheet: Normalised counts
	Control	Control	Control	GR blocked	GR blocked	GR blocked	symbol
ENSMUSG00000000001	1343.61	954.378	1376.2	1228.67	701.773	676.796	Gnai3
ENSMUSG00000000028	66.0794	4.86573	9.40264	12.7503	36.5235	31.9659	Cdc45
ENSMUSG00000000037	321.327	284.298	242.759	354.69	260.012	282.182	Scml2
ENSMUSG00000000058	318.736	110.522	257.29	499.58	738.296	681.205	Cav2
ENSMUSG00000000088	34.9832	13.9021	5.9835	20.8641	0.869607	25.3523	Cox5a
ENSMUSG00000000094	27.2092	45.8769	35.0462	30.1371	33.0451	22.0455	Tbx4
ENSMUSG00000000131	300.596	200.885	248.743	113.594	63.4813	76.0569	Xpo6
ENSMUSG00000000134	2.59135	0	0	23.1824	0	47.3978	Tfe3
ENSMUSG00000000154	119.202	32.6699	95.736	115.912	530.46	843.239	Slc22a18
ENSMUSG00000000167	49.2356	27.8042	19.6601	24.3415	30.4362	30.8637	Pih1d2
ENSMUSG00000000184	988.6	950.207	810.337	969.024	597.42	690.023	Ccnd2
ENSMUSG00000000194	114.019	330.87	124.799	92.7295	106.962	180.773	Gpr107
ENSMUSG00000000204	1022.29	887.648	729.987	951.637	691.337	924.807	Slfn4
ENSMUSG00000000214	2093.81	1620.29	2004.47	2069.03	1308.76	1704.11	Th
ENSMUSG00000000247	0	18.0727	1.70957	0	24.349	35.2727	Lhx2
ENSMUSG00000000263	1554.81	1379.09	1395.01	2220.87	3672.35	2223.29	Glra1
ENSMUSG00000000266	40.1659	37.5356	52.9967	52.1604	77.395	50.7046	Mid2
ENSMUSG00000000276	143.82	285.688	598.35	762.7	1193.97	1898.11	Dgke
ENSMUSG00000000278	0	0	24.7888	25.5006	8.69607	13.2273	Scpep1
ENSMUSG00000000301	69.9664	66.0349	41.8845	88.0931	50.4372	79.3637	Pemt
ENSMUSG00000000303	76.4448	129.984	97.4455	0	76.5254	20.9432	Cdh1
ENSMUSG00000000308	25.9135	173.081	128.218	90.4113	130.441	87.0796	Ckmt1
ENSMUSG00000000320	0	0	0	0	65.2205	3.30682	Alox12
ENSMUSG00000000326	3065.57	1821.87	2098.5	3497.06	3141.89	2179.19	Comt
ENSMUSG00000000340	22.0265	22.2433	0	0	13.9137	0	Dbt
ENSMUSG00000000365	151.594	59.0838	160.7	184.3	84.3519	143.296	Rnf17
ENSMUSG00000000378	395.181	797.98	523.129	307.167	410.454	343.909	Ccm2
ENSMUSG00000000384	481.991	333.65	294.046	296.735	246.099	266.75	Tbrg4
ENSMUSG00000000385	0	5.56083	14.5314	35.9327	6.08725	0	Tmprss2
ENSMUSG00000000392	42.7573	85.4978	61.5446	0	101.744	139.989	Fap
ENSMUSG00000000399	396.476	289.858	259	259.643	334.799	240.296	Ndufa9
ENSMUSG00000000440	0	0	23.0792	0	12.1745	36.375	Pparg
ENSMUSG00000000441	0	154.313	289.772	53.3195	167.834	252.421	Raf1
ENSMUSG00000000489	605.08	1030.14	611.172	913.386	688.729	619.478	Pdgfb
ENSMUSG00000000538	18.1394	27.8042	26.4983	0	16.5225	0	Tom1l2
ENSMUSG00000000552	681.525	752.103	806.917	919.182	1207.01	774.898	Zfp385a
ENSMUSG00000000562	72.5578	61.8643	58.1254	59.1151	34.7843	34.1705	Adora3
ENSMUSG00000000581	130.863	66.0349	50.4323	111.275	100.005	71.6478	C1d
ENSMUSG00000000594	3621.41	4867.12	4732.95	3042.69	2260.11	2819.62	Gm2a
ENSMUSG00000000600	41.4616	25.7189	64.1089	0	71.3078	19.8409	Krit1
ENSMUSG00000000605	903.085	829.954	464.149	454.375	428.716	629.398	Clcn4
ENSMUSG00000000628	1.29567	7.64615	18.8053	0	40.8715	67.2387	Hk2
ENSMUSG00000000631	69.9664	92.4488	113.686	34.7736	123.484	184.08	Myo18a
ENSMUSG00000000632	37.5746	13.207	58.9802	0	35.6539	16.5341	Sez6
ENSMUSG00000000686	58.3054	23.6335	35.0462	0	10.4353	0	Abhd15
ENSMUSG00000000711	1334.54	1541.74	1363.38	912.227	959.176	875.205	Rab5b
ENSMUSG00000000731	63.4881	0	0	69.5472	23.4794	0	Aire
ENSMUSG00000000732	89.4015	0	0	0	0	6.61364	Icosl
ENSMUSG00000000738	0	4.86573	19.6601	8.11383	3.47843	31.9659	Spg7
ENSMUSG00000000740	0	30.5846	60.6898	59.1151	34.7843	106.921	Rpl13
ENSMUSG00000000743	36.2789	180.032	58.1254	165.754	113.049	87.0796	Chmp1a
ENSMUSG00000000751	6.47837	25.0237	59.835	96.2069	6.08725	4.40909	Rpa1
ENSMUSG00000000753	1535.37	1051	865.043	797.474	1217.45	892.841	Serpinf1
ENSMUSG00000000776	45.3486	106.351	29.0627	24.3415	71.3078	70.5455	Polr3d
ENSMUSG00000000787	199.534	60.4741	68.3828	0	16.5225	71.6478	Ddx3x
ENSMUSG00000000791	62.1924	43.7916	92.3168	10.4321	24.349	40.7841	Il12rb1
ENSMUSG00000000794	414.616	201.58	462.439	355.85	488.719	394.614	Kcnn3
ENSMUSG00000000804	2.59135	27.1091	18.8053	16.2277	13.9137	51.8068	Usp32
ENSMUSG00000000805	308.371	282.212	241.904	177.345	182.617	342.807	Car4
ENSMUSG00000000823	0	6.25594	46.1584	0	3.47843	14.3296	Zfp512b
ENSMUSG00000000826	1107.8	688.153	754.776	1261.12	524.373	476.182	Dnajc5
ENSMUSG00000000876	33.6875	45.8769	59.835	0	6.95686	41.8864	Pxmp4
ENSMUSG00000000901	19.4351	6.25594	23.934	0	0.869607	1.10227	Mmp11
ENSMUSG00000000902	71.2621	30.5846	15.3861	0	2.60882	9.92046	Smarcb1
ENSMUSG00000000903	0	16.6825	0	0	33.9147	27.5568	Vpreb3
ENSMUSG00000000915	0	6.95104	31.6271	0	3.47843	0	Hip1r
ENSMUSG00000000957	12.9567	14.5972	26.4983	0	49.5676	48.5	Mmp14
ENSMUSG00000000958	3925.89	2276.47	1807.02	2788.84	2816.66	2208.96	Slc7a7
ENSMUSG00000000976	1462.82	3095.99	2685.74	1324.87	866.128	1104.48	Heatr6
ENSMUSG00000001014	16.8438	15.9874	64.9637	37.0918	57.3941	63.9319	Icam4
ENSMUSG00000001016	196.943	123.033	80.3498	77.661	86.9607	84.875	Ilf2
ENSMUSG00000001017	34.9832	74.3761	56.4158	40.5692	40.8715	47.3978	Chtop
ENSMUSG00000001018	23.3221	53.523	25.6436	32.4553	37.3931	29.7614	Snapin
ENSMUSG00000001020	583.054	222.433	201.729	380.191	306.102	256.83	S100a4
ENSMUSG00000001021	50.5313	82.7174	32.4818	82.2975	84.3519	46.2955	S100a3
ENSMUSG00000001027	524.748	449.037	370.122	191.255	472.197	276.671	Scn4a
ENSMUSG00000001062	22.0265	90.3635	11.1122	27.8189	40.8715	26.4546	Vps9d1
ENSMUSG00000001065	67.3751	100.79	63.2541	120.548	55.6548	110.227	Zfp276
ENSMUSG00000001089	0	0	0.854785	0	0.869607	40.7841	Luzp1
ENSMUSG00000001095	18.1394	98.7048	74.3663	129.821	82.6127	27.5568	Slc13a2
ENSMUSG00000001119	430.164	213.397	160.7	25.5006	386.105	303.125	Col6a1
ENSMUSG00000001120	53.1227	21.5482	2.56436	27.8189	103.483	37.4773	Pcbp3
ENSMUSG00000001127	164.551	200.885	249.597	132.14	299.145	147.705	Araf
ENSMUSG00000001138	97.1756	60.4741	32.4818	93.8887	58.2637	77.1591	Cnnm3
ENSMUSG00000001151	156.777	125.119	98.3003	86.9339	141.746	184.08	Pcnt
ENSMUSG00000001155	0	43.7916	0	0	0	0	Ftcd
ENSMUSG00000001157	441.825	532.45	489.792	477.557	314.798	513.659	Gmcl1
ENSMUSG00000001158	242.291	312.797	276.95	235.301	226.967	347.216	Snrnp27
ENSMUSG00000001211	15.5481	13.207	5.12871	1.15912	0.869607	15.4318	Agpat3
ENSMUSG00000001225	273.387	282.907	477.825	132.14	147.833	95.8978	Slc26a3
ENSMUSG00000001228	342.058	264.14	354.736	439.306	488.719	242.5	Uhrf1
ENSMUSG00000001247	44.0529	127.899	34.1914	0	108.701	62.8296	Lsr
ENSMUSG00000001280	752.787	640.886	894.106	1343.42	947.872	568.773	Sp1
ENSMUSG00000001281	66.0794	102.18	98.3003	64.9107	147.833	65.0341	Itgb7
ENSMUSG00000001285	11.6611	5.56083	29.9175	6.95472	26.9578	2.20455	Myg1
ENSMUSG00000001288	147.707	170.996	140.185	295.575	390.453	194	Rarg
ENSMUSG00000001289	3.88702	13.207	11.1122	6.95472	74.7862	28.6591	Pfdn5
ENSMUSG00000001323	72.5578	27.8042	107.703	150.686	68.6989	29.7614	Srr
ENSMUSG00000001333	97.1756	213.397	191.472	155.322	230.446	207.227	Sync
ENSMUSG00000001334	0	6.25594	13.6766	30.1371	0	0	Fndc5
ENSMUSG00000001349	422.39	352.418	276.95	315.28	364.365	446.421	Cnn1
ENSMUSG00000001376	453.486	316.967	455.601	216.755	363.496	620.58	Vps50
ENSMUSG00000001424	2189.69	1812.14	1977.97	3017.19	2733.17	2174.79	Snd1
ENSMUSG00000001440	22.0265	78.5468	80.3498	178.504	70.4382	68.3409	Kpnb1
ENSMUSG00000001441	237.108	253.713	241.05	236.46	165.225	303.125	Npepps
ENSMUSG00000001445	323.919	711.092	350.462	104.321	398.28	368.159	Mrpl10
ENSMUSG00000001493	14.2524	27.8042	21.3696	0	60.8725	36.375	Meox1
ENSMUSG00000001507	369.267	86.1929	269.257	125.185	995.7	378.08	Itga3
ENSMUSG00000001524	608.967	394.124	466.713	629.402	673.945	587.512	Gtf2h4
ENSMUSG00000001542	0	0	0	0	29.5666	13.2273	Ell2
ENSMUSG00000001569	47.94	54.2181	42.7393	0	55.6548	24.25	Nom1
ENSMUSG00000001583	86.8102	22.2433	55.5611	6.95472	79.1342	77.1591	Tnk1
ENSMUSG00000001588	40.1659	32.6699	62.3993	68.388	55.6548	51.8068	Acap1
ENSMUSG00000001665	24.6178	9.73146	31.6271	0	0	0	Gstt3
ENSMUSG00000001672	27.2092	15.2923	0	0	0	0	Marveld3
ENSMUSG00000001687	0	20.158	0	0	6.95686	24.25	Ubl3
ENSMUSG00000001729	278.57	440.696	510.307	372.077	391.323	535.705	Akt1
ENSMUSG00000001750	347.241	314.187	396.62	482.194	871.346	2546.25	Tcirg1
ENSMUSG00000001761	168.438	56.3034	6.83828	99.6843	487.849	155.421	Smo
ENSMUSG00000001786	383.52	773.651	439.36	645.629	892.217	618.375	Fbxo7
ENSMUSG00000001794	0	10.4266	19.6601	0	4.34803	15.4318	Capns1
ENSMUSG00000001827	342.058	374.661	399.185	165.754	240.012	93.6932	Folr1
ENSMUSG00000001829	44.0529	66.73	71.802	18.5459	95.6568	65.0341	Clpb
ENSMUSG00000001844	264.318	384.393	102.574	244.574	130.441	229.273	Zdhhc4
ENSMUSG00000001847	123.089	292.639	169.248	63.7516	320.015	488.307	Rac1
ENSMUSG00000001870	0	0	0	32.4553	61.7421	13.2273	Ltbp1
ENSMUSG00000001891	69.9664	33.365	88.0429	16.2277	20.8706	82.6705	Ugp2
ENSMUSG00000001911	117.906	59.0838	81.2046	73.0245	58.2637	122.352	Nfix
ENSMUSG00000001942	310.962	332.955	410.297	363.963	255.664	321.864	Siae
ENSMUSG00000001948	128.272	37.5356	76.9307	0	69.5686	3.30682	Spa17
ENSMUSG00000001962	0	30.5846	0	0	25.2186	0	Fam50a
ENSMUSG00000001988	73.8534	40.316	35.0462	69.5472	40.8715	24.25	Npas1
ENSMUSG00000001998	221.56	168.91	126.508	213.278	174.791	194	Ap4e1
ENSMUSG00000001999	149.003	117.473	52.9967	105.48	133.05	139.989	Blvra
ENSMUSG00000002028	1049.5	1222.69	788.112	605.06	1338.33	1408.71	Kmt2a
ENSMUSG00000002033	10.3654	5.56083	2.56436	0	7.82646	15.4318	Cd3g
ENSMUSG00000002052	1.29567	0	33.3366	0	0	45.1932	Supt6
ENSMUSG00000002055	0	68.1202	45.3036	0	48.698	15.4318	Spag5
ENSMUSG00000002057	50.5313	70.9006	64.1089	0	37.3931	79.3637	Foxn1
ENSMUSG00000002059	95.8799	84.8027	79.495	16.2277	62.6117	77.1591	Rab34
ENSMUSG00000002100	36.2789	2.78042	0	0	0	2.20455	Mybpc3
ENSMUSG00000002104	59.601	127.899	31.6271	230.665	110.44	116.841	Rapsn
ENSMUSG00000002105	463.851	249.542	263.274	230.665	271.317	171.955	Slc39a13
ENSMUSG00000002107	1536.67	1271.35	1608.71	603.901	712.208	1051.57	Celf2
ENSMUSG00000002108	108.837	264.835	333.366	257.324	141.746	210.534	Nr1h3
ENSMUSG00000002109	29.8005	57.6936	86.3333	32.4553	68.6989	49.6023	Ddb2
ENSMUSG00000002147	0	22.2433	70.0924	32.4553	51.3068	27.5568	Stat6
ENSMUSG00000002190	11.6611	6.25594	13.6766	17.3868	25.2186	31.9659	Clgn
ENSMUSG00000002204	0	0	0	0	0	38.5796	Napsa
ENSMUSG00000002210	321.327	116.082	147.878	230.665	268.709	362.648	Smg9
ENSMUSG00000002222	0	117.473	182.069	100.843	48.698	3.30682	Rmnd5a
ENSMUSG00000002257	37.5746	2.08531	47.868	0	0	1.10227	Def6
ENSMUSG00000002265	1.29567	0	0	0	55.6548	0	Peg3
ENSMUSG00000002279	1005.44	792.419	759.904	889.044	1069.62	820.091	Lmf1
ENSMUSG00000002280	64.7837	0	6.83828	0	0.869607	9.92046	Ciao3
ENSMUSG00000002289	68241.9	57830.6	57180	45159.3	36647	43270.8	Angptl4
ENSMUSG00000002297	247.474	59.779	0	95.0478	115.658	31.9659	Dbf4
ENSMUSG00000002329	516.974	882.782	553.046	1036.25	640.031	418.864	Mdp1
ENSMUSG00000002341	2.59135	20.8531	5.12871	0	6.08725	51.8068	Ncan
ENSMUSG00000002342	0	0	52.9967	1.15912	0	50.7046	Tmem161a
ENSMUSG00000002343	2364.61	1643.92	1646.32	2260.28	1589.64	1273.13	Armc6
ENSMUSG00000002345	1181.66	784.773	892.396	959.751	733.079	821.194	Borcs8
ENSMUSG00000002365	25.9135	54.2181	57.2706	63.7516	196.531	113.534	Snx9
ENSMUSG00000002372	782.587	551.218	723.149	915.704	969.612	852.057	Ranbp3
ENSMUSG00000002379	50.5313	125.814	76.0759	25.5006	76.5254	37.4773	Ndufa11
ENSMUSG00000002384	53.1227	30.5846	26.4983	25.5006	20.001	16.5341	Bmp8b
ENSMUSG00000002409	79.0361	32.6699	0	2.31824	13.0441	5.51137	Dyrk1b
ENSMUSG00000002413	1227	642.276	636.815	583.037	711.338	585.307	Braf
ENSMUSG00000002416	68.6708	166.13	164.119	151.845	139.137	82.6705	Ndufb2
ENSMUSG00000002428	150.298	72.2908	92.3168	38.2509	106.092	48.5	Hltf
ENSMUSG00000002455	27.2092	10.4266	64.1089	13.9094	0	0	Prpf6
ENSMUSG00000002459	474.217	517.853	498.34	631.72	505.242	582	Rgs20
ENSMUSG00000002477	1644.21	941.866	710.327	1424.56	1267.02	621.682	Snrpd1
ENSMUSG00000002496	11.6611	51.4377	29.0627	20.8641	32.1755	26.4546	Tsc2
ENSMUSG00000002504	299.301	249.542	179.505	358.168	428.716	424.375	Slc9a3r2
ENSMUSG00000002524	0	31.9748	135.056	0	156.529	168.648	Puf60
ENSMUSG00000002546	12.9567	141.106	30.7723	0	35.6539	9.92046	Golga2
ENSMUSG00000002578	55.714	124.424	122.234	136.776	84.3519	189.591	Ikzf4
ENSMUSG00000002603	6.47837	4.86573	31.6271	4.63648	13.9137	2.20455	Tgfb1
ENSMUSG00000002625	104.95	127.899	124.799	97.366	161.747	109.125	Akap8l
ENSMUSG00000002658	226.743	259.274	220.535	89.2522	190.444	357.137	Gtf2f1
ENSMUSG00000002660	1022.29	992.609	705.198	249.211	759.167	1292.97	Clpp
ENSMUSG00000002661	432.755	421.928	384.653	127.503	287.84	516.966	Alkbh7
ENSMUSG00000002748	123.089	82.7174	39.3201	60.2742	112.179	62.8296	Baz1b
ENSMUSG00000002768	20.7308	53.523	50.4323	0	19.1314	0	Mea1
ENSMUSG00000002771	47.94	28.4993	50.4323	0	42.6107	0	Grin2d
ENSMUSG00000002778	1203.68	1217.82	1180.46	892.522	440.021	1500.19	Kdelr1
ENSMUSG00000002803	185.281	123.729	99.1551	93.8887	112.179	69.4432	Btbd6
ENSMUSG00000002831	32.3919	0	21.3696	35.9327	42.6107	60.625	Plin4
ENSMUSG00000002833	0	39.6209	64.1089	18.5459	35.6539	3.30682	Hdgfl2
ENSMUSG00000002835	0	68.1202	91.462	64.9107	63.4813	23.1477	Chaf1a
ENSMUSG00000002845	72.5578	3.47552	5.12871	15.0686	68.6989	7.71591	Tmem39a
ENSMUSG00000002871	899.198	864.014	734.261	679.244	1119.18	795.841	Tpra1
ENSMUSG00000002897	55.714	45.8769	62.3993	35.9327	44.35	40.7841	Il17ra
ENSMUSG00000002900	229.334	167.52	238.485	150.686	425.238	297.614	Lamb1
ENSMUSG00000002948	259.135	307.236	327.383	200.528	239.142	146.602	Map2k7
ENSMUSG00000002949	60.8967	81.3272	45.3036	0	0	0	Timm44
ENSMUSG00000002957	825.345	857.063	614.591	1001.48	728.731	602.944	Ap2a2
ENSMUSG00000002968	671.159	931.44	1041.98	907.59	782.646	975.512	Med25
ENSMUSG00000002983	422.39	319.053	330.802	350.054	221.75	216.046	Relb
ENSMUSG00000002984	3.88702	6.95104	16.2409	0	9.56568	22.0455	Tomm40
ENSMUSG00000002985	77.7405	0.695104	0	0	0	0	Apoe
ENSMUSG00000003031	12.9567	14.5972	23.0792	1.15912	18.2617	5.51137	Cdkn1b
ENSMUSG00000003032	15.5481	20.8531	38.4653	147.208	69.5686	194	Klf4
ENSMUSG00000003068	1018.4	1057.25	714.601	1066.39	846.997	636.012	Stk11
ENSMUSG00000003070	658.203	753.493	676.99	486.83	386.105	525.784	Efna2
ENSMUSG00000003072	86.8102	113.302	113.686	11.5912	160.877	30.8637	Atp5d
ENSMUSG00000003119	89.4015	42.4014	11.1122	75.3428	53.9156	120.148	Cdk12
ENSMUSG00000003123	117.906	167.52	93.1716	136.776	135.659	144.398	Lipe
ENSMUSG00000003131	7.77405	43.7916	29.0627	2.31824	12.1745	11.0227	Pafah1b2
ENSMUSG00000003135	2.59135	28.4993	19.6601	0	6.95686	9.92046	Cnot11
ENSMUSG00000003154	18.1394	127.204	124.799	8.11383	70.4382	24.25	Foxj2
ENSMUSG00000003198	121.793	190.459	103.429	64.9107	326.972	83.7728	Zfp959
ENSMUSG00000003199	213.786	103.571	61.5446	162.277	446.978	175.261	Mpnd
ENSMUSG00000003206	54.4183	36.1454	124.799	102.002	51.3068	12.125	Ebi3
ENSMUSG00000003208	134.75	70.2055	22.2244	70.7063	35.6539	48.5	Yju2
ENSMUSG00000003227	7.77405	4.17062	4.27393	0	14.7833	18.7386	Edar
ENSMUSG00000003228	57.0097	43.0965	0	0	30.4362	57.3182	Grk5
ENSMUSG00000003234	0	6.95104	0	0	10.4353	50.7046	Abcf3
ENSMUSG00000003269	21002.9	14919.7	26684.7	29658.4	28184.8	43923.4	Cyth2
ENSMUSG00000003271	581.758	349.637	356.446	319.917	290.449	391.307	Sult2b1
ENSMUSG00000003299	114.019	41.7062	73.5116	149.526	126.093	105.818	Mrpl4
ENSMUSG00000003308	2305.01	2539.22	2550.68	3375.36	2280.11	2601.37	Keap1
ENSMUSG00000003309	18.1394	43.7916	39.3201	69.5472	84.3519	88.1819	Ap1m2
ENSMUSG00000003316	24.6178	0	0	0	86.9607	29.7614	Glg1
ENSMUSG00000003346	308.371	167.52	167.538	151.845	153.051	214.943	Abhd17a
ENSMUSG00000003352	173.62	116.082	57.2706	107.798	291.318	212.739	Cacnb3
ENSMUSG00000003360	126.976	711.092	747.937	279.348	451.326	480.591	Ddx23
ENSMUSG00000003363	80.3318	114.692	172.667	134.458	55.6548	67.2387	Pld3
ENSMUSG00000003378	0	0	34.1914	0	0	30.8637	Grik5
ENSMUSG00000003382	0	0	0	0	37.3931	240.296	Etv3
ENSMUSG00000003402	115.315	179.337	158.99	245.733	162.616	115.739	Prkcsh
ENSMUSG00000003410	50.5313	23.6335	22.2244	34.7736	59.1333	112.432	Elavl3
ENSMUSG00000003438	0	0	42.7393	0	3.47843	22.0455	Timm50
ENSMUSG00000003452	47.94	148.057	116.251	17.3868	104.353	168.648	Bicd1
ENSMUSG00000003469	23.3221	64.6447	26.4983	27.8189	39.1323	20.9432	Phyhip
ENSMUSG00000003476	1150.56	1328.34	1274.49	1164.91	1570.51	756.16	Crhr2
ENSMUSG00000003484	24.6178	21.5482	16.2409	0	34.7843	17.6364	Cyp4f18
ENSMUSG00000003500	905.677	1624.46	1410.4	883.249	1114.84	1109.99	Impdh1
ENSMUSG00000003526	274.683	208.531	316.271	312.962	228.707	391.307	Prodh
ENSMUSG00000003527	1.29567	13.207	12.8218	2.31824	4.34803	9.92046	Ess2
ENSMUSG00000003534	0	34.0601	11.967	1.15912	87.8303	142.193	Ddr1
ENSMUSG00000003541	0	32.6699	0	0	0	17.6364	Ier3
ENSMUSG00000003545	15.5481	34.0601	52.9967	0	40.8715	72.75	Fosb
ENSMUSG00000003546	0	5.56083	18.8053	0	11.3049	3.30682	Klc4
ENSMUSG00000003549	108.837	18.0727	29.9175	12.7503	157.399	69.4432	Ercc1
ENSMUSG00000003555	108.837	360.064	222.244	39.4101	271.317	352.727	Cyp17a1
ENSMUSG00000003575	317.44	141.106	159.845	220.233	126.963	194	Crtc1
ENSMUSG00000003604	1992.75	1290.11	858.205	1301.69	866.128	942.444	Aven
ENSMUSG00000003617	0	72.9859	79.495	67.2289	33.0451	81.5682	Cp
ENSMUSG00000003644	172.325	287.773	405.168	360.486	318.276	305.33	Rps6ka1
ENSMUSG00000003657	63.4881	32.6699	77.7855	10.4321	67.8293	55.1137	Calb2
ENSMUSG00000003660	182.69	121.643	166.683	122.867	164.356	197.307	Snrnp200
ENSMUSG00000003662	630.994	323.919	592.366	238.779	390.453	616.171	Ciao1
ENSMUSG00000003680	476.808	592.924	582.964	528.558	524.373	371.466	Taf6l
ENSMUSG00000003731	5409.44	5859.73	5649.28	6263.88	3177.54	3579.08	Kpna6
ENSMUSG00000003746	20.7308	25.0237	2.56436	24.3415	46.9588	47.3978	Man1a
ENSMUSG00000003778	0	0	0	45.2057	159.138	0	Brd8
ENSMUSG00000003779	24.6178	38.9258	117.106	12.7503	29.5666	27.5568	Kif20a
ENSMUSG00000003812	0	35.4503	0	0	20.001	0	Dnase2a
ENSMUSG00000003863	365.38	576.241	417.135	425.397	420.89	470.671	Ppfia3
ENSMUSG00000003865	18.1394	14.5972	14.5314	31.2962	37.3931	17.6364	Gys1
ENSMUSG00000003868	641.359	758.359	912.911	665.334	604.377	728.603	Ruvbl2
ENSMUSG00000003882	116.611	491.439	1095.83	576.082	726.122	731.909	Il7r
ENSMUSG00000003929	181.394	118.168	94.8812	83.4566	94.7872	141.091	Zfp81
ENSMUSG00000003992	160.664	82.0223	58.9802	139.094	116.527	115.739	Ssbp2
ENSMUSG00000004040	123.089	225.214	280.37	200.528	121.745	110.227	Stat3
ENSMUSG00000004043	76.4448	88.9733	1.70957	307.167	39.1323	288.796	Stat5a
ENSMUSG00000004044	18.1394	22.9384	66.6733	0	20.8706	40.7841	Cavin1
ENSMUSG00000004054	150.298	66.0349	157.281	1.15912	257.404	124.557	Map3k11
ENSMUSG00000004056	0	11.8168	25.6436	51.0012	65.2205	18.7386	Akt2
ENSMUSG00000004127	8234.01	4643.3	4376.5	5494.23	5377.65	3791.82	Trmt10a
ENSMUSG00000004151	0	11.1217	12.8218	25.5006	46.9588	46.2955	Etv1
ENSMUSG00000004221	173.62	96.6195	165.828	623.606	1597.47	544.523	Ikbkg
ENSMUSG00000004266	3634.37	2657.38	2528.46	4067.35	3062.76	2531.92	Ptpn6
ENSMUSG00000004267	6141.5	3909.96	3346.49	3980.42	2913.18	2019.36	Eno2
ENSMUSG00000004285	5859.04	3793.18	3512.31	4534.47	3908.88	3205.41	Atp6v1f
ENSMUSG00000004319	1.29567	20.8531	0.854785	3.47736	0.869607	12.125	Clcn3
ENSMUSG00000004328	2.59135	45.1818	0.854785	0	8.69607	0	Hif3a
ENSMUSG00000004341	290.231	170.996	174.376	261.961	225.228	147.705	Gpx6
ENSMUSG00000004415	145.116	54.2181	89.7525	277.029	204.358	265.648	Col26a1
ENSMUSG00000004446	285.048	590.838	315.416	410.328	354.8	378.08	Bid
ENSMUSG00000004455	15.5481	11.1217	0	25.5006	19.1314	0	Ppp1cc
ENSMUSG00000004508	46.6443	55.6083	60.6898	64.9107	61.7421	35.2727	Gab2
ENSMUSG00000004530	1.29567	18.7678	43.5941	0	0.869607	0	Coro1c
ENSMUSG00000004535	883.65	964.109	1480.49	987.57	1074.83	1744.9	Tax1bp1
ENSMUSG00000004558	0	0	0	40.5692	7.82646	11.0227	Ndrg2
ENSMUSG00000004562	3.88702	3.47552	68.3828	0	11.3049	0	Arhgef40
ENSMUSG00000004568	67.3751	143.887	158.99	112.435	121.745	148.807	Arhgef18
ENSMUSG00000004591	422.39	548.437	853.931	698.949	682.641	644.83	Pkn2
ENSMUSG00000004626	178.803	120.253	0	0	13.9137	0	Stxbp2
ENSMUSG00000004631	132.159	40.316	0	77.661	246.099	171.955	Sgce
ENSMUSG00000004661	80.3318	138.326	194.891	266.597	148.703	146.602	Arid3b
ENSMUSG00000004677	0	20.158	26.4983	0	0	0	Myo9b
ENSMUSG00000004707	95.8799	165.435	94.8812	97.366	76.5254	199.511	Ly9
ENSMUSG00000004709	338.171	567.205	476.116	461.329	322.624	412.25	Cd244a
ENSMUSG00000004768	108.837	111.217	21.3696	212.119	60.8725	114.636	Rab23
ENSMUSG00000004788	351.128	129.984	206.858	153.004	148.703	92.591	Eif2b2
ENSMUSG00000004789	0	0	0	18.5459	46.0892	26.4546	Dlst
ENSMUSG00000004791	562.323	657.568	752.211	733.722	503.502	602.944	Pgf
ENSMUSG00000004798	309.666	357.979	403.459	334.985	189.574	276.671	Ulk2
ENSMUSG00000004885	36.2789	27.8042	10.2574	18.5459	20.001	15.4318	Crabp2
ENSMUSG00000004891	19.4351	29.1944	16.2409	22.0233	41.7411	28.6591	Nes
ENSMUSG00000004894	143.82	68.1202	23.0792	9.27295	58.2637	50.7046	Hapln2
ENSMUSG00000004929	0	15.9874	0	24.3415	41.7411	25.3523	Thop1
ENSMUSG00000004931	690.595	567.205	553.901	581.878	482.632	629.398	Apba3
ENSMUSG00000004936	0	3.47552	15.3861	34.7736	26.9578	0	Map2k1
ENSMUSG00000004939	24.6178	29.8895	12.8218	35.9327	26.9578	4.40909	Nmrk2
ENSMUSG00000004952	1764.71	1378.39	1583.06	1827.93	1692.26	1048.26	Rasa4
ENSMUSG00000004980	0	0	0	0	0	61.7273	Hnrnpa2b1
ENSMUSG00000004994	27.2092	4.86573	52.1419	24.3415	29.5666	3.30682	Ccdc130
ENSMUSG00000004996	23792.5	19895.3	14594.6	22141.5	10256.1	26278.2	Mri1
ENSMUSG00000005034	351.128	259.274	208.568	486.83	340.886	335.091	Prkacb
ENSMUSG00000005057	277.274	190.459	456.455	221.392	323.494	189.591	Sh2b2
ENSMUSG00000005103	215.082	171.691	139.33	119.389	117.397	227.068	Wdr1
ENSMUSG00000005124	1557.4	1420.79	1374.5	1123.19	1180.93	1248.88	Ccn4
ENSMUSG00000005125	478.104	518.548	450.472	283.984	339.147	395.716	Ndrg1
ENSMUSG00000005142	528.635	398.295	211.987	311.803	487.849	475.08	Man2b1
ENSMUSG00000005198	47.94	64.6447	109.413	61.4333	83.4823	85.9773	Polr2a
ENSMUSG00000005220	0	8.34125	0	67.2289	20.8706	50.7046	Corin
ENSMUSG00000005225	0	0	34.1914	0	50.4372	0	Plekha8
ENSMUSG00000005232	42.7573	41.7062	40.1749	0	17.3921	0	G6pc2
ENSMUSG00000005237	189.168	120.253	232.502	20.8641	135.659	152.114	Dnah2
ENSMUSG00000005267	988.6	540.791	987.277	709.381	692.207	716.478	Zfp287
ENSMUSG00000005299	203.421	459.464	285.498	412.646	289.579	488.307	Letm1
ENSMUSG00000005320	0	26.414	0.854785	4.63648	7.82646	0	Fgfr4
ENSMUSG00000005354	51.827	140.411	232.502	0	83.4823	87.0796	Txn2
ENSMUSG00000005362	417.207	293.334	320.545	222.551	213.923	270.057	Crbn
ENSMUSG00000005371	45.3486	0	0	0	0	0	Fbxo11
ENSMUSG00000005373	0	164.045	176.086	137.935	200.01	29.7614	Mlxipl
ENSMUSG00000005374	228.039	204.361	280.37	219.074	168.704	181.875	Tbl2
ENSMUSG00000005397	0	15.2923	0	0	20.8706	6.61364	Nid1
ENSMUSG00000005442	4887.28	3238.49	4326.92	4194.85	3588.87	3325.56	Cic
ENSMUSG00000005447	0	14.5972	20.5149	0	38.2627	42.9887	Pafah1b3
ENSMUSG00000005469	16.8438	11.8168	34.1914	38.2509	44.35	4.40909	Prkaca
ENSMUSG00000005501	137.342	48.6573	58.9802	20.8641	50.4372	151.011	Usp40
ENSMUSG00000005505	0	55.6083	69.2376	71.8654	91.3087	35.2727	Kbtbd4
ENSMUSG00000005506	952.321	765.31	809.482	1297.05	1053.96	780.41	Celf1
ENSMUSG00000005510	0	78.5468	47.868	74.1836	78.2646	16.5341	Ndufs3
ENSMUSG00000005534	0	37.5356	52.1419	20.8641	0	0	Insr
ENSMUSG00000005553	26381.2	16260.6	15986.2	15715.3	10973.6	12475.5	Atp4a
ENSMUSG00000005609	0	0	102.574	41.7283	105.222	125.659	Ctr9
ENSMUSG00000005615	32.3919	9.73146	47.0132	0	46.9588	18.7386	Pcyt1a
ENSMUSG00000005621	28.5048	68.1202	5.9835	3.47736	0.869607	1.10227	Zfp592
ENSMUSG00000005625	133.454	130.68	107.703	59.1151	121.745	51.8068	Psmd4
ENSMUSG00000005628	3143.31	2924.3	2754.97	4776.73	2678.39	2944.17	Tmod4
ENSMUSG00000005656	0	4.86573	0	32.4553	15.6529	11.0227	Snx6
ENSMUSG00000005681	338.171	533.84	1048.82	1131.3	1527.9	2846.07	Apoa2
ENSMUSG00000005682	94.5842	92.4488	82.0594	64.9107	108.701	27.5568	Pan2
ENSMUSG00000005683	51.827	45.8769	26.4983	23.1824	41.7411	28.6591	Cs
ENSMUSG00000005732	37.5746	9.03635	10.2574	35.9327	26.0882	40.7841	Ranbp1
ENSMUSG00000005763	22.0265	29.8895	63.2541	0	1.73921	30.8637	Cd247
ENSMUSG00000005774	1.29567	27.8042	23.0792	0	14.7833	13.2273	Rfx5
ENSMUSG00000005800	0	0	87.1881	88.0931	26.9578	0	Mmp8
ENSMUSG00000005803	10.3654	13.9021	73.5116	79.9792	73.9166	342.807	Sqor
ENSMUSG00000005846	0	10.4266	0	0	6.08725	22.0455	Rsl1d1
ENSMUSG00000005871	0	87.5831	47.0132	61.4333	19.1314	54.0114	Apc
ENSMUSG00000005873	62.1924	27.8042	52.1419	0	15.6529	45.1932	Reep5
ENSMUSG00000005882	40.1659	17.3776	19.6601	147.208	50.4372	12.125	Uqcc1
ENSMUSG00000005893	22.0265	17.3776	17.9505	0	18.2617	18.7386	Nr2c2
ENSMUSG00000005897	27.2092	22.9384	46.1584	48.683	0	41.8864	Nr2c1
ENSMUSG00000005936	79.0361	11.8168	26.4983	0	14.7833	18.7386	Kctd20
ENSMUSG00000005947	12.9567	7.64615	0	0	9.56568	11.0227	Itgae
ENSMUSG00000005949	180.099	102.18	70.9472	237.619	42.6107	109.125	Ctns
ENSMUSG00000005952	33.6875	43.7916	111.122	0	62.6117	22.0455	Trpv1
ENSMUSG00000005968	0	16.6825	19.6601	40.5692	62.6117	17.6364	Tuft1
ENSMUSG00000005981	0	31.9748	39.3201	0	40.8715	35.2727	Trap1
ENSMUSG00000005982	0	0	0	0	15.6529	26.4546	Naa60
ENSMUSG00000005986	64.7837	50.7426	36.7558	47.5239	46.0892	17.6364	Ankrd13d
ENSMUSG00000006019	228.039	214.092	296.611	322.235	436.543	254.625	Dhx34
ENSMUSG00000006127	0	13.9021	5.12871	0	33.9147	128.966	Inpp5k
ENSMUSG00000006134	23.3221	75.7663	26.4983	0	20.001	2.20455	Crkl
ENSMUSG00000006143	0	12.5119	34.1914	0	28.697	27.5568	Upk3bl
ENSMUSG00000006154	274.683	222.433	316.271	194.732	294.797	455.239	Eps8l1
ENSMUSG00000006200	1256.8	1290.81	1736.92	742.995	654.814	709.864	Rhox6
ENSMUSG00000006205	989.895	719.433	623.993	564.491	744.383	605.148	Htra1
ENSMUSG00000006215	0	59.0838	85.4785	0	86.0911	101.409	Zbtb17
ENSMUSG00000006216	41.4616	38.9258	0	0	0	24.25	Clcnkb
ENSMUSG00000006221	0	41.7062	25.6436	25.5006	20.001	18.7386	Hspb7
ENSMUSG00000006281	0	38.2307	133.347	271.234	214.793	795.841	Tep1
ENSMUSG00000006301	34.9832	0	11.1122	0	5.21764	1.10227	Tmbim1
ENSMUSG00000006304	627.106	477.537	465.858	464.807	467.849	602.944	Arpc2
ENSMUSG00000006307	62.1924	19.4629	15.3861	0	0	0	Kmt2b
ENSMUSG00000006310	32.3919	17.3776	25.6436	0	20.001	0	Zbtb32
ENSMUSG00000006313	356.311	253.018	332.512	376.714	200.01	218.25	Upk1a
ENSMUSG00000006315	760.561	1239.37	753.066	776.61	221.75	751.75	Tmem147
ENSMUSG00000006335	309.666	225.909	313.706	365.123	265.23	298.716	Tfpt
ENSMUSG00000006362	0	0	0.854785	0	38.2627	37.4773	Cbfa2t3
ENSMUSG00000006386	0	0	15.3861	30.1371	16.5225	0	Tek
ENSMUSG00000006418	22.0265	57.6936	36.7558	24.3415	36.5235	25.3523	Rnf114
ENSMUSG00000006423	16.8438	0	5.12871	18.5459	21.7402	13.2273	Steep1
ENSMUSG00000006457	1496.5	955.768	984.713	494.944	1087.88	857.569	Actn3
ENSMUSG00000006462	2.59135	22.9384	3.41914	4.63648	29.5666	1.10227	A530013C23Rik
ENSMUSG00000006476	77.7405	45.8769	56.4158	42.8874	108.701	62.8296	Nsmf
ENSMUSG00000006498	152.89	108.436	46.1584	60.2742	42.6107	9.92046	Ptbp1
ENSMUSG00000006526	94.5842	141.801	82.0594	97.366	112.179	232.58	Stimate
ENSMUSG00000006527	49.2356	91.0586	29.9175	0	10.4353	0	Sfmbt1
ENSMUSG00000006567	0	27.1091	0	0	0	23.1477	Atp7b
ENSMUSG00000006574	0	0	0	26.6597	36.5235	0	Slc4a1
ENSMUSG00000006575	323.919	706.226	894.106	331.508	538.287	539.012	Rundc3a
ENSMUSG00000006576	0	264.14	200.02	1.15912	226.967	184.08	Slc4a3
ENSMUSG00000006585	0	0	0	39.4101	24.349	18.7386	Cdt1
ENSMUSG00000006641	2762.38	2770.69	3314.86	3743.96	2654.91	2941.97	Slc5a6
ENSMUSG00000006649	27.2092	20.8531	0	0	17.3921	196.205	Nphs1
ENSMUSG00000006651	24.6178	38.2307	60.6898	0	18.2617	54.0114	Aplp1
ENSMUSG00000006675	1.29567	15.9874	24.7888	19.705	28.697	26.4546	P4htm
ENSMUSG00000006676	568.801	653.398	722.294	226.028	669.597	601.841	Usp19
ENSMUSG00000006724	9.06972	65.3398	21.3696	52.1604	76.5254	24.25	Cyp27b1
ENSMUSG00000006728	36.2789	44.4867	21.3696	61.4333	73.047	27.5568	Cdk4
ENSMUSG00000006731	19.4351	13.207	23.934	0	29.5666	51.8068	B4galnt1
ENSMUSG00000006740	474.217	411.502	546.208	653.743	1010.48	776	Kif5b
ENSMUSG00000006782	213.786	352.418	242.759	293.257	219.141	264.546	Cnp
ENSMUSG00000006784	103.654	77.8517	70.9472	107.798	162.616	125.659	Odad4
ENSMUSG00000006906	22.0265	97.3146	148.733	265.438	161.747	249.114	Stambp
ENSMUSG00000006920	813.684	1502.82	1157.38	1636.68	1227.88	1187.15	Ezh1
ENSMUSG00000006948	0	13.207	0	0	11.3049	33.0682	Klk4
ENSMUSG00000006958	392.589	620.728	458.165	474.08	661.771	1008.58	Chrd
ENSMUSG00000007029	38.8702	71.5957	135.056	92.7295	114.788	77.1591	Vars
ENSMUSG00000007030	931.59	1083.67	1053.1	1312.12	1293.11	876.307	Vwa7
ENSMUSG00000007033	1145.38	1223.38	1268.5	937.727	916.566	744.035	Hspa1l
ENSMUSG00000007034	103.654	79.2419	132.492	54.4786	97.396	76.0569	Slc44a4
ENSMUSG00000007035	60189.3	46417.7	47888.5	49297.3	38474.9	48689.6	Msh5
ENSMUSG00000007036	171.029	28.4993	7.69307	9.27295	23.4794	19.8409	Abhd16a
ENSMUSG00000007038	47.94	7.64615	19.6601	17.3868	20.001	40.7841	Neu1
ENSMUSG00000007041	2.59135	0.695104	0.854785	3.47736	5.21764	50.7046	Clic1
ENSMUSG00000007050	187.873	311.407	241.904	170.391	299.145	299.818	Lsm2
ENSMUSG00000007097	1769.89	3801.52	2678.04	1656.38	3451.47	1919.06	Atp1a2
ENSMUSG00000007107	1648.1	1798.23	940.264	1066.39	1294.84	1090.15	Atp1a4
ENSMUSG00000007216	218.969	191.849	260.71	151.845	240.012	78.2614	Zfp775
ENSMUSG00000007379	2268.73	2351.54	3226.82	1736.36	2333.16	2649.87	Dennd2c
ENSMUSG00000007411	126.976	122.338	194.036	0	41.7411	50.7046	Mark3
ENSMUSG00000007415	185.281	6.95104	0	60.2742	140.876	18.7386	Gatad1
ENSMUSG00000007458	509.2	426.794	431.667	334.985	200.01	89.2841	M6pr
ENSMUSG00000007591	11.6611	159.179	246.178	177.345	38.2627	68.3409	Tssk4
ENSMUSG00000007594	25.9135	54.9132	17.0957	11.5912	5.21764	24.25	Hapln4
ENSMUSG00000007603	430.164	421.928	597.495	210.96	176.53	261.239	Dus3l
ENSMUSG00000007613	10.3654	66.0349	162.409	0	58.2637	55.1137	Tgfbr1
ENSMUSG00000007617	7.77405	104.961	1.70957	0	10.4353	0	Homer1
ENSMUSG00000007655	478.104	274.566	420.554	1008.43	3328.86	1147.47	Cav1
ENSMUSG00000007659	0	9.73146	4.27393	0	4.34803	26.4546	Bcl2l1
ENSMUSG00000007670	63.4881	56.9985	0	106.639	7.82646	0	Khsrp
ENSMUSG00000007721	91.9929	8.34125	11.967	0	3.47843	15.4318	Ccdc124
ENSMUSG00000007812	3789.85	2094.35	2242.1	2528.04	2210.54	1847.41	Zfp655
ENSMUSG00000007815	5.1827	31.2797	37.6106	0	107.831	9.92046	Rhoa
ENSMUSG00000007817	97.1756	263.444	466.713	5.7956	172.182	254.625	Zmiz1
ENSMUSG00000007867	90.6972	22.9384	61.5446	108.957	176.53	101.409	Ift43
ENSMUSG00000007872	1290.49	1710.65	1968.57	945.841	911.348	1493.58	Id3
ENSMUSG00000007880	150.298	127.204	51.2871	0	88.6999	114.636	Arid1a
ENSMUSG00000007944	107.541	135.545	94.8812	126.344	72.1774	120.148	Ttc9b
ENSMUSG00000007950	0	0.695104	0	107.798	0	8.81819	Abhd8
ENSMUSG00000008129	439.234	171.691	241.05	380.191	218.271	222.659	Brme1
ENSMUSG00000008153	54.4183	54.9132	51.2871	51.0012	61.7421	51.8068	Clstn3
ENSMUSG00000008200	55.714	21.5482	12.8218	62.5924	10.4353	0	Fnbp4
ENSMUSG00000008305	0	0	27.3531	15.0686	27.8274	19.8409	Tle1
ENSMUSG00000008318	8579.96	11317	10820.7	6967.47	8513.45	10576.3	Relt
ENSMUSG00000008373	1043.02	851.503	961.634	1155.64	1025.27	1060.39	Prpf31
ENSMUSG00000008384	225.447	661.739	546.208	419.601	613.073	386.898	Sertad1
ENSMUSG00000008393	111.428	63.9496	123.089	162.277	85.2215	102.511	Carhsp1
ENSMUSG00000008482	0	36.1454	3.41914	10.4321	2.60882	9.92046	Rnf151
ENSMUSG00000008601	1911.12	1509.77	1675.38	832.248	1094.84	895.046	Rab25
ENSMUSG00000008658	160.664	102.875	130.782	194.732	112.179	97.0001	Rbfox1
ENSMUSG00000008690	11.6611	5.56083	11.967	15.0686	11.3049	15.4318	Ncaph2
ENSMUSG00000008763	395.181	299.59	511.162	324.553	153.051	483.898	Man1a2
ENSMUSG00000009035	73.8534	40.316	39.3201	142.572	53.9156	59.5228	Tmem184b
ENSMUSG00000009073	1497.8	918.233	1168.49	1559.02	711.338	788.125	Nf2
ENSMUSG00000009076	20.7308	98.0097	55.5611	27.8189	69.5686	83.7728	Zmat5
ENSMUSG00000009079	193.056	390.649	195.746	242.256	261.752	399.023	Ewsr1
ENSMUSG00000009093	120.498	61.1692	79.495	0	63.4813	147.705	Gstt4
ENSMUSG00000009097	81.6275	52.8279	104.284	88.0931	97.396	163.136	Tbx1
ENSMUSG00000009112	75.1491	130.68	142.749	97.366	137.398	168.648	Bcl2l13
ENSMUSG00000009145	11.6611	6.25594	67.5281	30.1371	166.965	87.0796	Dqx1
ENSMUSG00000009210	691.89	597.79	462.439	700.108	522.634	751.75	Prr29
ENSMUSG00000009214	110.132	34.0601	50.4323	17.3868	67.8293	111.33	Mymk
ENSMUSG00000009356	38.8702	2.08531	32.4818	27.8189	0.869607	8.81819	Lpo
ENSMUSG00000009376	0	0	97.4455	0	99.1352	19.8409	Met
ENSMUSG00000009378	112.724	298.2	309.432	382.509	566.114	271.159	Slc16a12
ENSMUSG00000009418	299.301	475.451	503.469	164.595	510.459	530.193	Nav1
ENSMUSG00000009487	69.9664	48.6573	41.0297	46.3648	46.0892	60.625	Otog
ENSMUSG00000009555	478.104	608.216	354.736	561.014	499.154	730.807	Cdk9
ENSMUSG00000009566	1249.03	884.172	743.663	995.683	866.998	794.739	Fpgs
ENSMUSG00000009569	0	20.8531	30.7723	15.0686	20.8706	6.61364	Mrtfb
ENSMUSG00000009585	0	0	8.54785	8.11383	121.745	8.81819	Apobec3
ENSMUSG00000009647	212.491	173.081	99.1551	207.482	439.151	257.932	Mcu
ENSMUSG00000009687	40.1659	43.7916	16.2409	199.369	20.001	51.8068	Fxyd5
ENSMUSG00000009731	290.231	421.928	276.95	206.323	313.928	173.057	Kcnd1
ENSMUSG00000009733	323.919	254.408	311.142	212.119	237.403	490.512	Tfcp2
ENSMUSG00000009739	173.62	500.475	367.558	78.8201	302.623	376.977	Pou6f1
ENSMUSG00000009863	40.1659	36.1454	58.1254	45.2057	28.697	15.4318	Sdhb
ENSMUSG00000009905	67.3751	31.2797	0	38.2509	0	57.3182	Kdsr
ENSMUSG00000009907	256.544	576.936	660.749	309.485	246.968	327.375	Vps4b
ENSMUSG00000009927	0	10.4266	17.0957	0	11.3049	9.92046	Rps25
ENSMUSG00000010025	55.714	36.8405	52.9967	3.47736	25.2186	83.7728	Aldh3a2
ENSMUSG00000010064	471.626	682.592	682.119	464.807	628.726	564.364	Slc38a3
ENSMUSG00000010097	326.51	848.027	842.818	584.196	653.075	600.739	Nxf1
ENSMUSG00000010110	80.3318	44.4867	59.835	216.755	90.4391	51.8068	Stx5a
ENSMUSG00000010122	28.5048	189.068	82.9142	93.8887	169.573	181.875	Slc47a1
ENSMUSG00000010205	47.94	33.365	30.7723	19.705	28.697	17.6364	Raver1
ENSMUSG00000010277	4453.23	3078.62	3526.84	4453.34	2943.62	2092.11	2610507B11Rik
ENSMUSG00000010290	332.988	205.751	185.488	303.689	180.878	174.159	AI597479
ENSMUSG00000010307	189.168	100.79	68.3828	82.2975	110.44	148.807	Tmem86a
ENSMUSG00000010342	23.3221	27.8042	46.1584	37.0918	7.82646	5.51137	Tex14
ENSMUSG00000010376	71.2621	136.24	59.835	200.528	137.398	61.7273	Nedd8
ENSMUSG00000010392	10.3654	11.1217	25.6436	0	0.869607	14.3296	Gosr1
ENSMUSG00000010406	1.29567	12.5119	88.0429	267.757	29.5666	54.0114	Mrpl52
ENSMUSG00000010505	98.4713	91.7537	137.62	0	10.4353	19.8409	Myt1
ENSMUSG00000010529	51.827	25.7189	18.8053	130.98	345.234	143.296	Gm266
ENSMUSG00000010554	108.837	195.324	364.139	60.2742	161.747	112.432	Mettl16
ENSMUSG00000010608	467.739	1014.85	582.964	95.0478	663.51	755.057	Rbm25
ENSMUSG00000010721	321.327	118.863	175.231	41.7283	267.839	62.8296	Lmbr1
ENSMUSG00000010914	0	10.4266	10.2574	0	6.08725	30.8637	Pdhx
ENSMUSG00000011008	25.9135	0.695104	7.69307	15.0686	29.5666	0	Mcoln2
ENSMUSG00000011158	63.4881	92.4488	116.251	30.1371	78.2646	61.7273	Brf1
ENSMUSG00000011263	0	96.6195	79.495	73.0245	73.9166	89.2841	Exoc3l2
ENSMUSG00000011305	0	0	41.0297	67.2289	11.3049	24.25	Plin5
ENSMUSG00000011306	13989.4	9516.67	10453.2	12262.3	7787.33	5751.66	Sugp1
ENSMUSG00000011349	200.83	67.4251	35.901	30.1371	91.3087	142.193	Dmrtc2
ENSMUSG00000011350	0	45.8769	0	0	7.82646	4.40909	Gm5893
ENSMUSG00000011382	25943.3	15626.6	18336	22176.3	15222.5	10915.8	Dhdh
ENSMUSG00000011589	19.4351	0.695104	1.70957	13.9094	19.1314	11.0227	Fsd1
ENSMUSG00000011658	956.208	1162.21	1100.96	1029.3	987.004	1109.99	Fuz
ENSMUSG00000011832	544.183	596.399	600.059	75.3428	722.643	519.171	Evi5l
ENSMUSG00000011837	405.546	482.402	416.281	373.236	445.239	340.602	Snapc2
ENSMUSG00000011877	142.524	95.2293	102.574	118.23	77.395	36.375	Git1
ENSMUSG00000011884	57.0097	56.3034	28.2079	66.0698	67.8293	70.5455	Gltp
ENSMUSG00000012017	24.6178	45.1818	64.9637	0	42.6107	78.2614	Scarf2
ENSMUSG00000012114	299.301	345.467	374.396	294.416	280.883	267.852	Med15
ENSMUSG00000012126	702.256	997.474	694.941	496.103	465.24	661.364	Ubxn11
ENSMUSG00000012211	10.3654	6.95104	63.2541	0	20.001	11.0227	Tex22
ENSMUSG00000012443	7.77405	12.5119	17.9505	0	83.4823	58.4205	Kif11
ENSMUSG00000012483	1434.31	490.744	664.168	1198.53	803.517	415.557	Rpa3
ENSMUSG00000012535	851.258	563.729	1112.93	341.94	929.61	735.216	Tnpo3
ENSMUSG00000012609	0	26.414	3.41914	0	33.9147	2.20455	Ttll5
ENSMUSG00000012819	1600.16	1349.2	2351.51	1859.23	2548.82	6929.99	Cdh23
ENSMUSG00000012889	111.428	77.1566	64.1089	81.1383	142.616	108.023	Podnl1
ENSMUSG00000013033	8735.44	7204.75	5211.63	9337.86	5571.57	12168	Adgrl1
ENSMUSG00000013076	1742.68	1475.71	1902.75	1845.32	1323.54	1281.94	Amotl1
ENSMUSG00000013089	247.474	328.784	326.528	188.936	414.802	568.773	Etv5
ENSMUSG00000013160	183.986	141.106	95.736	230.665	224.359	111.33	Atp6v0d1
ENSMUSG00000013236	2376.27	1652.26	1438.6	1845.32	1986.18	1440.67	Ptprs
ENSMUSG00000013622	910.859	1041.27	1243.71	922.659	761.776	1134.24	Atraid
ENSMUSG00000013629	15.5481	0.695104	43.5941	0	0	1.10227	Cad
ENSMUSG00000013646	304.484	248.152	161.554	0	319.146	229.273	Sh3bp5l
ENSMUSG00000013653	19.4351	42.4014	49.5776	0	40.8715	9.92046	1810065E05Rik
ENSMUSG00000013662	91.9929	104.961	70.0924	38.2509	55.6548	82.6705	Atad1
ENSMUSG00000013663	388.702	262.749	239.34	293.257	305.232	329.58	Pten
ENSMUSG00000013668	0	11.1217	5.12871	0	23.4794	0	4933402N03Rik
ENSMUSG00000013787	2109.36	1769.04	1806.16	2139.73	1537.46	1272.02	Ehmt2
ENSMUSG00000013833	0	49.3524	129.927	151.845	129.571	48.5	Med16
ENSMUSG00000013858	2.59135	82.0223	10.2574	119.389	147.833	76.0569	Tmem259
ENSMUSG00000013921	0	20.8531	27.3531	0	8.69607	0	Clip3
ENSMUSG00000013936	800.727	805.626	823.158	811.383	921.783	906.069	Myl2
ENSMUSG00000014074	393.885	237.031	162.409	248.052	250.447	163.136	Rnf168
ENSMUSG00000014075	60.8967	6.95104	0	11.5912	13.9137	4.40909	Dynlt2b
ENSMUSG00000014158	14.2524	85.4978	25.6436	0	15.6529	30.8637	Trpv4
ENSMUSG00000014164	189.168	198.8	226.518	308.326	198.27	230.375	Klhl3
ENSMUSG00000014195	668.568	1094.09	716.31	1052.48	642.639	968.898	Dnajc7
ENSMUSG00000014198	440.529	622.813	391.492	456.693	370.453	497.125	Zfp385c
ENSMUSG00000014232	9.06972	6.25594	13.6766	17.3868	6.95686	8.81819	Cluap1
ENSMUSG00000014245	274.683	151.533	270.967	354.69	195.662	199.511	Pigl
ENSMUSG00000014313	5371.87	2502.37	2951.57	4216.88	3126.24	2208.96	Cox6c
ENSMUSG00000014353	42.7573	68.1202	71.802	71.8654	63.4813	40.7841	Tmem87b
ENSMUSG00000014361	0	14.5972	13.6766	5.7956	9.56568	2.20455	Mertk
ENSMUSG00000014418	25.9135	41.0111	60.6898	8.11383	5.21764	0	Hps5
ENSMUSG00000014444	387.407	399.685	252.162	497.262	421.759	329.58	Piezo1
ENSMUSG00000014496	0	53.523	50.4323	0	46.0892	55.1137	Ankrd28
ENSMUSG00000014498	20.7308	3.47552	6.83828	15.0686	1.73921	30.8637	Ankrd52
ENSMUSG00000014504	0	14.5972	26.4983	0	13.9137	2.20455	Srp19
ENSMUSG00000014529	88.1059	6.25594	0	32.4553	8.69607	3.30682	Tmbim7
ENSMUSG00000014547	75.1491	145.277	288.917	132.14	326.972	360.443	Wdfy2
ENSMUSG00000014550	678.933	539.401	407.733	481.034	529.591	570.978	Rbsn
ENSMUSG00000014551	22.0265	13.207	10.2574	0	14.7833	7.71591	Mrps25
ENSMUSG00000014599	231.926	271.786	203.439	227.187	190.444	223.761	Csf1
ENSMUSG00000014602	60.8967	17.3776	249.597	163.436	220.011	270.057	Kif1a
ENSMUSG00000014633	108.837	125.814	53.8515	32.4553	115.658	132.273	Cmc2
ENSMUSG00000014668	16.8438	11.8168	0	39.4101	12.1745	6.61364	Chfr
ENSMUSG00000014686	55.714	27.8042	57.2706	81.1383	29.5666	29.7614	Ceacam16
ENSMUSG00000014767	0	45.8769	12.8218	0	40.8715	49.6023	Tbp
ENSMUSG00000014771	0	20.8531	0	0	13.0441	26.4546	Pdcd2
ENSMUSG00000014778	139.933	248.847	219.68	91.5704	43.4803	50.7046	Fhod1
ENSMUSG00000014782	121.793	168.215	164.974	77.661	94.7872	139.989	Plekhg4
ENSMUSG00000014786	66.0794	85.4978	100.01	0	30.4362	45.1932	Slc9a5
ENSMUSG00000014791	18.1394	18.7678	21.3696	9.27295	14.7833	31.9659	Elmo3
ENSMUSG00000014837	273.387	259.274	82.0594	281.666	186.965	159.83	4931428F04Rik
ENSMUSG00000014846	190.464	91.0586	29.9175	62.5924	72.1774	54.0114	Tppp3
ENSMUSG00000014850	6.47837	11.8168	17.9505	9.27295	11.3049	11.0227	Msh3
ENSMUSG00000014852	11.6611	78.5468	34.1914	92.7295	44.35	74.9546	Adamts13
ENSMUSG00000014856	146.411	75.7663	70.9472	142.572	95.6568	70.5455	Tmem208
ENSMUSG00000015016	2.59135	34.0601	21.3696	60.2742	11.3049	19.8409	Acsf3
ENSMUSG00000015027	0	0	0	44.0465	33.0451	13.2273	Galns
ENSMUSG00000015092	31.0962	38.2307	5.9835	0	29.5666	40.7841	Edf1
ENSMUSG00000015093	36.2789	54.9132	47.0132	28.978	80.0038	42.9887	Clic3
ENSMUSG00000015112	256.544	84.8027	36.7558	77.661	241.751	199.511	Slc25a13
ENSMUSG00000015134	266.909	272.481	299.175	351.213	304.362	288.796	Aldh1a3
ENSMUSG00000015189	152.89	243.982	0	0	305.232	114.636	Casd1
ENSMUSG00000015214	264.318	510.902	167.538	0	474.805	293.205	Mtmr1
ENSMUSG00000015243	0	2.08531	83.769	22.0233	92.1783	116.841	Abca1
ENSMUSG00000015247	1013.22	1763.48	1441.17	1066.39	1592.25	1294.07	Nipsnap3b
ENSMUSG00000015312	42.7573	88.9733	133.347	0	4.34803	30.8637	Gadd45b
ENSMUSG00000015335	7.77405	1.39021	18.8053	16.2277	1.73921	0	Zdhhc12
ENSMUSG00000015337	63.4881	50.7426	21.3696	10.4321	31.3058	19.8409	Endog
ENSMUSG00000015340	57.0097	18.0727	15.3861	1.15912	0	0	Cybb
ENSMUSG00000015357	155.481	9.03635	59.835	147.208	66.0901	227.068	Clpx
ENSMUSG00000015377	0	21.5482	17.0957	0	16.5225	7.71591	Dennd6b
ENSMUSG00000015401	77.7405	107.741	132.492	54.4786	126.093	148.807	Cltrn
ENSMUSG00000015405	138.637	199.495	321.399	194.732	277.405	283.284	Ace2
ENSMUSG00000015467	24.6178	31.2797	35.901	18.5459	19.1314	44.0909	Egfl8
ENSMUSG00000015474	237.108	150.838	113.686	238.779	124.354	156.523	Ppt2
ENSMUSG00000015476	88.1059	96.6195	123.089	154.163	135.659	115.739	Prrt1
ENSMUSG00000015484	82.9232	29.1944	136.766	0	8.69607	71.6478	Fam163a
ENSMUSG00000015488	1202.39	1361.71	1468.52	1437.31	1394.85	939.137	Cacfd1
ENSMUSG00000015501	0	0	76.9307	0	38.2627	28.6591	Hivep2
ENSMUSG00000015522	0	32.6699	0	0	34.7843	0	Arnt
ENSMUSG00000015533	0	26.414	35.901	0	54.7852	38.5796	Itga2
ENSMUSG00000015536	126.976	37.5356	47.0132	6.95472	39.1323	57.3182	Mocs2
ENSMUSG00000015575	0	19.4629	19.6601	0	6.08725	0	Atp6v0e
ENSMUSG00000015597	225.447	284.993	365.848	205.164	231.315	218.25	Zfp318
ENSMUSG00000015599	1129.83	718.043	683.828	1015.39	1203.54	828.91	Ttbk1
ENSMUSG00000015619	187.873	361.454	394.911	149.526	124.354	192.898	Gata3
ENSMUSG00000015659	34.9832	72.2908	129.927	60.2742	103.483	121.25	Serac1
ENSMUSG00000015697	1767.3	2410.62	2966.96	1627.4	1862.7	1642.39	Setdb1
ENSMUSG00000015702	34.9832	5.56083	2.56436	18.5459	13.9137	20.9432	Anxa9
ENSMUSG00000015709	1206.27	1012.77	518.855	942.364	1590.51	1674.35	Arnt2
ENSMUSG00000015714	119.202	66.0349	105.139	90.4113	65.2205	93.6932	Cers2
ENSMUSG00000015733	8762.65	9117.68	9362.47	10962.9	10128.3	13369.5	Capza2
ENSMUSG00000015745	242.291	250.933	259.855	213.278	199.14	155.421	Plekho1
ENSMUSG00000015748	352.423	470.585	500.049	452.057	874.825	817.887	Prpf3
ENSMUSG00000015749	7.77405	129.289	29.0627	49.8421	89.5695	30.8637	Anp32e
ENSMUSG00000015750	0	21.5482	0	49.8421	0	0	Aph1a
ENSMUSG00000015755	181.394	229.384	201.729	201.687	88.6999	240.296	Tab2
ENSMUSG00000015757	149.003	196.019	512.871	574.923	222.619	263.443	Ppil4
ENSMUSG00000015804	84.2188	29.8895	17.0957	0	40.8715	8.81819	Med28
ENSMUSG00000015837	1341.02	1475.01	1371.08	1686.52	893.086	1966.46	Sqstm1
ENSMUSG00000015850	117.906	73.681	102.574	22.0233	85.2215	46.2955	Adamtsl4
ENSMUSG00000015869	28.5048	79.937	37.6106	150.686	29.5666	37.4773	Prpsap1
ENSMUSG00000015879	22.0265	32.6699	14.5314	0	59.1333	52.9091	Fam184b
ENSMUSG00000015880	7.77405	15.9874	5.9835	48.683	12.1745	6.61364	Ncapg
ENSMUSG00000015889	142.524	108.436	69.2376	117.071	55.6548	109.125	Lta4h
ENSMUSG00000015942	164.551	153.618	219.68	129.821	258.273	555.546	Gtf2ird2
ENSMUSG00000015944	50.5313	44.4867	11.1122	267.757	48.698	13.2273	Castor2
ENSMUSG00000015947	0	0	0	90.4113	13.0441	0	Fcgr1
ENSMUSG00000015950	5.1827	81.3272	63.2541	57.956	39.1323	52.9091	Ncf1
ENSMUSG00000016018	191.76	122.338	40.1749	440.465	353.06	87.0796	Mtrex
ENSMUSG00000016028	174.916	163.349	158.135	212.119	173.921	137.784	Celsr1
ENSMUSG00000016150	0	9.03635	23.0792	19.705	1.73921	0	Tenm1
ENSMUSG00000016319	63.4881	47.2671	83.769	0	20.8706	46.2955	Slc25a5
ENSMUSG00000016346	475.513	458.074	166.683	215.596	194.792	259.034	Kcnq2
ENSMUSG00000016458	1277.54	1067.68	1054.81	1419.92	829.605	606.25	Wt1
ENSMUSG00000016496	1071.52	870.27	1296.71	900.636	714.817	891.739	Cd274
ENSMUSG00000016520	1760.82	965.5	1302.69	2244.05	908.739	961.182	Lnx2
ENSMUSG00000016526	1135.01	1335.3	1223.2	1176.51	1458.33	1111.09	Dyrk3
ENSMUSG00000016534	152.89	50.0475	19.6601	246.892	374.801	120.148	Lamp2
ENSMUSG00000016552	275.979	298.895	223.954	92.7295	136.528	147.705	Foxred2
ENSMUSG00000016664	10.3654	46.572	1.70957	0	8.69607	7.71591	Pacsin2
ENSMUSG00000016756	62.1924	47.2671	51.2871	48.683	8.69607	9.92046	Cmah
ENSMUSG00000016757	34.9832	18.7678	57.2706	16.2277	0	0	Ttll12
ENSMUSG00000016763	200.83	291.944	192.327	336.145	208.706	270.057	Scube1
ENSMUSG00000016942	31.0962	18.7678	8.54785	51.0012	21.7402	56.2159	Tmprss6
ENSMUSG00000016998	134.75	203.666	81.2046	134.458	104.353	145.5	Svs4
ENSMUSG00000017049	322.623	364.235	227.373	195.891	209.575	200.614	Ccdc70
ENSMUSG00000017119	8371.35	4411.13	4266.23	6983.69	5102.85	2995.98	Nbr1
ENSMUSG00000017146	3351.91	1616.12	1499.29	2510.65	2012.27	1103.38	Brca1
ENSMUSG00000017167	317.44	542.876	679.554	210.96	490.458	854.262	Cntnap1
ENSMUSG00000017176	16285.3	10565.6	11988.4	15294.6	8467.36	12988.1	Nt5c3b
ENSMUSG00000017211	50.5313	86.1929	66.6733	74.1836	26.9578	38.5796	Gsdma2
ENSMUSG00000017221	423.686	775.041	958.215	850.794	880.912	562.159	Psmd3
ENSMUSG00000017286	90.6972	92.4488	82.9142	0	43.4803	59.5228	Glod4
ENSMUSG00000017291	235.813	116.777	363.284	82.2975	153.051	145.5	Taok1
ENSMUSG00000017376	259.135	165.435	108.558	177.345	249.577	217.148	Nlk
ENSMUSG00000017386	68.6708	43.7916	122.234	44.0465	46.9588	66.1364	Traf4
ENSMUSG00000017390	0	40.316	0	0	6.08725	8.81819	Aldoc
ENSMUSG00000017400	0	0	0	44.0465	13.9137	19.8409	Stac2
ENSMUSG00000017405	1147.97	637.41	1218.92	752.268	928.74	897.25	Nek8
ENSMUSG00000017417	209.899	389.953	317.98	238.779	214.793	166.443	Plxdc1
ENSMUSG00000017418	465.147	214.092	191.472	215.596	169.573	139.989	Arl5b
ENSMUSG00000017428	110.132	67.4251	188.053	17.3868	86.0911	124.557	Psmd11
ENSMUSG00000017466	103.654	111.217	144.459	150.686	83.4823	206.125	Timp2
ENSMUSG00000017478	18677.1	9456.89	11861.9	18011.6	10682.3	8116.04	Zc3h18
ENSMUSG00000017485	6.47837	1.39021	5.9835	8.11383	11.3049	6.61364	Top2b
ENSMUSG00000017491	6.47837	4.17062	5.12871	13.9094	10.4353	1.10227	Rarb
ENSMUSG00000017493	6.47837	25.7189	17.9505	46.3648	4.34803	7.71591	Igfbp4
ENSMUSG00000017499	44.0529	215.482	177.795	252.688	121.745	166.443	Cdc6
ENSMUSG00000017550	25.9135	133.46	31.6271	53.3195	43.4803	76.0569	Atad5
ENSMUSG00000017561	164.551	134.85	93.1716	279.348	290.449	232.58	Crlf3
ENSMUSG00000017607	60.8967	101.485	94.8812	104.321	79.1342	130.068	Tns4
ENSMUSG00000017652	79.0361	45.1818	94.8812	0	54.7852	44.0909	Cd40
ENSMUSG00000017667	204.717	136.936	103.429	82.2975	37.3931	52.9091	Zfp334
ENSMUSG00000017677	0	4.86573	2.56436	0	0	51.8068	Wsb1
ENSMUSG00000017686	32.3919	95.2293	16.2409	135.617	218.271	93.6932	Rhot1
ENSMUSG00000017692	139.933	93.144	158.135	45.2057	157.399	171.955	Rhbdl3
ENSMUSG00000017707	37.5746	131.375	0	0	65.2205	13.2273	Serinc3
ENSMUSG00000017713	0	6.25594	70.9472	0	7.82646	0	Tha1
ENSMUSG00000017724	0	1.39021	41.8845	0	3.47843	0	Etv4
ENSMUSG00000017733	23.3221	18.7678	17.0957	22.0233	59.1333	46.2955	Eppin
ENSMUSG00000017737	54.4183	119.558	70.9472	118.23	209.575	101.409	Mmp9
ENSMUSG00000017740	5309.67	4255.43	4046.55	2911.71	4834.14	12617.7	Slc12a5
ENSMUSG00000017756	338.171	389.953	162.409	234.142	260.882	526.887	Slc12a7
ENSMUSG00000017765	0	13.9021	0	33.6145	12.1745	24.25	Slc12a4
ENSMUSG00000017774	0	14.5972	36.7558	0	75.6558	122.352	Myo1c
ENSMUSG00000017781	0	27.1091	16.2409	0	24.349	25.3523	Pitpna
ENSMUSG00000017802	33.6875	9.03635	0	0	0	0	Retreg3
ENSMUSG00000017837	383.52	590.143	341.059	427.715	316.537	449.728	Nkiras2
ENSMUSG00000017843	16.8438	35.4503	2.56436	0	20.8706	0	Ppp2r5c
ENSMUSG00000017950	338.171	237.726	202.584	270.075	187.835	348.318	Hnf4a
ENSMUSG00000017969	257.839	128.594	205.149	191.255	150.442	233.682	Ptgis
ENSMUSG00000017999	0	31.2797	70.9472	0	0	0	Ddx27
ENSMUSG00000018008	10712.6	14472.1	13888.6	8336.39	8402.14	7606.79	Cyth4
ENSMUSG00000018012	64.7837	242.591	158.135	355.85	128.702	141.091	Rac3
ENSMUSG00000018040	0	33.365	0	0	253.056	830.012	Rrp7a
ENSMUSG00000018068	0	6.95104	0	0	41.7411	0	Ints2
ENSMUSG00000018126	873.285	467.805	444.488	734.882	605.246	348.318	Baiap2l2
ENSMUSG00000018160	33.6875	15.9874	17.9505	22.0233	5.21764	9.92046	Med1
ENSMUSG00000018166	371.859	349.637	375.251	514.649	320.885	504.841	Erbb3
ENSMUSG00000018168	47.94	278.042	155.571	89.2522	206.097	210.534	Ikzf3
ENSMUSG00000018171	129.567	81.3272	90.6073	236.46	134.789	211.636	Vmp1
ENSMUSG00000018189	55.714	130.68	58.9802	139.094	73.9166	66.1364	Uchl5
ENSMUSG00000018196	54.4183	189.763	141.04	186.618	109.57	104.716	Glrx2
ENSMUSG00000018199	45.3486	130.68	81.2046	252.688	89.5695	111.33	Ro60
ENSMUSG00000018209	325.214	294.724	206.003	222.551	276.535	245.807	Stk4
ENSMUSG00000018287	0	16.6825	33.3366	106.639	15.6529	44.0909	Spag7
ENSMUSG00000018293	0	8.34125	20.5149	48.683	7.82646	14.3296	Pfn1
ENSMUSG00000018340	7122.32	3302.44	3318.28	5840.8	5134.16	3138.17	Anxa6
ENSMUSG00000018341	1109.1	1230.33	1150.54	1104.64	1386.15	1178.33	Il12rb2
ENSMUSG00000018347	98.4713	182.117	135.911	128.662	86.0911	121.25	Zkscan6
ENSMUSG00000018363	0	7.64615	17.0957	0	28.697	20.9432	Smurf2
ENSMUSG00000018372	275.979	288.468	217.116	304.848	225.228	270.057	Cep95
ENSMUSG00000018378	186.577	182.812	401.749	179.663	267.839	147.705	2210416O15Rik
ENSMUSG00000018417	18.1394	4.17062	10.2574	97.366	29.5666	12.125	Myo1b
ENSMUSG00000018425	796.84	823.698	662.459	818.338	1143.53	684.512	Dhx40
ENSMUSG00000018442	66.0794	40.316	69.2376	31.2962	95.6568	41.8864	Derl2
ENSMUSG00000018451	25.9135	19.4629	12.8218	0	13.9137	6.61364	6330403K07Rik
ENSMUSG00000018459	174.916	426.794	391.492	308.326	313.928	238.091	Slc13a3
ENSMUSG00000018501	268.205	116.777	95.736	317.599	182.617	159.83	Ncor1
ENSMUSG00000018548	49.2356	15.2923	47.868	64.9107	50.4372	48.5	Trim37
ENSMUSG00000018559	33.6875	173.081	198.31	249.211	61.7421	31.9659	Ctdnep1
ENSMUSG00000018566	830.527	381.612	364.139	506.535	506.111	402.33	Slc2a4
ENSMUSG00000018567	1291.79	1680.76	1702.73	1106.96	695.686	886.228	Gabarap
ENSMUSG00000018572	1330.66	1720.38	1671.96	1181.14	698.294	944.648	Phf23
ENSMUSG00000018581	255.248	412.197	429.102	311.803	327.842	218.25	Dnah11
ENSMUSG00000018583	932.886	289.858	447.053	1437.31	3223.63	1626.96	G3bp1
ENSMUSG00000018648	7.77405	33.365	43.5941	47.5239	36.5235	40.7841	Dusp14
ENSMUSG00000018651	130.863	13.207	43.5941	59.1151	38.2627	16.5341	Tada2a
ENSMUSG00000018654	0	38.9258	85.4785	0	0	52.9091	Ikzf1
ENSMUSG00000018659	12.9567	20.158	75.2211	8.11383	14.7833	12.125	Pnpo
ENSMUSG00000018669	568.801	389.258	264.983	257.324	273.057	336.193	Cdk5rap3
ENSMUSG00000018677	1.29567	44.4867	29.0627	28.978	43.4803	5.51137	Slc25a39
ENSMUSG00000018707	555.844	620.728	503.469	286.302	217.402	319.659	Dync1h1
ENSMUSG00000018750	10365.4	9901.06	6814.35	10484.2	11044.9	11039.3	Zbtb4
ENSMUSG00000018752	361.493	531.06	415.426	201.687	320.015	300.921	Tnfsfm13
ENSMUSG00000018776	126.976	138.326	220.535	76.5019	171.313	162.034	Slc35g3
ENSMUSG00000018820	242.291	82.0223	91.462	35.9327	100.874	128.966	Zfyve27
ENSMUSG00000018822	199.534	21.5482	97.4455	41.7283	71.3078	95.8978	Sfrp5
ENSMUSG00000018841	60.8967	24.3286	20.5149	70.7063	23.4794	7.71591	Rad51d
ENSMUSG00000018844	0	15.9874	28.2079	0	86.9607	5.51137	Fndc8
ENSMUSG00000018845	9.06972	26.414	82.9142	158.799	201.749	30.8637	Unc45b
ENSMUSG00000018849	28.5048	6.95104	40.1749	0	9.56568	0	Wwc1
ENSMUSG00000018861	1421.35	1333.21	1321.5	1074.5	533.939	790.33	Fdxr
ENSMUSG00000018882	0	26.414	59.835	17.3868	34.7843	35.2727	Mrpl45
ENSMUSG00000018893	4059.35	3112.68	2862.68	4790.64	3338.42	2504.37	Mb
ENSMUSG00000018900	0	0	0	25.5006	9.56568	6.61364	Slc22a5
ENSMUSG00000018919	1.29567	15.9874	35.0462	10.4321	9.56568	3.30682	Tm4sf5
ENSMUSG00000018924	2724.8	2016.5	2713.94	2256.81	1730.52	1768.05	Alox15
ENSMUSG00000018925	233.221	159.179	123.944	95.0478	106.962	144.398	Heatr9
ENSMUSG00000018931	33.6875	113.997	121.38	56.7968	106.962	57.3182	Natd1
ENSMUSG00000018932	53.1227	12.5119	0	6.95472	0	0	Map2k3
ENSMUSG00000018974	0	23.6335	12.8218	0	4.34803	0	Sart3
ENSMUSG00000018983	877.172	694.409	641.944	891.363	606.116	1200.38	E2f2
ENSMUSG00000019027	4887.28	3216.94	3590.1	4372.2	3849.75	3117.23	Dnah1
ENSMUSG00000019039	0	0	0	0	0	59.5228	Dalrd3
ENSMUSG00000019054	601.193	335.735	482.954	886.726	1037.44	951.262	Fis1
ENSMUSG00000019055	33.6875	0	47.868	100.843	19.1314	0	Plod1
ENSMUSG00000019082	2400.88	1568.15	3620.87	8299.29	12701.5	8076.36	Slc25a22
ENSMUSG00000019132	59.601	82.7174	191.472	214.437	108.701	94.7955	BC005537
ENSMUSG00000019173	0	4.17062	0.854785	27.8189	20.8706	9.92046	Rab5c
ENSMUSG00000019178	2641.88	2329.99	2313.05	2603.38	2437.51	2358.86	Styxl1
ENSMUSG00000019189	373.154	683.287	704.343	977.138	579.158	575.387	Rnf145
ENSMUSG00000019210	476.808	296.809	326.528	453.216	390.453	419.966	Atp6v1e1
ENSMUSG00000019214	7.77405	16.6825	22.2244	12.7503	21.7402	9.92046	Chtf18
ENSMUSG00000019254	129.567	209.226	259.855	281.666	187.835	402.33	Ppp1r12c
ENSMUSG00000019261	1850.22	1048.22	1531.78	2058.6	1257.45	1060.39	Map1s
ENSMUSG00000019278	29.8005	109.131	64.9637	132.14	89.5695	84.875	Dpep1
ENSMUSG00000019301	11.6611	4.86573	4.27393	27.8189	93.0479	3.30682	Hsd17b1
ENSMUSG00000019302	875.876	919.623	805.208	622.447	667.858	834.421	Atp6v0a1
ENSMUSG00000019320	0	0	0.854785	44.0465	22.6098	9.92046	Noxo1
ENSMUSG00000019362	55.714	28.4993	13.6766	11.5912	11.3049	1.10227	D8Ertd738e
ENSMUSG00000019373	40.1659	41.7062	26.4983	0	79.1342	61.7273	Cops3
ENSMUSG00000019429	46.6443	64.6447	117.96	70.7063	66.0901	185.182	Ffar3
ENSMUSG00000019461	138.637	6.25594	50.4323	3.47736	79.1342	137.784	Plscr3
ENSMUSG00000019467	116.611	125.119	190.617	146.049	240.012	217.148	Arhgef25
ENSMUSG00000019470	0	0	117.106	303.689	240.881	153.216	Xab2
ENSMUSG00000019478	0	0	0	32.4553	0	7.71591	Rab4a
ENSMUSG00000019494	3265.1	2479.44	2474.6	2779.57	2811.44	2120.77	Cops6
ENSMUSG00000019518	93.2886	257.189	357.3	144.89	286.101	154.318	Ap4m1
ENSMUSG00000019564	86.8102	43.0965	76.9307	13.9094	75.6558	60.625	Arid3a
ENSMUSG00000019578	0	32.6699	73.5116	66.0698	54.7852	13.2273	Ubxn6
ENSMUSG00000019715	64.7837	20.8531	32.4818	17.3868	28.697	31.9659	Gle1
ENSMUSG00000019734	172.325	230.079	247.888	74.1836	163.486	108.023	Tmc4
ENSMUSG00000019763	25.9135	94.5342	55.5611	133.299	7.82646	71.6478	Rmnd1
ENSMUSG00000019794	0	27.1091	11.967	25.5006	11.3049	8.81819	Katna1
ENSMUSG00000019796	0	0	47.0132	0	0	0	Lrp11
ENSMUSG00000019820	1.29567	59.779	24.7888	3.47736	0	0	Utrn
ENSMUSG00000019834	0	31.2797	57.2706	30.1371	30.4362	39.6818	Slc22a16
ENSMUSG00000019842	1247.73	1567.46	1703.59	697.79	866.998	1427.44	Traf3ip2
ENSMUSG00000019876	475.513	644.362	450.472	301.371	506.111	608.455	Pkib
ENSMUSG00000019899	234.517	277.347	247.033	184.3	213.923	181.875	Lama2
ENSMUSG00000019905	1611.82	1211.57	1189.01	2671.77	2071.4	3861.26	Gprc6a
ENSMUSG00000019920	6.47837	15.9874	70.9472	0	30.4362	29.7614	Lims1
ENSMUSG00000019936	702.256	239.116	480.389	2259.12	3334.07	3389.49	Epyc
ENSMUSG00000019951	37.5746	135.545	232.502	73.0245	45.2196	62.8296	Uhrf1bp1l
ENSMUSG00000019961	40.1659	20.158	58.1254	0	25.2186	70.5455	Tmpo
ENSMUSG00000019969	46.6443	177.947	128.218	28.978	158.268	103.614	Psen1
ENSMUSG00000019977	14.2524	8.34125	0	40.5692	5.21764	0	Hbs1l
ENSMUSG00000019978	5.1827	50.0475	13.6766	95.0478	38.2627	0	Epb41l2
ENSMUSG00000019989	2.59135	177.252	101.719	60.2742	86.0911	74.9546	Enpp3
ENSMUSG00000019990	101.063	90.3635	100.865	24.3415	65.2205	67.2387	Pde7b
ENSMUSG00000020000	221.56	116.777	94.8812	158.799	140.007	335.091	Moxd1
ENSMUSG00000020009	0	2.78042	32.4818	57.956	12.1745	30.8637	Ifngr1
ENSMUSG00000020014	6.47837	7.64615	23.0792	0	0	3.30682	Cfap54
ENSMUSG00000020017	0	2.78042	23.0792	56.7968	0	19.8409	Hal
ENSMUSG00000020019	1747.86	1673.81	2037.81	1796.63	1067.88	1312.81	Ntn4
ENSMUSG00000020021	428.868	355.893	321.399	347.736	400.019	382.489	Fgd6
ENSMUSG00000020022	0	19.4629	21.3696	0	31.3058	2.20455	Ndufa12
ENSMUSG00000020024	6.47837	17.3776	11.1122	0	20.001	16.5341	Cep83
ENSMUSG00000020038	24.6178	5.56083	40.1749	0	10.4353	13.2273	Cry1
ENSMUSG00000020042	0	15.2923	0	39.4101	0	0	Btbd11
ENSMUSG00000020057	75.1491	108.436	116.251	244.574	174.791	109.125	Dram1
ENSMUSG00000020062	266.909	383.697	390.637	605.06	560.027	408.943	Slc5a8
ENSMUSG00000020070	63.4881	0	0	0	0	55.1137	Rufy2
ENSMUSG00000020074	158.072	330.87	249.597	564.491	297.406	356.034	Ccar1
ENSMUSG00000020075	0	171.691	39.3201	11.5912	183.487	198.409	Ddx21
ENSMUSG00000020076	891.424	685.373	682.974	694.312	714.817	1065.9	Ddx50
ENSMUSG00000020078	150.298	161.959	177.795	85.7748	195.662	249.114	Vps26a
ENSMUSG00000020079	115.315	79.937	88.8977	54.4786	98.2656	146.602	Supv3l1
ENSMUSG00000020088	0	15.9874	0	24.3415	0	2.20455	Sar1a
ENSMUSG00000020091	34.9832	86.1929	64.1089	28.978	52.1764	23.1477	Eif4ebp2
ENSMUSG00000020111	7.77405	9.03635	9.40264	0	0.869607	25.3523	Micu1
ENSMUSG00000020115	374.45	496.999	295.756	209.801	549.592	483.898	Tbk1
ENSMUSG00000020116	12.9567	34.7552	26.4983	26.6597	34.7843	30.8637	Pno1
ENSMUSG00000020121	75.1491	43.0965	58.1254	19.705	12.1745	76.0569	Srgap1
ENSMUSG00000020122	0	0	0	0	22.6098	17.6364	Egfr
ENSMUSG00000020124	88.1059	152.923	26.4983	52.1604	60.0029	68.3409	Usp15
ENSMUSG00000020128	130.863	67.4251	76.0759	0	26.0882	99.2046	Vps54
ENSMUSG00000020131	0	0	45.3036	0	1.73921	1.10227	Pcsk4
ENSMUSG00000020133	18.1394	4.86573	7.69307	26.6597	1.73921	24.25	2310011J03Rik
ENSMUSG00000020134	296.709	290.554	274.386	287.462	195.662	362.648	Peli1
ENSMUSG00000020135	1587.2	1409.67	1692.48	1606.54	1136.58	1083.53	Apc2
ENSMUSG00000020137	116.611	314.882	239.34	178.504	282.622	174.159	Thap2
ENSMUSG00000020140	514.383	454.598	462.439	285.143	428.716	364.852	Lgr5
ENSMUSG00000020143	257.839	565.12	304.304	98.5251	230.446	168.648	Dock2
ENSMUSG00000020152	268.205	265.53	312.851	273.552	247.838	187.386	Actr2
ENSMUSG00000020156	195.647	206.446	172.667	0	300.014	197.307	Pwwp3a
ENSMUSG00000020163	51.827	88.9733	57.2706	119.389	51.3068	17.6364	Uqcr11
ENSMUSG00000020167	646.542	376.746	376.106	358.168	399.15	413.353	Tcf3
ENSMUSG00000020170	216.378	231.47	228.228	0	160.877	358.239	Frs2
ENSMUSG00000020171	1496.5	1347.11	1233.46	1538.15	1747.04	939.137	Yeats4
ENSMUSG00000020177	0	18.7678	0	0	27.8274	0	9530003J23Rik
ENSMUSG00000020182	97.1756	53.523	81.2046	46.3648	42.6107	22.0455	Ddc
ENSMUSG00000020196	58.3054	43.7916	35.0462	46.3648	13.9137	0	Cabin1
ENSMUSG00000020198	119.202	214.787	364.993	95.0478	233.924	216.046	Ap3d1
ENSMUSG00000020211	1716.77	1048.22	1046.26	1163.76	1120.92	1436.26	Sf3a2
ENSMUSG00000020216	145.116	98.7048	37.6106	178.504	214.793	144.398	Jsrp1
ENSMUSG00000020218	29.8005	21.5482	41.8845	45.2057	35.6539	49.6023	Wif1
ENSMUSG00000020220	0	13.9021	125.653	13.9094	0	20.9432	Vps13d
ENSMUSG00000020226	47.94	0	16.2409	32.4553	16.5225	8.81819	Slc5a4b
ENSMUSG00000020232	3171.81	3294.79	4773.12	3252.49	3134.93	2685.14	Hmg20b
ENSMUSG00000020238	256.544	377.442	457.31	118.23	320.885	322.966	Ncln
ENSMUSG00000020241	0	18.0727	10.2574	0	0	19.8409	Col6a2
ENSMUSG00000020250	67.3751	2.78042	71.802	0	27.8274	93.6932	Txnrd1
ENSMUSG00000020255	142.524	241.896	203.439	0	232.185	300.921	Nopchap1
ENSMUSG00000020256	12.9567	85.4978	0.854785	0	3.47843	3.30682	Aldh1l2
ENSMUSG00000020260	0	0	15.3861	0	42.6107	0	Pofut2
ENSMUSG00000020261	421.094	517.853	1018.9	851.953	1161.79	1220.22	Slc36a1
ENSMUSG00000020264	124.385	103.571	64.1089	239.938	92.1783	110.227	Slc36a2
ENSMUSG00000020268	567.505	481.707	359.01	321.076	267.839	302.023	Lyrm7
ENSMUSG00000020272	51.827	91.7537	36.7558	66.0698	24.349	49.6023	Stk10
ENSMUSG00000020275	12.9567	22.9384	42.7393	0	33.9147	38.5796	Rel
ENSMUSG00000020280	76.4448	106.351	32.4818	37.0918	66.0901	6.61364	Pus10
ENSMUSG00000020289	304.484	121.643	224.809	190.096	207.836	198.409	Nprl3
ENSMUSG00000020295	69.9664	41.7062	100.01	39.4101	53.046	72.75	Hbq1a
ENSMUSG00000020305	75.1491	109.826	29.0627	44.0465	95.6568	72.75	Asb3
ENSMUSG00000020315	77.7405	103.571	133.347	141.413	56.5244	162.034	Sptbn1
ENSMUSG00000020349	0	29.1944	35.0462	0	18.2617	9.92046	Ppp2ca
ENSMUSG00000020363	57.0097	61.1692	76.9307	22.0233	80.8734	19.8409	Gfpt2
ENSMUSG00000020368	4613.9	3098.08	3265.28	4161.24	2366.2	4884.17	Canx
ENSMUSG00000020374	239.7	198.105	278.66	104.321	174.791	201.716	Rasgef1c
ENSMUSG00000020375	1122.05	1210.87	1067.63	1168.39	1571.38	1052.67	Rufy1
ENSMUSG00000020380	0	31.9748	102.574	19.705	81.743	94.7955	Rad50
ENSMUSG00000020381	0	49.3524	1.70957	0	0	12.125	Mrnip
ENSMUSG00000020387	71.2621	120.948	0	118.23	71.3078	58.4205	Jade2
ENSMUSG00000020388	0	8.34125	32.4818	1.15912	10.4353	11.0227	Pdlim4
ENSMUSG00000020389	417.207	426.794	476.97	331.508	347.843	299.818	Cdkl3
ENSMUSG00000020393	352.423	371.186	261.564	260.802	160.877	148.807	Kremen1
ENSMUSG00000020395	522.157	585.278	831.706	325.713	666.119	315.25	Itk
ENSMUSG00000020396	116.611	107.046	111.122	341.94	147.833	145.5	Nefh
ENSMUSG00000020397	161.959	289.858	182.069	264.279	164.356	198.409	Med7
ENSMUSG00000020399	120.498	294.724	186.343	180.823	131.311	241.398	Havcr2
ENSMUSG00000020402	54.4183	13.207	1.70957	5.7956	18.2617	27.5568	Vdac1
ENSMUSG00000020420	24.6178	40.316	70.9472	12.7503	53.046	54.0114	Zfp607a
ENSMUSG00000020430	967.869	638.106	676.135	763.86	546.983	806.864	Pes1
ENSMUSG00000020435	54.4183	15.2923	34.1914	0	30.4362	15.4318	Osbp2
ENSMUSG00000020437	14.2524	15.9874	82.0594	27.8189	38.2627	82.6705	Myo1g
ENSMUSG00000020440	3795.03	2754	3270.41	4105.6	3140.15	2631.13	Arf5
ENSMUSG00000020451	47.94	74.3761	191.472	84.6157	92.1783	131.171	Limk2
ENSMUSG00000020453	163.255	55.6083	160.7	171.55	106.962	165.341	Patz1
ENSMUSG00000020454	0	4.86573	29.9175	27.8189	64.3509	0	Eif4enif1
ENSMUSG00000020455	0	31.9748	0	215.596	33.0451	0	Trim11
ENSMUSG00000020456	777.405	1122.59	928.297	935.409	917.435	843.239	Ogdh
ENSMUSG00000020457	0	2.08531	19.6601	10.4321	8.69607	5.51137	Drg1
ENSMUSG00000020458	19.4351	24.3286	20.5149	28.978	53.9156	27.5568	Rtn4
ENSMUSG00000020461	24.6178	4.86573	17.0957	0	11.3049	0	Clhc1
ENSMUSG00000020462	229.334	212.007	146.168	273.552	119.136	220.455	Cfap36
ENSMUSG00000020463	209.899	332.955	69.2376	251.529	317.407	365.955	Ppp4r3b
ENSMUSG00000020471	0	86.1929	192.327	70.7063	32.1755	80.466	Pold2
ENSMUSG00000020473	46.6443	56.3034	64.1089	93.8887	71.3078	54.0114	Aebp1
ENSMUSG00000020474	59.601	2.08531	33.3366	26.6597	38.2627	8.81819	Polm
ENSMUSG00000020481	1399.33	1864.96	1498.44	1591.47	1555.73	2149.43	Ankrd36
ENSMUSG00000020515	40.1659	36.1454	46.1584	17.3868	25.2186	14.3296	Cnot8
ENSMUSG00000020525	0	9.73146	37.6106	0	10.4353	15.4318	Ppm1d
ENSMUSG00000020532	72.5578	18.0727	30.7723	20.8641	3.47843	36.375	Acaca
ENSMUSG00000020541	34.9832	0	0	0	2.60882	19.8409	Tom1l1
ENSMUSG00000020544	27.2092	0	0	0	3.47843	12.125	Cox11
ENSMUSG00000020547	37.5746	30.5846	37.6106	0	12.1745	0	Bzw2
ENSMUSG00000020564	0	0	17.9505	10.4321	5.21764	23.1477	Atxn7l1
ENSMUSG00000020566	0	25.0237	54.7063	54.4786	27.8274	38.5796	Atp6v1c2
ENSMUSG00000020576	14.2524	17.3776	23.0792	12.7503	13.9137	1.10227	Nbas
ENSMUSG00000020577	128.272	212.007	200.875	263.12	199.14	137.784	Tspan13
ENSMUSG00000020580	375.746	458.769	370.977	219.074	368.713	451.932	Rock2
ENSMUSG00000020583	1.29567	0	0	0	20.8706	20.9432	Matn3
ENSMUSG00000020585	0	0	0	0	16.5225	28.6591	Laptm4a
ENSMUSG00000020594	46.6443	43.0965	22.2244	102.002	227.837	127.864	Pum2
ENSMUSG00000020604	282.457	70.2055	206.858	88.0931	213.923	261.239	Arsg
ENSMUSG00000020608	0	20.8531	64.9637	55.6377	53.046	57.3182	Smc6
ENSMUSG00000020614	46.6443	0	0	0	30.4362	1.10227	Fam20a
ENSMUSG00000020628	230.63	217.568	147.878	133.299	112.179	154.318	Trappc12
ENSMUSG00000020635	340.762	170.996	231.647	176.186	143.485	179.671	Fkbp1b
ENSMUSG00000020639	3852.04	2489.17	2475.46	3653.54	3141.02	1657.82	Pfn4
ENSMUSG00000020640	67.3751	2.08531	39.3201	0	9.56568	2.20455	Itsn2
ENSMUSG00000020642	149.003	105.656	32.4818	202.846	168.704	152.114	Rnf144a
ENSMUSG00000020646	51.827	41.7062	10.2574	9.27295	9.56568	41.8864	Mboat2
ENSMUSG00000020647	24.6178	1.39021	5.9835	17.3868	15.6529	27.5568	Ncoa1
ENSMUSG00000020650	36.2789	11.8168	0	0	13.9137	49.6023	Bcap29
ENSMUSG00000020652	139.933	7.64615	5.12871	20.8641	34.7843	18.7386	Cenpo
ENSMUSG00000020653	149.003	265.53	316.271	435.829	895.695	202.818	Klf11
ENSMUSG00000020654	28.5048	9.03635	11.967	27.8189	35.6539	15.4318	Adcy3
ENSMUSG00000020656	0	28.4993	51.2871	0	39.1323	48.5	Grhl1
ENSMUSG00000020661	59.601	40.316	55.5611	17.3868	26.9578	41.8864	Dnmt3a
ENSMUSG00000020668	38.8702	28.4993	47.0132	10.4321	14.7833	11.0227	Kif3c
ENSMUSG00000020679	0	5.56083	28.2079	0	7.82646	0	Hnf1b
ENSMUSG00000020682	573.984	435.135	360.719	212.119	274.796	316.352	Mmp28
ENSMUSG00000020684	0	54.2181	39.3201	0	18.2617	0	Rasl10b
ENSMUSG00000020687	32.3919	12.5119	9.40264	0	19.1314	22.0455	Cdc27
ENSMUSG00000020689	119.202	156.398	48.7228	100.843	52.1764	184.08	Itgb3
ENSMUSG00000020692	0	31.2797	61.5446	0	113.049	14.3296	Nle1
ENSMUSG00000020694	33.6875	41.7062	5.12871	24.3415	52.1764	69.4432	Tlk2
ENSMUSG00000020695	2.59135	36.8405	8.54785	0	8.69607	39.6818	Mrc2
ENSMUSG00000020700	329.101	229.384	211.132	68.388	119.136	66.1364	Map3k3
ENSMUSG00000020706	77.7405	123.729	140.185	62.5924	108.701	184.08	Ftsj3
ENSMUSG00000020707	136.046	113.997	182.924	156.481	104.353	132.273	Rnf135
ENSMUSG00000020708	273.387	149.447	247.033	77.661	88.6999	162.034	Psmc5
ENSMUSG00000020709	375.746	524.109	496.63	552.9	493.937	515.864	Adap2
ENSMUSG00000020712	107.541	43.0965	43.5941	86.9339	51.3068	39.6818	Tcam1
ENSMUSG00000020715	618.037	394.819	211.987	91.5704	165.225	165.341	Ern1
ENSMUSG00000020717	14.2524	19.4629	14.5314	6.95472	0	12.125	Pecam1
ENSMUSG00000020718	7.77405	13.207	2.56436	8.11383	0	17.6364	Polg2
ENSMUSG00000020719	58.3054	84.8027	52.1419	70.7063	60.0029	77.1591	Ddx5
ENSMUSG00000020721	41.4616	74.3761	29.0627	20.8641	14.7833	40.7841	Helz
ENSMUSG00000020722	9.06972	20.158	21.3696	27.8189	6.08725	22.0455	Cacng1
ENSMUSG00000020723	37.5746	21.5482	37.6106	0	9.56568	6.61364	Cacng4
ENSMUSG00000020734	167.142	141.801	144.459	134.458	76.5254	111.33	Grin2c
ENSMUSG00000020737	28.5048	4.86573	13.6766	10.4321	46.9588	8.81819	Jpt1
ENSMUSG00000020738	2.59135	35.4503	0	0	0.869607	9.92046	Sumo2
ENSMUSG00000020740	68.6708	175.861	252.162	246.892	118.267	109.125	Gga3
ENSMUSG00000020743	1197.2	1043.35	841.964	846.157	879.173	764.978	Mif4gd
ENSMUSG00000020744	29.8005	36.8405	20.5149	42.8874	16.5225	7.71591	Slc25a19
ENSMUSG00000020747	27.2092	16.6825	0	2.31824	0	65.0341	Tmem94
ENSMUSG00000020752	40.1659	18.7678	61.5446	0	40.0019	42.9887	Recql5
ENSMUSG00000020755	142.524	20.8531	49.5776	0	35.6539	0	Sap30bp
ENSMUSG00000020758	0	29.8895	0	0	16.5225	73.8523	Itgb4
ENSMUSG00000020770	187.873	207.836	139.33	287.462	248.708	182.977	Unk
ENSMUSG00000020774	40.1659	74.3761	37.6106	0	9.56568	27.5568	Aspa
ENSMUSG00000020775	22660.1	14695.9	15319.5	21201.4	18230.4	23202.9	Mrpl38
ENSMUSG00000020776	0	0.695104	32.4818	0	35.6539	23.1477	Fbf1
ENSMUSG00000020777	826.64	1339.47	1512.12	872.817	968.742	1095.66	Acox1
ENSMUSG00000020778	46.6443	5.56083	73.5116	74.1836	255.664	153.216	Ten1
ENSMUSG00000020780	31.0962	46.572	39.3201	97.366	40.8715	31.9659	Srp68
ENSMUSG00000020783	1105.21	967.585	1134.3	765.019	478.284	429.887	Ncbp3
ENSMUSG00000020785	0	43.7916	0	2.31824	31.3058	2.20455	Camkk1
ENSMUSG00000020788	0	25.0237	23.0792	0	0	0	Atp2a3
ENSMUSG00000020790	0	1.39021	0	0	0.869607	36.375	Ankfy1
ENSMUSG00000020792	102.358	44.4867	82.0594	0	120.006	56.2159	Exoc7
ENSMUSG00000020793	370.563	79.2419	52.1419	0	183.487	31.9659	Galr2
ENSMUSG00000020794	47.94	24.3286	37.6106	53.3195	26.9578	8.81819	Ube2g1
ENSMUSG00000020802	884.946	829.954	1109.51	678.085	602.638	705.455	Ube2o
ENSMUSG00000020804	812.388	736.81	1161.65	678.085	699.164	584.205	Aanat
ENSMUSG00000020806	230.63	224.519	358.155	237.619	206.097	191.796	Rhbdf2
ENSMUSG00000020810	0	13.207	20.5149	15.0686	25.2186	11.0227	Cygb
ENSMUSG00000020817	1046.91	891.123	627.413	491.467	451.326	554.443	Rabep1
ENSMUSG00000020821	29.8005	20.8531	153.007	253.847	10.4353	46.2955	Kif1c
ENSMUSG00000020826	198.238	184.203	94.8812	213.278	109.57	55.1137	Nos2
ENSMUSG00000020827	24.6178	26.414	17.9505	20.8641	14.7833	39.6818	Mink1
ENSMUSG00000020828	379.633	386.478	544.498	365.123	299.145	647.034	Pld2
ENSMUSG00000020839	0	17.3776	0	0	0	36.375	Tmigd1
ENSMUSG00000020841	124.385	169.605	96.5908	154.163	101.744	92.591	Cpd
ENSMUSG00000020844	0	62.5594	65.8185	274.711	50.4372	69.4432	Nxn
ENSMUSG00000020848	67.3751	98.0097	273.531	103.162	208.706	179.671	Doc2b
ENSMUSG00000020849	277.274	424.709	325.673	326.872	202.618	322.966	Ywhae
ENSMUSG00000020850	67.3751	21.5482	47.868	119.389	116.527	217.148	Prpf8
ENSMUSG00000020859	75.1491	93.144	41.8845	13.9094	57.3941	40.7841	Spag9
ENSMUSG00000020866	321.327	258.579	476.116	178.504	320.885	491.614	Cacna1g
ENSMUSG00000020868	103.654	114.692	125.653	40.5692	79.1342	59.5228	Xylt2
ENSMUSG00000020871	80.3318	25.0237	20.5149	0	60.0029	94.7955	Dlx4
ENSMUSG00000020873	360.198	429.574	352.172	373.236	257.404	262.341	Slc35b1
ENSMUSG00000020876	0	25.0237	13.6766	0	0	0	Snx11
ENSMUSG00000020883	60.8967	29.8895	28.2079	51.0012	33.0451	26.4546	Fbxl20
ENSMUSG00000020886	20260.5	15584.9	12991.9	15888	17242.6	12101.9	Dlg4
ENSMUSG00000020890	0	28.4993	99.1551	8.11383	38.2627	6.61364	Gucy2e
ENSMUSG00000020891	34.9832	28.4993	36.7558	20.8641	15.6529	34.1705	Alox8
ENSMUSG00000020892	125.68	77.1566	84.6238	0	45.2196	70.5455	Aloxe3
ENSMUSG00000020901	0	1.39021	0.854785	0	40.0019	0	Pik3r5
ENSMUSG00000020902	0	21.5482	0.854785	0	19.1314	0	Ntn1
ENSMUSG00000020914	6.47837	6.25594	65.8185	78.8201	90.4391	13.2273	Top2a
ENSMUSG00000020917	0	43.7916	37.6106	0	114.788	30.8637	Acly
ENSMUSG00000020918	169.733	369.795	452.182	656.061	337.407	421.068	Kat2a
ENSMUSG00000020919	102.358	71.5957	0.854785	108.957	112.179	176.364	Stat5b
ENSMUSG00000020922	0	0	0	69.5472	0	0	Lsm12
ENSMUSG00000020923	95.8799	375.356	289.772	103.162	313.928	317.455	Ubtf
ENSMUSG00000020940	32.3919	50.7426	0	1.15912	18.2617	2.20455	Efcab15
ENSMUSG00000020941	169.733	111.912	88.8977	273.552	89.5695	67.2387	Map3k14
ENSMUSG00000020948	0	39.6209	12.8218	0	16.5225	9.92046	Klhl28
ENSMUSG00000020952	268.205	317.663	323.964	521.604	435.673	488.307	Scfd1
ENSMUSG00000020953	73.8534	50.0475	12.8218	132.14	204.358	109.125	Coch
ENSMUSG00000020954	608.967	389.258	319.69	368.6	266.1	192.898	Strn3
ENSMUSG00000020962	10.3654	7.64615	16.2409	1.15912	13.9137	3.30682	Gtf2a1
ENSMUSG00000020964	181.394	200.19	94.0264	96.2069	226.967	143.296	Sel1l
ENSMUSG00000020974	0	0	56.4158	13.9094	54.7852	29.7614	Pole2
ENSMUSG00000020978	145.116	218.263	331.657	326.872	212.184	473.978	Klhdc2
ENSMUSG00000020982	106.245	60.4741	14.5314	137.935	59.1333	5.51137	Nemf
ENSMUSG00000020986	286.344	214.787	120.525	300.212	189.574	170.852	Sec23a
ENSMUSG00000020988	9.06972	25.7189	17.9505	0	21.7402	0	L2hgdh
ENSMUSG00000020992	7.77405	29.8895	7.69307	10.4321	25.2186	17.6364	NA
ENSMUSG00000021000	108.837	68.8153	149.587	33.6145	60.0029	89.2841	Mia2
ENSMUSG00000021003	123.089	14.5972	17.9505	0	6.08725	44.0909	Galc
ENSMUSG00000021009	0	0	9.40264	34.7736	3.47843	0	Ptpn21
ENSMUSG00000021012	104.95	161.264	176.941	166.913	177.4	142.193	Zc3h14
ENSMUSG00000021013	3.88702	0	0	0	29.5666	9.92046	Ttc8
ENSMUSG00000021018	1798.4	2211.13	2115.59	2004.12	2421.86	2445.94	Polr2h
ENSMUSG00000021027	68.6708	34.7552	41.8845	0	26.0882	45.1932	Ralgapa1
ENSMUSG00000021036	719.099	655.483	654.766	588.833	620.03	688.921	Sptlc2
ENSMUSG00000021037	579.167	444.867	437.65	462.489	481.762	521.375	Ahsa1
ENSMUSG00000021038	0	3.47552	3.41914	0	0	33.0682	Vipas39
ENSMUSG00000021044	31.0962	43.7916	17.0957	89.2522	0	0	Adck1
ENSMUSG00000021048	225.447	430.269	329.947	391.782	252.186	300.921	Mthfd1
ENSMUSG00000021051	0	16.6825	23.934	0	16.5225	0	Ppp2r5e
ENSMUSG00000021056	63.4881	58.3887	54.7063	103.162	81.743	57.3182	Tex21
ENSMUSG00000021057	0	2.78042	0	0	0	39.6818	Akap5
ENSMUSG00000021066	14.2524	6.25594	13.6766	45.2057	14.7833	45.1932	Atl1
ENSMUSG00000021067	0	0	10.2574	35.9327	0	36.375	Sav1
ENSMUSG00000021068	2.59135	6.95104	11.967	88.0931	26.9578	27.5568	Nin
ENSMUSG00000021076	4996.12	3107.81	2613.08	3975.78	3856.71	2857.09	Actr10
ENSMUSG00000021097	112.724	100.095	119.67	26.6597	2.60882	11.0227	Clmn
ENSMUSG00000021103	99.7669	86.888	132.492	83.4566	138.267	160.932	Mnat1
ENSMUSG00000021108	566.21	658.959	756.485	373.236	414.802	659.159	Prkch
ENSMUSG00000021109	0	38.9258	77.7855	81.1383	108.701	90.3864	Hif1a
ENSMUSG00000021111	353.719	449.037	378.67	448.579	293.927	306.432	Papola
ENSMUSG00000021112	2141.75	2664.33	2253.21	2529.2	3564.52	2346.74	Pals1
ENSMUSG00000021115	19.4351	21.5482	29.0627	38.2509	13.9137	17.6364	Vrk1
ENSMUSG00000021130	37.5746	57.6936	122.234	66.0698	66.0901	16.5341	Galnt16
ENSMUSG00000021131	60.8967	103.571	307.723	181.982	79.1342	95.8978	Erh
ENSMUSG00000021133	0	9.03635	0	0	0	34.1705	Susd6
ENSMUSG00000021143	69.9664	132.765	158.135	0	81.743	100.307	Pacs2
ENSMUSG00000021144	7.77405	7.64615	70.9472	0	13.9137	3.30682	Mta1
ENSMUSG00000021147	198.238	202.275	116.251	121.708	211.314	156.523	Wdr37
ENSMUSG00000021148	121.793	116.777	38.4653	170.391	123.484	92.591	Gm9745
ENSMUSG00000021156	139.933	86.1929	79.495	38.2509	63.4813	115.739	Zmynd11
ENSMUSG00000021171	168.438	179.337	200.02	12.7503	94.7872	39.6818	Esyt2
ENSMUSG00000021177	133.454	93.144	84.6238	104.321	174.791	83.7728	Tdp1
ENSMUSG00000021179	104.95	64.6447	116.251	75.3428	32.1755	47.3978	Nrde2
ENSMUSG00000021180	36.2789	6.25594	13.6766	10.4321	7.82646	26.4546	Rps6ka5
ENSMUSG00000021182	338.171	569.29	853.931	362.804	353.93	606.25	Ccdc88c
ENSMUSG00000021185	104.95	155.703	105.139	44.0465	60.8725	160.932	Dglucy
ENSMUSG00000021189	60.8967	4.86573	53.8515	0	52.1764	81.5682	Atxn3
ENSMUSG00000021190	361.493	334.345	400.894	197.05	333.929	222.659	Lgmn
ENSMUSG00000021193	3193.84	3875.9	3448.2	1538.15	2251.41	2898.98	Pitrm1
ENSMUSG00000021196	816.275	895.989	739.389	287.462	502.633	687.819	Pfkp
ENSMUSG00000021208	488.469	706.921	936.845	778.928	799.169	637.114	Ifi27l2b
ENSMUSG00000021218	199.534	116.777	66.6733	51.0012	14.7833	6.61364	Gdi2
ENSMUSG00000021224	15.5481	59.0838	132.492	40.5692	13.0441	40.7841	Numb
ENSMUSG00000021234	34.9832	82.7174	71.802	0	38.2627	74.9546	Fam161b
ENSMUSG00000021235	259.135	355.198	267.548	640.993	165.225	339.5	Coq6
ENSMUSG00000021236	305.779	69.5104	81.2046	60.2742	44.35	49.6023	Entpd5
ENSMUSG00000021244	120.498	98.7048	118.815	31.2962	59.1333	30.8637	Ylpm1
ENSMUSG00000021245	0	34.7552	20.5149	2.31824	60.0029	79.3637	Mlh3
ENSMUSG00000021254	20.7308	27.8042	45.3036	0	22.6098	4.40909	Gpatch2l
ENSMUSG00000021262	5.1827	152.228	52.1419	32.4553	88.6999	23.1477	Evl
ENSMUSG00000021263	0	221.738	63.2541	0	77.395	0	Degs2
ENSMUSG00000021265	44.0529	14.5972	59.835	2.31824	13.0441	15.4318	Slc25a29
ENSMUSG00000021266	36.2789	118.168	85.4785	248.052	98.2656	22.0455	Wars
ENSMUSG00000021270	31.0962	48.6573	0	46.3648	67.8293	155.421	Hsp90aa1
ENSMUSG00000021275	177.507	77.1566	101.719	146.049	96.5264	39.6818	Tecpr2
ENSMUSG00000021276	0	0	0	69.5472	8.69607	0	Cinp
ENSMUSG00000021278	3.88702	1.39021	32.4818	0	10.4353	29.7614	Amn
ENSMUSG00000021279	31.0962	37.5356	113.686	0	32.1755	51.8068	Cdc42bpb
ENSMUSG00000021285	31.0962	110.522	34.1914	54.4786	69.5686	121.25	Ppp1r13b
ENSMUSG00000021286	18.1394	0	20.5149	0	11.3049	0	Zfyve21
ENSMUSG00000021287	36.2789	137.631	90.6073	92.7295	156.529	171.955	Xrcc3
ENSMUSG00000021288	31.0962	54.9132	35.901	54.4786	53.046	65.0341	Klc1
ENSMUSG00000021298	0	2.78042	0	1.15912	26.9578	85.9773	Gpr132
ENSMUSG00000021303	45.3486	168.215	135.911	198.209	144.355	119.046	Gng4
ENSMUSG00000021311	0	36.1454	27.3531	20.8641	20.8706	13.2273	Mtr
ENSMUSG00000021314	91.9929	202.97	133.347	207.482	126.963	26.4546	Amph
ENSMUSG00000021338	0	9.03635	7.69307	0	12.1745	25.3523	Carmil1
ENSMUSG00000021364	247.474	458.769	513.726	127.503	172.182	125.659	Elovl2
ENSMUSG00000021365	0	17.3776	7.69307	0	6.08725	9.92046	Nedd9
ENSMUSG00000021375	33.6875	34.7552	23.934	0	58.2637	1.10227	Kif13a
ENSMUSG00000021381	0	15.2923	15.3861	3.47736	16.5225	8.81819	Barx1
ENSMUSG00000021391	0	0	0	0	38.2627	0	Cenpp
ENSMUSG00000021400	2119.72	1709.96	1094.98	1484.83	882.651	1703.01	Wrnip1
ENSMUSG00000021417	0	4.86573	2.56436	26.6597	11.3049	11.0227	Eci2
ENSMUSG00000021420	0	0	0	84.6157	88.6999	79.3637	Fars2
ENSMUSG00000021428	117.906	20.158	38.4653	92.7295	38.2627	93.6932	Riok1
ENSMUSG00000021448	104.95	120.948	56.4158	190.096	160.008	125.659	Shc3
ENSMUSG00000021458	0	38.9258	40.1749	83.4566	18.2617	104.716	Aopep
ENSMUSG00000021478	0	34.7552	4.27393	0	1.73921	0	Drd1
ENSMUSG00000021482	0	0	107.703	0	186.096	56.2159	Prxl2c
ENSMUSG00000021484	80.3318	221.738	388.073	430.033	665.249	466.262	Lman2
ENSMUSG00000021485	1.29567	34.7552	24.7888	0	74.7862	6.61364	Mxd3
ENSMUSG00000021488	3281.94	2690.05	2422.46	2919.82	2360.98	2932.05	Nsd1
ENSMUSG00000021493	164.551	113.997	294.046	84.6157	166.095	134.477	Pdlim7
ENSMUSG00000021494	15.5481	35.4503	62.3993	59.1151	28.697	15.4318	Ddx41
ENSMUSG00000021495	483.287	509.511	349.607	832.248	638.291	554.443	Fam193b
ENSMUSG00000021504	33.6875	4.86573	0	0	0	0	B4galt7
ENSMUSG00000021538	106.245	31.9748	310.287	457.852	766.993	1873.86	Il9
ENSMUSG00000021545	0	39.6209	0	33.6145	0	4.40909	NA
ENSMUSG00000021552	1014.51	1110.78	1083.87	970.183	913.087	879.614	Gkap1
ENSMUSG00000021555	1891.68	1239.37	1771.12	1126.66	911.348	1568.53	Naa35
ENSMUSG00000021556	75.1491	82.0223	111.122	39.4101	41.7411	72.75	Golm1
ENSMUSG00000021557	353.719	315.577	353.881	224.869	250.447	296.512	Agtpbp1
ENSMUSG00000021559	2814.21	2283.42	1936.09	3018.35	1947.92	1494.68	Dapk1
ENSMUSG00000021572	576.575	495.609	529.967	603.901	466.109	491.614	Cep72
ENSMUSG00000021573	494.948	396.904	406.023	544.786	327.842	418.864	Tppp
ENSMUSG00000021575	36.2789	11.8168	17.9505	1.15912	93.0479	12.125	Ahrr
ENSMUSG00000021577	207.308	68.1202	199.165	283.984	48.698	83.7728	Sdha
ENSMUSG00000021578	0	97.3146	58.1254	273.552	97.396	114.636	Ccdc127
ENSMUSG00000021579	0	98.0097	58.9802	278.189	74.7862	112.432	Lrrc14b
ENSMUSG00000021583	36.2789	14.5972	29.0627	1.15912	44.35	62.8296	Erap1
ENSMUSG00000021589	268.205	183.507	104.284	62.5924	209.575	147.705	Rhobtb3
ENSMUSG00000021611	167.142	231.47	76.0759	0	117.397	116.841	Tert
ENSMUSG00000021612	247.474	211.312	206.858	0	123.484	134.477	Slc6a18
ENSMUSG00000021635	195.647	190.459	98.3003	230.665	889.608	152.114	Rad17
ENSMUSG00000021638	58.3054	47.9622	47.0132	122.867	74.7862	98.1023	Ocln
ENSMUSG00000021639	0	45.1818	30.7723	229.506	91.3087	198.409	Gtf2h2
ENSMUSG00000021643	0	17.3776	12.8218	0	3.47843	9.92046	Serf1
ENSMUSG00000021646	84.2188	157.789	206.003	173.868	127.832	221.557	Mccc2
ENSMUSG00000021668	193.056	110.522	68.3828	92.7295	152.181	216.046	Polk
ENSMUSG00000021675	73.8534	36.1454	57.2706	59.1151	30.4362	63.9319	F2rl2
ENSMUSG00000021676	22.0265	0	16.2409	0	28.697	0	Iqgap2
ENSMUSG00000021678	0	18.0727	17.0957	0	0	40.7841	F2rl1
ENSMUSG00000021679	57.0097	6.25594	19.6601	0	10.4353	0	S100z
ENSMUSG00000021694	31.0962	12.5119	0	0	0	0	Ercc8
ENSMUSG00000021707	0	59.0838	142.749	0	51.3068	33.0682	Dhfr
ENSMUSG00000021708	24.6178	0	14.5314	0	0	0	Rasgrf2
ENSMUSG00000021710	226.743	278.737	106.848	267.757	193.053	238.091	Nln
ENSMUSG00000021749	1009.33	538.706	570.142	965.546	873.955	665.773	Fam3d
ENSMUSG00000021759	38.8702	4.17062	0	1.15912	3.47843	0	Plpp1
ENSMUSG00000021764	0	0	9.40264	9.27295	39.1323	0	Ndufs4
ENSMUSG00000021768	0	14.5972	0	22.0233	7.82646	31.9659	Dusp13
ENSMUSG00000021770	2706.66	2517.67	2680.61	3144.69	2861.88	2730.33	Samd8
ENSMUSG00000021795	123.089	133.46	170.957	83.4566	130.441	197.307	Sftpd
ENSMUSG00000021798	0	20.8531	0	0	8.69607	44.0909	Ldb3
ENSMUSG00000021799	316.145	279.432	282.934	299.053	253.056	333.989	Opn4
ENSMUSG00000021807	119.202	254.408	211.132	89.2522	127.832	196.205	Rtraf
ENSMUSG00000021809	156.777	140.411	115.396	136.776	109.57	79.3637	Nudt13
ENSMUSG00000021810	2924.34	1900.41	2023.28	2501.38	1528.77	1642.39	Ecd
ENSMUSG00000021814	23.3221	43.0965	35.901	68.388	39.1323	58.4205	Anxa7
ENSMUSG00000021819	3.88702	58.3887	1.70957	1.15912	0.869607	5.51137	Zswim8
ENSMUSG00000021820	0	3.47552	17.0957	77.661	15.6529	17.6364	Camk2g
ENSMUSG00000021823	129.567	202.97	264.129	111.275	249.577	197.307	Vcl
ENSMUSG00000021830	261.726	307.236	163.264	238.779	162.616	151.011	Txndc16
ENSMUSG00000021838	106.245	87.5831	106.848	144.89	29.5666	148.807	Samd4
ENSMUSG00000021840	67.3751	27.1091	84.6238	0	53.046	17.6364	Mapk1ip1l
ENSMUSG00000021846	134.75	61.1692	197.455	0	26.9578	80.466	Peli2
ENSMUSG00000021866	31.0962	107.046	109.413	91.5704	81.743	91.4887	Anxa11
ENSMUSG00000021868	310.962	512.292	400.894	499.58	519.155	382.489	Ppif
ENSMUSG00000021879	27.2092	36.8405	16.2409	47.5239	29.5666	11.0227	Dnah12
ENSMUSG00000021891	68.6708	39.6209	29.0627	76.5019	75.6558	52.9091	Mettl6
ENSMUSG00000021893	180.099	139.716	174.376	93.8887	203.488	153.216	Capn7
ENSMUSG00000021900	44.0529	26.414	11.967	1.15912	19.1314	17.6364	Btd
ENSMUSG00000021901	0	25.0237	0	0	24.349	12.125	Bap1
ENSMUSG00000021903	24.6178	0	0	0	0	28.6591	Galnt15
ENSMUSG00000021904	0	5.56083	0	0	7.82646	40.7841	Sema3g
ENSMUSG00000021918	69.9664	16.6825	0	39.4101	37.3931	33.0682	Nek4
ENSMUSG00000021919	649.133	860.539	598.35	690.835	799.169	680.103	Chat
ENSMUSG00000021929	548.07	501.865	406.878	701.267	174.791	488.307	Kpna3
ENSMUSG00000021933	40.1659	82.0223	33.3366	41.7283	45.2196	52.9091	Gucy1b2
ENSMUSG00000021938	31.0962	26.414	20.5149	115.912	38.2627	119.046	Pspc1
ENSMUSG00000021939	90.6972	0	0	0	0	0	Ctsb
ENSMUSG00000021940	0	3.47552	0	0	113.049	73.8523	Ptpn20
ENSMUSG00000021947	607.671	330.174	336.785	533.195	610.464	494.921	Cryl1
ENSMUSG00000021951	49.2356	106.351	36.7558	71.8654	81.743	85.9773	Eef1akmt1
ENSMUSG00000021952	355.015	347.552	336.785	176.186	321.755	310.841	Xpo4
ENSMUSG00000021959	422.39	311.407	246.178	102.002	198.27	200.614	Lats2
ENSMUSG00000021972	0	22.2433	17.0957	10.4321	36.5235	50.7046	Hmbox1
ENSMUSG00000021983	106.245	148.057	109.413	33.6145	80.0038	77.1591	Atp8a2
ENSMUSG00000021997	84.2188	88.9733	0	169.231	54.7852	97.0001	Lrrc63
ENSMUSG00000022012	4095.63	1837.86	1711.28	2337.94	2013.14	1195.97	Enox1
ENSMUSG00000022015	37.5746	22.2433	0	60.2742	7.82646	14.3296	Tnfsf11
ENSMUSG00000022020	1544.44	1674.51	1492.46	839.202	966.133	1284.15	Naa16
ENSMUSG00000022032	79.0361	77.8517	44.4488	357.009	326.103	244.705	Scara5
ENSMUSG00000022037	97.1756	272.481	231.647	224.869	113.919	145.5	Clu
ENSMUSG00000022039	261.726	187.678	147.878	39.4101	240.881	143.296	Adam2
ENSMUSG00000022066	0	11.8168	15.3861	0	8.69607	7.71591	Entpd4b
ENSMUSG00000022070	0	18.0727	28.2079	0	53.046	16.5341	Bora
ENSMUSG00000022091	41.4616	102.18	23.0792	128.662	85.2215	128.966	Sorbs3
ENSMUSG00000022092	28.5048	0	1.70957	0	48.698	42.9887	Ppp3cc
ENSMUSG00000022094	156.777	314.882	388.927	382.509	332.19	251.318	Slc39a14
ENSMUSG00000022096	0	0	34.1914	40.5692	10.4353	0	Hr
ENSMUSG00000022105	28.5048	86.888	76.0759	85.7748	42.6107	34.1705	Rb1
ENSMUSG00000022120	34.9832	30.5846	49.5776	41.7283	19.1314	18.7386	Obi1
ENSMUSG00000022124	0	18.0727	35.901	0	0	0	Fbxl3
ENSMUSG00000022125	57.0097	21.5482	65.8185	8.11383	0	52.9091	Cln5
ENSMUSG00000022141	46.6443	134.85	65.8185	0	20.8706	83.7728	Nipbl
ENSMUSG00000022142	1.29567	79.2419	31.6271	22.0233	68.6989	108.023	Nup155
ENSMUSG00000022146	0	4.17062	0	31.2962	29.5666	0	Osmr
ENSMUSG00000022148	19.4351	21.5482	10.2574	0	25.2186	20.9432	Fyb
ENSMUSG00000022150	27.2092	9.03635	72.6568	0	179.139	445.318	Dab2
ENSMUSG00000022151	60.8967	40.316	39.3201	0	9.56568	4.40909	Ttc33
ENSMUSG00000022174	18.1394	7.64615	21.3696	25.5006	0.869607	24.25	Dad1
ENSMUSG00000022177	0	0	0	0	31.3058	74.9546	Haus4
ENSMUSG00000022185	0	0	0	0	3.47843	36.375	Acin1
ENSMUSG00000022191	1.29567	114.692	0	0	140.876	42.9887	Drosha
ENSMUSG00000022195	327.806	371.881	258.145	220.233	193.922	7.71591	6030458C11Rik
ENSMUSG00000022197	0	32.6699	0.854785	0	11.3049	7.71591	Pdzd2
ENSMUSG00000022200	1622.18	2052.64	1473.65	1161.44	1502.68	1289.66	Golph3
ENSMUSG00000022201	728.169	503.95	599.205	1093.05	666.119	947.955	Zfr
ENSMUSG00000022205	19157.8	11142.5	12440.5	13344.9	8058.65	8423.57	Sub1
ENSMUSG00000022209	16.8438	20.8531	18.8053	12.7503	14.7833	36.375	Dhrs2
ENSMUSG00000022210	99.7669	70.9006	132.492	37.0918	47.8284	173.057	Dhrs4
ENSMUSG00000022211	621.924	455.293	724.003	820.656	475.675	751.75	Carmil3
ENSMUSG00000022212	1206.27	788.248	599.205	755.746	827.866	1055.98	Cpne6
ENSMUSG00000022218	1227	836.905	552.191	689.676	590.463	205.023	Tgm1
ENSMUSG00000022220	10.3654	22.9384	10.2574	16.2277	8.69607	18.7386	Adcy4
ENSMUSG00000022227	44.0529	5.56083	26.4983	31.2962	4.34803	0	Mcpt1
ENSMUSG00000022229	0	0.695104	2.56436	19.705	15.6529	8.81819	Atp12a
ENSMUSG00000022231	0	0	0	0	14.7833	31.9659	Sema5a
ENSMUSG00000022234	6793.22	7521.72	6375.84	12177.7	9778.73	9697.8	Cct5
ENSMUSG00000022235	0	0	0	0	26.0882	19.8409	Cmbl
ENSMUSG00000022236	0	24.3286	12.8218	0	21.7402	17.6364	Ropn1l
ENSMUSG00000022237	3.88702	2.08531	0	0	214.793	24.25	Ankrd33b
ENSMUSG00000022240	1.29567	20.8531	191.472	25.5006	53.9156	16.5341	Ctnnd2
ENSMUSG00000022241	1322.88	1128.85	847.947	579.56	1380.94	591.921	Tars
ENSMUSG00000022244	40.1659	104.961	142.749	76.5019	78.2646	162.034	Amacr
ENSMUSG00000022246	0	14.5972	219.68	150.686	505.242	331.784	Rai14
ENSMUSG00000022247	1229.6	934.22	767.597	2110.76	1634.86	1405.4	Brix1
ENSMUSG00000022248	209.899	354.503	219.68	234.142	470.457	304.227	Rad1
ENSMUSG00000022253	72.5578	92.4488	364.993	350.054	277.405	361.546	Nadk2
ENSMUSG00000022255	606.376	982.877	1019.76	1562.49	909.609	1364.61	Mtdh
ENSMUSG00000022257	0	125.119	0	297.894	1397.46	208.33	Laptm4b
ENSMUSG00000022261	36.2789	55.6083	207.713	265.438	1969.66	633.807	Sdc2
ENSMUSG00000022263	24.6178	5.56083	0	0	51.3068	65.0341	Trio
ENSMUSG00000022265	57.0097	209.921	453.036	654.902	1907.92	662.466	Ank
ENSMUSG00000022270	1.29567	57.6936	326.528	192.414	320.885	197.307	Retreg1
ENSMUSG00000022272	0	0	0.854785	9.27295	84.3519	0	Myo10
ENSMUSG00000022280	695.777	325.309	377.815	528.558	333.929	659.159	Rnf19a
ENSMUSG00000022283	3585.13	3139.79	4860.31	2419.08	3870.62	2649.87	Pabpc1
ENSMUSG00000022285	9621.68	12143.5	10261.7	10739.2	10299.6	8711.27	Ywhaz
ENSMUSG00000022292	194.351	132.07	88.8977	119.389	55.6548	90.3864	Rrm2b
ENSMUSG00000022295	1675.31	1248.41	1405.27	1971.66	1300.93	1954.33	Atp6v1c1
ENSMUSG00000022313	0	11.8168	0	0	15.6529	22.0455	Utp23
ENSMUSG00000022323	436.642	266.92	241.05	419.601	560.896	225.966	Rida
ENSMUSG00000022324	125.68	76.4615	163.264	0	773.95	380.284	Matn2
ENSMUSG00000022325	0	44.4867	63.2541	0	0.869607	0	Pop1
ENSMUSG00000022329	331.693	243.286	171.812	0	313.058	358.239	Stk3
ENSMUSG00000022330	69.9664	36.8405	55.5611	161.118	320.015	176.364	Osr2
ENSMUSG00000022340	53.1227	127.204	113.686	126.344	74.7862	208.33	Sybu
ENSMUSG00000022353	123.089	66.0349	92.3168	26.6597	44.35	65.0341	Mtss1
ENSMUSG00000022358	139.933	137.631	32.4818	57.956	46.9588	85.9773	Fbxo32
ENSMUSG00000022360	0	9.73146	18.8053	0	13.9137	14.3296	Atad2
ENSMUSG00000022361	0	11.8168	17.0957	0	18.2617	18.7386	Zhx1
ENSMUSG00000022364	27.2092	12.5119	42.7393	16.2277	10.4353	11.0227	Tbc1d31
ENSMUSG00000022371	0	7.64615	5.9835	0	34.7843	7.71591	Col14a1
ENSMUSG00000022377	36.2789	19.4629	36.7558	0	3.47843	23.1477	Asap1
ENSMUSG00000022388	506.609	326.004	456.455	331.508	500.024	527.989	Ttll8
ENSMUSG00000022389	1267.17	577.632	659.894	875.135	966.133	504.841	Tef
ENSMUSG00000022390	155.481	81.3272	148.733	33.6145	45.2196	187.386	Zc3h7b
ENSMUSG00000022391	0	13.9021	17.0957	0	6.95686	11.0227	Rangap1
ENSMUSG00000022401	239.7	243.286	249.597	384.828	286.101	214.943	Xpnpep3
ENSMUSG00000022408	10.3654	18.7678	14.5314	0	6.08725	5.51137	Fam83f
ENSMUSG00000022412	1.29567	0	29.0627	0	0	27.5568	Mief1
ENSMUSG00000022415	59.601	122.338	143.604	20.8641	59.1333	51.8068	Syngr1
ENSMUSG00000022416	1793.21	3378.9	3110.56	3767.14	2117.49	5128.88	Cacna1i
ENSMUSG00000022419	0	0.695104	5.9835	0	26.9578	11.0227	Deptor
ENSMUSG00000022421	2270.02	2133.97	1697.6	2160.6	2472.29	1429.65	Nptxr
ENSMUSG00000022425	5.1827	0	5.9835	35.9327	36.5235	30.8637	Enpp2
ENSMUSG00000022428	23.3221	18.7678	4.27393	44.0465	0	0	Cby1
ENSMUSG00000022432	9.06972	141.801	231.647	265.438	319.146	466.262	Smc1b
ENSMUSG00000022433	0	26.414	3.41914	61.4333	43.4803	38.5796	Csnk1e
ENSMUSG00000022434	450.895	536.62	908.637	440.465	467.849	1019.6	Fam118a
ENSMUSG00000022438	1062.45	827.869	529.967	576.082	846.997	502.637	Parvb
ENSMUSG00000022439	189.168	150.838	100.01	125.185	150.442	122.352	Parvg
ENSMUSG00000022440	29.8005	15.2923	0.854785	12.7503	4.34803	9.92046	C1qtnf6
ENSMUSG00000022442	98.4713	317.663	558.175	100.843	470.457	806.864	Ttll1
ENSMUSG00000022450	112.724	66.0349	32.4818	83.4566	135.659	60.625	Ndufa6
ENSMUSG00000022453	235.813	41.7062	0	0	20.8706	7.71591	Naga
ENSMUSG00000022456	585.645	505.341	516.29	395.26	489.589	613.966	Septin3
ENSMUSG00000022462	299.301	522.023	521.419	156.481	426.107	339.5	Slc38a2
ENSMUSG00000022471	1628.66	1080.89	958.215	1162.6	1518.33	1719.55	Xrcc6
ENSMUSG00000022472	374.45	283.602	269.257	286.302	494.806	462.955	Desi1
ENSMUSG00000022475	150.298	102.875	166.683	151.845	81.743	171.955	Hdac7
ENSMUSG00000022479	1.29567	8.34125	35.0462	0	20.8706	2.20455	Vdr
ENSMUSG00000022487	0	0	4.27393	9.27295	13.9137	24.25	Gtsf1
ENSMUSG00000022491	428.868	499.78	293.191	185.459	342.625	369.262	Glycam1
ENSMUSG00000022500	288.935	389.258	280.37	144.89	203.488	251.318	Litaf
ENSMUSG00000022507	493.652	298.2	308.578	654.902	620.03	391.307	1810013L24Rik
ENSMUSG00000022515	646.542	679.117	818.03	737.2	1039.18	1321.63	Anks3
ENSMUSG00000022517	0	28.4993	6.83828	0	8.69607	1.10227	Mgrn1
ENSMUSG00000022518	244.882	335.735	259.855	246.892	366.974	170.852	4930562C15Rik
ENSMUSG00000022521	835.71	1147.62	963.343	615.492	821.779	1222.42	Crebbp
ENSMUSG00000022526	1.29567	12.5119	0	0	14.7833	37.4773	Zfp251
ENSMUSG00000022533	0	24.3286	0.854785	22.0233	7.82646	0	Atp13a3
ENSMUSG00000022537	0	36.1454	23.934	129.821	33.9147	74.9546	Tmem44
ENSMUSG00000022538	0	47.9622	3.41914	6.95472	2.60882	15.4318	Lsg1
ENSMUSG00000022544	40.1659	89.6684	106.848	100.843	62.6117	103.614	Eef2kmt
ENSMUSG00000022548	0	9.03635	61.5446	0	67.8293	28.6591	Apod
ENSMUSG00000022550	25.9135	47.9622	173.521	33.6145	59.1333	39.6818	Adck5
ENSMUSG00000022551	3.88702	15.2923	16.2409	0	6.08725	0	Cyc1
ENSMUSG00000022552	107.541	239.811	212.842	338.463	233.924	220.455	Sharpin
ENSMUSG00000022557	91.9929	61.8643	95.736	110.116	47.8284	48.5	Bop1
ENSMUSG00000022558	1176.47	1086.45	1378.77	851.953	946.132	759.466	Mroh1
ENSMUSG00000022559	0	10.4266	17.0957	18.5459	12.1745	0	Fbxl6
ENSMUSG00000022560	0	22.2433	70.0924	45.2057	32.1755	16.5341	Slc52a2
ENSMUSG00000022562	182.69	280.127	153.007	177.345	251.316	194	Oplah
ENSMUSG00000022565	3427.06	3593.69	3567.02	4187.9	3661.91	4843.39	Plec
ENSMUSG00000022568	211.195	141.801	138.475	206.323	171.313	147.705	Scrib
ENSMUSG00000022584	72.5578	5.56083	105.993	178.504	373.061	76.0569	Ly6c2
ENSMUSG00000022589	14.2524	15.2923	7.69307	40.5692	29.5666	14.3296	Cyp11b2
ENSMUSG00000022601	1900.75	2086.01	1118.91	849.634	1020.92	1956.54	Zbtb11
ENSMUSG00000022607	812.388	576.936	458.165	834.566	750.471	795.841	Ptk2
ENSMUSG00000022615	36.2789	11.8168	36.7558	4.63648	3.47843	0	Tymp
ENSMUSG00000022620	576.575	453.208	376.96	649.107	440.891	450.83	Arsa
ENSMUSG00000022621	33.6875	41.7062	28.2079	149.526	194.792	102.511	Rabl2
ENSMUSG00000022623	180.099	228.689	246.178	281.666	133.05	304.227	Shank3
ENSMUSG00000022635	325.214	230.775	151.297	384.828	280.883	174.159	Zcrb1
ENSMUSG00000022636	0	25.7189	8.54785	39.4101	53.9156	35.2727	Alcam
ENSMUSG00000022641	136.046	90.3635	117.106	63.7516	55.6548	48.5	Bbx
ENSMUSG00000022665	60.8967	65.3398	0.854785	0	0	40.7841	Ccdc80
ENSMUSG00000022672	500.13	813.272	453.891	77.661	816.561	347.216	Prkdc
ENSMUSG00000022680	533.818	618.643	700.924	762.7	571.332	917.091	Pdxdc1
ENSMUSG00000022681	142.524	51.4377	110.267	76.5019	83.4823	67.2387	Ntan1
ENSMUSG00000022682	180.099	132.765	171.812	205.164	186.965	135.58	Rrn3
ENSMUSG00000022687	0	20.158	38.4653	60.2742	24.349	36.375	Boc
ENSMUSG00000022696	388.702	606.826	593.221	374.396	687.859	821.194	Sidt1
ENSMUSG00000022698	10.3654	18.0727	0	0	0	44.0909	Naa50
ENSMUSG00000022705	22.0265	0	18.8053	0	0	0	Drd3
ENSMUSG00000022708	5.1827	16.6825	35.0462	0	32.1755	27.5568	Zbtb20
ENSMUSG00000022718	97.1756	178.642	123.089	89.2522	88.6999	119.046	Dgcr8
ENSMUSG00000022721	355.015	204.361	150.442	434.67	300.014	477.284	Trmt2a
ENSMUSG00000022742	540.296	789.638	557.32	272.393	323.494	337.296	Cpox
ENSMUSG00000022748	20.7308	72.2908	76.0759	75.3428	124.354	143.296	Cmss1
ENSMUSG00000022756	0	23.6335	48.7228	0	2.60882	0	Slc7a4
ENSMUSG00000022758	27.2092	34.0601	35.901	6.95472	20.001	36.375	P2rx6
ENSMUSG00000022759	49.2356	48.6573	41.0297	13.9094	23.4794	9.92046	Lrrc74b
ENSMUSG00000022760	5.1827	22.9384	16.2409	0	6.95686	3.30682	Thap7
ENSMUSG00000022761	0	0.695104	0	60.2742	0	6.61364	Lztr1
ENSMUSG00000022763	104.95	148.057	35.0462	0	32.1755	13.2273	Aifm3
ENSMUSG00000022766	2878.99	2763.04	2562.65	3102.96	2094.01	2064.56	Serpind1
ENSMUSG00000022770	15.5481	5.56083	5.9835	9.27295	20.8706	17.6364	Dlg1
ENSMUSG00000022771	0	111.912	120.525	26.6597	248.708	89.2841	Ppil2
ENSMUSG00000022772	114.019	14.5972	6.83828	9.27295	35.6539	16.5341	Senp5
ENSMUSG00000022773	125.68	228.689	158.135	86.9339	154.79	210.534	Ypel1
ENSMUSG00000022774	6.47837	31.2797	0	0	8.69607	0	Ncbp2
ENSMUSG00000022781	41.4616	5.56083	0	10.4321	24.349	13.2273	Pak2
ENSMUSG00000022788	136.046	157.094	136.766	296.735	240.012	202.818	Fgd4
ENSMUSG00000022791	79.0361	70.2055	28.2079	69.5472	58.2637	132.273	Tnk2
ENSMUSG00000022793	120.498	173.081	153.007	258.484	162.616	257.932	B4galt4
ENSMUSG00000022797	55.714	59.0838	69.2376	125.185	5.21764	29.7614	Tfrc
ENSMUSG00000022799	628.402	549.132	650.492	715.177	644.379	637.114	Arhgap31
ENSMUSG00000022801	0	13.207	0	0	20.001	25.3523	Lrch3
ENSMUSG00000022802	6.47837	15.9874	35.901	0	7.82646	26.4546	Lmln
ENSMUSG00000022807	2494.17	1228.94	1124.04	1875.45	1660.08	787.023	Osbpl11
ENSMUSG00000022811	0	10.4266	7.69307	13.9094	5.21764	33.0682	Zfp148
ENSMUSG00000022816	2460.49	1140.67	943.683	1911.39	1417.46	1104.48	Fstl1
ENSMUSG00000022817	41.4616	26.414	45.3036	28.978	6.95686	0	Itgb5
ENSMUSG00000022818	85.5145	16.6825	170.102	0	46.0892	4.40909	Cyp2ab1
ENSMUSG00000022822	1.29567	11.8168	72.6568	34.7736	36.5235	0	Abcc5
ENSMUSG00000022829	314.849	393.429	330.802	307.167	214.793	343.909	Stxbp5l
ENSMUSG00000022838	16.8438	81.3272	66.6733	71.8654	149.572	153.216	Eaf2
ENSMUSG00000022840	53.1227	0	5.9835	0	13.0441	0	Adcy5
ENSMUSG00000022841	0	4.86573	0	0	13.0441	25.3523	Ap2m1
ENSMUSG00000022843	294.118	338.516	313.706	352.372	371.322	335.091	Clcn2
ENSMUSG00000022847	1873.55	2275.77	2028.41	1924.14	2317.5	2831.74	Thpo
ENSMUSG00000022853	18.1394	71.5957	15.3861	15.0686	18.2617	22.0455	Ehhadh
ENSMUSG00000022858	33.6875	0	0	77.661	90.4391	55.1137	Tra2b
ENSMUSG00000022861	36.2789	10.4266	94.0264	52.1604	117.397	66.1364	Dgkg
ENSMUSG00000022864	326.51	242.591	163.264	361.645	153.92	282.182	D16Ertd472e
ENSMUSG00000022885	303.188	275.956	138.475	256.165	211.314	199.511	St6gal1
ENSMUSG00000022898	3.88702	0.695104	50.4323	0	0	0	Vps26c
ENSMUSG00000022899	44.0529	51.4377	46.1584	89.2522	132.18	153.216	Slc15a2
ENSMUSG00000022905	274.683	102.875	155.571	98.5251	118.267	180.773	Kpna1
ENSMUSG00000022912	28.5048	29.8895	34.1914	22.0233	27.8274	22.0455	Pros1
ENSMUSG00000022935	25.9135	17.3776	6.83828	0	12.1745	48.5	Grik1
ENSMUSG00000022945	0	0.695104	37.6106	0	19.1314	68.3409	Chaf1b
ENSMUSG00000022946	0	50.0475	11.967	133.299	26.0882	16.5341	Dop1b
ENSMUSG00000022952	159.368	131.375	225.663	34.7736	89.5695	169.75	Runx1
ENSMUSG00000022956	37.5746	39.6209	93.1716	51.0012	37.3931	42.9887	Atp5o
ENSMUSG00000022957	2509.72	2512.11	2386.56	2377.35	2340.98	1806.63	Itsn1
ENSMUSG00000022960	31.0962	6.95104	0.854785	1.15912	11.3049	7.71591	Donson
ENSMUSG00000022961	25.9135	18.7678	29.0627	0	42.6107	55.1137	Son
ENSMUSG00000022962	1050.79	1448.6	1742.05	999.161	913.957	1219.11	Gart
ENSMUSG00000022964	231.926	367.71	715.455	388.305	377.409	582	Tmem50b
ENSMUSG00000022996	81.6275	0	0	0	1.73921	6.61364	Wnt10b
ENSMUSG00000022999	1968.13	1741.93	769.307	2508.33	1536.6	1334.85	Lmbr1l
ENSMUSG00000023007	0	24.3286	35.901	0	68.6989	38.5796	Prpf40b
ENSMUSG00000023009	196.943	107.741	273.531	164.595	189.574	299.818	Nckap5l
ENSMUSG00000023011	246.178	257.884	323.109	257.324	199.14	219.352	Faim2
ENSMUSG00000023019	40.1659	136.936	141.04	149.526	183.487	136.682	Gpd1
ENSMUSG00000023020	134.75	347.552	360.719	384.828	432.195	236.989	Cox14
ENSMUSG00000023021	95.8799	205.056	199.165	210.96	246.968	125.659	Cers5
ENSMUSG00000023022	295.414	291.944	201.729	374.396	432.195	411.148	Lima1
ENSMUSG00000023026	9.06972	71.5957	38.4653	24.3415	18.2617	22.0455	Dip2b
ENSMUSG00000023027	6.47837	15.9874	0	3.47736	7.82646	7.71591	Atf1
ENSMUSG00000023031	14.2524	46.572	63.2541	31.2962	16.5225	20.9432	Cela1
ENSMUSG00000023032	401.659	232.165	229.937	318.758	104.353	249.114	Slc4a8
ENSMUSG00000023044	605.08	463.634	715.455	886.726	960.046	740.728	Csad
ENSMUSG00000023050	0	40.316	0	10.4321	26.9578	0	Map3k12
ENSMUSG00000023051	0	66.73	17.0957	10.4321	61.7421	0	Tarbp2
ENSMUSG00000023052	44.0529	4.17062	35.901	3.47736	3.47843	0	Npff
ENSMUSG00000023055	0	1.39021	39.3201	0	5.21764	0	Calcoco1
ENSMUSG00000023066	53.1227	50.7426	131.637	106.639	0.869607	8.81819	Rttn
ENSMUSG00000023072	0	2.08531	0	0	11.3049	27.5568	Cep89
ENSMUSG00000023079	0	0	0	0	29.5666	44.0909	Gtf2ird1
ENSMUSG00000023089	1180.36	676.336	720.584	1348.06	1014.83	798.046	Ndufa5
ENSMUSG00000023104	1766	2867.3	2160.04	1877.77	2720.13	2593.65	Rfc2
ENSMUSG00000023106	238.404	174.471	277.805	217.914	153.051	174.159	Denr
ENSMUSG00000023110	0	0	0	0	1.73921	50.7046	Prmt5
ENSMUSG00000023143	529.931	565.12	283.789	243.415	406.106	498.228	Nagpa
ENSMUSG00000023153	2735.17	2764.43	3260.15	3385.79	2625.34	3142.58	Tmem52
ENSMUSG00000023175	31.0962	85.4978	11.967	0	88.6999	49.6023	Bsg
ENSMUSG00000023191	371.859	581.802	532.531	304.848	788.733	594.125	P3h3
ENSMUSG00000023206	34.9832	75.0712	29.9175	90.4113	115.658	104.716	Il15ra
ENSMUSG00000023224	0	18.7678	25.6436	0	43.4803	12.125	Serping1
ENSMUSG00000023249	1.29567	0	0	41.7283	5.21764	0	Parp3
ENSMUSG00000023259	60.8967	11.1217	29.0627	0	41.7411	26.4546	Slc26a6
ENSMUSG00000023272	7.77405	3.47552	13.6766	12.7503	20.8706	4.40909	Creld2
ENSMUSG00000023274	0	0	0	0	100.005	50.7046	Cd4
ENSMUSG00000023284	143.82	330.87	272.677	258.484	274.796	248.012	Zfp605
ENSMUSG00000023286	5830.54	4146.3	4488.48	4433.63	2580.12	2571.6	Ube2j2
ENSMUSG00000023345	15.5481	9.73146	10.2574	13.9094	8.69607	0	Poc1a
ENSMUSG00000023348	0	14.5972	52.1419	126.344	145.224	80.466	Trip6
ENSMUSG00000023353	373.154	373.966	348.752	337.304	243.49	360.443	Agap3
ENSMUSG00000023387	73.8534	46.572	0	139.094	51.3068	88.1819	Kcnk16
ENSMUSG00000023439	7605.61	6968.42	10280.5	11227.2	11384.9	9550.1	Gnb3
ENSMUSG00000023467	783.883	1049.61	683.828	887.885	270.448	631.603	Tulp2
ENSMUSG00000023484	449.599	166.825	170.102	471.762	633.943	548.932	Prph
ENSMUSG00000023505	6.47837	73.681	88.0429	144.89	251.316	224.864	Cdca3
ENSMUSG00000023764	0	65.3398	35.901	0	27.8274	0	Sfi1
ENSMUSG00000023800	28.5048	22.2433	53.8515	0	49.5676	9.92046	Tiam2
ENSMUSG00000023805	0	0.695104	11.967	0	47.8284	11.0227	Synj2
ENSMUSG00000023826	0	11.1217	8.54785	44.0465	14.7833	13.2273	Prkn
ENSMUSG00000023828	40.1659	0	1.70957	0	29.5666	2.20455	Slc22a3
ENSMUSG00000023830	3826.13	4504.97	4056.81	5296.02	6801.2	3152.5	Igf2r
ENSMUSG00000023902	3077.23	1779.47	2172.86	2660.18	2336.63	1872.76	Zscan10
ENSMUSG00000023927	11.6611	15.2923	30.7723	1.15912	0.869607	18.7386	Satb1
ENSMUSG00000023935	0	6.25594	16.2409	0	6.95686	52.9091	Spats1
ENSMUSG00000023951	10.3654	4.17062	18.8053	0	13.0441	0	Vegfa
ENSMUSG00000023953	19.4351	4.17062	0	15.0686	92.1783	11.0227	Polh
ENSMUSG00000023971	0	1.39021	29.9175	0	7.82646	0	Rrp36
ENSMUSG00000023999	99.7669	152.228	156.426	135.617	101.744	132.273	Kif6
ENSMUSG00000024002	448.303	551.218	374.396	79.9792	280.883	190.693	Brd4
ENSMUSG00000024008	14.2524	0	20.5149	18.5459	66.0901	731.909	Cpne5
ENSMUSG00000024012	77.7405	66.0349	2.56436	0	12.1745	0	Mtch1
ENSMUSG00000024013	37.5746	30.5846	5.9835	16.2277	45.2196	1.10227	Fgd2
ENSMUSG00000024029	7.77405	11.8168	29.0627	0	3.47843	0	Tff3
ENSMUSG00000024030	12.9567	25.0237	46.1584	0	2.60882	0	Abcg1
ENSMUSG00000024033	80.3318	63.2545	23.0792	74.1836	85.2215	14.3296	Rsph1
ENSMUSG00000024036	781.292	396.209	682.974	829.929	366.974	653.648	Slc37a1
ENSMUSG00000024039	28.5048	45.8769	62.3993	108.957	61.7421	48.5	Cbs
ENSMUSG00000024045	247.474	104.266	228.228	127.503	90.4391	209.432	Akap8
ENSMUSG00000024049	99.7669	92.4488	94.8812	6.95472	80.8734	78.2614	Myom1
ENSMUSG00000024052	47.94	0	0	0	0	0	Lpin2
ENSMUSG00000024054	229.334	340.601	287.208	455.534	396.541	288.796	Smchd1
ENSMUSG00000024066	231.926	331.565	341.059	450.897	630.465	261.239	Xdh
ENSMUSG00000024068	12.9567	13.9021	2.56436	10.4321	6.95686	0	Spast
ENSMUSG00000024072	20.7308	22.9384	3.41914	16.2277	32.1755	19.8409	Yipf4
ENSMUSG00000024073	18.1394	20.158	5.9835	25.5006	21.7402	13.2273	Birc6
ENSMUSG00000024074	0	22.2433	76.0759	0	49.5676	42.9887	Crim1
ENSMUSG00000024076	124.385	157.094	112.832	265.438	140.876	133.375	Vit
ENSMUSG00000024077	66.0794	116.777	37.6106	76.5019	51.3068	69.4432	Strn
ENSMUSG00000024091	37.5746	0	0	0	13.9137	0	Vapa
ENSMUSG00000024104	136.046	34.0601	25.6436	38.2509	107.831	314.148	Washc2
ENSMUSG00000024114	81.6275	150.142	112.832	195.891	225.228	200.614	Prss41
ENSMUSG00000024116	27.2092	71.5957	162.409	23.1824	51.3068	78.2614	Prss21
ENSMUSG00000024118	1609.23	869.575	875.3	1197.37	1096.57	685.614	Tedc2
ENSMUSG00000024120	174.916	77.8517	208.568	37.0918	124.354	234.784	Lrpprc
ENSMUSG00000024128	1892.98	1502.82	2057.47	2394.74	2572.3	3067.63	Sbp
ENSMUSG00000024130	55.714	117.473	306.868	135.617	325.233	115.739	Abca3
ENSMUSG00000024137	19.4351	1.39021	0	0	19.1314	0	E4f1
ENSMUSG00000024140	0	154.313	69.2376	98.5251	80.0038	19.8409	Epas1
ENSMUSG00000024142	182.69	222.433	32.4818	106.639	240.012	207.227	Mlst8
ENSMUSG00000024143	68.6708	49.3524	17.0957	97.366	39.1323	19.8409	Rhoq
ENSMUSG00000024145	38.8702	38.2307	17.9505	75.3428	37.3931	29.7614	Pigf
ENSMUSG00000024151	27.2092	163.349	130.782	13.9094	353.06	73.8523	Msh2
ENSMUSG00000024160	12.9567	111.217	74.3663	99.6843	114.788	9.92046	Spsb3
ENSMUSG00000024163	159.368	116.777	212.842	164.595	157.399	128.966	Mapk8ip3
ENSMUSG00000024165	59.601	95.2293	66.6733	99.6843	95.6568	106.921	Jpt2
ENSMUSG00000024169	3787.26	2920.83	3150.74	2562.81	2250.54	2437.13	Ift140
ENSMUSG00000024174	221.56	237.726	270.112	207.482	153.92	197.307	Pot1b
ENSMUSG00000024176	59.601	93.8391	35.901	153.004	66.9597	152.114	Sox8
ENSMUSG00000024184	85.5145	0	0	0	0	0	Pdia2
ENSMUSG00000024188	0	0.695104	60.6898	0	0	0	Luc7l
ENSMUSG00000024190	66.0794	22.2433	129.073	15.0686	20.8706	13.2273	Dusp1
ENSMUSG00000024197	41.4616	39.6209	83.769	18.5459	44.35	25.3523	Plin3
ENSMUSG00000024201	304.484	444.172	322.254	336.145	447.848	415.557	Kdm4b
ENSMUSG00000024206	447.008	570.68	460.729	431.192	224.359	794.739	Rfx2
ENSMUSG00000024208	24.6178	0	17.9505	0	0	22.0455	Uqcc2
ENSMUSG00000024209	238.404	376.746	0	187.777	95.6568	94.7955	Acsbg3
ENSMUSG00000024212	0	27.8042	46.1584	18.5459	36.5235	173.057	Mllt1
ENSMUSG00000024213	1083.18	848.027	745.373	847.316	962.655	789.228	Nudt3
ENSMUSG00000024217	0	22.9384	0	0	0	36.375	Snrpc
ENSMUSG00000024219	94.5842	89.6684	116.251	128.662	131.311	166.443	Anks1
ENSMUSG00000024220	186.577	355.893	671.861	570.287	585.245	261.239	Zfp523
ENSMUSG00000024222	71.2621	123.033	225.663	96.2069	103.483	130.068	Fkbp5
ENSMUSG00000024231	822.753	703.445	647.073	558.695	1027.01	752.853	Cul2
ENSMUSG00000024232	1666.24	663.129	937.7	1328.35	740.905	1167.31	Bambi
ENSMUSG00000024234	593.419	653.398	923.168	754.587	572.201	653.648	Mtpap
ENSMUSG00000024235	1140.19	1086.45	563.304	591.151	806.995	1140.85	Map3k8
ENSMUSG00000024236	279.866	149.447	154.716	1.15912	66.0901	151.011	Svil
ENSMUSG00000024238	261.726	202.275	346.188	348.895	307.841	475.08	Zeb1
ENSMUSG00000024240	108.837	125.814	150.442	76.5019	20.001	185.182	Epc1
ENSMUSG00000024241	1.29567	11.1217	57.2706	0	0	0	Sos1
ENSMUSG00000024251	69.9664	47.9622	29.0627	0	98.2656	62.8296	Thada
ENSMUSG00000024253	1.29567	12.5119	29.9175	38.2509	0.869607	7.71591	Dync2li1
ENSMUSG00000024254	599.897	415.672	821.449	470.602	299.145	691.125	Abcg8
ENSMUSG00000024260	85.5145	231.47	153.007	208.641	122.615	78.2614	Sap130
ENSMUSG00000024273	102.358	118.168	112.832	62.5924	121.745	70.5455	2700062C07Rik
ENSMUSG00000024277	73.8534	3.47552	0	10.4321	4.34803	9.92046	Mapre2
ENSMUSG00000024283	1041.72	1172.64	1551.44	1001.48	850.476	1409.81	Wac
ENSMUSG00000024286	518.27	875.831	594.931	862.385	520.895	853.16	Ccny
ENSMUSG00000024287	636.176	745.152	612.026	383.668	706.121	649.239	Thoc1
ENSMUSG00000024290	927.703	1058.64	1147.12	705.904	537.417	653.648	Rock1
ENSMUSG00000024293	746.309	484.488	662.459	669.971	426.977	653.648	Esco1
ENSMUSG00000024294	0	13.9021	32.4818	0	141.746	65.0341	Mib1
ENSMUSG00000024298	2.59135	7.64615	17.9505	0	9.56568	1.10227	Zfp871
ENSMUSG00000024299	2305.01	2006.77	2346.39	2176.83	1887.92	1706.32	Adamts10
ENSMUSG00000024300	2501.95	1260.22	1386.46	1911.39	1336.59	935.83	Myo1f
ENSMUSG00000024308	523.453	259.969	255.581	243.415	562.636	1471.53	Tapbp
ENSMUSG00000024312	217.673	152.923	215.406	574.923	828.735	2246.43	Wdr46
ENSMUSG00000024319	4599.64	4582.82	3628.56	4364.08	3949.75	3132.66	Vps52
ENSMUSG00000024325	279.866	161.959	97.4455	70.7063	132.18	132.273	Ring1
ENSMUSG00000024330	15905.7	3020.92	11610.6	12734.1	28109.2	110080	Col11a2
ENSMUSG00000024334	1429.13	385.783	1318.93	1628.56	3125.37	14145.5	H2-Oa
ENSMUSG00000024350	559.731	793.114	765.888	981.774	774.82	714.273	Dnajc18
ENSMUSG00000024366	24.6178	24.3286	0	28.978	7.82646	14.3296	Gfra3
ENSMUSG00000024370	69.9664	59.779	74.3663	23.1824	57.3941	91.4887	Cdc23
ENSMUSG00000024371	343.354	215.482	265.838	323.394	400.889	382.489	C2
ENSMUSG00000024382	167.142	107.046	121.38	129.821	44.35	79.3637	Ercc3
ENSMUSG00000024384	68.6708	27.8042	167.538	45.2057	152.181	153.216	Iws1
ENSMUSG00000024388	0	61.1692	69.2376	20.8641	68.6989	72.75	Myo7b
ENSMUSG00000024393	198.238	168.91	128.218	238.779	106.962	124.557	Prrc2a
ENSMUSG00000024395	121.793	111.912	83.769	75.3428	89.5695	113.534	Lims2
ENSMUSG00000024397	325.214	233.555	238.485	217.914	57.3941	201.716	Aif1
ENSMUSG00000024402	68.6708	141.106	45.3036	44.0465	37.3931	13.2273	Lta
ENSMUSG00000024404	57.0097	27.8042	19.6601	0	21.7402	31.9659	Riok3
ENSMUSG00000024421	10.3654	37.5356	91.462	95.0478	57.3941	95.8978	Lama3
ENSMUSG00000024424	33.6875	61.1692	162.409	125.185	80.8734	135.58	Ttc39c
ENSMUSG00000024456	2.59135	66.0349	60.6898	0	48.698	16.5341	Diaph1
ENSMUSG00000024483	913.451	1041.96	853.076	1072.19	1013.96	996.455	Ankhd1
ENSMUSG00000024485	3094.07	2404.37	2878.92	2285.78	2182.71	1945.51	Slc4a9
ENSMUSG00000024486	142.524	173.776	188.908	183.141	37.3931	0	Hbegf
ENSMUSG00000024510	14.2524	13.9021	18.8053	13.9094	21.7402	23.1477	Ftmt
ENSMUSG00000024515	1058.57	988.438	1120.62	666.494	873.085	1279.74	Smad4
ENSMUSG00000024525	12.9567	27.8042	10.2574	13.9094	2.60882	0	Impa2
ENSMUSG00000024533	0	56.9985	26.4983	0	79.1342	11.0227	Spire1
ENSMUSG00000024537	431.46	415.672	597.495	814.861	455.674	579.796	Psmg2
ENSMUSG00000024539	50.5313	95.2293	76.9307	0	61.7421	28.6591	Ptpn2
ENSMUSG00000024542	57.0097	53.523	96.5908	24.3415	6.08725	35.2727	Cep192
ENSMUSG00000024558	44.0529	19.4629	46.1584	33.6145	42.6107	27.5568	Mapk4
ENSMUSG00000024566	29.8005	15.9874	41.0297	77.661	63.4813	63.9319	Atp9b
ENSMUSG00000024576	182.69	157.789	128.218	294.416	222.619	265.648	Csnk1a1
ENSMUSG00000024583	0	12.5119	17.0957	0	13.0441	18.7386	Txnl1
ENSMUSG00000024588	10.3654	5.56083	5.9835	5.7956	6.95686	5.51137	Fech
ENSMUSG00000024589	20.7308	17.3776	53.8515	0	15.6529	31.9659	Nedd4l
ENSMUSG00000024603	0	59.779	35.0462	0	23.4794	33.0682	Dctn4
ENSMUSG00000024604	14.2524	4.86573	11.967	0	23.4794	22.0455	Rbm22
ENSMUSG00000024614	68.6708	43.0965	59.835	41.7283	66.0901	59.5228	Tmx3
ENSMUSG00000024617	41.4616	26.414	293.191	137.935	266.1	639.319	Camk2a
ENSMUSG00000024619	0	25.7189	52.1419	17.3868	23.4794	29.7614	Cdx1
ENSMUSG00000024620	208.604	139.021	175.231	37.0918	234.794	245.807	Pdgfrb
ENSMUSG00000024621	22.0265	15.2923	14.5314	24.3415	21.7402	14.3296	Csf1r
ENSMUSG00000024622	0	29.8895	0	0	10.4353	2.20455	Hmgxb3
ENSMUSG00000024644	12.9567	6.95104	15.3861	6.95472	12.1745	14.3296	Cndp2
ENSMUSG00000024646	650.429	557.474	523.129	705.904	736.557	729.705	Cyb5a
ENSMUSG00000024654	220.265	141.801	144.459	60.2742	50.4372	157.625	Asrgl1
ENSMUSG00000024658	95.8799	84.8027	40.1749	0	12.1745	99.2046	NA
ENSMUSG00000024660	60.8967	38.2307	53.8515	0	66.9597	120.148	Incenp
ENSMUSG00000024663	40.1659	0	0	1.15912	30.4362	0	Rab3il1
ENSMUSG00000024664	75.1491	18.7678	0.854785	150.686	153.92	936.932	Fads3
ENSMUSG00000024665	0	6.25594	0	30.1371	25.2186	1.10227	Fads2
ENSMUSG00000024666	11.6611	54.9132	65.8185	173.868	67.8293	90.3864	Tmem138
ENSMUSG00000024667	561.027	366.32	616.3	644.47	535.678	548.932	Tmem216
ENSMUSG00000024668	366.676	255.103	335.931	464.807	290.449	364.852	Sdhaf2
ENSMUSG00000024672	0	0	42.7393	0	10.4353	0	Ms4a7
ENSMUSG00000024677	6.47837	6.25594	2.56436	1.15912	27.8274	0	Ms4a6b
ENSMUSG00000024678	103.654	137.631	113.686	89.2522	63.4813	74.9546	Ms4a4d
ENSMUSG00000024680	62.1924	68.1202	365.848	758.064	880.042	1885.99	Ms4a2
ENSMUSG00000024687	93.2886	91.0586	122.234	188.936	84.3519	98.1023	Osbp
ENSMUSG00000024696	0	60.4741	13.6766	39.4101	26.9578	13.2273	Lpxn
ENSMUSG00000024726	66.0794	52.8279	30.7723	56.7968	73.9166	36.375	Carnmt1
ENSMUSG00000024730	105998	57582.4	57523.6	52523.2	34918.2	28410	Ms4a8a
ENSMUSG00000024731	112.724	123.729	102.574	311.803	174.791	201.716	Ms4a10
ENSMUSG00000024734	138.637	174.471	194.891	117.071	186.096	277.773	Zp1
ENSMUSG00000024735	415.912	296.114	466.713	295.575	478.284	443.114	Prpf19
ENSMUSG00000024740	519.565	803.54	553.046	904.113	677.424	364.852	Ddb1
ENSMUSG00000024754	189.168	176.556	142.749	64.9107	90.4391	298.716	Cemip2
ENSMUSG00000024757	18.1394	10.4266	14.5314	12.7503	9.56568	12.125	Slc22a19
ENSMUSG00000024758	392.589	709.006	488.937	214.437	538.287	391.307	Rtn3
ENSMUSG00000024759	116.611	58.3887	14.5314	95.0478	48.698	44.0909	Atl3
ENSMUSG00000024764	7828.47	5630.34	6522.01	6319.52	4939.37	4125.81	Naa40
ENSMUSG00000024766	0	29.1944	32.4818	0	10.4353	55.1137	Lipo3
ENSMUSG00000024769	894.015	1016.24	938.554	751.109	1019.18	1057.08	Cdc42bpg
ENSMUSG00000024772	5.1827	47.2671	32.4818	59.1151	24.349	27.5568	Ehd1
ENSMUSG00000024773	307.075	401.77	317.98	589.992	881.781	1061.49	Atg2a
ENSMUSG00000024777	0	0	0	45.2057	0	3.30682	Ppp2r5b
ENSMUSG00000024778	0	16.6825	14.5314	0	0.869607	8.81819	Fas
ENSMUSG00000024780	183.986	152.923	121.38	168.072	73.047	155.421	Cdc37l1
ENSMUSG00000024781	101.063	109.131	111.977	91.5704	212.184	277.773	Lipa
ENSMUSG00000024782	155.481	83.4125	72.6568	223.71	101.744	147.705	Ak3
ENSMUSG00000024784	50.5313	61.8643	52.9967	97.366	162.616	167.546	Gpha2
ENSMUSG00000024785	152.89	157.094	76.9307	255.006	210.445	152.114	Rcl1
ENSMUSG00000024786	104.95	70.9006	52.9967	0	59.1333	0	Majin
ENSMUSG00000024787	0	4.86573	39.3201	93.8887	433.934	235.886	Snx15
ENSMUSG00000024789	72.5578	101.485	131.637	161.118	86.0911	83.7728	Jak2
ENSMUSG00000024790	0	0	1.70957	15.0686	35.6539	28.6591	Sac3d1
ENSMUSG00000024791	58.3054	47.2671	101.719	155.322	107.831	92.591	Cdca5
ENSMUSG00000024792	139.933	121.643	294.046	487.989	408.715	310.841	Zfpl1
ENSMUSG00000024795	58.3054	22.9384	0	33.6145	25.2186	8.81819	Kif20b
ENSMUSG00000024797	139.933	157.094	193.182	261.961	286.101	268.955	Vps51
ENSMUSG00000024799	149.003	70.2055	139.33	209.801	153.92	148.807	Tm7sf2
ENSMUSG00000024805	172.325	233.555	115.396	355.85	274.796	321.864	Pcgf5
ENSMUSG00000024811	206.012	243.286	350.462	75.3428	259.143	142.193	Tnks2
ENSMUSG00000024812	0	47.9622	64.9637	0	34.7843	17.6364	Tjp2
ENSMUSG00000024816	610.263	766.7	952.231	170.391	655.684	801.353	Frmd8
ENSMUSG00000024817	110.132	8.34125	5.9835	0	0.869607	16.5341	Uhrf2
ENSMUSG00000024826	322.623	327.394	83.769	112.435	466.979	232.58	Dpf2
ENSMUSG00000024833	343.354	440.001	518.855	165.754	350.452	391.307	Pola2
ENSMUSG00000024835	119.202	248.152	259	332.667	211.314	207.227	Coro1b
ENSMUSG00000024841	0	0	16.2409	0	10.4353	29.7614	Eif1ad
ENSMUSG00000024842	2682.05	3499.85	3035.34	1948.48	1635.73	1719.55	Cabp4
ENSMUSG00000024843	1098.73	1048.22	1098.4	1554.38	2357.5	6895.82	Chka
ENSMUSG00000024844	1.29567	16.6825	71.802	0	15.6529	36.375	Banf1
ENSMUSG00000024847	95.8799	97.3146	0	0	10.4353	28.6591	Aip
ENSMUSG00000024851	7763.68	6221.18	5865.54	7892.44	5963.76	6890.31	Pitpnm1
ENSMUSG00000024856	142.524	125.119	111.977	180.823	163.486	227.068	Cdk2ap2
ENSMUSG00000024857	927.703	574.851	439.36	733.722	561.766	567.671	Cabp2
ENSMUSG00000024858	185.281	104.266	0	57.956	32.1755	23.1477	Grk2
ENSMUSG00000024862	0	0	44.4488	0	0	0	Klc2
ENSMUSG00000024866	2933.41	2065.15	2248.09	2588.31	2294.02	1613.73	Acy3
ENSMUSG00000024867	432.755	253.713	117.96	245.733	239.142	117.943	Pip5k1b
ENSMUSG00000024873	217.673	63.9496	100.01	34.7736	100.874	84.875	Cnih2
ENSMUSG00000024875	275.979	147.362	129.073	52.1604	141.746	108.023	Yif1a
ENSMUSG00000024883	1996.63	1778.77	1850.61	1763.02	1581.81	1471.53	Rin1
ENSMUSG00000024891	0	63.9496	57.2706	0	0	0	Slc29a2
ENSMUSG00000024896	102.358	104.266	63.2541	89.2522	140.007	88.1819	Minpp1
ENSMUSG00000024900	20.7308	39.6209	12.8218	12.7503	64.3509	46.2955	Cpt1a
ENSMUSG00000024905	42.7573	48.6573	19.6601	30.1371	39.1323	41.8864	Tesmin
ENSMUSG00000024908	36.2789	47.9622	12.8218	2.31824	38.2627	17.6364	Ppp6r3
ENSMUSG00000024912	44.0529	14.5972	35.0462	34.7736	0	0	Fosl1
ENSMUSG00000024913	37.5746	0	0	0	10.4353	0	Lrp5
ENSMUSG00000024914	20.7308	25.7189	5.9835	12.7503	73.9166	24.25	Drap1
ENSMUSG00000024921	119.202	15.9874	31.6271	108.957	73.9166	65.0341	Smarca2
ENSMUSG00000024922	130.863	208.531	81.2046	71.8654	133.05	192.898	Ovol1
ENSMUSG00000024925	573.984	719.433	620.574	453.216	477.414	455.239	Rnaseh2c
ENSMUSG00000024926	717.804	1075.33	859.059	760.382	700.034	782.614	Kat5
ENSMUSG00000024927	136.046	155.703	287.208	63.7516	139.137	185.182	Rela
ENSMUSG00000024936	121.793	41.0111	100.865	18.5459	148.703	62.8296	Kcnk7
ENSMUSG00000024937	419.799	546.352	673.571	656.061	954.828	771.591	Ehbp1l1
ENSMUSG00000024940	31851.6	23958.2	36272.8	10301.1	13225.9	17512.9	Ltbp3
ENSMUSG00000024942	6427.84	3165.5	3597.79	4732.68	3315.81	2326.9	Capn1
ENSMUSG00000024943	69.9664	21.5482	43.5941	18.5459	15.6529	17.6364	Smc5
ENSMUSG00000024948	281.161	209.921	289.772	159.958	104.353	47.3978	Map4k2
ENSMUSG00000024949	10.3654	24.3286	33.3366	10.4321	4.34803	8.81819	Sf1
ENSMUSG00000024957	1679.19	1043.35	1129.17	1379.35	1076.57	1063.69	Kcnk4
ENSMUSG00000024958	7.77405	14.5972	19.6601	0	13.0441	0	Gpr137
ENSMUSG00000024959	63.4881	58.3887	32.4818	42.8874	45.2196	24.25	Bad
ENSMUSG00000024960	616.741	428.184	494.066	359.327	743.514	673.489	Plcb3
ENSMUSG00000024962	0	0.695104	0	0	86.0911	59.5228	Vegfb
ENSMUSG00000024965	1737.5	1301.93	1117.2	1662.18	2053.14	1224.63	Fermt3
ENSMUSG00000024966	1591.09	1509.77	1460.83	1422.24	1061.79	1772.46	Stip1
ENSMUSG00000024972	3230.12	2083.23	2043.79	2903.59	1487.03	1486.97	Lgals12
ENSMUSG00000024974	89.4015	161.264	252.162	181.982	296.536	216.046	Smc3
ENSMUSG00000024975	42.7573	86.888	28.2079	0	2.60882	7.71591	Pdcd4
ENSMUSG00000024976	0	36.8405	0	0	6.95686	33.0682	Shoc2
ENSMUSG00000024981	881.059	1119.81	816.32	933.091	1060.05	1202.58	Acsl5
ENSMUSG00000024982	1582.02	1904.59	1378.77	1552.06	1953.14	2316.98	Zdhhc6
ENSMUSG00000024985	0	0	0	1.15912	2.60882	41.8864	Tcf7l2
ENSMUSG00000024989	0	6.95104	25.6436	0	86.9607	9.92046	Cep55
ENSMUSG00000024991	450.895	454.598	466.713	559.855	621.769	154.318	Eif3a
ENSMUSG00000024997	0	14.5972	16.2409	12.7503	30.4362	0	Prdx3
ENSMUSG00000024999	14.2524	27.8042	3.41914	3.47736	48.698	42.9887	Noc3l
ENSMUSG00000025001	0	78.5468	17.9505	110.116	153.051	51.8068	Hells
ENSMUSG00000025006	76.4448	130.68	192.327	0	30.4362	0	Sorbs1
ENSMUSG00000025007	225.447	282.907	272.677	143.731	284.361	241.398	Aldh18a1
ENSMUSG00000025008	106.245	188.373	100.01	134.458	241.751	210.534	Tctn3
ENSMUSG00000025016	581.758	838.991	683.828	687.358	763.515	605.148	Tm9sf3
ENSMUSG00000025017	252.657	267.615	294.046	130.98	116.527	211.636	Pik3ap1
ENSMUSG00000025019	58.3054	0	0.854785	0	0	0	Lcor
ENSMUSG00000025024	41.4616	122.338	239.34	238.779	330.451	291	Smndc1
ENSMUSG00000025026	217.673	446.952	376.106	46.3648	246.968	303.125	Add3
ENSMUSG00000025027	102.358	131.375	172.667	124.026	193.922	138.886	Xpnpep1
ENSMUSG00000025034	79.0361	40.316	88.0429	15.0686	78.2646	57.3182	Trim8
ENSMUSG00000025035	82.9232	72.9859	74.3663	78.8201	102.614	70.5455	Arl3
ENSMUSG00000025041	114.019	219.653	167.538	92.7295	189.574	287.693	Nt5c2
ENSMUSG00000025047	3.88702	82.0223	22.2244	67.2289	67.8293	69.4432	Pdcd11
ENSMUSG00000025049	55.714	56.9985	41.0297	90.4113	56.5244	80.466	Taf5
ENSMUSG00000025050	44.0529	47.2671	51.2871	78.8201	256.534	92.591	Pcgf6
ENSMUSG00000025060	73.8534	124.424	145.314	52.1604	56.5244	91.4887	Slk
ENSMUSG00000025064	0	41.7062	73.5116	31.2962	55.6548	87.0796	Col17a1
ENSMUSG00000025069	448.303	499.085	492.356	715.177	1333.98	695.534	Gsto2
ENSMUSG00000025078	97.1756	33.365	91.462	56.7968	120.006	88.1819	Nhlrc2
ENSMUSG00000025085	1131.12	1718.3	1095.83	1211.28	1067.88	1286.35	Ablim1
ENSMUSG00000025104	85.5145	41.0111	49.5776	61.4333	23.4794	7.71591	Hdgfl3
ENSMUSG00000025127	85.5145	104.266	93.1716	10.4321	66.0901	122.352	Gcgr
ENSMUSG00000025130	1.29567	79.2419	61.5446	40.5692	163.486	92.591	P4hb
ENSMUSG00000025132	27.2092	75.7663	105.139	64.9107	86.0911	131.171	Arhgdia
ENSMUSG00000025134	2295.94	1154.57	1566.82	1228.67	1471.37	1420.83	Alyref
ENSMUSG00000025135	342.058	262.749	168.393	377.873	388.714	242.5	Anapc11
ENSMUSG00000025139	34.9832	28.4993	40.1749	2.31824	24.349	9.92046	Tollip
ENSMUSG00000025142	7039.4	8340.55	7645.2	8029.22	9556.11	8640.72	Aspscr1
ENSMUSG00000025145	1390.26	1388.12	1098.4	1654.06	1454.85	1141.96	Lrrc45
ENSMUSG00000025147	115.315	70.2055	94.8812	28.978	166.095	144.398	Mob2
ENSMUSG00000025150	939.364	1044.74	1178.75	894.84	723.513	889.535	Cbr2
ENSMUSG00000025151	25.9135	25.0237	0	0	0	30.8637	Maged1
ENSMUSG00000025153	1846.34	1527.84	1133.45	1743.32	1379.2	1366.82	Fasn
ENSMUSG00000025155	149.003	229.384	106.848	164.595	140.007	124.557	Dus1l
ENSMUSG00000025156	235.813	294.724	153.007	202.846	198.27	175.261	Gps1
ENSMUSG00000025157	189.168	189.763	168.393	275.87	346.973	262.341	Zdhhc16
ENSMUSG00000025158	46.6443	98.0097	53.8515	30.1371	60.8725	65.0341	Rfng
ENSMUSG00000025159	1046.91	1012.07	819.739	1669.13	1163.53	968.898	Mms19
ENSMUSG00000025165	215.082	38.2307	189.762	235.301	382.627	400.125	Sectm1a
ENSMUSG00000025169	0	0	0	0	16.5225	146.602	Ogfod3
ENSMUSG00000025170	171.029	38.2307	142.749	27.8189	100.874	120.148	Rab40b
ENSMUSG00000025173	158.072	56.3034	98.3003	0	93.9175	72.75	Wdr45b
ENSMUSG00000025175	435.347	362.149	227.373	651.425	515.677	911.58	Fn3k
ENSMUSG00000025176	60.8967	50.0475	6.83828	132.14	323.494	175.261	Hoga1
ENSMUSG00000025178	206.012	159.874	175.231	208.641	281.753	432.091	Pi4k2a
ENSMUSG00000025185	143.82	104.266	117.96	180.823	89.5695	81.5682	Loxl4
ENSMUSG00000025188	163.255	172.386	187.198	264.279	204.358	186.284	Hps1
ENSMUSG00000025192	9.06972	22.2433	8.54785	26.6597	6.08725	16.5341	Entpd7
ENSMUSG00000025193	75.1491	63.9496	67.5281	74.1836	66.0901	51.8068	Cutc
ENSMUSG00000025198	20.7308	4.17062	11.1122	48.683	29.5666	139.989	Erlin1
ENSMUSG00000025199	114.019	134.155	158.99	6.95472	104.353	265.648	Chuk
ENSMUSG00000025200	195.647	193.934	142.749	172.709	183.487	202.818	Cwf19l1
ENSMUSG00000025203	95.8799	111.912	339.35	97.366	246.968	131.171	Scd2
ENSMUSG00000025207	0	59.779	82.0594	60.2742	14.7833	31.9659	Sema4g
ENSMUSG00000025217	34.9832	60.4741	72.6568	135.617	109.57	57.3182	Btrc
ENSMUSG00000025220	564.914	364.93	464.149	178.504	342.625	432.091	Oga
ENSMUSG00000025221	50.5313	45.1818	137.62	68.388	99.1352	90.3864	Kcnip2
ENSMUSG00000025223	196.943	177.252	247.033	260.802	189.574	277.773	Ldb1
ENSMUSG00000025224	301.892	450.427	430.812	0	188.705	113.534	Gbf1
ENSMUSG00000025227	51.827	49.3524	23.934	25.5006	44.35	72.75	Mfsd13a
ENSMUSG00000025228	203.421	250.237	207.713	406.851	250.447	288.796	Actr1a
ENSMUSG00000025231	62.1924	13.9021	12.8218	40.5692	25.2186	27.5568	Sufu
ENSMUSG00000025232	14.2524	35.4503	20.5149	17.3868	11.3049	56.2159	Hexa
ENSMUSG00000025234	327.806	326.699	221.389	243.415	413.063	545.625	Arih1
ENSMUSG00000025237	347.241	272.481	223.954	367.441	506.111	1484.76	Parp6
ENSMUSG00000025239	307.075	246.067	243.614	249.211	176.53	279.977	Limd1
ENSMUSG00000025243	0	21.5482	0	26.6597	37.3931	7.71591	Slc6a20b
ENSMUSG00000025245	76.4448	70.9006	126.508	17.3868	5.21764	26.4546	Lztfl1
ENSMUSG00000025261	23.3221	106.351	75.2211	187.777	52.1764	45.1932	Huwe1
ENSMUSG00000025318	111.428	164.045	100.01	230.665	105.222	142.193	Jph3
ENSMUSG00000025328	0	0	0	0	12.1745	29.7614	Padi3
ENSMUSG00000025329	0	1.39021	0	0	4.34803	42.9887	Padi1
ENSMUSG00000025332	20.7308	9.03635	0	0	0	20.9432	Kdm5c
ENSMUSG00000025333	14.2524	24.3286	9.40264	51.0012	12.1745	27.5568	Gpr143
ENSMUSG00000025337	165.846	113.997	107.703	93.8887	66.0901	76.0569	Sbds
ENSMUSG00000025340	796.84	1128.85	946.248	1013.07	606.116	702.148	Rabgef1
ENSMUSG00000025347	7.77405	0	0	0	57.3941	39.6818	Mettl7b
ENSMUSG00000025348	81.6275	49.3524	54.7063	47.5239	51.3068	38.5796	Itga7
ENSMUSG00000025350	0	9.03635	36.7558	8.11383	0	1.10227	Rdh5
ENSMUSG00000025351	134.75	107.046	98.3003	30.1371	3.47843	38.5796	Cd63
ENSMUSG00000025352	558.436	449.037	783.838	273.552	286.101	425.478	Gdf11
ENSMUSG00000025357	209.899	527.584	579.545	510.012	336.538	442.012	Dgka
ENSMUSG00000025358	6.47837	24.3286	0	0	0	18.7386	Cdk2
ENSMUSG00000025362	27.2092	28.4993	28.2079	45.2057	36.5235	36.375	Rps26
ENSMUSG00000025364	400.363	284.993	352.172	423.079	280.013	340.602	Pa2g4
ENSMUSG00000025366	1466.7	2192.36	1516.39	1655.22	2063.58	1252.18	Esyt1
ENSMUSG00000025369	1344.91	667.995	785.548	1330.67	1128.75	855.364	Smarcc2
ENSMUSG00000025372	0	118.168	24.7888	0	52.1764	17.6364	Baiap2
ENSMUSG00000025373	29.8005	86.1929	43.5941	91.5704	132.18	19.8409	Rnf41
ENSMUSG00000025374	66.0794	10.4266	5.9835	67.2289	10.4353	28.6591	Nabp2
ENSMUSG00000025375	51.827	120.948	35.901	0	13.0441	17.6364	Aatk
ENSMUSG00000025377	20.7308	61.1692	60.6898	107.798	86.9607	176.364	Tepsin
ENSMUSG00000025383	112.724	150.838	128.218	127.503	157.399	47.3978	Il23a
ENSMUSG00000025384	7.77405	26.414	9.40264	5.7956	9.56568	4.40909	Faap100
ENSMUSG00000025401	23.3221	0	0	0	96.5264	30.8637	Myo1a
ENSMUSG00000025402	0	30.5846	54.7063	102.002	59.1333	65.0341	Nab2
ENSMUSG00000025404	756.674	943.951	1021.47	1330.67	577.419	876.307	R3hdm2
ENSMUSG00000025405	199.534	68.1202	98.3003	159.958	153.92	186.284	Inhbc
ENSMUSG00000025407	5860.34	7350.03	7508.44	5899.92	4324.56	4550.18	Gli1
ENSMUSG00000025409	1105.21	1025.28	1210.38	899.477	921.783	1230.14	Mbd6
ENSMUSG00000025410	0	13.9021	57.2706	48.683	29.5666	0	Dctn2
ENSMUSG00000025417	130.863	70.9006	32.4818	202.846	156.529	175.261	Pip4k2c
ENSMUSG00000025418	34.9832	6.25594	4.27393	6.95472	6.95686	29.7614	Bsnd
ENSMUSG00000025420	1.29567	9.03635	11.1122	11.5912	3.47843	7.71591	Katnal2
ENSMUSG00000025423	12.9567	47.2671	28.2079	40.5692	73.9166	58.4205	Pias2
ENSMUSG00000025428	0	0	19.6601	0	54.7852	42.9887	Atp5a1
ENSMUSG00000025429	44.0529	0	30.7723	0	51.3068	73.8523	Pstpip2
ENSMUSG00000025473	16.8438	15.2923	2.56436	0	47.8284	44.0909	Adam8
ENSMUSG00000025474	0	22.9384	0	0	66.0901	39.6818	Tubgcp2
ENSMUSG00000025496	213.786	141.801	223.954	181.982	153.92	160.932	Drd4
ENSMUSG00000025497	520.861	435.83	312.851	538.99	394.802	228.171	Cdhr5
ENSMUSG00000025504	24.6178	88.2782	77.7855	46.3648	46.0892	20.9432	Eps8l2
ENSMUSG00000025512	794.248	975.231	1230.89	663.016	719.165	727.5	Chid1
ENSMUSG00000025515	20.7308	42.4014	30.7723	39.4101	66.9597	112.432	Muc2
ENSMUSG00000025533	67.3751	142.496	148.733	275.87	105.222	113.534	Asl
ENSMUSG00000025534	259.135	346.162	380.38	340.781	324.363	536.807	Gusb
ENSMUSG00000025537	93.2886	92.4488	66.6733	84.6157	49.5676	47.3978	Phkg1
ENSMUSG00000025538	7259.66	4588.38	4491.04	5319.2	4841.97	4061.88	Sumf2
ENSMUSG00000025545	44.0529	18.0727	50.4323	22.0233	74.7862	63.9319	Clybl
ENSMUSG00000025555	0	2.08531	0	23.1824	20.8706	16.5341	Farp1
ENSMUSG00000025558	134.75	123.033	58.1254	125.185	58.2637	100.307	Dock9
ENSMUSG00000025571	82.9232	65.3398	105.993	79.9792	49.5676	0	Tnrc6c
ENSMUSG00000025572	40.1659	11.8168	53.8515	0	6.95686	0	Tmc6
ENSMUSG00000025575	58.3054	111.912	131.637	181.982	574.81	530.193	Cant1
ENSMUSG00000025576	3430.95	4366.64	2986.62	2860.71	3243.63	3186.67	Rbfox3
ENSMUSG00000025583	16.8438	38.9258	41.8845	18.5459	23.4794	33.0682	Rptor
ENSMUSG00000025584	1.29567	19.4629	0	0	0.869607	30.8637	Pde8a
ENSMUSG00000025586	14.2524	14.5972	23.934	6.95472	9.56568	8.81819	Cpeb1
ENSMUSG00000025607	44.0529	200.885	182.069	106.639	98.2656	268.955	Copg2
ENSMUSG00000025608	190.464	389.258	319.69	622.447	196.531	277.773	Podxl
ENSMUSG00000025609	331.693	631.155	528.257	962.069	330.451	411.148	Mkln1
ENSMUSG00000025612	45.3486	50.0475	45.3036	75.3428	57.3941	63.9319	Bach1
ENSMUSG00000025648	0	22.2433	0	0	18.2617	81.5682	Pfkfb4
ENSMUSG00000025650	138.637	78.5468	151.297	71.8654	106.092	39.6818	Col7a1
ENSMUSG00000025652	22.0265	20.158	39.3201	0	63.4813	27.5568	Tmem89
ENSMUSG00000025656	240.995	309.321	230.792	292.098	332.19	328.477	Arhgef9
ENSMUSG00000025701	37.5746	41.7062	0	0	20.001	25.3523	Alox5
ENSMUSG00000025702	12.9567	0	35.901	0	54.7852	1.10227	Marchf8
ENSMUSG00000025726	492.356	468.5	741.954	201.687	353.06	443.114	Slc28a1
ENSMUSG00000025731	75.1491	28.4993	27.3531	77.661	142.616	45.1932	Mettl26
ENSMUSG00000025732	612.854	262.054	192.327	758.064	336.538	219.352	Mcrip2
ENSMUSG00000025746	0	0	0	139.094	12.1745	0	Il6
ENSMUSG00000025747	40.1659	95.9244	102.574	95.0478	93.0479	36.375	Tyms
ENSMUSG00000025757	10.3654	20.158	24.7888	15.0686	40.8715	17.6364	Hspa4l
ENSMUSG00000025758	59.601	65.3398	58.1254	66.0698	91.3087	106.921	Plk4
ENSMUSG00000025759	181.394	129.289	90.6073	52.1604	189.574	279.977	Mfsd8
ENSMUSG00000025762	0	154.313	81.2046	146.049	53.9156	89.2841	Larp1b
ENSMUSG00000025766	38.8702	56.3034	51.2871	45.2057	61.7421	8.81819	D3Ertd751e
ENSMUSG00000025780	88.1059	84.1076	160.7	96.2069	72.1774	58.4205	Itih5
ENSMUSG00000025782	0	0	41.0297	0	10.4353	35.2727	Taf3
ENSMUSG00000025785	230.63	113.997	170.102	146.049	124.354	181.875	Exosc7
ENSMUSG00000025786	0	4.86573	78.6403	0	23.4794	38.5796	Zdhhc3
ENSMUSG00000025787	0	9.03635	57.2706	0	10.4353	29.7614	Tgm4
ENSMUSG00000025792	67.3751	141.801	109.413	24.3415	110.44	153.216	Slc25a10
ENSMUSG00000025793	67.3751	213.397	42.7393	118.23	206.966	95.8978	Hgs
ENSMUSG00000025810	23.3221	0	0	33.6145	28.697	11.0227	Nrp1
ENSMUSG00000025816	18.1394	25.0237	26.4983	137.935	73.047	162.034	Sec61a2
ENSMUSG00000025817	259.135	459.464	411.152	776.61	582.637	425.478	Nudt5
ENSMUSG00000025821	0	15.9874	2.56436	0	27.8274	61.7273	Zfp282
ENSMUSG00000025857	90.6972	76.4615	98.3003	78.8201	140.876	119.046	Dnaaf5
ENSMUSG00000025858	107.541	31.2797	4.27393	0	112.179	85.9773	Get4
ENSMUSG00000025867	0	10.4266	0	13.9094	2.60882	14.3296	Cplx2
ENSMUSG00000025872	187.873	71.5957	100.865	128.662	117.397	130.068	Thoc3
ENSMUSG00000025873	7.77405	76.4615	37.6106	69.5472	142.616	115.739	Faf2
ENSMUSG00000025878	34.9832	37.5356	19.6601	0	47.8284	65.0341	Uimc1
ENSMUSG00000025885	97.1756	136.936	94.8812	124.026	78.2646	102.511	Myo5b
ENSMUSG00000025887	215.082	33.365	0	234.142	391.323	149.909	Casp12
ENSMUSG00000025888	1366.94	1015.55	692.376	1491.79	1356.59	1674.35	Casp1
ENSMUSG00000025893	72.5578	75.0712	197.455	125.185	114.788	68.3409	Kbtbd3
ENSMUSG00000025894	436.642	522.023	694.086	741.836	761.776	351.625	Aasdhppt
ENSMUSG00000025898	146.411	196.714	62.3993	67.2289	169.573	83.7728	Cwf19l2
ENSMUSG00000025899	38.8702	211.312	69.2376	363.963	143.485	284.387	Alkbh8
ENSMUSG00000025903	104.95	60.4741	97.4455	86.9339	94.7872	67.2387	Lypla1
ENSMUSG00000025912	55.714	87.5831	24.7888	0	100.874	87.0796	Mybl1
ENSMUSG00000025915	351.128	66.73	74.3663	195.891	223.489	296.512	Sgk3
ENSMUSG00000025916	16.8438	4.86573	4.27393	37.0918	3.47843	13.2273	Ppp1r42
ENSMUSG00000025917	0	0	5.12871	81.1383	0	12.125	Cops5
ENSMUSG00000025920	40.1659	0	0	0	6.95686	26.4546	Stau2
ENSMUSG00000025931	0	2.78042	22.2244	0	1.73921	14.3296	Paqr8
ENSMUSG00000025932	0	12.5119	35.0462	0	2.60882	1.10227	Eya1
ENSMUSG00000025933	9.06972	9.03635	5.9835	17.3868	11.3049	9.92046	Tmem14a
ENSMUSG00000025934	98.4713	57.6936	64.1089	173.868	41.7411	16.5341	Gsta3
ENSMUSG00000025935	31.0962	0	0	0	14.7833	4.40909	Tram1
ENSMUSG00000025939	34.9832	34.0601	13.6766	0	16.5225	14.3296	Ube2w
ENSMUSG00000025958	237.108	234.25	325.673	155.322	175.661	314.148	Creb1
ENSMUSG00000025982	229.334	197.41	181.215	10.4321	31.3058	68.3409	Sf3b1
ENSMUSG00000025983	0	9.73146	0	0	35.6539	14.3296	Ccdc150
ENSMUSG00000025995	67.3751	113.302	56.4158	69.5472	74.7862	42.9887	Wdr75
ENSMUSG00000025997	0	16.6825	2.56436	0	6.08725	14.3296	Ikzf2
ENSMUSG00000026004	141.229	108.436	108.558	90.4113	29.5666	54.0114	Kansl1l
ENSMUSG00000026014	0	36.1454	83.769	25.5006	32.1755	60.625	Raph1
ENSMUSG00000026018	88.1059	127.899	187.198	170.391	260.882	144.398	Ica1l
ENSMUSG00000026024	49.2356	43.0965	12.8218	19.705	33.9147	29.7614	Als2
ENSMUSG00000026028	0	93.144	74.3663	17.3868	47.8284	95.8978	Trak2
ENSMUSG00000026031	329.101	284.993	430.812	181.982	393.932	303.125	Cflar
ENSMUSG00000026034	281.161	188.373	232.502	154.163	226.098	202.818	Clk1
ENSMUSG00000026036	171.029	152.923	78.6403	112.435	181.748	37.4773	Nif3l1
ENSMUSG00000026037	34.9832	34.0601	14.5314	0	0	0	Orc2
ENSMUSG00000026043	0	0	0	0	4.34803	52.9091	Col3a1
ENSMUSG00000026069	174.916	93.144	266.693	214.437	81.743	88.1819	Il1rl1
ENSMUSG00000026070	274.683	435.83	353.026	192.414	246.099	341.705	Il18r1
ENSMUSG00000026072	0	8.34125	0	15.0686	18.2617	9.92046	Il1r1
ENSMUSG00000026073	10.3654	0	47.868	33.6145	13.0441	13.2273	Il1r2
ENSMUSG00000026074	20.7308	18.0727	22.2244	34.7736	30.4362	0	Map4k4
ENSMUSG00000026077	3598.09	1727.33	2194.23	3246.69	2499.25	2066.76	Npas2
ENSMUSG00000026082	0	25.0237	0	28.978	36.5235	15.4318	Rev1
ENSMUSG00000026083	0	31.9748	0	102.002	168.704	26.4546	Eif5b
ENSMUSG00000026085	40.1659	8.34125	0	84.6157	0	28.6591	Lyg1
ENSMUSG00000026097	456.077	541.486	363.284	325.713	498.285	535.705	Ormdl1
ENSMUSG00000026098	67.3751	82.7174	90.6073	213.278	61.7421	44.0909	Pms1
ENSMUSG00000026103	0	68.1202	2.56436	0	11.3049	41.8864	Gls
ENSMUSG00000026104	734.647	1142.06	627.413	1100	1114.84	954.569	Stat1
ENSMUSG00000026107	0	104.266	62.3993	0	6.08725	73.8523	Nabp1
ENSMUSG00000026110	12.9567	30.5846	0.854785	37.0918	20.8706	14.3296	Mgat4a
ENSMUSG00000026112	63.4881	34.7552	57.2706	48.683	9.56568	29.7614	Coa5
ENSMUSG00000026113	509.2	485.878	424.828	271.234	432.195	253.523	Inpp4a
ENSMUSG00000026114	115.315	48.6573	5.9835	0	0	0	Cnga3
ENSMUSG00000026116	0	11.8168	28.2079	64.9107	2.60882	0	Tmem131
ENSMUSG00000026117	0	27.1091	0	19.705	19.1314	0	Zap70
ENSMUSG00000026127	80.3318	121.643	0.854785	1.15912	2.60882	35.2727	Imp4
ENSMUSG00000026134	80.3318	35.4503	10.2574	76.5019	142.616	89.2841	Prim2
ENSMUSG00000026141	686.708	671.471	1134.3	357.009	500.024	384.693	Col19a1
ENSMUSG00000026149	693.186	597.79	663.314	912.227	544.374	718.682	Tm4sf20
ENSMUSG00000026150	1107.8	880.697	1035.15	1273.87	771.341	936.932	Mff
ENSMUSG00000026159	344.649	258.579	383.799	328.031	241.751	260.137	Agfg1
ENSMUSG00000026173	81.6275	165.435	257.29	86.9339	229.576	224.864	Plcd4
ENSMUSG00000026174	0	15.9874	0	0	24.349	14.3296	Cnot9
ENSMUSG00000026175	0	14.5972	0	0	1.73921	44.0909	Vil1
ENSMUSG00000026176	0	3.47552	7.69307	3.47736	28.697	22.0455	Ctdsp1
ENSMUSG00000026179	3.88702	15.9874	34.1914	6.95472	39.1323	169.75	Pnkd
ENSMUSG00000026188	58.3054	102.18	72.6568	76.5019	99.1352	84.875	Tmem169
ENSMUSG00000026189	29.8005	154.313	66.6733	42.8874	80.8734	71.6478	Pecr
ENSMUSG00000026192	0	111.912	221.389	64.9107	625.247	481.693	Atic
ENSMUSG00000026193	0	56.9985	52.1419	71.8654	287.84	117.943	Fn1
ENSMUSG00000026197	1243.85	682.592	931.716	324.553	789.603	726.398	Zfand2b
ENSMUSG00000026199	1036.54	569.29	474.406	469.443	569.593	593.023	Ankzf1
ENSMUSG00000026200	173.62	118.863	164.974	149.526	128.702	81.5682	Glb1l
ENSMUSG00000026201	80.3318	44.4867	22.2244	297.894	22.6098	65.0341	Stk16
ENSMUSG00000026202	16.8438	143.887	156.426	140.253	100.874	98.1023	Tuba4a
ENSMUSG00000026203	2271.32	2752.61	1626.66	1712.02	2100.97	2330.21	Dnajb2
ENSMUSG00000026204	0	22.2433	11.1122	0	49.5676	15.4318	Ptprn
ENSMUSG00000026207	0	18.0727	0	79.9792	12.1745	36.375	Speg
ENSMUSG00000026211	238.404	445.562	820.594	295.575	633.943	508.148	Obsl1
ENSMUSG00000026213	10.3654	0	0	20.8641	204.358	16.5341	Stk11ip
ENSMUSG00000026219	16.8438	285.688	474.406	168.072	95.6568	160.932	Trip12
ENSMUSG00000026222	706.143	1082.97	1073.61	736.041	557.418	907.171	Sp100
ENSMUSG00000026223	168.438	292.639	200.875	137.935	130.441	198.409	Itm2c
ENSMUSG00000026234	6.47837	59.0838	42.7393	37.0918	4.34803	42.9887	Ncl
ENSMUSG00000026237	290.231	385.783	361.574	280.507	365.235	415.557	Nmur1
ENSMUSG00000026240	5809.8	4446.58	4552.59	6651.03	4524.56	5293.12	Cops7b
ENSMUSG00000026245	453.486	444.867	594.076	505.376	518.286	303.125	Farsb
ENSMUSG00000026247	0	0.695104	0	30.1371	0	14.3296	Ecel1
ENSMUSG00000026249	190.464	140.411	112.832	153.004	126.963	128.966	Serpine2
ENSMUSG00000026255	196.943	162.654	150.442	121.708	204.358	94.7955	Efhd1
ENSMUSG00000026259	0	27.1091	0	19.705	40.8715	16.5341	Ngef
ENSMUSG00000026271	29.8005	59.779	51.2871	23.1824	58.2637	34.1705	Gpr35
ENSMUSG00000026276	167.142	255.798	215.406	126.344	287.84	242.5	Septin2
ENSMUSG00000026278	31.0962	186.288	218.825	150.686	193.053	408.943	Bok
ENSMUSG00000026280	120.498	83.4125	114.541	216.755	160.877	146.602	Atg4b
ENSMUSG00000026288	121.793	18.7678	183.779	149.526	5.21764	81.5682	Inpp5d
ENSMUSG00000026289	974.347	1042.66	1128.32	1013.07	792.212	1098.97	Atg16l1
ENSMUSG00000026305	10.3654	27.8042	4.27393	3.47736	6.08725	4.40909	Lrrfip1
ENSMUSG00000026308	357.606	342.686	383.799	557.536	486.11	745.137	Klhl30
ENSMUSG00000026309	124.385	140.411	196.601	38.2509	71.3078	83.7728	Ilkap
ENSMUSG00000026313	42.7573	43.0965	44.4488	0	84.3519	48.5	Hdac4
ENSMUSG00000026319	98.4713	45.1818	84.6238	0	28.697	71.6478	Relch
ENSMUSG00000026321	0	5.56083	2.56436	0	24.349	41.8864	Tnfrsf11a
ENSMUSG00000026335	0	44.4867	41.0297	42.8874	48.698	6.61364	Pam
ENSMUSG00000026339	10.3654	6.95104	0	0	6.95686	20.9432	Ccdc93
ENSMUSG00000026354	209.899	232.165	274.386	412.646	242.62	307.534	Lct
ENSMUSG00000026355	452.19	576.936	634.251	1039.73	394.802	817.887	Mcm6
ENSMUSG00000026356	409.433	592.229	353.881	498.421	624.378	445.318	Dars
ENSMUSG00000026383	226.743	143.887	314.561	447.42	439.151	464.057	Epb41l5
ENSMUSG00000026384	2.59135	144.582	107.703	75.3428	40.0019	24.25	Ptpn4
ENSMUSG00000026395	1328.07	2143.01	1911.3	1088.41	1124.4	1592.78	Ptprc
ENSMUSG00000026407	606.376	302.37	226.518	585.355	359.148	256.83	Cacna1s
ENSMUSG00000026413	136.046	75.0712	30.7723	17.3868	50.4372	19.8409	Pkp1
ENSMUSG00000026414	159.368	61.1692	142.749	162.277	307.841	49.6023	Tnnt2
ENSMUSG00000026418	0	26.414	11.967	0	8.69607	3.30682	Tnni1
ENSMUSG00000026425	0	44.4867	36.7558	9.27295	41.7411	59.5228	Srgap2
ENSMUSG00000026427	64.7837	34.7552	35.901	0	13.9137	8.81819	Eif2d
ENSMUSG00000026430	121.793	166.825	252.162	347.736	305.232	141.091	Rassf5
ENSMUSG00000026432	10.3654	47.2671	9.40264	12.7503	39.1323	19.8409	Avpr1b
ENSMUSG00000026434	24.6178	8.34125	3.41914	23.1824	6.95686	8.81819	Nucks1
ENSMUSG00000026435	25.9135	36.1454	50.4323	62.5924	53.046	46.2955	Slc45a3
ENSMUSG00000026436	50.5313	108.436	48.7228	139.094	143.485	40.7841	Elk4
ENSMUSG00000026442	58.3054	253.713	376.106	267.757	150.442	252.421	Nfasc
ENSMUSG00000026447	54.4183	37.5356	40.1749	68.388	6.95686	137.784	Pik3c2b
ENSMUSG00000026450	2531.75	3738.97	2683.17	2509.49	2042.71	2593.65	Chit1
ENSMUSG00000026455	40.1659	74.3761	58.9802	30.1371	90.4391	74.9546	Klhl12
ENSMUSG00000026457	392.589	280.822	298.32	748.791	402.628	439.807	Adipor1
ENSMUSG00000026463	358.902	203.666	240.195	191.255	169.573	243.602	Atp2b4
ENSMUSG00000026469	67.3751	91.7537	129.073	98.5251	103.483	132.273	Xpr1
ENSMUSG00000026479	57.0097	0	23.0792	73.0245	12.1745	0	Lamc2
ENSMUSG00000026483	29.8005	20.158	10.2574	23.1824	11.3049	16.5341	Niban1
ENSMUSG00000026484	487.174	284.993	329.092	432.351	286.101	338.398	Rnf2
ENSMUSG00000026491	136.046	172.386	37.6106	153.004	88.6999	73.8523	Ahctf1
ENSMUSG00000026499	67.3751	62.5594	37.6106	115.912	106.962	110.227	Acbd3
ENSMUSG00000026509	361.493	414.282	364.993	176.186	334.799	300.921	Capn2
ENSMUSG00000026510	1158.33	1486.13	1510.41	1080.3	1341.8	1160.69	Trp53bp2
ENSMUSG00000026514	0	11.8168	0	37.0918	3.47843	3.30682	Cnih3
[truncated: 6,160 more rows]

## Sheet: All LFC
	baseMean	log2FoldChange	lfcSE	stat	pvalue	padj	symbol
ENSMUSG00000070816	227.5	-2.37571	0.334676	-7.09855	1.26e-12	1.03e-08	Vmn1r86
ENSMUSG00000074776	996.483	2.77006	0.414496	6.68295	2.34e-11	9.55e-08	Gm10754
ENSMUSG00000019936	1734.07	2.66184	0.419442	6.34614	2.21e-10	4.64e-07	Epyc
ENSMUSG00000033268	1841.18	-1.63915	0.259886	-6.30718	2.84e-10	4.64e-07	Duox1
ENSMUSG00000076909	158.456	3.27266	0.517829	6.31996	2.62e-10	4.64e-07	Traj20
ENSMUSG00000021420	42.1132	8.96479	1.44986	6.18319	6.28e-10	8.54e-07	Fars2
ENSMUSG00000097842	16.6278	-20.8083	3.53894	-5.87981	4.11e-09	4.79e-06	9330104G04Rik
ENSMUSG00000050134	193.469	1.98894	0.341877	5.81772	5.97e-09	5.41e-06	Olfr430
ENSMUSG00000059762	4407.81	2.36285	0.405691	5.82427	5.74e-09	5.41e-06	Olfr767
ENSMUSG00000021939	15.1162	-20.6751	3.60532	-5.73462	9.77e-09	7.97e-06	Ctsb
ENSMUSG00000031073	50.1436	6.3266	1.12959	5.60077	2.13e-08	1.58e-05	Fgf15
ENSMUSG00000107240	64.5105	-7.5572	1.35915	-5.56023	2.69e-08	1.83e-05	NA
ENSMUSG00000040473	51.6477	9.26061	1.67608	5.52515	3.29e-08	1.92e-05	Cfap69
ENSMUSG00000091269	37.5027	8.79734	1.59061	5.53079	3.19e-08	1.92e-05	Gm6682
ENSMUSG00000042808	16.1959	-19.5776	3.5569	-5.50412	3.71e-08	2.02e-05	Gpx2
ENSMUSG00000076913	162.376	3.02372	0.553024	5.46762	4.56e-08	2.33e-05	Traj16
ENSMUSG00000002949	31.2546	-8.35863	1.55584	-5.37242	7.77e-08	3.73e-05	Timm44
ENSMUSG00000089984	122.378	2.9254	0.553347	5.28674	1.25e-07	5.64e-05	Fbxo24
ENSMUSG00000019082	6111.17	1.93784	0.368038	5.26534	1.4e-07	6.01e-05	Slc25a22
ENSMUSG00000004221	533.611	2.66791	0.511165	5.21927	1.8e-07	7.33e-05	Ikbkg
ENSMUSG00000047832	32.4879	7.622	1.47855	5.15505	2.54e-07	9.85e-05	Cdca4
ENSMUSG00000076912	168.666	2.91698	0.570283	5.11497	3.14e-07	0.000116376	Traj17
ENSMUSG00000022032	188.192	2.20682	0.433004	5.09653	3.46e-07	0.000119182	Scara5
ENSMUSG00000076903	60.596	3.64058	0.715767	5.08626	3.65e-07	0.000119182	Traj26
ENSMUSG00000076908	123.669	3.11106	0.611579	5.08693	3.64e-07	0.000119182	Traj21
ENSMUSG00000039804	1085.77	3.75844	0.750695	5.00661	5.54e-07	0.000173837	Ncoa5
ENSMUSG00000024312	706.016	2.63989	0.528965	4.99068	6.02e-07	0.000177989	Wdr46
ENSMUSG00000033009	23.7613	8.1388	1.6336	4.98214	6.29e-07	0.000177989	Ogfod1
ENSMUSG00000052234	631.991	-1.42635	0.28636	-4.98098	6.33e-07	0.000177989	Epx
ENSMUSG00000030162	644.592	3.24425	0.658354	4.92782	8.32e-07	0.000226143	Olr1
ENSMUSG00000105281	1958.15	1.43069	0.292629	4.88909	1.01e-06	0.000266625	Gm17835
ENSMUSG00000046750	26.9002	8.31652	1.7253	4.82033	1.43e-06	0.000354343	Selenov
ENSMUSG00000109559	321.393	2.55988	0.530391	4.8264	1.39e-06	0.000354343	NA
ENSMUSG00000059013	156.252	2.54246	0.529196	4.80438	1.55e-06	0.000372502	Sh2d3c
ENSMUSG00000110266	46.7586	5.96963	1.24497	4.79499	1.63e-06	0.000379245	Gm32742
ENSMUSG00000032297	34.1804	-7.51645	1.58415	-4.74478	2.09e-06	0.000473073	Celf6
ENSMUSG00000030678	207.609	3.7797	0.802216	4.71157	2.46e-06	0.000542051	Maz
ENSMUSG00000030158	325.764	4.87942	1.04037	4.69008	2.73e-06	0.000571349	Clec12b
ENSMUSG00000035458	26.843	8.31398	1.77232	4.69102	2.72e-06	0.000571349	Tnni3
ENSMUSG00000030187	80.007	6.07918	1.29914	4.67938	2.88e-06	0.000586912	Klra2
ENSMUSG00000028255	23.927	-7.96987	1.7198	-4.63419	3.58e-06	0.000700251	Clca1
ENSMUSG00000031887	256.803	4.70337	1.0152	4.63296	3.6e-06	0.000700251	Tradd
ENSMUSG00000047904	20.505	-7.74881	1.68972	-4.58586	4.52e-06	0.000857866	Sstr2
ENSMUSG00000100862	104.571	-8.28046	1.81826	-4.55406	5.26e-06	0.000975756	Gm10925
ENSMUSG00000029718	1427.7	2.14286	0.479516	4.4688	7.87e-06	0.00142617	Pcolce
ENSMUSG00000033102	884.898	2.31525	0.523538	4.4223	9.77e-06	0.0017321	Cdc14b
ENSMUSG00000030214	391.034	4.15711	0.942733	4.40964	1.04e-05	0.00179749	Plbd1
ENSMUSG00000007655	1109.66	2.22622	0.507351	4.38792	1.14e-05	0.00194526	Cav1
ENSMUSG00000026114	28.326	-8.21353	1.89894	-4.32532	1.52e-05	0.00253616	Cnga3
ENSMUSG00000040312	2367.03	0.958545	0.222155	4.31476	1.6e-05	0.00260697	Cchcr1
ENSMUSG00000113493	17.4609	7.69359	1.78489	4.31041	1.63e-05	0.00260697	NA
ENSMUSG00000120211	2180.8	1.3602	0.317818	4.27981	1.87e-05	0.00293497	NA
ENSMUSG00000120890	336.241	3.58504	0.841281	4.26141	2.03e-05	0.00312719	NA
ENSMUSG00000032363	1899.46	3.38893	0.796137	4.25671	2.07e-05	0.00313446	Adamts7
ENSMUSG00000090174	178.708	3.01169	0.708398	4.25141	2.12e-05	0.00315122	Gm10612
ENSMUSG00000038188	993.129	2.00637	0.474581	4.22765	2.36e-05	0.00344049	Scarf1
ENSMUSG00000039154	426.582	1.95224	0.462326	4.22265	2.41e-05	0.00345612	Shd
ENSMUSG00000072683	18.8214	-7.62913	1.81184	-4.21072	2.55e-05	0.00358095	Gm7457
ENSMUSG00000039007	692.502	1.37004	0.326683	4.1938	2.74e-05	0.00379354	Cpq
ENSMUSG00000047284	17.9773	7.73537	1.85357	4.17322	3e-05	0.00408394	Neurl4
ENSMUSG00000059119	689.431	2.62894	0.632437	4.15684	3.23e-05	0.00424631	Nap1l4
ENSMUSG00000102073	133.014	1.87818	0.45162	4.15877	3.2e-05	0.00424631	NA
ENSMUSG00000029672	742.935	1.43196	0.345685	4.14239	3.44e-05	0.00445118	Fam3c
ENSMUSG00000031554	27.0797	8.32803	2.01313	4.13686	3.52e-05	0.00448857	Adam5
ENSMUSG00000001870	17.9041	7.73218	1.87283	4.12861	3.65e-05	0.00458106	Ltbp1
ENSMUSG00000059540	15.8078	7.55087	1.83214	4.12134	3.77e-05	0.00465653	Tcea2
ENSMUSG00000029624	119.751	-2.73518	0.664595	-4.11556	3.86e-05	0.00470346	Ptcd1
ENSMUSG00000006200	1065.37	-1.02406	0.250206	-4.09286	4.26e-05	0.00511241	Rhox6
ENSMUSG00000048612	36.9628	5.62922	1.38055	4.07753	4.55e-05	0.00538207	Myof
ENSMUSG00000030826	3197.2	-0.837114	0.206225	-4.05923	4.92e-05	0.00573855	Bcat2
ENSMUSG00000104306	48.875	4.00846	0.989149	4.05243	5.07e-05	0.00582479	NA
ENSMUSG00000010529	119.31	2.69963	0.666915	4.04795	5.17e-05	0.0058521	Gm266
ENSMUSG00000022261	528.084	3.25758	0.805367	4.04484	5.24e-05	0.0058521	Sdc2
ENSMUSG00000024680	670.043	2.82688	0.704896	4.01035	6.06e-05	0.00668465	Ms4a2
ENSMUSG00000024940	22187.1	-1.16589	0.291025	-4.00614	6.17e-05	0.00671418	Ltbp3
ENSMUSG00000004789	15.1816	7.49416	1.87583	3.99511	6.47e-05	0.00694192	Dlst
ENSMUSG00000025816	73.7796	2.41149	0.606847	3.9738	7.07e-05	0.00739907	Sec61a2
ENSMUSG00000092525	155.422	3.06519	0.771133	3.97492	7.04e-05	0.00739907	NA
ENSMUSG00000041215	79.7995	-1.94631	0.490735	-3.96611	7.31e-05	0.00754497	Yeats2
ENSMUSG00000022621	91.7386	2.10695	0.534161	3.94442	8e-05	0.00815848	Rabl2
ENSMUSG00000015027	15.0531	7.48041	1.90976	3.91694	8.97e-05	0.00892462	Galns
ENSMUSG00000027933	19.6255	-5.82711	1.48923	-3.91284	9.12e-05	0.00892462	Ints3
ENSMUSG00000035778	1374.42	2.0826	0.532143	3.91362	9.09e-05	0.00892462	Ggta1
ENSMUSG00000075284	27.087	3.68844	0.943073	3.91109	9.19e-05	0.00892462	Wipf1
ENSMUSG00000024773	593.348	1.30175	0.335716	3.87753	0.000105523	0.010129	Atg2a
ENSMUSG00000038619	5105.58	2.27551	0.587453	3.87351	0.000107279	0.0101777	Ensa
ENSMUSG00000121029	1676.05	1.89078	0.489246	3.86468	0.000111236	0.0104319	NA
ENSMUSG00000006307	16.1736	-7.40343	1.92517	-3.8456	0.000120256	0.0109019	Kmt2b
ENSMUSG00000006585	13.7496	7.34923	1.90991	3.84794	0.000119116	0.0109019	Cdt1
ENSMUSG00000030323	26.2206	3.51754	0.914241	3.84749	0.000119332	0.0109019	Ift122
ENSMUSG00000022330	136.644	2.02681	0.527933	3.83915	0.000123461	0.0110694	Osr2
ENSMUSG00000120063	13.6213	-7.16003	1.88218	-3.80413	0.000142306	0.0126204	NA
ENSMUSG00000018583	1326.28	1.91483	0.505517	3.78787	0.000151942	0.0131882	G3bp1
ENSMUSG00000028637	20.6525	7.93829	2.09452	3.79003	0.000150627	0.0131882	Ccdc30
ENSMUSG00000087466	37.3684	4.60105	1.21622	3.78308	0.000154901	0.0133035	A330041J22Rik
ENSMUSG00000106383	6165.4	2.29119	0.608214	3.76708	0.000165167	0.0140375	NA
ENSMUSG00000061065	112.727	3.30305	0.87782	3.76278	0.000168032	0.0141337	H2al1o
ENSMUSG00000026037	13.9291	-7.19126	1.91933	-3.74676	0.000179133	0.0149138	Orc2
ENSMUSG00000097089	18.0552	7.7414	2.06771	3.74394	0.000181158	0.01493	NA
ENSMUSG00000081677	745.586	1.83813	0.491501	3.73983	0.000184145	0.0150244	NA
ENSMUSG00000055541	1314.93	2.15497	0.58063	3.71144	0.000206086	0.0164848	Lair1
ENSMUSG00000118573	89.5223	3.25299	0.876173	3.71272	0.000205043	0.0164848	NA
ENSMUSG00000029761	189.094	2.12455	0.574981	3.69499	0.000219893	0.017251	Cald1
ENSMUSG00000039942	37.6953	-5.10123	1.3803	-3.69575	0.00021924	0.017251	Ptger4
ENSMUSG00000046865	13.2681	-7.12278	1.93131	-3.68805	0.000225976	0.0175594	Fbl
ENSMUSG00000027364	12.9497	7.26189	1.97297	3.68069	0.000232601	0.0179037	Usp50
ENSMUSG00000025575	264.807	2.08856	0.568551	3.67347	0.000239277	0.0182454	Cant1
ENSMUSG00000024842	2420.17	-0.797866	0.217349	-3.6709	0.000241695	0.0182591	Cabp4
ENSMUSG00000029994	322.618	1.2083	0.329489	3.6672	0.000245217	0.0183553	Anxa4
ENSMUSG00000054999	35.892	5.09629	1.39078	3.66433	0.000247982	0.0183935	Naaladl1
ENSMUSG00000003778	34.0573	8.65908	2.36869	3.65565	0.000256536	0.0188565	Brd8
ENSMUSG00000017400	12.9669	7.26374	1.9884	3.65306	0.000259136	0.0188776	Stac2
ENSMUSG00000028879	18.6659	5.26047	1.44708	3.63523	0.000277736	0.0200535	Stx12
ENSMUSG00000107132	11.76	7.1244	1.96788	3.62034	0.000294219	0.0210573	Gm15997
ENSMUSG00000021538	591.203	2.78842	0.77182	3.61279	0.00030292	0.0214915	Il9
ENSMUSG00000081449	216.52	2.36111	0.65403	3.61009	0.000306091	0.0215293	NA
ENSMUSG00000084024	18.3008	-6.61043	1.83262	-3.6071	0.000309644	0.021593	NA
ENSMUSG00000021364	274.219	-1.5205	0.424086	-3.58535	0.000336626	0.0232757	Elovl2
ENSMUSG00000050530	39.346	7.9006	2.20538	3.58242	0.000340432	0.0233411	Fam171a1
ENSMUSG00000028463	29.8579	8.46887	2.36568	3.57988	0.000343749	0.023372	Car9
ENSMUSG00000059423	416.297	1.45052	0.405811	3.57438	0.000351064	0.0236721	Zfp933
ENSMUSG00000000131	167.226	-1.5688	0.440415	-3.5621	0.000367898	0.0244039	Xpo6
ENSMUSG00000003032	80.9406	2.44745	0.686964	3.5627	0.000367067	0.0244039	Klf4
ENSMUSG00000024334	3672.21	2.59263	0.729928	3.5519	0.000382459	0.0251652	H2-Oa
ENSMUSG00000008601	1319.73	-0.851612	0.24026	-3.54455	0.000393283	0.0256704	Rab25
ENSMUSG00000045777	202.34	1.19656	0.338155	3.53849	0.000402422	0.0259694	Ifitm10
ENSMUSG00000102989	270.986	2.01225	0.568865	3.53731	0.00040423	0.0259694	NA
ENSMUSG00000117286	11.2863	7.06447	2.00085	3.53074	0.000414398	0.0264146	Gm1043
ENSMUSG00000021097	62.13	-3.05999	0.868034	-3.5252	0.00042317	0.0266541	Clmn
ENSMUSG00000116801	87.4075	3.72369	1.05659	3.52425	0.000424689	0.0266541	NA
ENSMUSG00000099543	193.09	1.66946	0.474424	3.51891	0.00043332	0.0269882	NA
ENSMUSG00000074417	132.997	4.95258	1.4108	3.51048	0.000447304	0.0276481	Pira11
ENSMUSG00000024787	134.649	4.10147	1.17148	3.50109	0.000463354	0.0280037	Snx15
ENSMUSG00000036737	57.1663	4.2719	1.21987	3.50193	0.000461898	0.0280037	Oxsr1
ENSMUSG00000045763	306.072	2.43492	0.695409	3.50142	0.000462788	0.0280037	Basp1
ENSMUSG00000015340	15.2713	-6.33936	1.81441	-3.4939	0.000476019	0.0283492	Cybb
ENSMUSG00000025982	119.673	-2.46481	0.705076	-3.49581	0.00047263	0.0283492	Sf3b1
ENSMUSG00000019905	2102.8	1.101	0.315635	3.48822	0.000486254	0.0287489	Gprc6a
ENSMUSG00000000154	289.537	2.59316	0.745428	3.47876	0.00050374	0.0295685	Slc22a18
ENSMUSG00000079553	117.355	-1.90798	0.549882	-3.46981	0.000520833	0.0301381	Kifc1
ENSMUSG00000120745	13.4355	-7.13703	2.05604	-3.47125	0.000518032	0.0301381	NA
ENSMUSG00000038651	238.639	-1.68714	0.488104	-3.45651	0.000547226	0.0314424	Sycp2l
ENSMUSG00000001225	234.998	-1.45964	0.422624	-3.45376	0.000552826	0.031542	Slc26a3
ENSMUSG00000020700	170.546	-1.59567	0.462835	-3.4476	0.000565587	0.032046	Map3k3
ENSMUSG00000030433	10.9088	7.01646	2.05064	3.4216	0.000622542	0.0350298	Sbk2
ENSMUSG00000000276	813.774	1.9056	0.558833	3.40997	0.000649696	0.0360323	Dgke
ENSMUSG00000007603	349.719	-1.16138	0.340747	-3.40833	0.000653606	0.0360323	Dus3l
ENSMUSG00000098197	4944.4	2.49996	0.733196	3.40967	0.000650408	0.0360323	BC051537
ENSMUSG00000018707	417.234	-1.0305	0.302806	-3.40318	0.000666059	0.0364723	Dync1h1
ENSMUSG00000034066	356.813	1.33188	0.393605	3.38379	0.000714929	0.0388874	Farp2
ENSMUSG00000024843	2342.18	1.73561	0.513766	3.3782	0.000729616	0.0394234	Chka
ENSMUSG00000052922	698.639	1.94662	0.577976	3.36799	0.000757171	0.0406431	Bpi
ENSMUSG00000023274	25.1182	8.21991	2.44269	3.36511	0.000765132	0.040802	Cd4
ENSMUSG00000019320	12.9053	6.27971	1.8735	3.35186	0.000802718	0.0425284	Noxo1
ENSMUSG00000020594	94.9447	2.03683	0.608313	3.34833	0.000813	0.0427953	Pum2
ENSMUSG00000082353	1682.08	1.61775	0.483414	3.3465	0.000818376	0.0428021	NA
ENSMUSG00000026834	797.576	-0.993058	0.297324	-3.33998	0.00083783	0.0432649	Acvr1c
ENSMUSG00000041112	10.6351	-6.80436	2.03698	-3.34041	0.000836544	0.0432649	Elmo1
ENSMUSG00000055780	411.423	-1.33134	0.399527	-3.33229	0.000861359	0.0442002	Usp26
ENSMUSG00000101439	24.0789	8.15842	2.45113	3.32844	0.000873345	0.0445352	Gm336
ENSMUSG00000022742	470.073	-1.01687	0.306291	-3.31994	0.000900361	0.0446146	Cpox
ENSMUSG00000025169	27.1875	8.33302	2.51043	3.31936	0.000902245	0.0446146	Ogfod3
ENSMUSG00000032181	157.022	-1.68549	0.507345	-3.32217	0.0008932	0.0446146	Scg3
ENSMUSG00000085438	13.6965	-7.16982	2.15731	-3.32349	0.00088897	0.0446146	Oip5os1
ENSMUSG00000117912	46.1558	2.53778	0.764281	3.32048	0.000898633	0.0446146	NA
ENSMUSG00000053070	23.7891	8.14094	2.45679	3.31365	0.000920868	0.0452612	Cfap300
ENSMUSG00000040688	11.5451	7.0974	2.14431	3.30987	0.000933382	0.0456016	Tbl3
ENSMUSG00000041235	772.32	-1.73948	0.526109	-3.30631	0.000945332	0.0459105	Chd7
ENSMUSG00000079597	10.3385	-6.76091	2.04589	-3.30462	0.000951044	0.0459146	Cstdc4
ENSMUSG00000001665	10.9961	-6.84946	2.07488	-3.30114	0.000962925	0.0461544	Gstt3
ENSMUSG00000001750	826.307	1.88199	0.570606	3.29822	0.000972982	0.0461544	Tcirg1
ENSMUSG00000040423	25.9533	-8.0892	2.45205	-3.29896	0.000970446	0.0461544	Rc3h1
ENSMUSG00000085914	44.644	-2.6554	0.807594	-3.28804	0.00100889	0.047581	NA
ENSMUSG00000052353	778.1	-1.1286	0.343995	-3.28087	0.00103487	0.0482486	Cemip
ENSMUSG00000085875	12.279	7.18465	2.18962	3.28123	0.00103354	0.0482486	NA
ENSMUSG00000102433	95.1042	-2.02726	0.618406	-3.2782	0.00104472	0.0484311	NA
ENSMUSG00000070371	22.2393	-4.80476	1.46906	-3.27065	0.00107302	0.049462	Prss36
ENSMUSG00000014778	132.369	-1.7175	0.527842	-3.25382	0.00113866	0.0498301	Fhod1
ENSMUSG00000018008	10569.8	-0.682637	0.209851	-3.25296	0.00114208	0.0498301	Cyth4
ENSMUSG00000019054	715.885	1.02055	0.312443	3.26635	0.00108943	0.0498301	Fis1
ENSMUSG00000024664	222.718	3.72219	1.1408	3.26278	0.00110324	0.0498301	Fads3
ENSMUSG00000039765	91.9302	3.00584	0.922323	3.25899	0.00111811	0.0498301	Cc2d2a
ENSMUSG00000040583	115.305	2.1345	0.656146	3.25309	0.00114158	0.0498301	Cyp2b13
ENSMUSG00000058486	213.005	1.21824	0.373644	3.26042	0.00111249	0.0498301	Wdr91
ENSMUSG00000092111	25.5993	-8.07056	2.47363	-3.26265	0.00110377	0.0498301	Vmn2r113
ENSMUSG00000092203	680.783	2.48182	0.762206	3.2561	0.00112955	0.0498301	1110038B12Rik
ENSMUSG00000096999	38.2602	3.65181	1.12169	3.25563	0.00113142	0.0498301	NA
ENSMUSG00000029769	53.0466	4.09835	1.26372	3.24309	0.00118242	0.0513159	Ccdc136
ENSMUSG00000024008	141.885	4.56105	1.40773	3.24	0.00119532	0.051601	Cpne5
ENSMUSG00000010505	59.6869	-3.43334	1.06148	-3.23449	0.00121858	0.0520546	Myt1
ENSMUSG00000112344	6409.31	3.36405	1.03977	3.23537	0.00121487	0.0520546	Gm32141
ENSMUSG00000112991	1047.23	2.65864	0.822447	3.2326	0.0012267	0.0521285	NA
ENSMUSG00000000058	434.272	1.4867	0.461393	3.2222	0.0012721	0.0533563	Cav2
ENSMUSG00000031446	5137.96	0.724076	0.22467	3.22284	0.00126928	0.0533563	Cul4a
ENSMUSG00000038521	58.4751	4.6269	1.43674	3.22042	0.00128005	0.0533563	C1s1
ENSMUSG00000042797	234.959	1.68279	0.522599	3.22003	0.00128175	0.0533563	Aqp11
ENSMUSG00000030340	45.5093	3.24142	1.00754	3.21715	0.0012947	0.0536216	Scnn1a
ENSMUSG00000024962	24.3848	7.20857	2.24496	3.211	0.00132273	0.0545058	Vegfb
ENSMUSG00000025746	25.2115	8.22372	2.5657	3.20525	0.00134946	0.055328	Il6
ENSMUSG00000090272	112.319	-2.16723	0.677849	-3.19722	0.00138759	0.0566066	Mndal
ENSMUSG00000037692	250.305	3.54499	1.10977	3.19436	0.00140142	0.0568863	Ahdc1
ENSMUSG00000000976	1756.67	-1.13718	0.356378	-3.19093	0.00141817	0.0572812	Heatr6
ENSMUSG00000074480	670.992	-0.810573	0.254589	-3.18384	0.00145333	0.0584124	Mex3a
ENSMUSG00000032657	1337.56	0.856407	0.27007	3.17105	0.00151887	0.0607473	Fam189b
ENSMUSG00000033880	86.0052	-4.42609	1.40139	-3.15837	0.00158656	0.0630141	Lgals3bp
ENSMUSG00000111547	22.8356	-7.90452	2.50337	-3.15755	0.00159099	0.0630141	NA
ENSMUSG00000024975	28.0297	-3.93649	1.24885	-3.1521	0.001621	0.0638924	Pdcd4
ENSMUSG00000028464	166.071	2.38274	0.75801	3.14342	0.00166987	0.0655022	Tpm2
ENSMUSG00000000263	2074.24	0.907359	0.289166	3.13785	0.00170194	0.0661245	Glra1
ENSMUSG00000087312	17.7403	-5.205	1.65873	-3.13793	0.00170143	0.0661245	NA
ENSMUSG00000024790	13.5152	5.47375	1.74679	3.13361	0.00172668	0.0661407	Sac3d1
ENSMUSG00000052609	10.6574	6.00619	1.91542	3.13571	0.00171438	0.0661407	Plekhg3
ENSMUSG00000108244	139.923	1.62547	0.518599	3.13436	0.00172232	0.0661407	NA
ENSMUSG00000027009	33.621	-2.76518	0.883158	-3.13101	0.00174204	0.0664121	Itga4
ENSMUSG00000050705	14.7346	-7.2745	2.32437	-3.12967	0.00175004	0.0664121	2310061I04Rik
ENSMUSG00000082604	9.83609	-6.68827	2.14587	-3.11681	0.00182818	0.0690563	NA
ENSMUSG00000040865	10.0408	-6.7169	2.1599	-3.10982	0.00187202	0.0697435	Ino80d
ENSMUSG00000085782	41.7772	4.46505	1.43576	3.10988	0.00187166	0.0697435	NA
ENSMUSG00000103899	14.1979	-5.45038	1.75253	-3.11001	0.00187081	0.0697435	NA
ENSMUSG00000030760	40.762	3.53223	1.13684	3.10706	0.00188959	0.0700782	Acer3
ENSMUSG00000002257	14.7717	-6.29463	2.02885	-3.10257	0.0019185	0.0708283	Def6
ENSMUSG00000004558	9.90306	6.87443	2.22366	3.0915	0.00199149	0.0730407	Ndrg2
ENSMUSG00000090273	335.428	-1.54763	0.500724	-3.09078	0.00199633	0.0730407	Prr22
ENSMUSG00000025245	53.8188	-2.49105	0.807361	-3.08543	0.00203259	0.0740354	Lztfl1
ENSMUSG00000024891	20.2034	-7.7303	2.50765	-3.08268	0.00205144	0.0741405	Slc29a2
ENSMUSG00000039844	21.1067	-7.79284	2.52821	-3.08236	0.00205365	0.0741405	Rapgef1
ENSMUSG00000038552	116.959	-1.60709	0.522659	-3.07483	0.00210619	0.0757023	Fndc4
ENSMUSG00000000711	1164.38	-0.626549	0.204223	-3.06797	0.00215518	0.0771232	Rab5b
ENSMUSG00000054737	936.449	2.42629	0.792605	3.06116	0.0022048	0.0785545	Zfp182
ENSMUSG00000022265	657.542	2.16193	0.708022	3.05349	0.00226199	0.080205	Ank
ENSMUSG00000120739	944.761	-0.905897	0.29679	-3.05232	0.00227079	0.080205	NA
ENSMUSG00000039813	19.1352	7.82764	2.56931	3.04659	0.00231452	0.0813972	Tbc1d2
ENSMUSG00000078773	18.6636	7.79133	2.55974	3.04379	0.00233615	0.0818055	Rad54b
ENSMUSG00000064337	1196.05	-1.17689	0.387066	-3.04055	0.00236146	0.0823382	NA
ENSMUSG00000060974	25.3977	-4.74771	1.56734	-3.02915	0.00245243	0.0851464	Olfr530
ENSMUSG00000037270	72.8797	-1.68319	0.55709	-3.0214	0.00251607	0.0869855	4932438A13Rik
ENSMUSG00000022234	8724.17	0.613321	0.203588	3.01256	0.00259056	0.0891831	Cct5
ENSMUSG00000112901	98.8182	-1.42249	0.473598	-3.00358	0.00266823	0.091278	NA
ENSMUSG00000118170	107.138	1.27058	0.423112	3.00295	0.00267379	0.091278	Gm30094
ENSMUSG00000005681	1237.68	1.51832	0.506849	2.99561	0.00273896	0.0922446	Apoa2
ENSMUSG00000025176	124.78	2.42698	0.809591	2.99778	0.00271953	0.0922446	Hoga1
ENSMUSG00000073627	36.3956	-2.1334	0.712398	-2.99468	0.00274733	0.0922446	NA
ENSMUSG00000075184	21.6302	-6.8539	2.28809	-2.99546	0.0027403	0.0922446	F930017D23Rik
ENSMUSG00000113940	6176.22	1.11941	0.374453	2.98946	0.00279475	0.0934522	NA
ENSMUSG00000040713	71.995	3.18846	1.0685	2.98404	0.0028447	0.0947344	Creg1
ENSMUSG00000005621	18.0096	-4.26472	1.43322	-2.97562	0.00292401	0.0969798	Zfp592
ENSMUSG00000115779	201.123	1.09434	0.367969	2.974	0.00293949	0.0970985	4930592A05Rik
ENSMUSG00000044751	1701.22	-0.703995	0.236982	-2.97066	0.00297156	0.097762	NA
ENSMUSG00000020715	274.497	-1.53433	0.517213	-2.96653	0.00301184	0.0985902	Ern1
ENSMUSG00000027303	20.2045	6.93453	2.33854	2.96532	0.00302369	0.0985902	Ptpra
ENSMUSG00000105613	28.9739	-3.40424	1.14838	-2.96437	0.00303299	0.0985902	NA
ENSMUSG00000022177	17.7101	7.71502	2.60445	2.96224	0.00305409	0.0988822	Haus4
ENSMUSG00000058407	15.9512	4.5508	1.5375	2.95988	0.00307762	0.0992501	Txndc9
ENSMUSG00000054752	8.72536	6.69594	2.26837	2.95187	0.0031586	0.101461	Fsd1l
ENSMUSG00000002107	1130.73	-0.899388	0.305015	-2.94867	0.00319144	0.102114	Celf2
ENSMUSG00000020783	813.381	-0.939115	0.31936	-2.94061	0.00327565	0.104398	Ncbp3
ENSMUSG00000040102	66.3906	2.17004	0.740634	2.92998	0.00338986	0.107618	Klhl42
ENSMUSG00000034321	653.903	0.786258	0.268756	2.92555	0.00343853	0.10874	Exosc1
ENSMUSG00000050102	432.128	-1.30256	0.445986	-2.92064	0.00349314	0.108781	Vmn1r235
ENSMUSG00000060029	16.8938	7.64784	2.61794	2.92133	0.00348546	0.108781	4930473A02Rik
ENSMUSG00000105102	151.382	-1.05474	0.360889	-2.92261	0.00347114	0.108781	Gm35507
ENSMUSG00000120606	9.0647	6.7467	2.30839	2.92268	0.00347029	0.108781	NA
ENSMUSG00000039997	1011.68	0.902764	0.309549	2.91638	0.00354117	0.109857	Ifi203
ENSMUSG00000000594	3557.31	-0.703343	0.241635	-2.91077	0.00360544	0.11004	Gm2a
ENSMUSG00000024290	838.406	-0.725301	0.248896	-2.91407	0.0035675	0.11004	Rock1
ENSMUSG00000026141	622.367	-1.00479	0.344875	-2.91348	0.00357425	0.11004	Col19a1
ENSMUSG00000034265	41.3258	2.38704	0.820295	2.90998	0.00361452	0.11004	Zdhhc14
ENSMUSG00000070733	86.8999	-2.01653	0.692723	-2.91102	0.00360255	0.11004	Fryl
ENSMUSG00000042613	113.592	3.22786	1.10972	2.90871	0.00362925	0.110078	Pbxip1
ENSMUSG00000041592	60.7453	2.56505	0.884013	2.9016	0.0037126	0.112189	Sdk2
ENSMUSG00000104346	49.9561	3.76695	1.30041	2.89675	0.00377052	0.113519	Pcdhga3
ENSMUSG00000058655	207.256	2.0725	0.716004	2.89453	0.00379721	0.113902	Eif4b
ENSMUSG00000040061	25.3491	-3.46577	1.19792	-2.89316	0.00381392	0.113984	Plcb2
ENSMUSG00000036864	18.3569	-7.5884	2.63144	-2.88375	0.00392974	0.117017	Proser3
ENSMUSG00000097323	18.6144	-7.61256	2.64232	-2.88102	0.00396392	0.117364	NA
ENSMUSG00000112144	9.03897	-5.58346	1.93835	-2.88052	0.00397017	0.117364	NA
ENSMUSG00000055737	60.5112	1.96741	0.684303	2.87506	0.00403947	0.118982	Ghr
ENSMUSG00000035861	89.7212	-1.61826	0.563396	-2.87233	0.00407451	0.119583	Tmprss11b
ENSMUSG00000017999	17.0378	-7.48419	2.60775	-2.86998	0.00410502	0.120046	Ddx27
ENSMUSG00000060034	528.187	-0.803613	0.280226	-2.86773	0.00413426	0.120469	Ctf2
ENSMUSG00000024241	11.6147	-6.93199	2.41941	-2.86515	0.00416806	0.121022	Sos1
ENSMUSG00000062470	71.2388	-4.39273	1.53627	-2.85934	0.00424523	0.122392	Fbxl12os
ENSMUSG00000079003	52.2276	2.27169	0.794368	2.85974	0.00423982	0.122392	Samd1
ENSMUSG00000024030	14.458	-4.91303	1.71893	-2.85819	0.00426063	0.122403	Abcg1
ENSMUSG00000046961	81.4592	2.16188	0.757612	2.85354	0.00432349	0.123773	Gpr156
ENSMUSG00000106757	160.768	1.6318	0.572491	2.85034	0.0043672	0.124587	NA
ENSMUSG00000015947	17.2426	7.67554	2.69416	2.84895	0.00438634	0.124697	Fcgr1
ENSMUSG00000022325	18.1017	-6.59887	2.32279	-2.84092	0.00449834	0.127025	Pop1
ENSMUSG00000064368	1167.48	-0.922176	0.324682	-2.84025	0.00450788	0.127025	ND6
ENSMUSG00000074758	502.901	1.27889	0.450354	2.83975	0.00451493	0.127025	Gm5535
ENSMUSG00000106562	7.84539	6.53898	2.30727	2.83407	0.00459587	0.128858	NA
ENSMUSG00000040296	849.909	-0.769748	0.271718	-2.83289	0.00461286	0.128892	Ddx58
ENSMUSG00000022237	40.8359	5.35873	1.8956	2.82694	0.00469953	0.130865	Ankrd33b
ENSMUSG00000029616	432.127	1.00402	0.355548	2.82386	0.00474496	0.131681	Erp29
ENSMUSG00000042268	148.1	3.87377	1.37343	2.82051	0.00479476	0.132612	Slc26a9
ENSMUSG00000035455	10.9759	-6.84549	2.43031	-2.81671	0.00485181	0.133736	Fignl1
ENSMUSG00000117994	21.6301	-4.5155	1.60851	-2.80726	0.00499649	0.13726	Gm5820
ENSMUSG00000002289	51388.3	-0.551012	0.196607	-2.80261	0.00506916	0.138325	Angptl4
ENSMUSG00000040663	16.5811	7.61956	2.71843	2.80293	0.00506409	0.138325	Clcf1
ENSMUSG00000018567	1227.36	-0.799111	0.28556	-2.7984	0.0051356	0.139671	Gabarap
ENSMUSG00000026728	4863.19	0.651674	0.233361	2.79255	0.00522937	0.14128	Vim
ENSMUSG00000032485	89.7662	2.3716	0.848959	2.79353	0.00521354	0.14128	Scap
ENSMUSG00000007950	19.5519	6.88608	2.46799	2.79016	0.0052682	0.141453	Abhd8
ENSMUSG00000024784	98.8201	1.36841	0.490653	2.78896	0.00528779	0.141453	Gpha2
ENSMUSG00000030763	11.8079	4.88289	1.75047	2.78947	0.00527939	0.141453	Lcmt1
ENSMUSG00000016552	195.965	-1.08232	0.388433	-2.78639	0.00532992	0.141487	Foxred2
ENSMUSG00000022899	86.0496	1.40151	0.502757	2.78765	0.00530913	0.141487	Slc15a2
ENSMUSG00000118017	10.2117	-6.73914	2.41918	-2.78571	0.00534108	0.141487	NA
ENSMUSG00000108794	41.327	4.54003	1.63102	2.78354	0.00537688	0.141974	NA
ENSMUSG00000120536	49.148	-3.35841	1.20792	-2.78032	0.00543049	0.142927	NA
ENSMUSG00000032013	303.401	1.82068	0.657006	2.77117	0.00558551	0.145539	Trim29
ENSMUSG00000040565	24.1137	-3.6841	1.32857	-2.77299	0.00555446	0.145539	Btaf1
ENSMUSG00000086513	60.8141	2.08034	0.750793	2.77085	0.00559094	0.145539	NA
ENSMUSG00000110380	112.778	2.43452	0.878804	2.77027	0.00560107	0.145539	NA
ENSMUSG00000058291	187.214	-1.03	0.372655	-2.76396	0.00571045	0.14791	Zfp68
ENSMUSG00000079852	3128.78	-0.879786	0.319012	-2.75785	0.00581831	0.150227	Klra4
ENSMUSG00000051306	300.335	1.81484	0.660182	2.749	0.00597782	0.153858	Usp42
ENSMUSG00000048039	2073.85	-0.677231	0.246463	-2.7478	0.00599974	0.153937	Isg20l2
ENSMUSG00000104031	33.7632	4.34198	1.58107	2.74623	0.00602842	0.154188	Gm17771
ENSMUSG00000075256	15.5215	-5.01995	1.82926	-2.74424	0.00606504	0.15464	Cerkl
ENSMUSG00000075225	1194.19	-0.711704	0.259475	-2.74286	0.00609061	0.154644	Ccdc162
ENSMUSG00000075269	8.82819	-5.54248	2.02119	-2.74219	0.00610311	0.154644	Bex6
ENSMUSG00000004415	172.687	1.37708	0.50256	2.74013	0.00614154	0.154959	Col26a1
ENSMUSG00000063681	104.036	-2.02243	0.738252	-2.73949	0.00615354	0.154959	Crb1
ENSMUSG00000074627	602.296	0.868485	0.317172	2.73821	0.00617744	0.155082	Mroh8
ENSMUSG00000026975	14.9404	4.51138	1.65182	2.73117	0.00631103	0.15795	Dph7
ENSMUSG00000064341	9924.04	-0.805751	0.295359	-2.72803	0.00637131	0.158971	ND1
ENSMUSG00000114229	14.0339	7.38014	2.70728	2.72603	0.00641006	0.15945	NA
ENSMUSG00000020850	98.3093	1.73765	0.638814	2.72012	0.00652578	0.161827	Prpf8
ENSMUSG00000022151	25.7513	-3.30201	1.21474	-2.71828	0.00656217	0.161827	Ttc33
ENSMUSG00000050919	84.3543	1.44226	0.530606	2.71814	0.00656509	0.161827	Zfp366
ENSMUSG00000097729	22.2346	2.77356	1.02229	2.71308	0.00666611	0.163822	NA
ENSMUSG00000035247	453.548	-0.903058	0.333227	-2.71004	0.00672755	0.163851	Hectd1
ENSMUSG00000040035	60.6784	3.77278	1.39132	2.71165	0.00669484	0.163851	Disp2
ENSMUSG00000040550	226.277	1.22609	0.452282	2.71091	0.00670998	0.163851	Otud6b
ENSMUSG00000021218	75.8971	-2.40671	0.888624	-2.70835	0.00676178	0.164045	Gdi2
ENSMUSG00000038580	428.352	-1.05972	0.391518	-2.70669	0.00679586	0.164045	Sct
ENSMUSG00000049491	7.76321	-6.34484	2.34499	-2.70571	0.00681594	0.164045	Slc36a3
ENSMUSG00000101438	1144.15	1.42712	0.527163	2.70718	0.0067858	0.164045	Gm19412
ENSMUSG00000064363	3484.92	-0.932865	0.345482	-2.70018	0.00693022	0.166305	ND4
ENSMUSG00000022247	1347.07	0.814059	0.30169	2.69833	0.00696877	0.166716	Brix1
ENSMUSG00000121231	441.849	1.50726	0.558783	2.69741	0.0069882	0.166716	NA
ENSMUSG00000053774	16.7693	7.63514	2.83284	2.69523	0.00703405	0.16732	Ubxn7
ENSMUSG00000021940	31.7295	5.6684	2.10548	2.69222	0.00709786	0.168189	Ptpn20
ENSMUSG00000038010	15.4356	-7.33972	2.72889	-2.68963	0.00715304	0.168189	Ccdc138
ENSMUSG00000051251	16.8685	-6.48893	2.41172	-2.69059	0.00713266	0.168189	Nhlh1
ENSMUSG00000055319	166.126	1.76115	0.654497	2.69084	0.00712729	0.168189	Sec23ip
ENSMUSG00000030231	19.0755	-3.61084	1.34819	-2.67829	0.00739993	0.170037	Plekha5
ENSMUSG00000033826	50.4298	-2.9656	1.10641	-2.68038	0.00735396	0.170037	Dnah8
ENSMUSG00000034118	82.8115	1.87625	0.701203	2.67576	0.00745596	0.170037	Tpst1
ENSMUSG00000037143	14.0606	7.38346	2.75844	2.67668	0.00743559	0.170037	Cfap61
ENSMUSG00000042801	14.007	7.37592	2.75303	2.6792	0.00737983	0.170037	Olfr769
ENSMUSG00000054499	1114.12	-1.2803	0.477908	-2.67897	0.00738497	0.170037	Dedd2
ENSMUSG00000058498	480.972	-0.684464	0.255382	-2.68016	0.0073587	0.170037	Rnf207
ENSMUSG00000070814	71.1524	-1.52646	0.569672	-2.67953	0.00737246	0.170037	Zswim9
ENSMUSG00000073966	79.2252	-1.58258	0.589901	-2.68278	0.00730124	0.170037	Olfr561
ENSMUSG00000091260	130.487	1.6411	0.611517	2.68366	0.00728218	0.170037	Vmn2r19
ENSMUSG00000113361	16.1972	-6.43393	2.40472	-2.67554	0.00746087	0.170037	NA
ENSMUSG00000025237	533.665	1.48368	0.555073	2.67294	0.00751898	0.170175	Parp6
ENSMUSG00000044709	53.2416	1.86774	0.698684	2.67323	0.00751246	0.170175	Gemin7
ENSMUSG00000090019	87.4288	-1.76379	0.659983	-2.67247	0.00752951	0.170175	Gimap1
ENSMUSG00000028233	315.367	1.42675	0.534249	2.67058	0.00757211	0.170195	Tgs1
ENSMUSG00000031878	183.246	1.62168	0.607153	2.67095	0.00756367	0.170195	Nae1
ENSMUSG00000004530	10.7545	-5.84109	2.19226	-2.66441	0.0077124	0.171984	Coro1c
ENSMUSG00000027285	73.4422	-2.05714	0.772263	-2.66378	0.00772678	0.171984	Haus2
ENSMUSG00000033697	318.129	-1.0788	0.405234	-2.66217	0.00776392	0.171984	Arhgap39
ENSMUSG00000052565	576.134	0.910441	0.342303	2.65976	0.00781972	0.171984	H1f3
ENSMUSG00000058818	614.869	3.86526	1.45252	2.66107	0.00778929	0.171984	Pirb
ENSMUSG00000061758	137.033	1.63107	0.613429	2.65894	0.00783872	0.171984	Akr1b10
ENSMUSG00000081665	13.252	7.29715	2.73898	2.66418	0.00771757	0.171984	Pira1
ENSMUSG00000097494	379.851	-0.754253	0.283679	-2.65882	0.00784141	0.171984	4933406C10Rik
ENSMUSG00000099757	28969.7	-0.66408	0.249702	-2.65949	0.00782588	0.171984	NA
ENSMUSG00000025198	42.3753	2.62151	0.987506	2.65467	0.00793854	0.172262	Erlin1
ENSMUSG00000032177	416.282	-1.01036	0.38049	-2.65542	0.00792098	0.172262	Pde4a
ENSMUSG00000104370	13.1357	7.28454	2.74346	2.65524	0.00792517	0.172262	NA
ENSMUSG00000112964	9.83343	5.07475	1.91059	2.65612	0.00790462	0.172262	NA
ENSMUSG00000021298	19.4791	5.25136	1.97965	2.65267	0.0079857	0.172826	Gpr132
ENSMUSG00000030428	26.5109	-3.23256	1.21993	-2.64978	0.00805438	0.17358	Ttyh1
ENSMUSG00000030649	15.0212	6.50159	2.4548	2.64853	0.00808437	0.17358	Anapc15
ENSMUSG00000052301	15.3517	-7.33342	2.76803	-2.64933	0.00806523	0.17358	Doc2a
ENSMUSG00000085833	1933.06	3.22266	1.21801	2.64584	0.00814891	0.174506	Gm13003
ENSMUSG00000018900	6.94666	6.36347	2.41159	2.6387	0.00832254	0.174608	Slc22a5
ENSMUSG00000043019	107.694	1.20784	0.457404	2.64064	0.00827486	0.174608	Edem3
ENSMUSG00000051390	1063.54	1.36712	0.517171	2.64346	0.00820643	0.174608	Zbtb22
ENSMUSG00000078247	1255.34	0.62765	0.237601	2.64162	0.00825112	0.174608	Airn
ENSMUSG00000078580	702.493	0.633068	0.239564	2.64258	0.00822769	0.174608	E430018J23Rik
ENSMUSG00000097054	254.419	1.10629	0.419062	2.63991	0.00829276	0.174608	NA
ENSMUSG00000097911	19.025	-5.08856	1.9273	-2.64025	0.0082845	0.174608	NA
ENSMUSG00000108539	60.7667	4.33738	1.64382	2.6386	0.00832488	0.174608	Klk1b12-ps
ENSMUSG00000031596	412.018	1.41931	0.538911	2.63367	0.00844666	0.176708	Slc7a2
ENSMUSG00000106093	13.2927	7.30094	2.77333	2.63255	0.00847457	0.176839	NA
ENSMUSG00000022272	15.7466	6.5724	2.49791	2.63116	0.00850952	0.177115	Myo10
ENSMUSG00000017561	199.158	1.03504	0.395539	2.61678	0.00887627	0.180153	Crlf3
ENSMUSG00000021244	76.5518	-1.47153	0.561594	-2.62027	0.00878599	0.180153	Ylpm1
ENSMUSG00000025069	697.405	0.931133	0.355104	2.62214	0.00873786	0.180153	Gsto2
ENSMUSG00000025555	10.4454	4.70699	1.79733	2.61888	0.00882187	0.180153	Farp1
ENSMUSG00000026213	42.0202	4.60879	1.7608	2.61744	0.00885921	0.180153	Stk11ip
ENSMUSG00000039164	7.20811	6.42067	2.45254	2.61797	0.00884553	0.180153	Naif1
ENSMUSG00000044816	21.9033	3.19722	1.22044	2.61972	0.00880017	0.180153	D630023F18Rik
ENSMUSG00000058470	4103.27	-0.767565	0.292529	-2.6239	0.00869304	0.180153	Gm8369
ENSMUSG00000091370	149.395	-1.42586	0.544777	-2.61733	0.00886217	0.180153	5730435O14Rik
ENSMUSG00000119056	12.1592	4.73656	1.80634	2.62219	0.00873663	0.180153	NA
ENSMUSG00000027954	1561.39	-0.603775	0.231078	-2.61287	0.00897866	0.181779	Efna1
ENSMUSG00000001827	269.227	-1.15804	0.443687	-2.61003	0.00905338	0.182279	Folr1
ENSMUSG00000025175	517.258	1.02128	0.391244	2.61033	0.00904544	0.182279	Fn3k
ENSMUSG00000030091	359.027	-1.08722	0.416656	-2.60939	0.00907041	0.182279	Nup210
ENSMUSG00000014418	23.491	-3.26106	1.25329	-2.602	0.00926816	0.185341	Hps5
ENSMUSG00000037443	733.297	-0.684175	0.262896	-2.60246	0.00925587	0.185341	Cep85
ENSMUSG00000078817	601.898	1.39065	0.534983	2.59942	0.0093381	0.186283	Nlrp12
ENSMUSG00000040505	11.4055	-4.94543	1.90327	-2.59838	0.0093665	0.186393	Abcg5
ENSMUSG00000024730	56159.2	-0.93244	0.359074	-2.59679	0.00940999	0.186521	Ms4a8a
ENSMUSG00000051506	12.5375	7.21694	2.77952	2.59647	0.00941865	0.186521	Wdfy4
ENSMUSG00000042046	13.8615	7.36047	2.83837	2.59321	0.00950857	0.187846	Dstyk
ENSMUSG00000021068	27.3528	2.70635	1.04659	2.58588	0.0097132	0.190048	Nin
ENSMUSG00000028329	374.419	-0.871227	0.336742	-2.58722	0.00967536	0.190048	Xpa
ENSMUSG00000064345	2395.23	-0.879563	0.339864	-2.58799	0.00965387	0.190048	ND2
ENSMUSG00000078920	807.694	1.03578	0.400476	2.58637	0.00969927	0.190048	Ifi47
ENSMUSG00000033316	7.71116	-6.335	2.45313	-2.58241	0.00981116	0.191505	Galnt9
ENSMUSG00000109644	8.53515	4.72958	1.83213	2.58146	0.00983823	0.191576	0610005C13Rik
ENSMUSG00000023079	12.2763	7.18665	2.78956	2.57627	0.00998738	0.194017	Gtf2ird1
ENSMUSG00000071324	41.8577	-2.0206	0.784847	-2.57451	0.0100381	0.194538	Armc2
ENSMUSG00000006740	645.359	0.76998	0.299545	2.5705	0.0101552	0.196342	Kif5b
ENSMUSG00000024002	320.912	-1.31483	0.511853	-2.56876	0.0102063	0.196863	Brd4
ENSMUSG00000025351	68.7153	-2.24286	0.873714	-2.56705	0.0102569	0.197373	Cd63
ENSMUSG00000026558	14.4892	7.42428	2.89626	2.5634	0.0103653	0.19806	Uck2
ENSMUSG00000028251	675.196	-0.568733	0.221867	-2.56339	0.0103654	0.19806	Tstd3
ENSMUSG00000081807	1718.29	-0.783314	0.305471	-2.56428	0.010339	0.19806	NA
ENSMUSG00000000901	8.59949	-4.62019	1.80774	-2.55578	0.0105949	0.198513	Mmp11
ENSMUSG00000021171	115.836	-1.88959	0.73908	-2.55667	0.0105679	0.198513	Esyt2
ENSMUSG00000027255	247.755	2.55586	0.998721	2.55913	0.0104935	0.198513	Arfgap2
ENSMUSG00000032418	95.1355	1.46601	0.573104	2.55801	0.0105273	0.198513	Me1
ENSMUSG00000033392	1378.51	-0.522207	0.204121	-2.55832	0.0105178	0.198513	Clasp2
ENSMUSG00000038668	101.759	3.37411	1.31886	2.55836	0.0105168	0.198513	Lpar1
ENSMUSG00000064339	26201.3	-0.969541	0.378694	-2.56022	0.0104605	0.198513	NA
ENSMUSG00000066510	211.514	-1.51476	0.592775	-2.55537	0.0106074	0.198513	Ankdd1a
ENSMUSG00000113368	1973.95	0.552623	0.216261	2.55535	0.0106081	0.198513	Gm10054
ENSMUSG00000020817	677.113	-0.776436	0.304867	-2.5468	0.0108715	0.20068	Rabep1
ENSMUSG00000026991	12.4711	-7.03476	2.76162	-2.54733	0.0108549	0.20068	Pkp4
ENSMUSG00000052331	155.477	-1.28831	0.505384	-2.54918	0.0107976	0.20068	Ankrd44
ENSMUSG00000074479	1036.55	0.966417	0.379379	2.54737	0.0108539	0.20068	NA
ENSMUSG00000085295	104.676	4.07461	1.5987	2.5487	0.0108125	0.20068	NA
ENSMUSG00000113196	13.3347	-7.12702	2.79819	-2.54701	0.0108651	0.20068	NA
ENSMUSG00000006362	12.7658	6.26565	2.46284	2.54407	0.0109568	0.201284	Cbfa2t3
ENSMUSG00000006527	30.1078	-3.99183	1.56975	-2.54297	0.0109915	0.201284	Sfmbt1
ENSMUSG00000021276	13.0405	7.2724	2.85803	2.54455	0.0109418	0.201284	Cinp
ENSMUSG00000049225	608.768	1.40357	0.55202	2.54261	0.0110029	0.201284	Pdp1
ENSMUSG00000030814	750.86	-0.700372	0.275912	-2.53839	0.0111364	0.20327	Bcl7c
ENSMUSG00000032741	9.75855	-4.91568	1.94083	-2.53277	0.0113164	0.205619	Tpcn1
ENSMUSG00000043421	2486.09	0.828013	0.327004	2.53212	0.0113376	0.205619	Hilpda
ENSMUSG00000058715	640.032	1.36614	0.539543	2.53202	0.0113407	0.205619	Fcer1g
ENSMUSG00000039329	9236.53	-0.750307	0.296628	-2.52945	0.0114241	0.206672	Tex19.1
ENSMUSG00000018572	1257.85	-0.742939	0.293895	-2.52791	0.0114744	0.207082	Phf23
ENSMUSG00000021938	58.5409	1.80978	0.716118	2.5272	0.0114975	0.207082	Pspc1
ENSMUSG00000035683	139.853	3.08194	1.222	2.52204	0.0116677	0.209684	Melk
ENSMUSG00000085622	106.223	-1.32268	0.525621	-2.51641	0.0118557	0.212595	3110056K07Rik
ENSMUSG00000044018	466.067	0.777533	0.30912	2.51532	0.0118926	0.212788	Mrpl50
ENSMUSG00000036006	7.58899	-5.31393	2.11378	-2.51395	0.0119389	0.213149	Ripor2
ENSMUSG00000116188	12.2123	7.17745	2.85598	2.51313	0.0119666	0.213178	NA
ENSMUSG00000013629	10.1566	-5.74772	2.28967	-2.51028	0.0120634	0.214434	Cad
ENSMUSG00000103122	21.7148	4.07809	1.62512	2.50941	0.0120932	0.214497	NA
ENSMUSG00000071337	208.883	0.925004	0.368847	2.50783	0.0121475	0.214527	Tia1
ENSMUSG00000083351	12.1486	-6.9966	2.7898	-2.50792	0.0121444	0.214527	NA
ENSMUSG00000026383	339.303	0.980073	0.391642	2.50248	0.0123328	0.215468	Epb41l5
ENSMUSG00000027316	24.8312	2.21145	0.883137	2.50409	0.0122768	0.215468	Gfra4
ENSMUSG00000071158	23.8221	-2.47875	0.98992	-2.50399	0.0122801	0.215468	Klrh1
ENSMUSG00000079419	22251.1	-0.603556	0.241126	-2.50307	0.0123121	0.215468	Ms4a6c
ENSMUSG00000120423	124.556	2.36437	0.943766	2.50525	0.0122366	0.215468	NA
ENSMUSG00000103102	12.2408	7.18079	2.87132	2.50086	0.0123891	0.215988	NA
ENSMUSG00000062524	5215.33	-0.692918	0.277225	-2.49948	0.0124376	0.216372	Ncr1
ENSMUSG00000021639	99.1963	2.76094	1.10505	2.49847	0.0124731	0.216527	Gtf2h2
ENSMUSG00000026942	159.134	2.40147	0.962641	2.49467	0.0126073	0.217063	Traf2
ENSMUSG00000029759	282.34	1.23259	0.494105	2.49459	0.0126104	0.217063	Pon3
ENSMUSG00000034738	12.6643	-7.05355	2.82538	-2.4965	0.0125426	0.217063	Nostrin
ENSMUSG00000075585	53.2575	2.19902	0.881076	2.49584	0.012566	0.217063	NA
ENSMUSG00000032329	13.4066	-3.68838	1.48573	-2.48254	0.0130449	0.224071	Hmg20a
ENSMUSG00000091055	56.9038	-1.71778	0.692648	-2.48002	0.0131373	0.225184	Siglec15
ENSMUSG00000054679	12.6463	-7.05222	2.84551	-2.47837	0.0131984	0.22549	Srsf12
ENSMUSG00000118107	12.1708	-6.99664	2.82345	-2.47804	0.0132105	0.22549	NA
ENSMUSG00000040133	42.2173	3.03683	1.22604	2.47695	0.0132512	0.225713	Gpr176
ENSMUSG00000042279	11.4518	7.08741	2.86461	2.47413	0.0133561	0.226554	H1f8
ENSMUSG00000052102	3088.54	-0.570373	0.230466	-2.47487	0.0133286	0.226554	Gnpda1
ENSMUSG00000006281	242.241	2.89796	1.17266	2.47128	0.013463	0.227006	Tep1
ENSMUSG00000032294	480.526	1.41963	0.57436	2.47167	0.0134483	0.227006	Pkm
ENSMUSG00000076914	6.64909	6.30391	2.55096	2.4712	0.0134662	0.227006	Traj15
ENSMUSG00000026814	947.124	-0.749235	0.303393	-2.46952	0.0135295	0.227191	Eng
ENSMUSG00000120625	12.0707	-6.98483	2.82852	-2.46943	0.0135329	0.227191	NA
ENSMUSG00000030587	22.6177	-3.51424	1.42476	-2.46655	0.013642	0.227335	2200002D01Rik
ENSMUSG00000040591	567.486	1.72007	0.697439	2.46627	0.0136529	0.227335	1110051M20Rik
ENSMUSG00000042340	519.337	-0.735849	0.298207	-2.46758	0.0136031	0.227335	Ctf1
ENSMUSG00000113349	145.77	2.12858	0.862635	2.46753	0.0136047	0.227335	NA
ENSMUSG00000071767	555.98	-0.827895	0.335886	-2.46481	0.0137087	0.227798	Rhox7a
ENSMUSG00000042608	11.1556	7.04832	2.8606	2.46393	0.0137423	0.227894	Stk40
ENSMUSG00000005220	24.5242	3.99552	1.6234	2.4612	0.0138473	0.228311	Corin
ENSMUSG00000030786	11.0618	7.03656	2.85863	2.46152	0.0138351	0.228311	Itgam
ENSMUSG00000039126	12.9437	7.2615	2.95053	2.46109	0.0138517	0.228311	Prune2
ENSMUSG00000046718	197.568	1.97081	0.801021	2.46037	0.0138794	0.228311	Bst2
ENSMUSG00000022898	9.16908	-6.58996	2.67977	-2.45915	0.0139266	0.228625	Vps26c
ENSMUSG00000020952	392.569	0.665769	0.272181	2.44605	0.0144431	0.236629	Scfd1
ENSMUSG00000041685	184.633	-0.992303	0.406004	-2.44407	0.0145226	0.237454	Fcho2
ENSMUSG00000038722	49.8014	-2.77792	1.1378	-2.44148	0.0146272	0.238214	Bud31
ENSMUSG00000047767	154.466	2.62052	1.07334	2.44147	0.0146274	0.238214	Atg16l2
ENSMUSG00000024948	182.094	-1.3249	0.543056	-2.43971	0.0146989	0.238708	Map4k2
ENSMUSG00000058392	14.9994	-4.28187	1.75538	-2.43929	0.0147163	0.238708	Rrp1b
ENSMUSG00000079033	19.3622	2.73175	1.121	2.43689	0.014814	0.239817	Mef2b
ENSMUSG00000025006	71.6479	-3.70026	1.5197	-2.43486	0.0148975	0.24069	Sorbs1
ENSMUSG00000025050	95.092	1.58675	0.652742	2.4309	0.0150616	0.242522	Pcgf6
ENSMUSG00000115627	41.6476	2.28801	0.941302	2.43068	0.0150703	0.242522	NA
ENSMUSG00000073079	8.82642	-6.53552	2.69121	-2.42847	0.0151626	0.243527	Srp54a
ENSMUSG00000024190	44.427	-2.14024	0.882488	-2.42523	0.0152987	0.243793	Dusp1
ENSMUSG00000036873	84.9106	2.02731	0.835316	2.427	0.0152242	0.243793	2410004B18Rik
ENSMUSG00000044037	11.9039	6.16426	2.54152	2.42542	0.0152905	0.243793	Als2cl
ENSMUSG00000064351	46097.1	-0.697102	0.287364	-2.42585	0.0152725	0.243793	COX1
ENSMUSG00000024731	171.223	1.01985	0.420773	2.42375	0.0153613	0.244184	Ms4a10
ENSMUSG00000026308	478.812	0.722071	0.297991	2.42313	0.0153874	0.244184	Klhl30
ENSMUSG00000042719	273.224	0.961306	0.39682	2.42253	0.015413	0.244184	Naa25
ENSMUSG00000036275	8.43314	-6.4617	2.6689	-2.42111	0.0154731	0.244661	9530068E07Rik
ENSMUSG00000022425	19.081	3.24176	1.34034	2.41861	0.0155799	0.245398	Enpp2
ENSMUSG00000091971	139.7	2.21898	0.917307	2.41902	0.0155624	0.245398	Hspa1a
ENSMUSG00000045639	826.614	-0.634349	0.262554	-2.41607	0.0156892	0.246644	Zfp629
ENSMUSG00000043873	40.2506	5.08508	2.10634	2.41418	0.0157706	0.247155	Chil5
ENSMUSG00000047867	454.088	-0.763849	0.316436	-2.41391	0.0157823	0.247155	Gimap6
ENSMUSG00000039737	6.8049	6.3359	2.62636	2.41242	0.015847	0.247692	Prkrip1
ENSMUSG00000037926	250.493	-1.96758	0.816444	-2.40994	0.0159551	0.248431	Ssh2
ENSMUSG00000110122	46.5695	-1.57439	0.653247	-2.41011	0.0159479	0.248431	Olfr562-ps1
ENSMUSG00000006574	10.5305	6.96562	2.89181	2.40874	0.0160077	0.248774	Slc4a1
ENSMUSG00000039662	330.237	-0.740965	0.307805	-2.40726	0.0160728	0.249133	Icmt
ENSMUSG00000058290	3156.8	-0.578583	0.240393	-2.40683	0.0160918	0.249133	Espl1
ENSMUSG00000005803	99.0803	2.34003	0.974018	2.40245	0.0162856	0.250511	Sqor
ENSMUSG00000022615	15.4944	-3.38009	1.40777	-2.40102	0.0163492	0.250511	Tymp
ENSMUSG00000026860	11.2922	-3.68323	1.53482	-2.39979	0.0164046	0.250511	Sh3glb2
ENSMUSG00000033502	88.1472	1.70759	0.711702	2.3993	0.0164264	0.250511	Cdc14a
ENSMUSG00000034216	75.5116	1.35218	0.562825	2.40248	0.0162843	0.250511	Vps18
ENSMUSG00000058388	1647.1	-0.679334	0.283048	-2.40007	0.0163921	0.250511	Phtf1
ENSMUSG00000085918	11.998	6.17692	2.5737	2.40002	0.0163942	0.250511	Gm13032
ENSMUSG00000096265	29.0515	-2.04676	0.851506	-2.4037	0.0162302	0.250511	4930467E23Rik
ENSMUSG00000039450	133.287	-1.29791	0.541488	-2.39694	0.0165327	0.251662	Dcxr
ENSMUSG00000017667	102.947	-1.36781	0.5709	-2.39588	0.0165806	0.25192	Zfp334
ENSMUSG00000028391	338.257	1.05275	0.439709	2.39419	0.0166571	0.252143	Wdr31
ENSMUSG00000120686	24.986	4.02744	1.6819	2.39458	0.0166392	0.252143	NA
ENSMUSG00000034949	316.611	0.880127	0.367732	2.39339	0.0166934	0.252224	Zfr2
ENSMUSG00000121496	58.996	1.73056	0.723461	2.39206	0.016754	0.252673	NA
ENSMUSG00000060084	954.583	0.738024	0.308766	2.39024	0.0168375	0.252996	Olfr748
ENSMUSG00000109237	48.1248	3.08009	1.28846	2.39052	0.0168245	0.252996	NA
ENSMUSG00000037185	14.5579	-3.3919	1.42138	-2.38633	0.0170173	0.25476	Krt80
ENSMUSG00000046974	54.0977	9.3258	3.90762	2.38657	0.0170066	0.25476	BC053393
ENSMUSG00000035198	15.5687	-3.64915	1.53237	-2.38138	0.0172477	0.257266	Tubg1
ENSMUSG00000053641	91.3095	-1.37257	0.576291	-2.38173	0.0172315	0.257266	Dennd4a
ENSMUSG00000072620	11.569	5.33021	2.24007	2.37949	0.0173368	0.258123	Slfn2
ENSMUSG00000103781	19.7594	4.00791	1.68539	2.37804	0.0174051	0.258667	NA
ENSMUSG00000040407	404.151	1.03222	0.434408	2.37616	0.017494	0.259045	Akap9
ENSMUSG00000056724	12.4517	-6.05339	2.5469	-2.37676	0.0174652	0.259045	Nbeal2
ENSMUSG00000033020	388.689	1.08713	0.457697	2.37521	0.0175389	0.259239	Polr2f
ENSMUSG00000051517	10.3984	6.94825	2.92682	2.37399	0.0175968	0.259625	Arhgef39
ENSMUSG00000047824	104.939	2.98161	1.2575	2.37106	0.017737	0.261221	Pygo2
ENSMUSG00000018861	1079.14	-0.765543	0.323042	-2.3698	0.0177979	0.261378	Fdxr
ENSMUSG00000032766	154.932	1.03826	0.438174	2.36951	0.0178117	0.261378	Gng11
ENSMUSG00000024792	293.861	1.11901	0.472548	2.36805	0.0178823	0.261473	Zfpl1
ENSMUSG00002075875	65.1143	3.23262	1.36473	2.36868	0.0178517	0.261473	NA
ENSMUSG00000024985	7.60905	6.49514	2.74364	2.36735	0.0179161	0.261498	Tcf7l2
ENSMUSG00000039954	22.0162	3.03075	1.28145	2.3651	0.0180251	0.26223	Stk32a
ENSMUSG00000040132	127.758	-1.22959	0.519911	-2.36499	0.0180305	0.26223	Semg1
ENSMUSG00000118400	967.933	-0.516332	0.218605	-2.36194	0.0181797	0.263929	NA
ENSMUSG00000050240	68.3348	-1.98866	0.842379	-2.36077	0.0182369	0.264289	Hic2
ENSMUSG00000036561	178.793	1.24298	0.526669	2.36007	0.0182713	0.264319	Ppp6r2
ENSMUSG00000041355	1587.13	0.892353	0.378308	2.3588	0.0183341	0.264758	Ssr2
ENSMUSG00000033624	519.301	0.570384	0.24212	2.35579	0.0184833	0.265639	Pdpr
ENSMUSG00000039967	269.925	-2.59531	1.10176	-2.3556	0.0184928	0.265639	Zfp292
ENSMUSG00000073975	26.0833	-3.66402	1.55499	-2.3563	0.0184582	0.265639	Olfr550
ENSMUSG00000026309	109.121	-1.25432	0.532931	-2.35363	0.0185912	0.26565	Ilkap
ENSMUSG00000035435	307.455	1.19773	0.508799	2.35403	0.018571	0.26565	Abca17
ENSMUSG00000085085	9.97573	6.88728	2.92577	2.35401	0.0185723	0.26565	1700086P04Rik
ENSMUSG00000064352	191.909	-0.96809	0.411916	-2.35021	0.0187627	0.267431	NA
ENSMUSG00000104418	10.2574	6.92687	2.9478	2.34984	0.0187815	0.267431	NA
ENSMUSG00000022020	1300.15	-0.608943	0.259301	-2.3484	0.0188543	0.267534	Naa16
ENSMUSG00000111713	10.0635	6.89958	2.93726	2.34898	0.0188247	0.267534	NA
ENSMUSG00000000320	11.4212	7.08388	3.01845	2.34686	0.0189325	0.268177	Alox12
ENSMUSG00000032409	14.0955	-4.20842	1.79822	-2.34032	0.019267	0.272443	Atr
ENSMUSG00000024128	2247.99	0.559397	0.239441	2.33626	0.0194776	0.274286	Sbp
ENSMUSG00000025352	462.74	-0.862841	0.369227	-2.33689	0.019445	0.274286	Gdf11
ENSMUSG00000030074	9.79202	6.8605	2.93806	2.33504	0.0195411	0.274286	Gxylt2
ENSMUSG00000034997	219.119	-1.68841	0.723915	-2.33233	0.0196831	0.274286	Htr2a
ENSMUSG00000036278	735.246	0.598706	0.256604	2.33319	0.019638	0.274286	Macrod1
ENSMUSG00000044813	16.741	3.5019	1.50166	2.33201	0.0196999	0.274286	Shb
ENSMUSG00000046020	73.1484	2.80021	1.20067	2.3322	0.0196899	0.274286	Pofut1
ENSMUSG00000049313	78.2579	-1.19427	0.511694	-2.33395	0.0195981	0.274286	Sorl1
ENSMUSG00000073415	1354.86	-0.445648	0.191022	-2.33297	0.0196498	0.274286	NA
ENSMUSG00000034160	9.87975	6.87301	2.94832	2.33117	0.0197446	0.27444	Ogt
ENSMUSG00000003382	46.2814	9.10062	3.90777	2.32885	0.0198668	0.275172	Etv3
ENSMUSG00000020143	270.814	-1.17947	0.506375	-2.32925	0.0198459	0.275172	Dock2
ENSMUSG00000034105	88.0511	-1.15035	0.494081	-2.32826	0.0198985	0.275172	Meak7
ENSMUSG00000030324	9.79009	6.86112	2.94996	2.32583	0.0200276	0.276458	Rho
ENSMUSG00000070298	1295.5	-0.60693	0.261018	-2.32524	0.0200592	0.276458	Trcg1
ENSMUSG00000049305	3740.23	0.781735	0.336358	2.32412	0.0201191	0.276816	Ccdc71
ENSMUSG00000039458	621.423	-1.11532	0.480223	-2.3225	0.0202062	0.277546	Mtmr12
ENSMUSG00000020953	97.0575	1.71211	0.737627	2.32111	0.0202812	0.277641	Coch
ENSMUSG00000108801	516.723	-0.662376	0.285315	-2.32156	0.0202566	0.277641	NA
ENSMUSG00000027132	778.852	-0.625898	0.269751	-2.32028	0.0203259	0.277788	Katnbl1
ENSMUSG00000029125	20.1079	-2.39369	1.03316	-2.31686	0.0205116	0.279831	Stx18
ENSMUSG00000092618	44.7303	9.05149	3.9078	2.31626	0.020544	0.279831	Btnl6
ENSMUSG00000028057	192.005	-1.10472	0.477519	-2.31345	0.0206981	0.281459	Rit1
ENSMUSG00000036086	54.5593	-1.81352	0.784836	-2.3107	0.0208497	0.282547	Zranb3
ENSMUSG00000064147	590.106	0.934392	0.404807	2.30824	0.0209859	0.282547	Rab44
ENSMUSG00000064354	468.184	-0.752699	0.325884	-2.30971	0.020904	0.282547	COX2
ENSMUSG00000084079	6.64696	6.29869	2.72783	2.30904	0.0209411	0.282547	NA
ENSMUSG00000108846	93.1913	-1.46277	0.633713	-2.30825	0.0209854	0.282547	NA
ENSMUSG00000119668	37.9173	1.92731	0.8341	2.31065	0.0208521	0.282547	Gm23472
ENSMUSG00000090336	162.378	0.893818	0.387637	2.30581	0.0211211	0.283685	Cfap97d2
ENSMUSG00000117955	113.713	1.75472	0.761111	2.30548	0.0211399	0.283685	NA
ENSMUSG00000086228	43.0934	8.99774	3.90784	2.30249	0.0213078	0.285469	Ubap1l
ENSMUSG00000089722	42.9262	8.99217	3.90784	2.30106	0.0213884	0.286079	Cd300ld5
ENSMUSG00000058624	9.70622	6.84722	2.98138	2.29666	0.0216382	0.288003	Gda
ENSMUSG00000064137	299.545	-0.803313	0.349659	-2.29742	0.0215948	0.288003	Rhox8
ENSMUSG00000115816	223.766	0.966851	0.420936	2.29691	0.0216241	0.288003	Gm34589
ENSMUSG00000026941	387.769	-0.762891	0.332333	-2.29556	0.021701	0.288369	Mamdc4
ENSMUSG00000079497	9.84258	-6.69332	2.91826	-2.2936	0.0218135	0.289392	Gm13420
ENSMUSG00000051427	29.5654	3.67732	1.60501	2.29116	0.0219543	0.290788	Ccdc157
ENSMUSG00000048216	11.1115	7.0442	3.07565	2.29031	0.0220033	0.290965	Gpr85
ENSMUSG00000022761	11.2638	6.08361	2.65867	2.28822	0.0221247	0.291625	Lztr1
ENSMUSG00000023052	15.1801	-3.58238	1.56534	-2.28857	0.0221044	0.291625	Npff
ENSMUSG00000120162	6.40611	-6.07507	2.6558	-2.28748	0.0221681	0.291725	NA
ENSMUSG00000089998	1170.93	-0.734607	0.321257	-2.28666	0.0222154	0.291877	Phtf1os
ENSMUSG00000000902	21.627	-3.22481	1.41439	-2.28	0.0226075	0.293577	Smarcb1
ENSMUSG00000001288	223.153	0.939583	0.412919	2.27546	0.0228781	0.293577	Rarg
ENSMUSG00000015619	235.169	-1.01951	0.44725	-2.27951	0.0226367	0.293577	Gata3
ENSMUSG00000029790	88.2375	3.26221	1.43158	2.27875	0.0226822	0.293577	Cep41
ENSMUSG00000030149	11784.2	-0.814506	0.357698	-2.27708	0.0227816	0.293577	Klrk1
ENSMUSG00000030283	825.624	-0.64203	0.281754	-2.27869	0.0226856	0.293577	St8sia1
ENSMUSG00000039640	31.2923	-1.92316	0.845113	-2.27563	0.0228681	0.293577	Mrpl12
ENSMUSG00000039693	89.1195	2.69793	1.18557	2.27563	0.0228681	0.293577	Msantd3
ENSMUSG00000041605	32.1657	-2.95269	1.29768	-2.27536	0.0228846	0.293577	Inava
ENSMUSG00000041974	36.3892	1.64509	0.722794	2.27602	0.022845	0.293577	Spidr
ENSMUSG00000045314	419.254	-0.697072	0.3055	-2.28175	0.0225044	0.293577	Sowahb
ENSMUSG00000048707	8.6802	-6.50406	2.8553	-2.27789	0.0227329	0.293577	Tprn
ENSMUSG00000054766	230.195	-1.19712	0.525397	-2.2785	0.0226969	0.293577	Set
ENSMUSG00000079144	9.35529	6.79556	2.97986	2.2805	0.0225783	0.293577	A130010J15Rik
ENSMUSG00000094626	45.4146	-8.89654	3.90769	-2.27668	0.0228056	0.293577	Tmem121b
ENSMUSG00000002985	13.0726	-7.09732	3.12793	-2.26901	0.0232674	0.296174	Apoe
ENSMUSG00000007041	10.5901	3.90791	1.72068	2.27114	0.0231385	0.296174	Clic1
ENSMUSG00000019820	14.8901	-4.67294	2.05799	-2.27063	0.0231695	0.296174	Utrn
ENSMUSG00000027203	22.4801	3.08472	1.3597	2.26867	0.0232885	0.296174	Dut
ENSMUSG00000036450	66.8844	-2.36487	1.04237	-2.26875	0.0232834	0.296174	Hif1an
ENSMUSG00000089753	134.858	3.06179	1.34976	2.2684	0.0233048	0.296174	Cd300ld2
ENSMUSG00000045903	95.4157	2.10655	0.929857	2.26546	0.0234847	0.297996	Npas4
ENSMUSG00000033596	991.673	0.52864	0.23355	2.26349	0.0236053	0.299061	Rfwd3
ENSMUSG00000024330	30243.3	2.30518	1.01926	2.26162	0.0237211	0.300034	Col11a2
ENSMUSG00000037339	497.689	0.611409	0.270408	2.26106	0.0237556	0.300034	Fam53a
ENSMUSG00000025572	18.7985	-3.88112	1.71946	-2.25717	0.0239973	0.301936	Tmc6
ENSMUSG00000050212	9.45513	6.80928	3.01653	2.25732	0.023988	0.301936	Eva1b
ENSMUSG00000054517	133.138	-1.60605	0.711819	-2.25626	0.0240542	0.301936	Trim65
ENSMUSG00000061306	238.784	1.22949	0.544793	2.2568	0.0240206	0.301936	Slc38a10
ENSMUSG00000023505	131.545	1.87751	0.832724	2.25466	0.0241547	0.302732	Cdca3
ENSMUSG00000112346	9.75177	-6.67942	2.96416	-2.2534	0.0242342	0.303263	NA
ENSMUSG00000003269	27395.6	0.70087	0.311416	2.25059	0.0244114	0.304081	Cyth2
ENSMUSG00000051234	9.953	-6.70541	2.97875	-2.25108	0.0243804	0.304081	Rnf7
ENSMUSG00000110123	43.0019	2.06264	0.916078	2.2516	0.0243475	0.304081	NA
ENSMUSG00000028224	319.153	0.796898	0.354242	2.24959	0.024475	0.304408	Nbn
ENSMUSG00000062116	143.12	1.68433	0.749273	2.24795	0.0245792	0.305238	Zfp954
ENSMUSG00000054293	79.6521	-1.69365	0.753741	-2.247	0.0246402	0.30553	P2ry10b
ENSMUSG00000025375	39.8928	-2.76241	1.23024	-2.24543	0.0247406	0.305934	Aatk
ENSMUSG00000057440	162.666	-2.64988	1.18018	-2.24532	0.0247477	0.305934	Mpp7
ENSMUSG00000087142	9.33494	6.79286	3.03009	2.2418	0.0249742	0.308267	NA
ENSMUSG00000026532	16.8038	3.4989	1.5615	2.24073	0.0250433	0.308653	Spta1
ENSMUSG00000053877	158.584	-1.17913	0.526377	-2.24008	0.0250858	0.308711	Srcap
ENSMUSG00000015312	50.0481	-2.9163	1.30468	-2.23526	0.0254	0.311169	Gadd45b
ENSMUSG00000029321	28.4944	-1.97465	0.883368	-2.23537	0.0253929	0.311169	Slc10a6
ENSMUSG00000064080	8.89189	6.72203	3.00657	2.23578	0.025366	0.311169	Fbln2
ENSMUSG00000039055	9.36999	6.7955	3.04271	2.23337	0.0255248	0.311995	Eme1
ENSMUSG00000082956	345.534	0.883517	0.39565	2.23308	0.0255439	0.311995	NA
ENSMUSG00000030314	211.475	0.839227	0.376514	2.22894	0.0258178	0.314869	Atg7
ENSMUSG00000023484	406.861	1.07721	0.483636	2.22732	0.0259258	0.315244	Prph
ENSMUSG00000039678	62.7426	1.98857	0.892765	2.22743	0.0259185	0.315244	Tbc1d13
ENSMUSG00000092300	126.307	1.86938	0.840213	2.22489	0.0260887	0.316753	Cdk3
ENSMUSG00000030483	94.7117	-1.24559	0.560037	-2.22412	0.0261402	0.316906	Cyp2b10
ENSMUSG00000031109	559.393	-0.763029	0.343177	-2.22343	0.0261869	0.317001	Enox2
ENSMUSG00000051235	117.35	1.14815	0.516615	2.22244	0.0262537	0.317339	Gen1
ENSMUSG00000031813	355.793	1.79121	0.806744	2.2203	0.0263987	0.318149	Mvb12a
ENSMUSG00000076866	14.5354	-3.91959	1.76516	-2.22053	0.0263827	0.318149	Trdv2-2
ENSMUSG00000029550	20.3075	-2.22005	1.00037	-2.21922	0.0264715	0.318317	Sppl3
ENSMUSG00000029781	55.5127	2.78033	1.25365	2.2178	0.0265687	0.318317	Fkbp9
ENSMUSG00000080158	8.85504	6.71505	3.02729	2.21817	0.0265431	0.318317	NA
ENSMUSG00000100819	22.8884	-3.15612	1.423	-2.21793	0.0265594	0.318317	NA
ENSMUSG00000097825	8.77748	6.70248	3.02692	2.21429	0.0268089	0.320724	9630001P10Rik
ENSMUSG00000121098	31.8339	2.92866	1.32347	2.21286	0.0269073	0.32143	NA
ENSMUSG00000038774	102.328	-1.1393	0.515038	-2.21207	0.0269621	0.321614	Ascc3
ENSMUSG00000032217	301.765	0.926717	0.419409	2.20958	0.0271346	0.32179	Rnf111
ENSMUSG00000044811	76.1057	2.92883	1.32543	2.20972	0.0271243	0.32179	Cd300c2
ENSMUSG00000085797	7.20334	4.5385	2.05287	2.21081	0.0270492	0.32179	NA
ENSMUSG00000107098	21.1843	-3.75704	1.69965	-2.21047	0.0270725	0.32179	NA
ENSMUSG00000007458	331.99	-1.13163	0.513121	-2.20538	0.0274272	0.322913	M6pr
ENSMUSG00000024797	217.871	0.735259	0.333127	2.20714	0.0273043	0.322913	Vps51
ENSMUSG00000026043	9.54286	6.8223	3.09227	2.20625	0.0273668	0.322913	Col3a1
ENSMUSG00000081650	7607.83	-0.59621	0.270291	-2.20581	0.0273975	0.322913	NA
ENSMUSG00000087366	63.0297	1.63789	0.742661	2.20544	0.0274234	0.322913	NA
ENSMUSG00000027286	72.8485	-1.65697	0.751931	-2.20362	0.027551	0.323902	Lrrc57
ENSMUSG00000021193	2867.75	-0.653143	0.296485	-2.20296	0.0275976	0.323984	Pitrm1
ENSMUSG00000117130	31.7488	1.88551	0.856449	2.20154	0.0276978	0.324693	NA
ENSMUSG00000003070	581.234	-0.579876	0.263737	-2.19869	0.0278997	0.32659	Efna2
ENSMUSG00000042507	10.584	-4.47123	2.03525	-2.19689	0.0280282	0.326688	Mideas
ENSMUSG00000087202	10.3564	-6.76071	3.07671	-2.19738	0.0279932	0.326688	NA
ENSMUSG00000102545	11.7846	-4.20057	1.9112	-2.19787	0.027958	0.326688	6430573P05Rik
ENSMUSG00000048794	81.2331	-1.15249	0.524863	-2.19579	0.0281069	0.327139	Cfap100
ENSMUSG00000117291	9.58164	6.82811	3.11186	2.19422	0.0282197	0.327984	Gm18271
ENSMUSG00000012819	2773.15	1.09683	0.500528	2.19135	0.0284268	0.328995	Cdh23
ENSMUSG00000020682	362.184	-0.76825	0.350586	-2.19133	0.0284277	0.328995	Mmp28
ENSMUSG00000022124	8.99562	-6.56334	2.99402	-2.19215	0.0283687	0.328995	Fbxl3
ENSMUSG00000108768	257.948	0.790059	0.360916	2.18904	0.0285941	0.330452	NA
ENSMUSG00000016534	160.74	1.74448	0.79737	2.18779	0.0286848	0.331032	Lamp2
ENSMUSG00000039264	2120.62	-0.655943	0.300169	-2.18525	0.0288706	0.332705	Gimap3
ENSMUSG00000030588	8.84533	-6.53942	2.99346	-2.18457	0.0289205	0.332753	Yif1b
ENSMUSG00000083182	9.42747	-6.62594	3.03374	-2.18408	0.0289563	0.332753	NA
ENSMUSG00000084819	38.6334	2.62042	1.20042	2.18292	0.0290414	0.333261	Gm11967
ENSMUSG00000050812	240.913	2.14395	0.983605	2.17969	0.0292805	0.335063	Ecpas
ENSMUSG00000111086	16.7677	-3.70297	1.69864	-2.17996	0.0292603	0.335063	NA
ENSMUSG00000037640	128.192	1.49318	0.685597	2.17792	0.0294119	0.336094	Zfp60
ENSMUSG00000035439	350.352	-0.925764	0.425313	-2.17667	0.0295055	0.336693	Haus8
ENSMUSG00000118211	8.3611	6.63279	3.05074	2.17416	0.0296934	0.338364	Gm46649
ENSMUSG00000022229	7.90593	3.7038	1.70482	2.17254	0.0298149	0.338429	Atp12a
ENSMUSG00000022788	194.912	0.780944	0.359484	2.1724	0.0298255	0.338429	Fgd4
ENSMUSG00000038422	105.851	1.18372	0.545021	2.17188	0.0298651	0.338429	Hdhd3
ENSMUSG00000085604	990.616	-0.691796	0.318455	-2.17235	0.0298291	0.338429	NA
ENSMUSG00000073733	444.138	-0.763279	0.351957	-2.16867	0.0301079	0.340708	Cplane2
ENSMUSG00000043336	3957.85	-1.02756	0.47431	-2.16642	0.0302789	0.342169	Filip1l
ENSMUSG00000103657	8.81714	-6.53432	3.01863	-2.16467	0.0304131	0.34321	NA
ENSMUSG00000007033	1039.26	-0.485416	0.224369	-2.16347	0.0305053	0.343774	Hspa1l
ENSMUSG00000032763	404.022	0.666205	0.308051	2.16265	0.0305684	0.34401	Ilvbl
ENSMUSG00000019173	10.6059	3.45922	1.60143	2.16008	0.0307663	0.345041	Rab5c
ENSMUSG00000021959	246.81	-0.965552	0.446934	-2.16039	0.0307422	0.345041	Lats2
ENSMUSG00000102776	34.0002	-2.71157	1.25547	-2.15982	0.0307869	0.345041	NA
ENSMUSG00000053730	130.964	-1.47559	0.683514	-2.15883	0.0308636	0.345427	Tmem39b
ENSMUSG00000002504	323.268	0.736378	0.341234	2.15798	0.030929	0.345534	Slc9a3r2
ENSMUSG00000028786	291.421	0.813141	0.376966	2.15707	0.0310002	0.345534	Tmem54
ENSMUSG00000053769	15.0826	-3.76972	1.74748	-2.15723	0.0309876	0.345534	Lysmd1
ENSMUSG00000085025	9.59143	-3.47893	1.61478	-2.15444	0.0312059	0.347352	Gm13715
ENSMUSG00000035572	271.188	-0.918937	0.426832	-2.15292	0.0313247	0.348199	Dcaf10
ENSMUSG00000022558	1033.21	-0.509457	0.237177	-2.14801	0.0317133	0.349582	Mroh1
ENSMUSG00000025157	238.752	0.694883	0.323649	2.14702	0.0317914	0.349582	Zdhhc16
ENSMUSG00000031171	9.63814	-5.674	2.64226	-2.1474	0.0317613	0.349582	Ftsj1
ENSMUSG00000035401	136.231	1.24929	0.581812	2.14724	0.0317744	0.349582	Emsy
ENSMUSG00000035649	332.853	-0.760306	0.353635	-2.14997	0.0315575	0.349582	Zcchc7
ENSMUSG00000056228	9.56464	-6.646	3.09546	-2.14702	0.0317919	0.349582	Cars2
ENSMUSG00000070476	8.18757	6.60226	3.0736	2.14805	0.0317096	0.349582	Fam217b
ENSMUSG00000108523	415.545	-0.562508	0.261983	-2.14711	0.0317841	0.349582	NA
ENSMUSG00000031394	6.46415	6.26427	2.92372	2.14257	0.0321478	0.35302	Opn1mw
ENSMUSG00000108426	9.26767	-6.60065	3.082	-2.14168	0.0322193	0.35333	NA
ENSMUSG00000050565	32.3844	-3.45202	1.61286	-2.14031	0.0323296	0.353589	Tor1aip2
ENSMUSG00000110972	8.53217	5.67655	2.65199	2.14049	0.0323153	0.353589	NA
ENSMUSG00000021236	101.787	-1.56209	0.731251	-2.1362	0.0326635	0.354077	Entpd5
ENSMUSG00000026843	44.9819	1.4571	0.681879	2.13688	0.0326074	0.354077	Fubp3
ENSMUSG00000030779	286.694	-0.804483	0.376288	-2.13795	0.0325212	0.354077	Rbbp6
ENSMUSG00000045983	1182.22	0.527564	0.246779	2.1378	0.032533	0.354077	Eif4g1
ENSMUSG00000064329	31.299	-2.68257	1.25532	-2.13696	0.0326015	0.354077	Scn1a
ENSMUSG00000081318	10.241	-3.91379	1.83228	-2.13602	0.032678	0.354077	Rpl36-ps1
ENSMUSG00000118661	111.828	-1.26331	0.590968	-2.13769	0.0325415	0.354077	Muc6
ENSMUSG00000022763	55.576	-2.6569	1.24463	-2.13469	0.0327864	0.354781	Aifm3
ENSMUSG00000002365	85.2032	1.43906	0.674777	2.13264	0.0329542	0.355563	Snx9
ENSMUSG00000066621	25.1465	-3.71737	1.74273	-2.13307	0.0329187	0.355563	Tecpr1
ENSMUSG00000118162	8.02228	6.57345	3.08292	2.13221	0.0329895	0.355563	NA
ENSMUSG00000045027	32.7374	3.84222	1.80479	2.12891	0.0332621	0.357556	Prss22
ENSMUSG00000082983	3715.3	-0.495689	0.232792	-2.12932	0.0332279	0.357556	NA
ENSMUSG00000024805	245.631	0.867841	0.40798	2.12716	0.0334066	0.357696	Pcgf5
ENSMUSG00000060798	19.7149	-4.997	2.34883	-2.12744	0.0333832	0.357696	Intu
ENSMUSG00000083327	6.54265	4.56236	2.14394	2.12803	0.0333347	0.357696	NA
ENSMUSG00000039477	23.1401	-2.34479	1.1031	-2.12564	0.0335336	0.358585	Tnrc18
ENSMUSG00000020256	17.6824	-3.86019	1.81852	-2.12271	0.0337782	0.360728	Aldh1l2
ENSMUSG00000033024	342.086	-1.00052	0.471468	-2.12213	0.0338268	0.360775	Klra9
ENSMUSG00000020778	101.463	1.94641	0.918601	2.11889	0.0340999	0.363213	Ten1
ENSMUSG00000081264	8.6243	6.67628	3.15554	2.11573	0.0343677	0.365112	Gm14021
ENSMUSG00000116183	1598.14	-0.54955	0.259703	-2.11607	0.0343389	0.365112	NA
ENSMUSG00000035696	256.063	-1.3458	0.63639	-2.11474	0.0344521	0.365533	Rnf38
ENSMUSG00000024169	2851.55	-0.443068	0.209645	-2.11342	0.034565	0.366254	Ift140
ENSMUSG00000108084	351.14	1.09193	0.516915	2.1124	0.0346525	0.366705	Gm7932
ENSMUSG00000022641	85.2369	-1.03022	0.488054	-2.11087	0.0347831	0.36761	Bbx
ENSMUSG00000029501	20.0989	-3.3873	1.60603	-2.10911	0.0349352	0.368741	Ankle2
ENSMUSG00000026854	169.692	1.60996	0.764029	2.1072	0.0351	0.36932	Usp20
ENSMUSG00000030406	1428.48	-0.648768	0.307787	-2.10785	0.035044	0.36932	Gipr
ENSMUSG00000033184	8.48107	5.65406	2.68359	2.1069	0.0351259	0.36932	Tmed7
ENSMUSG00000036835	8.7578	-6.51931	3.09844	-2.10406	0.0353732	0.371442	Psenen
ENSMUSG00000027900	77.1814	-1.66411	0.79127	-2.10309	0.0354578	0.371851	Dram2
ENSMUSG00000026643	223.051	0.734901	0.349784	2.10102	0.0356396	0.372799	Nmt2
ENSMUSG00000035505	13.3982	-5.42947	2.58385	-2.10131	0.0356138	0.372799	Cox18
ENSMUSG00000091119	39.9944	1.75775	0.838403	2.09655	0.0360337	0.376439	Ccdc152
ENSMUSG00000107143	617.69	0.857147	0.408968	2.09588	0.0360929	0.376575	NA
ENSMUSG00000022231	7.79154	6.53054	3.12155	2.09208	0.036431	0.379617	Sema5a
ENSMUSG00000024188	10.2308	-6.74784	3.22814	-2.09032	0.0365892	0.380295	Luc7l
ENSMUSG00000031131	114.806	2.08461	0.997025	2.09083	0.0365434	0.380295	Vgll1
ENSMUSG00000033763	7.75276	6.52341	3.12197	2.08952	0.036661	0.380557	Mtss2
ENSMUSG00000028639	517.885	0.670451	0.320982	2.08875	0.0367301	0.380789	Ybx1
ENSMUSG00000009585	24.5375	4.00642	1.92456	2.08173	0.037367	0.384101	Apobec3
ENSMUSG00000017686	98.5739	1.63162	0.784022	2.08108	0.0374261	0.384101	Rhot1
ENSMUSG00000020788	8.01716	-6.39779	3.06942	-2.08436	0.0371272	0.384101	Atp2a3
ENSMUSG00000022235	7.65485	6.50592	3.12212	2.08382	0.0371768	0.384101	Cmbl
ENSMUSG00000029012	347.09	0.599291	0.287874	2.08178	0.0373627	0.384101	Orc5
ENSMUSG00000037818	8.02656	-6.39964	3.07242	-2.08293	0.0372573	0.384101	Abhd18
ENSMUSG00000069378	8.31067	-6.44516	3.09385	-2.08322	0.0372316	0.384101	Prdm6
ENSMUSG00000081196	86.3704	1.31654	0.632505	2.08146	0.0373915	0.384101	NA
ENSMUSG00000060450	3633.16	-0.443853	0.213425	-2.07966	0.0375567	0.384956	Rnf14
ENSMUSG00000040128	9569.95	-0.546912	0.263138	-2.07842	0.0376705	0.385155	Pnrc1
ENSMUSG00000047562	8.27144	6.61864	3.18427	2.07854	0.0376594	0.385155	Mmp10
ENSMUSG00000032198	206.683	1.79695	0.865907	2.07522	0.0379658	0.386754	Dock6
ENSMUSG00000040710	249.037	-0.789813	0.380433	-2.07609	0.0378858	0.386754	St8sia4
ENSMUSG00000041115	118.755	-0.950283	0.457926	-2.07519	0.0379691	0.386754	Iqsec2
ENSMUSG00000025407	5915.58	-0.488048	0.235272	-2.0744	0.0380424	0.38685	Gli1
ENSMUSG00000040936	187.29	0.850454	0.410042	2.07406	0.0380734	0.38685	Ulk4
ENSMUSG00000035226	165.947	1.06138	0.511993	2.07304	0.0381686	0.387335	Rims4
ENSMUSG00000018171	147.398	0.954519	0.46123	2.06951	0.0384984	0.388132	Vmp1
ENSMUSG00000024576	208.563	0.741305	0.358003	2.07067	0.0383898	0.388132	Csnk1a1
ENSMUSG00000025377	85.6187	1.37015	0.66149	2.07131	0.0383302	0.388132	Tepsin
ENSMUSG00000065952	1187.15	-0.54879	0.265226	-2.06914	0.0385326	0.388132	Rps23rg1
ENSMUSG00000104585	7.90131	-6.37678	3.08083	-2.06983	0.0384686	0.388132	4921511C10Rik
ENSMUSG00000108841	17.3097	4.78354	2.31123	2.0697	0.0384805	0.388132	Frmpd2
ENSMUSG00000043613	5576.3	1.36024	0.657658	2.0683	0.0386116	0.388449	Mmp3
ENSMUSG00000020268	383.193	-0.65985	0.319442	-2.06564	0.0388629	0.388581	Lyrm7
ENSMUSG00000023110	8.74063	6.69549	3.24039	2.06626	0.0388039	0.388581	Prmt5
ENSMUSG00000025017	212.244	-0.828357	0.400957	-2.06595	0.0388332	0.388581	Pik3ap1
ENSMUSG00000027330	7.56905	6.48885	3.14049	2.06619	0.0388108	0.388581	Cdc25b
ENSMUSG00000033767	130.886	2.27941	1.10347	2.06567	0.0388599	0.388581	Tmem131l
ENSMUSG00000031298	13.6545	-3.96302	1.91935	-2.06477	0.0389443	0.388919	Adgrg2
ENSMUSG00000020585	7.53027	6.48152	3.14163	2.06311	0.0391026	0.389071	Laptm4a
ENSMUSG00000030098	246.108	1.2037	0.583316	2.06355	0.0390605	0.389071	Grip2
ENSMUSG00000085794	7.53027	6.48152	3.14163	2.06311	0.0391026	0.389071	Vax2os
ENSMUSG00000026798	34.5097	-3.43102	1.66373	-2.06225	0.0391843	0.389409	Coq4
ENSMUSG00000021484	375.281	1.17583	0.570714	2.06027	0.0393725	0.389854	Lman2
ENSMUSG00000027298	122.884	1.38076	0.670112	2.06049	0.0393519	0.389854	Tyro3
ENSMUSG00000033382	848.481	-0.660117	0.320278	-2.06108	0.0392957	0.389854	Trappc8
ENSMUSG00000035279	7.47114	6.47093	3.14292	2.05889	0.0395044	0.390213	Ssc5d
ENSMUSG00000040283	1485.35	1.10388	0.536113	2.05905	0.0394896	0.390213	Btnl9
ENSMUSG00000028677	312.741	1.31284	0.637817	2.05834	0.0395576	0.390266	Rnf220
ENSMUSG00000086130	98.4978	-1.44858	0.704197	-2.05706	0.0396803	0.391005	NA
ENSMUSG00000086834	7.73434	6.51939	3.17551	2.05302	0.0400707	0.394375	NA
ENSMUSG00000004677	7.77606	-6.35354	3.09559	-2.05245	0.0401263	0.394446	Myo9b
ENSMUSG00000107881	7.50167	6.47575	3.15783	2.0507	0.0402963	0.395641	NA
ENSMUSG00000043432	60.1071	1.79959	0.880198	2.04453	0.0409012	0.400841	Leng9
ENSMUSG00000056917	344.416	-0.933526	0.456649	-2.0443	0.0409242	0.400841	Sipa1
ENSMUSG00000000686	21.2367	-3.45279	1.68993	-2.04316	0.0410363	0.401457	Abhd15
ENSMUSG00000026669	41.243	3.36542	1.6483	2.04175	0.0411768	0.402349	Mcm10
ENSMUSG00000025019	9.86002	-6.68988	3.28512	-2.03642	0.0417085	0.404056	Lcor
ENSMUSG00000028528	7.29761	6.43673	3.15889	2.03766	0.0415842	0.404056	Dnajc6
ENSMUSG00000035595	13.0384	-3.75219	1.84276	-2.03618	0.0417318	0.404056	Fam174c
ENSMUSG00000039330	49.9204	1.65923	0.813709	2.03909	0.0414411	0.404056	Tsga10ip
ENSMUSG00000041415	36.2706	-3.95481	1.94027	-2.03828	0.0415222	0.404056	Dicer1
ENSMUSG00000041815	10.0727	5.22702	2.56587	2.03713	0.0416368	0.404056	Poldip3
ENSMUSG00000047446	7.43831	6.46281	3.17423	2.03603	0.0417476	0.404056	Arl4a
ENSMUSG00000082786	199.958	-0.95122	0.46718	-2.03609	0.0417412	0.404056	NA
ENSMUSG00000048249	58.2783	-1.79612	0.882491	-2.03528	0.0418227	0.404302	Crebrf
ENSMUSG00000057363	8.41479	-6.46631	3.18069	-2.03299	0.0420534	0.406052	Uxs1
ENSMUSG00000035561	49.4371	3.29308	1.62128	2.03117	0.0422379	0.40687	Aldh1b1
ENSMUSG00000057835	20.7497	3.41515	1.68121	2.03136	0.0422183	0.40687	Zfp119a
ENSMUSG00000020802	801.765	-0.508395	0.250582	-2.02886	0.0424728	0.407689	Ube2o
ENSMUSG00000101268	7131.7	-0.559641	0.275739	-2.02961	0.0423966	0.407689	2010310C07Rik
ENSMUSG00000117426	82.1172	1.26021	0.621111	2.02896	0.0424627	0.407689	NA
ENSMUSG00000020708	166.377	-1.02731	0.506715	-2.02739	0.0426227	0.408167	Psmc5
ENSMUSG00000026427	26.362	-2.55951	1.26239	-2.02751	0.0426099	0.408167	Eif2d
ENSMUSG00000112246	8.18462	-6.42131	3.16837	-2.02669	0.0426941	0.408372	NA
ENSMUSG00000020668	25.1035	-1.65219	0.815994	-2.02476	0.0428918	0.409571	Kif3c
ENSMUSG00000034247	22.3675	-2.62071	1.29471	-2.02416	0.0429532	0.409571	Plekhm1
ENSMUSG00000037995	547.265	0.798743	0.394726	2.02354	0.0430179	0.409571	Igsf9
ENSMUSG00000097244	23.7718	-2.56014	1.26519	-2.02351	0.0430202	0.409571	Gm7928
ENSMUSG00000024777	8.08541	6.58222	3.25616	2.02146	0.0432317	0.410625	Ppp2r5b
ENSMUSG00000093858	8.08541	6.58222	3.25616	2.02146	0.0432317	0.410625	NA
ENSMUSG00000105408	383.339	-0.627901	0.31076	-2.02053	0.0433282	0.411063	NA
ENSMUSG00000086016	274.427	-0.736974	0.365196	-2.01802	0.043589	0.411585	NA
ENSMUSG00000091811	7.8011	-6.35746	3.15101	-2.0176	0.0436334	0.411585	Inafm1
ENSMUSG00000109715	46.1088	1.73609	0.860484	2.01758	0.0436354	0.411585	NA
ENSMUSG00000111748	136.177	2.2631	1.12091	2.01898	0.0434889	0.411585	Gm34885
ENSMUSG00000116574	30.7634	2.78896	1.38145	2.01886	0.0435019	0.411585	NA
ENSMUSG00000024114	161.056	0.846107	0.419475	2.01706	0.0436892	0.411617	Prss41
ENSMUSG00000039097	106.699	1.15217	0.572083	2.01399	0.0440108	0.414169	Rln1
ENSMUSG00000033595	1462.02	-0.59553	0.295832	-2.01307	0.0441074	0.414599	Lgi3
ENSMUSG00000027099	59.3343	3.39623	1.68763	2.01243	0.0441748	0.414755	Mtx2
ENSMUSG00000027315	39.3046	3.28844	1.63469	2.01166	0.0442556	0.414787	Spint1
ENSMUSG00000041907	13.3405	-3.77683	1.87768	-2.01143	0.0442799	0.414787	Gpr45
ENSMUSG00000039382	57.7692	1.24101	0.617158	2.01085	0.044341	0.414883	Wdr45
ENSMUSG00000029472	81.303	-1.36843	0.681183	-2.0089	0.0445478	0.416072	Anapc5
ENSMUSG00000031442	69.6899	2.30073	1.14546	2.00855	0.0445846	0.416072	Mcf2l
ENSMUSG00000068479	7.67939	6.50813	3.24076	2.00821	0.044621	0.416072	Mfap1a
ENSMUSG00000021635	292.799	1.39471	0.695729	2.00467	0.044998	0.416652	Rad17
ENSMUSG00000023348	69.7956	2.39148	1.19211	2.0061	0.0448461	0.416652	Trip6
ENSMUSG00000030859	21.7422	2.27558	1.13536	2.00427	0.0450407	0.416652	Fam24a
ENSMUSG00000038371	409.472	0.685332	0.341483	2.00693	0.0447576	0.416652	Sbf2
ENSMUSG00000038605	94.1924	-1.55263	0.774509	-2.00466	0.0449995	0.416652	Samd10
ENSMUSG00000039046	13.8374	-4.89054	2.43943	-2.00479	0.044986	0.416652	Usp6nl
ENSMUSG00000064357	408.574	-0.800117	0.398736	-2.00663	0.0447886	0.416652	ATP6
ENSMUSG00000001542	7.13232	6.40438	3.19665	2.00347	0.045127	0.416943	Ell2
ENSMUSG00000029771	1306.43	0.847908	0.423313	2.00303	0.0451744	0.416943	Irf5
ENSMUSG00000037138	10.8132	-3.74214	1.86889	-2.00233	0.0452494	0.417163	Aff3
ENSMUSG00000051391	61.2256	-3.16785	1.58315	-2.00098	0.0453949	0.418033	Ywhag
ENSMUSG00000029767	2564.69	0.921571	0.460749	2.00016	0.0454834	0.418165	Calu
ENSMUSG00000032536	16.2461	-3.47982	1.74011	-1.99977	0.0455251	0.418165	Trak1
ENSMUSG00000121188	8.3533	-6.45026	3.22607	-1.99942	0.045563	0.418165	NA
ENSMUSG00000040978	20.3739	-3.5234	1.76281	-1.99874	0.0456363	0.418367	Gm11992
ENSMUSG00000005982	7.01791	6.37989	3.19936	1.99412	0.0461393	0.420146	Naa60
ENSMUSG00000028248	205.484	1.43424	0.719075	1.99457	0.04609	0.420146	Pnisr
ENSMUSG00000032468	40.7137	3.29594	1.65126	1.99602	0.0459318	0.420146	Armc8
ENSMUSG00000041798	22.1201	2.61692	1.31116	1.99588	0.0459475	0.420146	Gck
ENSMUSG00000047495	201.024	0.912973	0.457711	1.99465	0.0460811	0.420146	Dlgap2
ENSMUSG00000106149	7.01791	6.37989	3.19936	1.99412	0.0461393	0.420146	NA
ENSMUSG00000005553	16298.7	-0.582003	0.293752	-1.98127	0.0475609	0.423026	Atp4a
ENSMUSG00000020393	259.277	-0.789292	0.398224	-1.98203	0.0474762	0.423026	Kremen1
ENSMUSG00000022759	31.0387	-1.54561	0.780488	-1.98031	0.0476685	0.423026	Lrrc74b
ENSMUSG00000023249	8.04027	5.57296	2.80506	1.98675	0.0469502	0.423026	Parp3
ENSMUSG00000024184	14.2524	-7.22302	3.64818	-1.9799	0.0477152	0.423026	Pdia2
ENSMUSG00000025328	6.98931	6.37369	3.21712	1.98118	0.0475713	0.423026	Padi3
ENSMUSG00000026247	7.52696	5.49424	2.7663	1.98613	0.047019	0.423026	Ecel1
ENSMUSG00000029291	103.948	1.11815	0.561765	1.99042	0.0465447	0.423026	Rufy3
ENSMUSG00000029387	354	-1.08877	0.548283	-1.98578	0.0470582	0.423026	Gtf2h3
ENSMUSG00000031150	157.044	1.22307	0.617607	1.98034	0.0476649	0.423026	Ccdc120
ENSMUSG00000032612	7.27665	-6.25757	3.16107	-1.97957	0.0477518	0.423026	Usp4
ENSMUSG00000034023	936.893	0.602789	0.303071	1.98894	0.0467083	0.423026	Fancd2
ENSMUSG00000034121	56.7473	-1.75283	0.883909	-1.98305	0.0473622	0.423026	Mks1
ENSMUSG00000038002	907.172	-0.568376	0.286088	-1.98671	0.0469541	0.423026	Cramp1
ENSMUSG00000039840	7.23282	-6.24917	3.15409	-1.98129	0.0475589	0.423026	Epg5
ENSMUSG00000042419	8969.97	-0.564727	0.283958	-1.98877	0.0467269	0.423026	Nfkbil1
ENSMUSG00000061013	8.30004	6.62359	3.33101	1.98847	0.0467602	0.423026	Mkx
ENSMUSG00000074813	547.779	-0.725938	0.365508	-1.98611	0.0470216	0.423026	Morrbid
ENSMUSG00000085057	6.98931	6.37369	3.21712	1.98118	0.0475713	0.423026	Gm13415
ENSMUSG00000086238	63.5753	1.64997	0.832744	1.98137	0.0475498	0.423026	NA
ENSMUSG00000086816	52.8915	-2.32264	1.16803	-1.98851	0.0467556	0.423026	NA
ENSMUSG00000100106	7.25943	-6.25442	3.152	-1.98427	0.0472254	0.423026	Gm28856
ENSMUSG00000106361	7.05193	6.38591	3.21559	1.98592	0.0470418	0.423026	NA
ENSMUSG00000107096	14.8292	-6.30367	3.18118	-1.98155	0.0475294	0.423026	NA
ENSMUSG00000117315	7.37941	-4.51619	2.27763	-1.98285	0.0473845	0.423026	NA
ENSMUSG00000007411	89.2994	-2.25962	1.14257	-1.97766	0.047967	0.423552	Mark3
ENSMUSG00000019301	24.1624	2.59923	1.31377	1.97845	0.0478775	0.423552	Hsd17b1
ENSMUSG00000042581	24.1788	3.65075	1.84569	1.97798	0.0479306	0.423552	Thsd7b
ENSMUSG00000023022	334.471	0.627161	0.317373	1.9761	0.0481434	0.423677	Lima1
ENSMUSG00000028392	114.019	0.91505	0.463729	1.97324	0.0484678	0.423677	Bspry
ENSMUSG00000028437	1002.08	0.652791	0.330718	1.97386	0.0483978	0.423677	Ubap1
ENSMUSG00000031553	119.385	-0.973332	0.493136	-1.97376	0.0484092	0.423677	Adam3
ENSMUSG00000041617	7.91942	-5.39156	2.73071	-1.97442	0.0483343	0.423677	Ccdc74a
ENSMUSG00000045795	7.22342	-6.24708	3.16207	-1.97563	0.0481966	0.423677	Whamm
ENSMUSG00000054836	55.2651	2.17438	1.10235	1.9725	0.0485523	0.423677	Elp6
ENSMUSG00000085203	19.2086	-2.65138	1.34378	-1.97308	0.0484867	0.423677	Gm12927
ENSMUSG00000085691	43.9838	1.56922	0.794191	1.97588	0.0481689	0.423677	NA
ENSMUSG00000111333	19.1239	-3.4231	1.73149	-1.97697	0.0480456	0.423677	NA
ENSMUSG00000114195	405.369	-0.651075	0.330059	-1.9726	0.0485408	0.423677	NA
ENSMUSG00000086380	587.748	-0.651776	0.330688	-1.97097	0.0487276	0.424404	NA
ENSMUSG00000108354	117.735	1.62683	0.825443	1.97086	0.0487396	0.424404	4931431B13Rik
ENSMUSG00000097039	239.965	0.849624	0.431251	1.97014	0.0488227	0.424674	Pvt1
ENSMUSG00000031220	124.983	0.943993	0.479271	1.96964	0.0488793	0.424714	Awat2
ENSMUSG00000032060	8.22827	6.60831	3.35693	1.96856	0.0490042	0.425166	Cryab
ENSMUSG00000061937	7.58271	6.48974	3.29861	1.96742	0.0491352	0.425166	Csn1s2a
ENSMUSG00000089647	198.875	-1.05683	0.537175	-1.96738	0.0491398	0.425166	Gm2245
ENSMUSG00000097404	104.347	0.974091	0.494921	1.96818	0.0490476	0.425166	Gm10814
ENSMUSG00000072511	7.39962	-6.27713	3.19291	-1.96596	0.0493033	0.426129	Hhla1
ENSMUSG00000032324	86.9007	-1.79611	0.914035	-1.96503	0.0494105	0.426157	Tspan3
ENSMUSG00000085234	112.782	0.966306	0.491752	1.96503	0.049411	0.426157	Gm15614
ENSMUSG00000079006	64.6998	1.28647	0.655013	1.96403	0.0495266	0.426703	Gm14151
ENSMUSG00000026842	428.266	0.579004	0.294966	1.96295	0.0496516	0.426945	Abl1
ENSMUSG00000070417	248.075	-1.45204	0.739748	-1.96289	0.0496594	0.426945	Olfr2
ENSMUSG00000003309	57.222	1.24626	0.635955	1.95966	0.0500351	0.429467	Ap1m2
ENSMUSG00000086769	372.092	0.729629	0.372361	1.95947	0.0500579	0.429467	NA
ENSMUSG00000020583	7.18491	5.40889	2.76183	1.95845	0.0501777	0.430042	Matn3
ENSMUSG00000020122	6.70769	6.31539	3.23279	1.95354	0.0507553	0.432233	Egfr
ENSMUSG00000025417	128.147	1.19718	0.612782	1.95368	0.0507392	0.432233	Pip4k2c
ENSMUSG00000026499	83.441	0.994276	0.509068	1.95313	0.0508042	0.432233	Acbd3
ENSMUSG00000043621	31.5077	1.65248	0.845966	1.95336	0.0507765	0.432233	Ubxn10
ENSMUSG00000079467	11.5924	-2.44691	1.25134	-1.95542	0.0505331	0.432233	Gm14966
ENSMUSG00000110966	6.76682	6.32714	3.23849	1.95373	0.0507329	0.432233	NA
ENSMUSG00000121841	18.3057	-2.9232	1.49659	-1.95325	0.05079	0.432233	NA
ENSMUSG00000027598	344.365	0.817092	0.418549	1.9522	0.050914	0.432716	Itch
ENSMUSG00000029198	8.76099	5.71674	2.93198	1.94979	0.0512015	0.434706	Grpel1
ENSMUSG00000121083	11.9289	-3.35805	1.72277	-1.94921	0.0512702	0.434837	NA
ENSMUSG00000060508	9.53797	3.85874	1.98016	1.94871	0.0513306	0.434898	Nlrp9b
ENSMUSG00000045038	103.155	-1.0808	0.55512	-1.94697	0.051538	0.436202	Prkce
ENSMUSG00000069910	158.895	-0.91528	0.470217	-1.94651	0.051594	0.436223	Spdl1
ENSMUSG00000027434	971.819	-0.564712	0.290184	-1.94605	0.0516493	0.436239	Nkx2-2
ENSMUSG00000021694	7.26801	-6.25085	3.21575	-1.94382	0.0519167	0.437422	Ercc8
ENSMUSG00000048108	35.2004	3.20053	1.64718	1.94304	0.0520116	0.437422	Tmem72
ENSMUSG00000087322	814.099	0.438202	0.225568	1.94266	0.0520575	0.437422	NA
ENSMUSG00000114929	345.51	-0.673978	0.346771	-1.94358	0.0519462	0.437422	NA
ENSMUSG00000117698	105.241	0.953133	0.490427	1.94347	0.0519589	0.437422	BC037704
ENSMUSG00000022756	12.4942	-4.73879	2.44119	-1.94118	0.0522361	0.437609	Slc7a4
ENSMUSG00000029859	193.354	-0.726256	0.374138	-1.94115	0.0522406	0.437609	Epha1
ENSMUSG00000034145	7.27264	-6.25586	3.22192	-1.94166	0.0521788	0.437609	Tmem63c
ENSMUSG00000075610	121.388	0.883123	0.456218	1.93575	0.0528986	0.442213	Tmem92
ENSMUSG00000084883	13.6163	-2.98258	1.54062	-1.93597	0.0528719	0.442213	Ccdc85c
ENSMUSG00000109284	6.89466	-6.18029	3.19363	-1.93519	0.0529664	0.442326	B230311B06Rik
ENSMUSG00000020723	18.8188	-2.56276	1.32563	-1.93325	0.0532059	0.443419	Cacng4
ENSMUSG00000067399	7.25319	-6.25407	3.23441	-1.93361	0.0531616	0.443419	Trim43c
ENSMUSG00000090799	76.2041	2.38258	1.23379	1.93112	0.0534688	0.445155	Klhl33
ENSMUSG00000024542	45.4708	-1.66407	0.86203	-1.93041	0.0535563	0.445429	Cep192
ENSMUSG00000001672	7.08358	-6.2144	3.2244	-1.92731	0.0539416	0.447627	Marveld3
ENSMUSG00000019734	165.997	-0.909979	0.472239	-1.92695	0.0539862	0.447627	Tmc4
ENSMUSG00000029442	158.965	-1.27064	0.659333	-1.92716	0.0539591	0.447627	Wdr66
ENSMUSG00000032305	6.97089	6.36922	3.30608	1.92652	0.05404	0.447627	Fam219b
ENSMUSG00000073430	2605.48	0.807093	0.419133	1.92562	0.0541513	0.448094	Gm10505
ENSMUSG00000041354	185.758	-2.03625	1.05796	-1.92469	0.0542677	0.448235	Rgl2
ENSMUSG00000082630	68.0409	-1.26894	0.659322	-1.92461	0.0542782	0.448235	NA
ENSMUSG00000044948	1626.22	0.475462	0.247156	1.92373	0.0543881	0.448235	Cfap43
ENSMUSG00000102718	146.016	-0.877001	0.455803	-1.92408	0.0543449	0.448235	NA
ENSMUSG00000030509	29.7771	-3.19236	1.66085	-1.92212	0.0545904	0.449448	Asb7
ENSMUSG00000032560	38.6778	-3.13467	1.63167	-1.92114	0.0547143	0.450014	Dnajc13
ENSMUSG00000119515	10.8638	3.79318	1.97555	1.92006	0.0548507	0.450681	Gm24897
ENSMUSG00000092373	438.408	-0.572848	0.298434	-1.91952	0.0549191	0.45079	NA
ENSMUSG00000097636	51.3629	-1.98046	1.03236	-1.91838	0.0550623	0.451511	NA
ENSMUSG00000000134	12.1952	4.88615	2.55181	1.91478	0.0555204	0.45481	Tfe3
ENSMUSG00000017802	7.12065	-6.22062	3.25433	-1.91149	0.0559415	0.456884	Retreg3
ENSMUSG00000030788	7.17935	6.41452	3.35462	1.91215	0.0558574	0.456884	Rnf141
ENSMUSG00000032224	1112.3	0.652987	0.341584	1.91164	0.0559218	0.456884	Fam81a
ENSMUSG00000104291	2282.66	-0.515365	0.269949	-1.90912	0.0562462	0.458467	NA
ENSMUSG00000119001	17.8027	3.49679	1.83163	1.90911	0.0562477	0.458467	Gm25546
ENSMUSG00000021196	654.928	-0.730023	0.382682	-1.90765	0.0564368	0.458634	Pfkp
ENSMUSG00000041949	27.6035	-2.805	1.47019	-1.90792	0.0564014	0.458634	Tango6
ENSMUSG00000108422	10.6202	-4.82884	2.53061	-1.90817	0.0563687	0.458634	NA
ENSMUSG00000103189	323.446	0.873718	0.458131	1.90713	0.0565032	0.458716	NA
ENSMUSG00000006906	157.395	1.32937	0.698604	1.9029	0.0570537	0.461806	Stambp
ENSMUSG00000019478	6.69521	6.3099	3.3155	1.90315	0.0570205	0.461806	Rab4a
ENSMUSG00000033083	12.0934	6.18781	3.25161	1.903	0.0570406	0.461806	Tbc1d4
ENSMUSG00000020640	20.0918	-3.18237	1.67386	-1.90122	0.0572737	0.462237	Itsn2
ENSMUSG00000024925	549.977	-0.466709	0.245594	-1.90033	0.0573901	0.462237	Rnaseh2c
ENSMUSG00000026083	54.8559	3.2004	1.68299	1.90162	0.0572212	0.462237	Eif5b
ENSMUSG00000035621	5443.21	-0.433079	0.227888	-1.90041	0.0573796	0.462237	Midn
ENSMUSG00000115390	6.87782	-6.17435	3.24851	-1.90067	0.0573447	0.462237	NA
ENSMUSG00000015748	577.971	0.696346	0.367016	1.89732	0.0577861	0.463259	Prpf3
ENSMUSG00000022415	76.2246	-1.30388	0.686774	-1.89855	0.0576232	0.463259	Syngr1
ENSMUSG00000023286	4008.44	-0.593674	0.312751	-1.89823	0.0576657	0.463259	Ube2j2
ENSMUSG00000040824	1571.98	-0.636221	0.335384	-1.89699	0.0578287	0.463259	Snrpd2
ENSMUSG00000042426	1342.18	-0.893268	0.470629	-1.89803	0.0576921	0.463259	Dhx29
ENSMUSG00000112652	771.209	-0.649177	0.342253	-1.89677	0.0578577	0.463259	NA
ENSMUSG00000102259	11.7844	7.12639	3.7594	1.89562	0.0580105	0.464027	NA
ENSMUSG00000018752	355.1	-0.669353	0.353664	-1.89262	0.0584079	0.464692	Tnfsfm13
ENSMUSG00000040043	153.607	0.901901	0.476522	1.89267	0.0584015	0.464692	Rbms2
ENSMUSG00000040969	8.72409	-4.53515	2.39703	-1.89199	0.0584923	0.464692	Arhgef38
ENSMUSG00000057948	776.31	0.778577	0.411508	1.89201	0.0584899	0.464692	Unc13d
ENSMUSG00000104120	29.4728	1.57919	0.833915	1.8937	0.0582644	0.464692	NA
ENSMUSG00000105198	11.804	-5.24235	2.76928	-1.89304	0.0583528	0.464692	NA
ENSMUSG00000108268	7.13671	-6.22742	3.28907	-1.89337	0.058309	0.464692	NA
ENSMUSG00000071456	41.0824	-2.34842	1.24219	-1.89054	0.0586856	0.465774	1110002L01Rik
ENSMUSG00000029701	283.417	0.792551	0.419736	1.88821	0.0589975	0.467794	Rbm28
ENSMUSG00000028691	11.3919	-2.91202	1.54368	-1.88642	0.0592387	0.469251	Prdx1
ENSMUSG00000111167	63.7533	-1.09	0.578053	-1.88563	0.0593445	0.469633	NA
ENSMUSG00000039763	798.662	-0.532962	0.28278	-1.88472	0.0594675	0.469695	Dnajc28
ENSMUSG00000100157	161.837	0.913866	0.484863	1.88479	0.059458	0.469695	2310034O05Rik
ENSMUSG00000024012	26.419	-3.56396	1.89144	-1.88426	0.0595303	0.469737	Mtch1
ENSMUSG00000114659	93.3994	-1.57605	0.836869	-1.88327	0.0596634	0.470332	NA
ENSMUSG00000020922	11.5912	7.10254	3.77332	1.8823	0.0597951	0.470744	Lsm12
ENSMUSG00000036097	19.9045	-2.63839	1.40188	-1.88204	0.059831	0.470744	Slf2
ENSMUSG00000022705	6.80529	-6.15636	3.27278	-1.88108	0.0599616	0.471316	Drd3
ENSMUSG00000026457	427.16	0.712441	0.379142	1.87909	0.0602322	0.471941	Adipor1
ENSMUSG00000029544	608.233	0.523126	0.27854	1.8781	0.0603672	0.471941	Cabp1
ENSMUSG00000029822	252.532	-1.14235	0.608232	-1.87815	0.0603612	0.471941	Osbpl3
ENSMUSG00000035459	4741.99	0.436828	0.232636	1.87773	0.0604178	0.471941	Stab2
ENSMUSG00000036078	721.583	0.748361	0.398158	1.87956	0.0601682	0.471941	Sigmar1
ENSMUSG00000036198	13.6068	-4.35893	2.32163	-1.87753	0.0604459	0.471941	Arhgap36
ENSMUSG00000071550	247.653	-1.0061	0.53551	-1.87877	0.0602759	0.471941	Cfap44
ENSMUSG00000059854	504.709	0.468469	0.249605	1.87684	0.0605394	0.472219	Hydin
ENSMUSG00000025512	851.675	-0.508793	0.271259	-1.87567	0.0607008	0.472934	Chid1
ENSMUSG00000041429	446.276	0.547011	0.291688	1.87533	0.060747	0.472934	Nthl1
ENSMUSG00000029780	188.428	2.29187	1.22332	1.87348	0.0610017	0.47395	Nt5c3
ENSMUSG00000033209	219.096	-0.74891	0.39982	-1.87312	0.0610517	0.47395	Ttc28
ENSMUSG00000063935	498.946	-0.605774	0.323355	-1.8734	0.061013	0.47395	Zar1
ENSMUSG00000022185	6.64224	6.29948	3.36445	1.87237	0.0611557	0.474306	Acin1
ENSMUSG00000024029	8.68866	-3.74521	2.00128	-1.87141	0.0612881	0.474881	Tff3
ENSMUSG00000018417	28.6042	2.11098	1.12849	1.87062	0.0613971	0.475274	Myo1b
ENSMUSG00000099031	14.9927	-2.91447	1.55891	-1.86955	0.0615457	0.475604	Mir7240
ENSMUSG00000112751	6.5017	-6.09517	3.26036	-1.86948	0.0615562	0.475604	NA
ENSMUSG00000021495	561.231	0.59302	0.317478	1.86791	0.061775	0.476842	Fam193b
ENSMUSG00000029468	623.516	0.469265	0.251381	1.86675	0.0619371	0.477642	P2rx7
ENSMUSG00000020876	6.45005	-6.08455	3.26251	-1.86499	0.0621829	0.478181	Snx11
ENSMUSG00000045091	13.4769	-3.50466	1.87913	-1.86505	0.062175	0.478181	Aqp12
ENSMUSG00000059208	8.54578	4.98741	2.67345	1.86553	0.062107	0.478181	Hnrnpm
ENSMUSG00000025726	450.112	-0.77079	0.413724	-1.86305	0.0624546	0.479744	Slc28a1
ENSMUSG00000119567	113.035	-0.951857	0.511017	-1.86267	0.0625082	0.479744	Gm25696
ENSMUSG00000120448	21.0518	3.33229	1.78935	1.86229	0.0625625	0.479744	NA
ENSMUSG00000026988	6.71831	-6.13931	3.29865	-1.86116	0.0627219	0.480515	Wdsub1
ENSMUSG00000023206	75.1262	1.14371	0.614903	1.85999	0.0628875	0.481331	Il15ra
ENSMUSG00000098645	168.377	-1.01293	0.544731	-1.8595	0.0629565	0.481408	NA
ENSMUSG00000036854	6.82329	-6.15854	3.31332	-1.85872	0.0630668	0.4818	Hspb6
ENSMUSG00000000378	462.97	-0.694217	0.373802	-1.85718	0.0632858	0.482113	Ccm2
ENSMUSG00000027207	56.9265	1.16837	0.629248	1.85677	0.0633442	0.482113	Galk2
ENSMUSG00000106123	51.1666	2.31889	1.24879	1.85691	0.0633243	0.482113	NA
ENSMUSG00000106692	30.4538	1.56325	0.841449	1.85781	0.0631957	0.482113	NA
ENSMUSG00000048824	11.2048	7.05361	3.80373	1.85439	0.0636832	0.48419	NA
ENSMUSG00000121347	106.041	-1.03465	0.558057	-1.85402	0.0637357	0.48419	NA
ENSMUSG00000052921	777.022	0.734973	0.396715	1.85265	0.0639327	0.484783	Arhgef15
ENSMUSG00000087505	6.71381	-6.13879	3.31334	-1.85275	0.0639182	0.484783	NA
ENSMUSG00000023044	728.612	0.537107	0.290265	1.8504	0.064256	0.486782	Csad
ENSMUSG00000062564	6.49345	6.26971	3.38991	1.84952	0.0643821	0.487285	Tex28
ENSMUSG00000025178	243.934	0.771267	0.417116	1.84904	0.0644513	0.487357	Pi4k2a
ENSMUSG00000103088	6.85744	-6.16551	3.33575	-1.84831	0.0645572	0.487706	Pcdhgb6
ENSMUSG00000005656	10.6661	3.52979	1.91067	1.84741	0.0646877	0.487788	Snx6
ENSMUSG00000025165	243.521	1.2038	0.651516	1.84769	0.0646475	0.487788	Sectm1a
ENSMUSG00000031163	1175.73	-0.654977	0.354691	-1.84661	0.064803	0.488207	Glod5
ENSMUSG00000031133	7.09965	6.39468	3.46561	1.84519	0.0650106	0.488869	Arhgef6
ENSMUSG00000087122	110.52	-1.13251	0.613764	-1.84518	0.0650107	0.488869	NA
ENSMUSG00000060261	140.109	-1.16577	0.63197	-1.84465	0.0650879	0.488998	Gtf2i
ENSMUSG00000068048	31.4734	-1.38627	0.751929	-1.84362	0.065238	0.489675	Rhox9
ENSMUSG00000037636	6.82779	-6.15915	3.34217	-1.84286	0.0653493	0.49006	Slc25a43
ENSMUSG00000087612	58.4324	1.05343	0.571814	1.84226	0.0654373	0.490269	NA
ENSMUSG00000073418	2445.01	-0.993972	0.540047	-1.84053	0.0656904	0.491714	C4b
ENSMUSG00000117869	57.2426	1.26538	0.687735	1.83993	0.0657789	0.491925	Snhg4
ENSMUSG00000090608	149.769	-0.897041	0.48777	-1.83907	0.0659056	0.492421	NA
ENSMUSG00000021708	6.52486	-6.09499	3.31581	-1.83816	0.066039	0.492966	Rasgrf2
ENSMUSG00000024566	48.6486	1.24382	0.677156	1.83683	0.0662348	0.493976	Atp9b
ENSMUSG00000120821	17.1481	-2.71348	1.47853	-1.83525	0.0664684	0.495265	NA
ENSMUSG00000038366	15.9049	-2.15556	1.17504	-1.83445	0.0665873	0.495698	Lasp1
ENSMUSG00000043602	56.9831	1.09086	0.595245	1.83263	0.0668577	0.497258	Zfp3
ENSMUSG00000027363	39.4647	3.10511	1.69571	1.83116	0.067077	0.498434	Usp8
ENSMUSG00000021638	74.8393	0.949792	0.519064	1.82982	0.0672772	0.498876	Ocln
ENSMUSG00000050079	6.8507	6.34693	3.46792	1.83018	0.0672225	0.498876	Rspry1
ENSMUSG00000078607	9.04406	-4.71698	2.57824	-1.82953	0.0673198	0.498876	1810010H24Rik
ENSMUSG00000012126	669.563	-0.562612	0.307594	-1.82908	0.067388	0.498928	Ubxn11
ENSMUSG00000063354	437.578	0.567926	0.310618	1.82837	0.0674936	0.499257	Slc39a4
ENSMUSG00000025899	185.209	1.3038	0.713588	1.8271	0.0676851	0.49976	Alkbh8
ENSMUSG00000113159	40.849	-1.2937	0.707984	-1.8273	0.0676547	0.49976	NA
ENSMUSG00000115245	77.9711	1.35569	0.742154	1.8267	0.0677453	0.49976	Gm2491
ENSMUSG00000027953	106.179	-1.1843	0.648711	-1.82562	0.0679069	0.500499	Slc50a1
ENSMUSG00000009647	231.549	0.903298	0.49497	1.82495	0.0680081	0.500645	Mcu
ENSMUSG00000031149	62.3464	1.21769	0.667492	1.82427	0.0681107	0.500645	Praf2
ENSMUSG00000037395	54.7553	2.46443	1.35081	1.82441	0.0680903	0.500645	Rcor3
ENSMUSG00000022584	135.289	1.77255	0.972045	1.82352	0.068224	0.500924	Ly6c2
ENSMUSG00000075408	6.90646	6.35486	3.48618	1.82287	0.0683229	0.500924	Smim41
ENSMUSG00000118137	7.58842	-3.96297	2.1741	-1.82281	0.0683329	0.500924	NA
ENSMUSG00000020653	377.524	1.0693	0.588208	1.8179	0.0690801	0.503911	Klf11
ENSMUSG00000020868	87.2043	-0.937714	0.515713	-1.81829	0.0690202	0.503911	Xylt2
ENSMUSG00000028360	85.4243	1.70134	0.935641	1.81837	0.0690072	0.503911	Slc44a5
ENSMUSG00000033027	183.382	-0.944135	0.519045	-1.81898	0.0689137	0.503911	Klrc3
ENSMUSG00000050410	571.259	0.639282	0.351566	1.81838	0.0690053	0.503911	Tcf19
ENSMUSG00000060477	78.6072	-1.15676	0.636386	-1.81769	0.0691109	0.503911	Irak2
ENSMUSG00000029388	257.291	-1.00753	0.554515	-1.81696	0.0692233	0.504279	Eif2b1
ENSMUSG00000033400	128.616	1.27374	0.701505	1.81572	0.0694128	0.50473	Agl
ENSMUSG00000103553	50.205	-1.79542	0.988727	-1.81589	0.0693873	0.50473	NA
ENSMUSG00000121759	37.6527	-2.3437	1.29105	-1.81535	0.0694707	0.50473	NA
ENSMUSG00000028419	1551.2	0.487976	0.268887	1.8148	0.0695544	0.504888	Chmp5
ENSMUSG00000030706	35.1575	-4.01318	2.21209	-1.81421	0.0696459	0.505103	Mrpl48
ENSMUSG00000028443	350.252	0.771583	0.425401	1.81378	0.069712	0.505133	Nudt2
ENSMUSG00000106173	45.4711	3.22907	1.78159	1.81247	0.069914	0.506148	NA
ENSMUSG00000035047	34.8749	1.30627	0.721531	1.81041	0.0702316	0.507996	Kri1
ENSMUSG00000112611	92.175	-1.0381	0.5737	-1.80948	0.0703767	0.508595	Glipr1l3
ENSMUSG00000004151	23.7831	2.2868	1.26701	1.80487	0.0710946	0.509304	Etv1
ENSMUSG00000020396	161.675	0.923479	0.510967	1.80732	0.0707131	0.509304	Nefh
ENSMUSG00000024485	2465.23	-0.384894	0.213116	-1.80603	0.0709135	0.509304	Slc4a9
ENSMUSG00000029504	11.4451	-6.90629	3.82276	-1.80663	0.0708207	0.509304	Ddx51
ENSMUSG00000032482	498.955	-0.616596	0.341548	-1.8053	0.071028	0.509304	Cspg5
ENSMUSG00000042099	1053.18	0.423631	0.234799	1.80423	0.0711954	0.509304	Kank3
ENSMUSG00000047423	140.634	1.57843	0.87404	1.8059	0.0709338	0.509304	AI837181
ENSMUSG00000073974	412.483	1.2976	0.71791	1.80747	0.0706888	0.509304	Olfr551
ENSMUSG00000074899	26.6378	-3.05324	1.69244	-1.80405	0.0712239	0.509304	Sptbn5
ENSMUSG00000079108	163.432	0.804453	0.445667	1.80505	0.0710665	0.509304	Srp54c
ENSMUSG00000103793	124.528	2.31328	1.28188	1.8046	0.0711369	0.509304	Pcdhga6
ENSMUSG00000112539	11.4451	-6.90629	3.82276	-1.80663	0.0708207	0.509304	NA
ENSMUSG00000028678	69.2091	1.05534	0.585319	1.80301	0.0713866	0.510021	Kif2c
ENSMUSG00000044098	590.013	-0.680312	0.377405	-1.80261	0.0714498	0.510025	Rsbn1
ENSMUSG00000083796	46.5109	2.19872	1.22066	1.80125	0.0716631	0.5111	NA
ENSMUSG00000049723	1110.43	1.19843	0.666004	1.79943	0.07195	0.511805	Mmp12
ENSMUSG00000072717	6.6698	-5.13199	2.85091	-1.80013	0.0718407	0.511805	Klra11-ps
ENSMUSG00000104710	15.75	-4.36406	2.4249	-1.79968	0.0719105	0.511805	NA
ENSMUSG00000086243	28.8544	-2.42952	1.35204	-1.79692	0.0723478	0.514186	NA
ENSMUSG00000081423	300.499	-0.614359	0.342052	-1.7961	0.0724786	0.514668	NA
ENSMUSG00000024402	58.2912	-1.43174	0.797576	-1.79511	0.0726359	0.514888	Lta
ENSMUSG00000064367	4864.11	-0.62979	0.350809	-1.79525	0.0726139	0.514888	ND5
ENSMUSG00000034345	157.708	0.806383	0.449524	1.79386	0.0728356	0.515587	Gtf2h5
ENSMUSG00000053545	748.521	-0.526883	0.293741	-1.7937	0.0728609	0.515587	6430503K07Rik
ENSMUSG00000020062	435.879	0.594187	0.331426	1.79282	0.0730018	0.51569	Slc5a8
ENSMUSG00000021504	6.42554	-6.0716	3.38618	-1.79305	0.0729646	0.51569	B4galt7
ENSMUSG00000020547	19.6574	-3.09176	1.72519	-1.79213	0.0731121	0.516022	Bzw2
ENSMUSG00000004980	10.2879	6.9308	3.87333	1.78937	0.073556	0.516306	Hnrnpa2b1
ENSMUSG00000030806	264.483	-1.56994	0.877529	-1.78904	0.0736079	0.516306	Stx1b
ENSMUSG00000032582	147.604	1.10964	0.619682	1.79066	0.0733484	0.516306	Rbm6
ENSMUSG00000041189	214.215	0.942612	0.526833	1.7892	0.0735819	0.516306	Chrnb1
ENSMUSG00000068601	213.863	-0.605225	0.338026	-1.79047	0.0733785	0.516306	Gm10244
ENSMUSG00000075705	6.36239	-6.06522	3.38791	-1.79025	0.0734131	0.516306	Msrb1
ENSMUSG00000085802	14.1058	3.27951	1.83343	1.78873	0.0736586	0.516306	NA
ENSMUSG00000111481	42.4915	2.19196	1.22363	1.79136	0.0732356	0.516306	NA
ENSMUSG00000028999	19.3169	-1.80355	1.00927	-1.78698	0.0739406	0.517394	Rint1
ENSMUSG00000031443	269.078	-0.997043	0.557862	-1.78726	0.073896	0.517394	F7
ENSMUSG00000022201	756.408	0.564561	0.316169	1.78563	0.0741592	0.518035	Zfr
ENSMUSG00000093221	55.8159	1.17499	0.657959	1.78581	0.0741298	0.518035	Mir3105
ENSMUSG00000001089	7.08475	5.40104	3.02601	1.78487	0.074282	0.518449	Luzp1
ENSMUSG00000050545	72.4434	-1.25515	0.703403	-1.7844	0.0743583	0.518538	Fam228b
ENSMUSG00000007872	1386.75	-0.569276	0.319286	-1.78297	0.0745915	0.519605	Id3
ENSMUSG00000042116	115.729	1.73213	0.971643	1.78268	0.0746387	0.519605	Vwa1
ENSMUSG00000108452	187.397	-0.782833	0.440218	-1.77828	0.0753572	0.52416	NA
ENSMUSG00000005125	410.995	-0.506312	0.285015	-1.77644	0.0756599	0.524476	Ndrg1
ENSMUSG00000086018	13.3684	5.66106	3.18478	1.77754	0.07548	0.524476	NA
ENSMUSG00000092425	8.04595	3.29254	1.85343	1.77645	0.0756584	0.524476	NA
ENSMUSG00000110462	7.55782	-3.86032	2.17258	-1.77684	0.0755948	0.524476	NA
ENSMUSG00000020261	865.303	0.72339	0.407403	1.77561	0.0757966	0.524747	Slc36a1
ENSMUSG00000100075	119.659	1.31051	0.738139	1.77543	0.0758276	0.524747	NA
ENSMUSG00000113853	25.4375	2.53287	1.42707	1.77487	0.0759194	0.524938	NA
ENSMUSG00000042155	31.4669	3.27717	1.8476	1.77374	0.0761059	0.525379	Klhl23
ENSMUSG00000057179	143.873	0.912634	0.514536	1.7737	0.0761121	0.525379	Olfr747
ENSMUSG00000024308	552.765	1.1335	0.63937	1.77285	0.0762542	0.525915	Tapbp
ENSMUSG00000110245	115.995	1.07997	0.609391	1.77221	0.0763593	0.526195	NA
ENSMUSG00000085300	8.96002	-3.45385	1.94943	-1.77172	0.0764411	0.526315	NA
ENSMUSG00000022500	259.71	-0.677305	0.38344	-1.76639	0.0773302	0.527044	Litaf
ENSMUSG00000025329	8.12115	4.91482	2.7812	1.76716	0.0772017	0.527044	Padi1
ENSMUSG00000026193	97.7982	2.12377	1.20066	1.76884	0.0769207	0.527044	Fn1
ENSMUSG00000026670	63.884	1.80107	1.01982	1.76608	0.0773831	0.527044	Uap1
ENSMUSG00000030796	360.393	0.925354	0.523038	1.76919	0.0768619	0.527044	Tead2
ENSMUSG00000040584	96.3527	-1.06877	0.603725	-1.77029	0.0766793	0.527044	Abcb1a
ENSMUSG00000044933	11.5082	2.26148	1.27897	1.76821	0.077026	0.527044	Sstr3
ENSMUSG00000045672	10.5191	4.78863	2.70899	1.76768	0.0771141	0.527044	Col27a1
ENSMUSG00000046196	10.0457	6.89602	3.89963	1.76838	0.0769977	0.527044	Ttc39d
ENSMUSG00000052736	474.821	-1.03282	0.584613	-1.76668	0.0772821	0.527044	Klrc2
ENSMUSG00000100985	11.1422	-4.56642	2.58537	-1.76625	0.0773533	0.527044	Gm10640
ENSMUSG00000107894	21.9879	3.60403	2.03649	1.76972	0.0767732	0.527044	NA
ENSMUSG00000118728	171.793	2.18173	1.23537	1.76605	0.0773867	0.527044	LOC115487270
ENSMUSG00000048379	322.798	1.25195	0.709726	1.76399	0.077734	0.528967	Socs4
ENSMUSG00000043671	35.1059	1.66068	0.941925	1.76307	0.0778885	0.529405	Dpy19l3
ENSMUSG00000044788	84.9176	0.832744	0.472389	1.76284	0.0779281	0.529405	Fads6
ENSMUSG00000115877	296.804	0.594084	0.337101	1.76233	0.0780137	0.529545	NA
ENSMUSG00000044708	4486.35	-0.489713	0.278091	-1.76098	0.0782416	0.530651	Kcnj10
ENSMUSG00000019039	9.92046	6.87833	3.90694	1.76054	0.078316	0.530714	Dalrd3
ENSMUSG00000085337	791.817	-0.537033	0.305293	-1.75907	0.0785651	0.531961	NA
ENSMUSG00000015697	2046.23	-0.477567	0.271613	-1.75826	0.0787028	0.532451	Setdb1
ENSMUSG00000054277	30.2235	3.03203	1.72506	1.75764	0.0788091	0.532729	Arfgap3
ENSMUSG00000001424	2317.49	0.4067	0.231882	1.75391	0.079446	0.533594	Snd1
ENSMUSG00000018845	84.9683	1.72077	0.981358	1.75346	0.0795235	0.533594	Unc45b
ENSMUSG00000021265	24.8799	-1.93632	1.10342	-1.75484	0.0792875	0.533594	Slc25a29
ENSMUSG00000026721	1642.24	-0.504962	0.287637	-1.75555	0.0791655	0.533594	Rabgap1l
ENSMUSG00000028567	9.85251	6.868	3.91147	1.75586	0.0791119	0.533594	Txndc12
ENSMUSG00000032028	9.85251	6.868	3.91147	1.75586	0.0791119	0.533594	Nxpe2
ENSMUSG00000036986	83.3623	2.39006	1.36188	1.75497	0.0792648	0.533594	Pml
ENSMUSG00000085263	221.509	-0.849778	0.484739	-1.75306	0.0795911	0.533594	1700125G02Rik
ENSMUSG00000108394	30.2471	3.09353	1.7646	1.7531	0.0795844	0.533594	NA
ENSMUSG00000115828	265.312	0.894135	0.509774	1.75398	0.0794333	0.533594	NA
ENSMUSG00000070709	364.153	-0.646926	0.369132	-1.75256	0.0796773	0.533733	Zfp974
ENSMUSG00000016018	205.813	1.31637	0.752203	1.75002	0.0801141	0.535697	Mtrex
ENSMUSG00000087107	68.1278	1.05648	0.603845	1.74959	0.0801884	0.535697	AI662270
ENSMUSG00000097455	343.234	-0.641097	0.366481	-1.74934	0.0802331	0.535697	NA
ENSMUSG00000101024	198.996	1.3642	0.779382	1.75037	0.0800551	0.535697	Gm5692
ENSMUSG00000028688	1015.91	0.354774	0.202981	1.74782	0.0804958	0.536017	Toe1
ENSMUSG00000030399	62.7091	1.56541	0.896416	1.7463	0.0807585	0.536017	Ckm
ENSMUSG00000036764	95.2416	-0.97278	0.556631	-1.74762	0.0805298	0.536017	Dnajc12
ENSMUSG00000063108	313.346	-0.86289	0.493893	-1.74712	0.0806163	0.536017	Zfp26
ENSMUSG00000064090	10.2093	-3.37525	1.9322	-1.74685	0.0806637	0.536017	Vrk2
ENSMUSG00000072872	10.5813	-6.79299	3.88905	-1.74669	0.0806905	0.536017	Rybp
ENSMUSG00000091407	914.277	0.557713	0.319419	1.74603	0.0808065	0.536017	Vmn2r117
ENSMUSG00000120309	24.3094	-3.9671	2.2696	-1.74793	0.0804763	0.536017	NA
ENSMUSG00000036655	49.1376	1.39885	0.801718	1.74482	0.0810165	0.536973	Colec11
ENSMUSG00000069971	156.212	-0.704295	0.404048	-1.7431	0.0813168	0.538526	4933402J07Rik
ENSMUSG00000108860	33.2534	-1.82221	1.04675	-1.74082	0.0817152	0.540725	NA
ENSMUSG00000000791	45.6443	-1.39043	0.801607	-1.73456	0.0828191	0.54095	Il12rb1
ENSMUSG00000021819	11.9209	-3.10157	1.78615	-1.73646	0.082482	0.54095	Zswim8
ENSMUSG00000022150	122.227	2.51969	1.45153	1.73588	0.0825852	0.54095	Dab2
ENSMUSG00000022453	51.0176	-3.27112	1.8808	-1.73921	0.0819972	0.54095	Naga
ENSMUSG00000025888	1266.26	0.557507	0.321373	1.73477	0.0827822	0.54095	Casp1
ENSMUSG00000027163	181.137	-1.33693	0.769423	-1.73757	0.0822868	0.54095	Commd9
ENSMUSG00000029120	10.343	-3.37364	1.94535	-1.7342	0.0828821	0.54095	Ppp2r2c
ENSMUSG00000031204	81.1228	2.39903	1.38281	1.7349	0.0827586	0.54095	Asb12
ENSMUSG00000037847	16.1292	-2.30415	1.32404	-1.74025	0.0818157	0.54095	Nmrk1
ENSMUSG00000040174	194.319	0.712101	0.409451	1.73916	0.0820061	0.54095	Alkbh3
ENSMUSG00000048120	219.189	0.801734	0.462398	1.73386	0.0829426	0.54095	Entpd1
ENSMUSG00000051223	182.211	-0.650706	0.375176	-1.7344	0.0828473	0.54095	Bzw1
ENSMUSG00000062590	496.01	0.459039	0.264259	1.73708	0.0823735	0.54095	Armc9
ENSMUSG00000064343	17.927	-2.45685	1.41368	-1.7379	0.0822279	0.54095	NA
ENSMUSG00000099656	1795.11	-0.509741	0.293422	-1.73723	0.082347	0.54095	NA
ENSMUSG00000107265	86.6676	1.33899	0.771789	1.73491	0.0827561	0.54095	NA
ENSMUSG00000120349	6.37869	-3.7051	2.13306	-1.73699	0.0823892	0.54095	NA
ENSMUSG00000121034	1391.53	0.734958	0.423541	1.73527	0.0826929	0.54095	NA
ENSMUSG00000052861	9.27295	6.78048	3.91176	1.73336	0.083032	0.5411	Dnah6
ENSMUSG00000009907	396.343	-0.759704	0.438885	-1.73099	0.0834541	0.543418	Vps4b
ENSMUSG00000028188	103.108	-1.29148	0.74645	-1.73016	0.0836015	0.54351	Spata1
ENSMUSG00000028478	1529.34	0.358103	0.206941	1.73046	0.0835473	0.54351	Clta
ENSMUSG00000115370	26.9126	-2.38516	1.37968	-1.72878	0.0838491	0.544685	NA
ENSMUSG00000030000	9.13087	6.76047	3.91183	1.72821	0.0839504	0.54491	Add2
ENSMUSG00000022721	320.298	0.774673	0.448563	1.72701	0.0841657	0.545873	Trmt2a
ENSMUSG00000046756	5787	-0.358676	0.20776	-1.7264	0.0842763	0.545956	Mrps7
ENSMUSG00000100583	23.9283	-3.01032	1.74391	-1.72619	0.0843124	0.545956	Gm29443
ENSMUSG00000027962	8.69325	-3.66365	2.1234	-1.72537	0.0844603	0.54648	Vcam1
ENSMUSG00000043964	104.377	2.25714	1.30887	1.72449	0.0846193	0.546642	Orai3
ENSMUSG00000061286	30.5192	2.97789	1.72655	1.72476	0.0845704	0.546642	Exosc5
ENSMUSG00000102908	6.84963	3.68876	2.14084	1.72304	0.0848814	0.547901	Gm7558
ENSMUSG00000105939	24.5954	-3.98209	2.31281	-1.72175	0.0851148	0.548675	NA
ENSMUSG00000110529	1254.17	-0.456259	0.265015	-1.72163	0.0851358	0.548675	NA
ENSMUSG00000002265	9.49175	5.82193	3.3853	1.71977	0.0854745	0.549146	Peg3
ENSMUSG00000026004	88.702	-1.04489	0.607337	-1.72045	0.085351	0.549146	Kansl1l
ENSMUSG00000028291	589.886	-0.581583	0.338179	-1.71975	0.0854781	0.549146	Akirin2
ENSMUSG00000047126	943.435	0.509316	0.295987	1.72074	0.0852983	0.549146	Cltc
ENSMUSG00000051499	3060.95	0.439044	0.255557	1.71799	0.0857981	0.550769	Zfp786
ENSMUSG00000019842	1251.84	-0.595089	0.347022	-1.71485	0.0863734	0.553538	Traf3ip2
ENSMUSG00000028600	1249.23	-0.459452	0.267977	-1.71452	0.0864331	0.553538	Podn
ENSMUSG00000073542	21.4981	2.60387	1.51817	1.71513	0.0863213	0.553538	Cep76
ENSMUSG00000070738	40.2096	-1.54437	0.901192	-1.7137	0.0865837	0.554068	Dgkd
ENSMUSG00000025024	210.562	1.0902	0.636709	1.71224	0.0868526	0.555353	Smndc1
ENSMUSG00000007867	93.6795	1.15269	0.67435	1.70934	0.0873879	0.556053	Ift43
ENSMUSG00000022487	8.61843	3.44734	2.02084	1.7059	0.0880275	0.556053	Gtsf1
ENSMUSG00000024937	670.367	0.538258	0.315823	1.7043	0.0883251	0.556053	Ehbp1l1
ENSMUSG00000025224	247.562	-1.96772	1.15342	-1.706	0.0880088	0.556053	Gbf1
ENSMUSG00000028309	228.324	-0.881225	0.516825	-1.70507	0.0881809	0.556053	Rnf20
ENSMUSG00000028347	8.69607	6.69015	3.91208	1.71012	0.0872429	0.556053	Tmeff1
ENSMUSG00000028461	439.152	-0.748347	0.437944	-1.70877	0.0874927	0.556053	Ccdc107
ENSMUSG00000029816	50.8408	2.16087	1.26479	1.70848	0.0875467	0.556053	Gpnmb
ENSMUSG00000043411	5698.25	-0.343497	0.20124	-1.70691	0.0878395	0.556053	Usp48
ENSMUSG00000047417	60.0568	1.10031	0.645279	1.70516	0.0881638	0.556053	Rexo1
ENSMUSG00000074595	100.901	1.0018	0.585554	1.71086	0.0871061	0.556053	Wfdc6a
ENSMUSG00000082375	298.578	0.91015	0.533987	1.70444	0.0882985	0.556053	Gm14141
ENSMUSG00000084231	218.365	-0.6935	0.405311	-1.71103	0.087075	0.556053	NA
ENSMUSG00000085526	127.907	-1.00225	0.586859	-1.70783	0.0876685	0.556053	NA
ENSMUSG00000105681	9.71756	-6.66995	3.9111	-1.70539	0.0881215	0.556053	NA
ENSMUSG00000108467	133.036	-1.31996	0.774438	-1.70441	0.0883052	0.556053	NA
ENSMUSG00000111082	9.83003	-6.6898	3.91104	-1.71049	0.0871747	0.556053	NA
ENSMUSG00000116564	9.71756	-6.66995	3.9111	-1.70539	0.0881215	0.556053	Riok2
ENSMUSG00000117121	8.00173	-4.66968	2.73892	-1.70494	0.0882064	0.556053	NA
ENSMUSG00000118119	9.68757	-6.66875	3.9111	-1.70508	0.0881789	0.556053	NA
ENSMUSG00000026413	54.9257	-1.45478	0.854486	-1.70252	0.0886582	0.557573	Pkp1
ENSMUSG00000052026	286.538	1.15377	0.677779	1.70228	0.0887033	0.557573	Slc6a7
ENSMUSG00000006498	70.0483	-1.44485	0.849576	-1.70067	0.0890054	0.558026	Ptbp1
ENSMUSG00000025817	485.746	0.657502	0.386743	1.7001	0.0891116	0.558026	Nudt5
ENSMUSG00000034218	81.1286	1.97486	1.16164	1.70007	0.0891173	0.558026	Atm
ENSMUSG00000053329	440.1	0.537734	0.316275	1.70021	0.0890911	0.558026	Gatd3a
ENSMUSG00000078619	6814.19	-0.389769	0.229254	-1.70016	0.0891002	0.558026	Smarcd2
ENSMUSG00000004043	133.704	1.9261	1.1334	1.6994	0.0892431	0.558055	Stat5a
ENSMUSG00000015733	10283.9	0.339012	0.199541	1.69896	0.0893271	0.558055	Capza2
ENSMUSG00000017049	253.385	-0.592878	0.348923	-1.69916	0.0892882	0.558055	Ccdc70
ENSMUSG00000029681	9.50161	-6.63747	3.9112	-1.69704	0.0896884	0.559883	Bcl7b
ENSMUSG00000031161	47.6385	-2.51695	1.48408	-1.69596	0.089893	0.560732	Hdac6
ENSMUSG00000043310	188.751	-0.875671	0.516562	-1.69519	0.0900393	0.561215	Olfr571
ENSMUSG00000026280	140.448	0.721672	0.425881	1.69454	0.0901628	0.561314	Atg4b
ENSMUSG00000087335	176.823	0.620261	0.366076	1.69435	0.0901989	0.561314	4930526F13Rik
ENSMUSG00000089794	9.40264	-6.6257	3.91123	-1.69402	0.0902615	0.561314	NA
ENSMUSG00000022515	873.616	0.531041	0.313724	1.6927	0.0905124	0.561453	Anks3
ENSMUSG00000047592	56.3822	2.68871	1.58848	1.69263	0.0905262	0.561453	Nxpe5
ENSMUSG00000054428	8.30702	6.62169	3.91234	1.69251	0.0905483	0.561453	Atpif1
ENSMUSG00000120987	27.6527	-1.80466	1.0663	-1.69246	0.0905591	0.561453	NA
ENSMUSG00000036898	143.249	-1.29514	0.765692	-1.69146	0.0907493	0.562193	Zfp157
ENSMUSG00000081906	8.26127	6.61622	3.91236	1.69111	0.0908164	0.562193	Rpl9-ps1
ENSMUSG00000028064	63.1421	-1.31081	0.775462	-1.69036	0.0909598	0.562654	Sema4a
ENSMUSG00000030096	96.9869	1.1256	0.666579	1.68862	0.0912919	0.562884	Slc6a6
ENSMUSG00000047636	7.87392	-4.63954	2.74662	-1.68918	0.091185	0.562884	Cdcp2
ENSMUSG00000059897	9.26018	-6.60369	3.9113	-1.68836	0.0913419	0.562884	Zfp930
ENSMUSG00000108773	119.604	0.954418	0.564933	1.68944	0.0911357	0.562884	NA
ENSMUSG00000114630	9.28567	-6.60424	3.9113	-1.6885	0.0913145	0.562884	Gm26650
ENSMUSG00000021417	9.40291	2.66414	1.57908	1.68714	0.0915762	0.563902	Eci2
ENSMUSG00000028776	8.11633	6.59072	3.91246	1.68454	0.0920765	0.565051	Tinagl1
ENSMUSG00000029381	35.3052	-1.4017	0.832098	-1.68453	0.0920784	0.565051	Shroom3
ENSMUSG00000031886	29.3538	-1.30015	0.77181	-1.68455	0.0920764	0.565051	Ces2e
ENSMUSG00000056032	8.11633	6.59072	3.91246	1.68454	0.0920765	0.565051	NA
ENSMUSG00000105592	78.8436	1.37144	0.814214	1.68438	0.0921091	0.565051	NA
ENSMUSG00000090556	8.11383	6.58772	3.91247	1.68377	0.0922257	0.565341	NA
ENSMUSG00000060600	10.7504	3.15587	1.87578	1.68242	0.0924865	0.56609	Eno3
ENSMUSG00000104277	8.08334	6.58278	3.91249	1.6825	0.0924713	0.56609	NA
ENSMUSG00000001761	162.422	1.68728	1.00332	1.6817	0.0926264	0.566162	Smo
ENSMUSG00000002948	246.671	-0.608068	0.361717	-1.68106	0.0927517	0.566162	Map2k7
ENSMUSG00000007036	43.3024	-1.97	1.17272	-1.67985	0.0929862	0.566162	Abhd16a
ENSMUSG00000042228	1643.85	0.727865	0.433077	1.68068	0.0928247	0.566162	Lyn
ENSMUSG00000060470	67.3185	1.30456	0.776084	1.68096	0.0927714	0.566162	Adgrg3
ENSMUSG00000069516	9.06972	-6.57023	3.91141	-1.67976	0.0930036	0.566162	Lyz2
ENSMUSG00000089697	65.5926	-1.37956	0.821411	-1.67951	0.0930535	0.566162	NA
ENSMUSG00000097316	31.2951	2.21941	1.32074	1.68043	0.0928742	0.566162	Gm10516
ENSMUSG00000021066	23.2278	1.62928	0.970488	1.67882	0.0931868	0.566551	Atl1
ENSMUSG00000121103	9.13279	-2.87194	1.71106	-1.67846	0.0932581	0.566562	NA
ENSMUSG00000022432	238.894	1.45499	0.868455	1.67538	0.093859	0.566664	Smc1b
ENSMUSG00000025917	16.3987	4.16809	2.48587	1.67671	0.0935988	0.566664	Cops5
ENSMUSG00000037533	51.817	-1.78116	1.0618	-1.6775	0.0934456	0.566664	Rapgef6
ENSMUSG00000038615	3235.86	-0.538591	0.321572	-1.67487	0.0939599	0.566664	Nfe2l1
ENSMUSG00000040048	199.166	1.05649	0.630222	1.67638	0.0936645	0.566664	Ndufb10
ENSMUSG00000059355	7.92065	6.55293	3.91261	1.67482	0.0939694	0.566664	Wdr83os
ENSMUSG00000097279	18.6985	-2.38318	1.42251	-1.67534	0.0938682	0.566664	Gm5106
ENSMUSG00000101581	8.97525	-6.55862	3.91144	-1.67678	0.0935859	0.566664	C430002N11Rik
ENSMUSG00000110713	37.0103	-1.55354	0.927045	-1.6758	0.093778	0.566664	Gm30606
ENSMUSG00000113800	7.92065	6.55293	3.91261	1.67482	0.0939694	0.566664	2210039B01Rik
ENSMUSG00000038301	12.8449	2.59654	1.5509	1.67421	0.0940891	0.566967	Snx10
ENSMUSG00000013858	73.0251	1.84452	1.10428	1.67033	0.0948538	0.566969	Tmem259
ENSMUSG00000027810	22.9012	-2.32595	1.39127	-1.67182	0.09456	0.566969	Eif2a
ENSMUSG00000030213	78.945	-1.58374	0.94693	-1.6725	0.094426	0.566969	Atf7ip
ENSMUSG00000053965	14.6663	3.08309	1.84432	1.67167	0.09459	0.566969	Pde5a
ENSMUSG00000056014	7.82646	6.53831	3.91267	1.67106	0.0947101	0.566969	A430033K04Rik
ENSMUSG00000074405	45.1782	1.59095	0.952337	1.67057	0.0948062	0.566969	Zfp865
ENSMUSG00000091019	8.85378	-6.5354	3.91152	-1.67081	0.0947595	0.566969	Gm7502
ENSMUSG00000103380	103.627	-1.00584	0.601127	-1.67326	0.0942763	0.566969	NA
ENSMUSG00000113138	8.85378	-6.5354	3.91152	-1.67081	0.0947595	0.566969	NA
ENSMUSG00000117181	8.85378	-6.5354	3.91152	-1.67081	0.0947595	0.566969	Gm31143
ENSMUSG00000120568	17.9174	-1.81678	1.08664	-1.67193	0.0945388	0.566969	NA
ENSMUSG00000025515	52.1177	1.21249	0.727252	1.66722	0.0954715	0.570226	Muc2
ENSMUSG00000034863	77.1225	1.0463	0.627698	1.66688	0.0955385	0.570226	Ano8
ENSMUSG00000040711	7.71591	6.51565	3.91277	1.66523	0.0958674	0.57177	Sh3pxd2b
ENSMUSG00000107723	8.69032	-6.51211	3.9116	-1.66482	0.0959486	0.571837	NA
ENSMUSG00000006134	24.6321	-2.48472	1.49805	-1.65864	0.0971884	0.573169	Crkl
ENSMUSG00000019362	20.3147	-2.01953	1.21635	-1.66032	0.0968505	0.573169	D8Ertd738e
ENSMUSG00000027340	120.383	0.986321	0.594667	1.65861	0.0971942	0.573169	Slc23a2
ENSMUSG00000027412	8.10479	-2.95135	1.77934	-1.65868	0.0971811	0.573169	Lpin3
ENSMUSG00000028992	69.8129	1.0093	0.608821	1.6578	0.0973583	0.573169	Nmnat1
ENSMUSG00000030616	20.5192	3.89546	2.34562	1.66074	0.0967662	0.573169	Sytl2
ENSMUSG00000032186	581.503	-0.399577	0.240673	-1.66025	0.0968651	0.573169	Tmod2
ENSMUSG00000032187	415.095	0.61174	0.367846	1.66303	0.0963056	0.573169	Smarca4
ENSMUSG00000035969	7.53659	6.48392	3.9129	1.65706	0.0975068	0.573169	Rusc2
ENSMUSG00000038456	13.5656	3.08404	1.85894	1.65903	0.0971095	0.573169	Dennd2a
ENSMUSG00000040838	164.777	-0.611975	0.369254	-1.65733	0.0974531	0.573169	NA
ENSMUSG00000044197	98.2407	0.816338	0.492559	1.65734	0.0974503	0.573169	Gpr146
ENSMUSG00000050931	228.293	-0.635358	0.383054	-1.65867	0.0971833	0.573169	Sgms2
ENSMUSG00000053469	157.806	-0.725756	0.436677	-1.66199	0.0965138	0.573169	Tg
ENSMUSG00000073791	27.419	2.11002	1.26902	1.66272	0.0963681	0.573169	Efcab7
ENSMUSG00000082084	240.632	-0.651855	0.392344	-1.66144	0.0966254	0.573169	NA
ENSMUSG00000095656	74.2633	-2.17236	1.30994	-1.65836	0.0972454	0.573169	Ighd2-8
ENSMUSG00000097233	297.64	-0.615789	0.371204	-1.6589	0.0971365	0.573169	NA
ENSMUSG00000111103	8.54785	-6.48827	3.91168	-1.65869	0.0971777	0.573169	NA
ENSMUSG00000024617	234.07	1.52979	0.923816	1.65594	0.0977333	0.573773	Camk2a
ENSMUSG00000102540	46.4074	-1.32692	0.801346	-1.65586	0.0977503	0.573773	NA
ENSMUSG00000048310	41.2869	-2.85903	1.72702	-1.65547	0.0978296	0.573826	Pskh1
ENSMUSG00000024943	31.1573	-1.37622	0.832046	-1.65401	0.0981249	0.575144	Smc5
ENSMUSG00000005362	289.603	-0.543686	0.328855	-1.65327	0.0982759	0.575369	Crbn
ENSMUSG00000022353	69.5808	-1.04475	0.631981	-1.65313	0.0983042	0.575369	Mtss1
ENSMUSG00000053219	8.42188	-6.46311	3.91176	-1.65222	0.0984891	0.575625	Raet1e
ENSMUSG00000108780	8.40539	-6.46404	3.91176	-1.65246	0.0984403	0.575625	NA
ENSMUSG00000033047	7.39166	6.45594	3.91302	1.64986	0.0989714	0.57803	Eif3l
ENSMUSG00000055730	181.61	1.39449	0.845515	1.64928	0.0990903	0.57831	Ces2a
ENSMUSG00000001289	23.101	1.95719	1.18737	1.64835	0.0992814	0.579012	Pfdn5
ENSMUSG00000025873	74.9579	1.41825	0.861662	1.64595	0.0997739	0.58003	Faf2
ENSMUSG00000026395	1531.33	-0.500809	0.304258	-1.646	0.0997639	0.58003	Ptprc
ENSMUSG00000027763	115.18	-0.804917	0.489083	-1.64577	0.0998115	0.58003	Mbnl1
ENSMUSG00000032968	7.34109	6.44322	3.91308	1.64659	0.0996428	0.58003	Inha
ENSMUSG00000045969	798.696	-0.661676	0.401945	-1.64619	0.0997251	0.58003	Ing1
ENSMUSG00000022818	53.7996	-2.42227	1.47236	-1.64516	0.0999361	0.580341	Cyp2ab1
ENSMUSG00000004267	3718.48	-0.587863	0.359895	-1.63343	0.102379	0.581403	Eno2
ENSMUSG00000005232	23.6718	-2.82198	1.72689	-1.63414	0.102229	0.581403	G6pc2
ENSMUSG00000020389	383.357	-0.431941	0.263493	-1.63929	0.101153	0.581403	Cdkl3
ENSMUSG00000021983	92.4154	-0.929711	0.569104	-1.63364	0.102334	0.581403	Atp8a2
ENSMUSG00000024052	7.98999	-6.387	3.91204	-1.63265	0.102542	0.581403	Lpin2
ENSMUSG00000024666	77.4127	1.3173	0.803364	1.63973	0.101062	0.581403	Tmem138
ENSMUSG00000026113	396.143	-0.567353	0.346025	-1.63963	0.101082	0.581403	Inpp4a
ENSMUSG00000026803	7.98999	-6.387	3.91204	-1.63265	0.102542	0.581403	Ttf1
ENSMUSG00000027947	179.055	0.891563	0.545006	1.63588	0.101865	0.581403	Il6ra
ENSMUSG00000028107	846.186	0.593377	0.362829	1.63542	0.101962	0.581403	Tars2
ENSMUSG00000028876	697.509	-0.727846	0.444333	-1.63806	0.101408	0.581403	Epha10
ENSMUSG00000031600	7.24672	6.4274	3.91314	1.64252	0.100483	0.581403	Vps37a
ENSMUSG00000032511	843.644	-0.399412	0.242993	-1.64372	0.100234	0.581403	Scn5a
ENSMUSG00000032788	1253.05	-0.524708	0.320787	-1.63569	0.101904	0.581403	Pdxk
ENSMUSG00000034269	144.799	-0.909451	0.555548	-1.63703	0.101623	0.581403	Setd5
ENSMUSG00000034931	148.744	-0.780934	0.477447	-1.63564	0.101914	0.581403	Dhx8
ENSMUSG00000039934	31.9526	2.80893	1.71646	1.63647	0.101741	0.581403	Gsap
ENSMUSG00000043091	6988.17	0.493056	0.301366	1.63607	0.101824	0.581403	Tuba1c
ENSMUSG00000052125	11.892	4.22839	2.57712	1.64075	0.10085	0.581403	F730043M19Rik
ENSMUSG00000059674	6.55914	4.5975	2.81309	1.63432	0.102191	0.581403	Cdh24
ENSMUSG00000073821	7.93503	4.36567	2.66917	1.63559	0.101926	0.581403	NA
ENSMUSG00000079432	113.113	-0.829909	0.507486	-1.63533	0.101979	0.581403	Gm15023
ENSMUSG00000080727	33.4424	3.08292	1.87745	1.64208	0.100574	0.581403	C920021L13Rik
ENSMUSG00000085600	39.2569	-2.0227	1.23774	-1.63418	0.102221	0.581403	E330012B07Rik
ENSMUSG00000089940	117.848	-0.943057	0.574889	-1.64041	0.100919	0.581403	NA
ENSMUSG00000096957	61.5216	-1.17389	0.715069	-1.64164	0.100664	0.581403	E230013L22Rik
ENSMUSG00000104686	7.978	-6.38879	3.91203	-1.63312	0.102445	0.581403	NA
ENSMUSG00000105128	7.98999	-6.387	3.91204	-1.63265	0.102542	0.581403	NA
ENSMUSG00000106856	17.9057	2.3516	1.43503	1.63871	0.101273	0.581403	NA
ENSMUSG00000108583	160.512	-0.969937	0.590511	-1.64254	0.100478	0.581403	NA
ENSMUSG00000109797	7.978	-6.38879	3.91203	-1.63312	0.102445	0.581403	NA
ENSMUSG00000116395	8.12046	-6.41431	3.91194	-1.63968	0.101072	0.581403	NA
ENSMUSG00000120057	1162.77	-0.46168	0.282431	-1.63466	0.10212	0.581403	NA
ENSMUSG00000120104	36.4296	-1.71628	1.04833	-1.63715	0.101599	0.581403	NA
ENSMUSG00000028252	626.922	-0.611023	0.374444	-1.63182	0.102718	0.581999	Ccnc
ENSMUSG00000020182	57.154	-1.05838	0.648867	-1.63111	0.102866	0.582434	Ddc
ENSMUSG00000067430	16.1726	3.01521	1.84943	1.63034	0.103029	0.582948	Zfp763
ENSMUSG00000007617	20.8133	-3.43643	2.11132	-1.62762	0.103605	0.584989	Homer1
ENSMUSG00000096094	6.98106	6.3712	3.9134	1.62805	0.103515	0.584989	A630095N17Rik
ENSMUSG00000097178	49.4481	-3.21373	1.97445	-1.62766	0.103597	0.584989	2310002F09Rik
ENSMUSG00000019796	7.83553	-6.36281	3.91212	-1.62643	0.103857	0.585201	Lrp11
ENSMUSG00000087223	6.95472	6.36516	3.91343	1.62649	0.103845	0.585201	4930442L01Rik
ENSMUSG00000105140	6.95472	6.36516	3.91343	1.62649	0.103845	0.585201	NA
ENSMUSG00000049173	21.706	1.75348	1.08035	1.62306	0.104577	0.58885	Myoz3
ENSMUSG00000086074	7.77405	-6.34739	3.91218	-1.62247	0.104703	0.589155	NA
ENSMUSG00000041958	16.2316	-2.56959	1.58475	-1.62145	0.104921	0.589567	Pigs
ENSMUSG00000091803	20.7453	-3.00321	1.85186	-1.62173	0.104861	0.589567	Cox16
ENSMUSG00000006127	30.3186	3.07977	1.90211	1.61913	0.105419	0.590738	Inpp5k
ENSMUSG00000027309	592.398	0.476383	0.294195	1.61927	0.105388	0.590738	Dnaaf9
ENSMUSG00000032194	19.2342	3.12749	1.93073	1.61985	0.105265	0.590738	Kank2
ENSMUSG00000039501	10.1798	-3.53412	2.18252	-1.61928	0.105387	0.590738	Znfx1
ENSMUSG00000020057	138.054	0.814182	0.503768	1.61618	0.106055	0.590844	Dram1
ENSMUSG00000027531	6.76153	6.32448	3.91362	1.61602	0.10609	0.590844	Impa1
ENSMUSG00000031285	6.76153	6.32448	3.91362	1.61602	0.10609	0.590844	Dcx
ENSMUSG00000042213	6.76153	6.32448	3.91362	1.61602	0.10609	0.590844	Zfand4
ENSMUSG00000042744	855.541	0.657882	0.40665	1.61781	0.105704	0.590844	Hectd4
ENSMUSG00000054672	6.79735	6.33271	3.91358	1.61814	0.105633	0.590844	Scart2
ENSMUSG00000059810	453.376	0.692179	0.428166	1.61661	0.105962	0.590844	Rgs3
ENSMUSG00000071893	25.8994	-1.53455	0.949499	-1.61617	0.106058	0.590844	Vmn1r4
ENSMUSG00000090641	8.85236	-4.12279	2.54857	-1.61769	0.105729	0.590844	Zfp712
ENSMUSG00000022433	28.8877	2.24238	1.38799	1.61556	0.106189	0.590992	Csnk1e
ENSMUSG00000003199	193.903	1.05521	0.653495	1.61471	0.106373	0.591116	Mpnd
ENSMUSG00000005371	7.5581	-6.30665	3.91234	-1.61199	0.106964	0.591116	Fbxo11
ENSMUSG00000009145	61.6044	1.73245	1.07391	1.61322	0.106697	0.591116	Dqx1
ENSMUSG00000017291	182.787	-0.908691	0.563127	-1.61365	0.106603	0.591116	Taok1
ENSMUSG00000020014	6.75176	-3.51517	2.17733	-1.61444	0.106433	0.591116	Cfap54
ENSMUSG00000020074	326.078	0.718109	0.445717	1.61113	0.107151	0.591116	Ccar1
ENSMUSG00000029676	593.514	0.723621	0.448103	1.61486	0.106342	0.591116	Pot1a
ENSMUSG00000034334	7.5581	-6.30665	3.91234	-1.61199	0.106964	0.591116	Fam151b
ENSMUSG00000046591	65.3323	-0.965415	0.599219	-1.61112	0.107153	0.591116	Ticrr
ENSMUSG00000072673	65.4451	-1.26916	0.786439	-1.6138	0.106571	0.591116	NA
ENSMUSG00000080180	27.1407	2.91572	1.80969	1.61117	0.107143	0.591116	Gm17235
ENSMUSG00000097379	7.5581	-6.30665	3.91234	-1.61199	0.106964	0.591116	NA
ENSMUSG00000120402	7.5581	-6.30665	3.91234	-1.61199	0.106964	0.591116	NA
ENSMUSG00000022255	1074.29	0.555028	0.34506	1.60849	0.107727	0.592679	Mtdh
ENSMUSG00000034135	97.383	-1.17866	0.73251	-1.60907	0.107601	0.592679	Sik3
ENSMUSG00000058398	225.906	-0.603694	0.375118	-1.60934	0.107541	0.592679	Prss43
ENSMUSG00000087177	1628.46	-0.540429	0.335947	-1.60867	0.107688	0.592679	E130307A14Rik
ENSMUSG00000025932	8.54486	-3.65415	2.27284	-1.60775	0.107891	0.593182	Eya1
ENSMUSG00000110534	242.378	0.533301	0.331832	1.60714	0.108023	0.59351	NA
ENSMUSG00000021820	21.9203	2.41523	1.50498	1.60483	0.108532	0.59481	Camk2g
ENSMUSG00000024862	7.40814	-6.28194	3.91243	-1.60564	0.108354	0.59481	Klc2
ENSMUSG00000032120	11.0455	-4.2613	2.65545	-1.60474	0.108552	0.59481	C2cd2l
ENSMUSG00000055839	65.4905	1.01083	0.629666	1.60534	0.108419	0.59481	Elob
ENSMUSG00000002372	799.054	0.413806	0.258013	1.60382	0.108753	0.595515	Ranbp3
ENSMUSG00000029409	6.52205	6.27559	3.91385	1.60343	0.108839	0.595588	U90926
ENSMUSG00000029843	672.339	-0.431771	0.269343	-1.60305	0.108924	0.595649	Slc13a4
ENSMUSG00000029177	7.34216	-6.26474	3.9125	-1.60121	0.10933	0.595876	Cenpa
ENSMUSG00000031373	2246.75	0.303563	0.189476	1.60212	0.109129	0.595876	Car5b
ENSMUSG00000073977	16.6888	-3.83258	2.39297	-1.6016	0.109245	0.595876	Olfr549
ENSMUSG00000108260	635.635	-0.474392	0.296184	-1.60168	0.109226	0.595876	NA
ENSMUSG00000121791	7.34216	-6.26474	3.9125	-1.60121	0.10933	0.595876	NA
ENSMUSG00000001155	7.29859	-6.26203	3.91251	-1.60051	0.109485	0.596318	Ftcd
ENSMUSG00000002204	6.42993	6.25251	3.91397	1.59749	0.110157	0.596795	Napsa
ENSMUSG00000020804	778.718	-0.466783	0.292089	-1.59808	0.110025	0.596795	Aanat
ENSMUSG00000027782	194.227	0.847387	0.530212	1.5982	0.109997	0.596795	Kpna4
ENSMUSG00000037358	6.42993	6.25251	3.91397	1.59749	0.110157	0.596795	Dipk2b
ENSMUSG00000039275	67.3767	1.22452	0.766277	1.59801	0.110041	0.596795	Foxk2
ENSMUSG00000046480	15.7945	3.24685	2.03154	1.59822	0.109994	0.596795	Scn4b
ENSMUSG00000051452	33.9673	-1.48907	0.931717	-1.5982	0.109998	0.596795	Gm11437
ENSMUSG00000114845	40.8985	-2.03867	1.27599	-1.59772	0.110106	0.596795	NA
ENSMUSG00000037379	595.586	0.375601	0.235198	1.59696	0.110275	0.597036	Spon2
ENSMUSG00000105053	43.8148	1.76174	1.10375	1.59615	0.110456	0.597221	NA
ENSMUSG00000115762	109.969	-1.22367	0.766498	-1.59645	0.110389	0.597221	NA
ENSMUSG00000021391	6.37712	6.24322	3.91401	1.59509	0.110691	0.597272	Cenpp
ENSMUSG00000022838	89.9163	1.17684	0.737834	1.59499	0.110715	0.597272	Eaf2
ENSMUSG00000026179	44.9838	1.9893	1.24662	1.59576	0.110543	0.597272	Pnkd
ENSMUSG00000027530	435.324	-0.501495	0.314538	-1.59438	0.11085	0.597272	Fabp12
ENSMUSG00000042854	55.2236	-1.22036	0.765418	-1.59437	0.110854	0.597272	Trp53rkb
ENSMUSG00000054792	6.37516	6.23952	3.91403	1.59414	0.110904	0.597272	Klhl18
ENSMUSG00000010554	167.125	-0.998289	0.627361	-1.59125	0.111553	0.60001	Mettl16
ENSMUSG00000103219	208.852	2.99789	1.88441	1.59089	0.111633	0.60001	NA
ENSMUSG00000115541	7.12321	-6.2254	3.91266	-1.59109	0.111589	0.60001	NA
ENSMUSG00000022205	12094.7	-0.51895	0.326554	-1.58917	0.112022	0.601703	Sub1
ENSMUSG00000024781	150.616	0.85204	0.536392	1.58846	0.112182	0.601843	Lipa
ENSMUSG00000028066	1406.04	0.425036	0.267587	1.5884	0.112195	0.601843	Pmf1
ENSMUSG00000022507	461.111	0.60097	0.378827	1.5864	0.112649	0.603157	1810013L24Rik
ENSMUSG00000038780	16.5985	-2.30238	1.45424	-1.58321	0.113373	0.603157	Smurf1
ENSMUSG00000039826	6.98075	-6.19627	3.91278	-1.5836	0.113285	0.603157	Trub2
ENSMUSG00000043895	63.3121	-0.993592	0.627791	-1.58268	0.113495	0.603157	S1pr2
ENSMUSG00000049739	458.602	-0.687387	0.433884	-1.58427	0.113133	0.603157	Zfp646
ENSMUSG00000061132	46.2082	2.35216	1.48258	1.58653	0.112619	0.603157	Blnk
ENSMUSG00000066150	59.6786	1.95571	1.23549	1.58294	0.113435	0.603157	Slc31a1
ENSMUSG00000066273	6.95104	-6.19177	3.9128	-1.58244	0.113549	0.603157	Olfr33
ENSMUSG00000070471	2249.33	-0.339379	0.21438	-1.58307	0.113406	0.603157	Erich6
ENSMUSG00000073394	48.1904	1.00121	0.632102	1.58393	0.113209	0.603157	NA
ENSMUSG00000097315	15.9999	-2.72412	1.71804	-1.5856	0.11283	0.603157	NA
ENSMUSG00000108551	39.6729	-1.08194	0.682321	-1.58567	0.112814	0.603157	NA
ENSMUSG00000116766	377.142	-0.486574	0.307189	-1.58396	0.113204	0.603157	NA
ENSMUSG00000117964	1041.64	-0.442491	0.278979	-1.58611	0.112715	0.603157	NA
ENSMUSG00002076706	135.129	0.783866	0.494892	1.58391	0.113214	0.603157	NA
ENSMUSG00000007721	21.8686	-2.56663	1.62235	-1.58205	0.113639	0.603238	Ccdc124
ENSMUSG00000040498	73.6786	2.64862	1.67493	1.58134	0.113801	0.603317	Igsf23
ENSMUSG00000044149	51.4122	2.10667	1.3321	1.58147	0.113772	0.603317	Nkrf
ENSMUSG00000022218	683.544	-0.816152	0.517008	-1.57861	0.114427	0.604668	Tgm1
ENSMUSG00000032548	113.754	1.91226	1.2109	1.5792	0.114289	0.604668	Slco2a1
ENSMUSG00000038637	6.91026	-6.17706	3.91286	-1.57866	0.114415	0.604668	Lrrc56
ENSMUSG00000076490	6.91026	-6.17706	3.91286	-1.57866	0.114415	0.604668	NA
ENSMUSG00000084066	6.91026	-6.17706	3.91286	-1.57866	0.114415	0.604668	NA
ENSMUSG00000048371	16.4985	-3.39936	2.15435	-1.5779	0.114589	0.605132	Pdp2
ENSMUSG00000020954	357.585	-0.670029	0.425129	-1.57606	0.115012	0.605226	Strn3
ENSMUSG00000022537	49.795	1.97761	1.25492	1.57589	0.115052	0.605226	Tmem44
ENSMUSG00000033450	429.622	-0.54381	0.345034	-1.57611	0.115001	0.605226	Tagap
ENSMUSG00000037400	481.874	-0.530053	0.336114	-1.577	0.114795	0.605226	Atp11b
ENSMUSG00000084840	6.83828	-6.16654	3.91291	-1.57595	0.115037	0.605226	Gm11468
ENSMUSG00000108923	6.83828	-6.16654	3.91291	-1.57595	0.115037	0.605226	NA
ENSMUSG00000047146	392.786	0.538535	0.341806	1.57556	0.115127	0.605235	Tet1
ENSMUSG00000024817	23.6435	-2.83871	1.80399	-1.57357	0.115587	0.606223	Uhrf2
ENSMUSG00000028189	60.7956	-1.51865	0.966018	-1.57208	0.115933	0.606223	Ctbs
ENSMUSG00000033220	212.934	-1.12849	0.71756	-1.57267	0.115794	0.606223	Rac2
ENSMUSG00000039427	90.9751	-0.985398	0.626645	-1.5725	0.115835	0.606223	Alg1
ENSMUSG00000049241	28.9374	-3.82664	2.43062	-1.57435	0.115407	0.606223	Hcar1
ENSMUSG00000057554	190.539	1.0081	0.641101	1.57244	0.115848	0.606223	Lgals8
ENSMUSG00000079227	43.9351	2.7378	1.74117	1.57239	0.11586	0.606223	Ccr5
ENSMUSG00000100217	656.42	-0.535351	0.340411	-1.57266	0.115797	0.606223	9930111H07Rik
ENSMUSG00000108660	86.7089	1.18302	0.752627	1.57186	0.115984	0.606223	Gm21284
ENSMUSG00000019951	97.7825	-1.1678	0.744359	-1.56887	0.116678	0.606691	Uhrf1bp1l
ENSMUSG00000022858	42.8169	2.74843	1.7501	1.57045	0.116311	0.606691	Tra2b
ENSMUSG00000026659	70.4035	-1.99643	1.27211	-1.56938	0.116559	0.606691	Dusp12
ENSMUSG00000026923	1034.64	0.435879	0.27783	1.56887	0.116679	0.606691	Notch1
ENSMUSG00000027884	59.2505	-0.982768	0.625824	-1.57036	0.116332	0.606691	Clcc1
ENSMUSG00000037784	301.31	0.634854	0.404631	1.56897	0.116655	0.606691	Dzip1l
ENSMUSG00000040594	1374.9	0.331013	0.211018	1.56865	0.11673	0.606691	Ranbp17
ENSMUSG00000041272	363.327	-0.929288	0.592406	-1.56867	0.116726	0.606691	Tox
ENSMUSG00000086800	6.69582	-6.13619	3.91304	-1.56814	0.116848	0.606691	4930556L07Rik
ENSMUSG00000108430	33.1628	1.16778	0.744781	1.56796	0.116892	0.606691	NA
ENSMUSG00000112819	6.69582	-6.13619	3.91304	-1.56814	0.116848	0.606691	NA
ENSMUSG00000032714	1483.13	0.362619	0.231532	1.56617	0.117309	0.608473	Syde1
ENSMUSG00000059554	257.766	-0.620782	0.396655	-1.56504	0.117573	0.608808	Ccdc28a
ENSMUSG00000061411	14.6509	3.32258	2.1224	1.56548	0.11747	0.608808	Nol4l
ENSMUSG00000091149	142.273	-0.640557	0.409318	-1.56494	0.117598	0.608808	NA
ENSMUSG00000034032	948.669	-0.496499	0.31742	-1.56417	0.117778	0.609353	Rpap1
ENSMUSG00000061488	6.60349	-6.1179	3.91312	-1.56343	0.11795	0.609472	Rpl27a-ps1
ENSMUSG00000120569	6.60349	-6.1179	3.91312	-1.56343	0.11795	0.609472	NA
ENSMUSG00000061086	9.71925	-2.46768	1.57948	-1.56234	0.118209	0.610422	Myl4
ENSMUSG00000028413	1044.55	-0.685349	0.438992	-1.56119	0.11848	0.611047	B4galt1
ENSMUSG00000031448	157.462	0.753426	0.482574	1.56126	0.118462	0.611047	Adprhl1
ENSMUSG00000028602	6.55336	-6.10519	3.91317	-1.56016	0.118721	0.611906	Tnfrsf8
ENSMUSG00000020216	136.521	0.938954	0.604166	1.55413	0.120153	0.613205	Jsrp1
ENSMUSG00000023439	9502.79	0.371855	0.238963	1.55612	0.119679	0.613205	Gnb3
ENSMUSG00000026134	72.4068	1.3015	0.835894	1.55701	0.119467	0.613205	Prim2
ENSMUSG00000029175	17.4079	-2.55574	1.64163	-1.55683	0.119511	0.613205	Slc35f6
ENSMUSG00000051133	9683.85	-0.477433	0.307346	-1.55341	0.120326	0.613205	NA
ENSMUSG00000059248	23.2469	1.8366	1.18152	1.55444	0.12008	0.613205	Septin9
ENSMUSG00000061544	57.8237	-1.81456	1.16717	-1.55467	0.120025	0.613205	Zfp229
ENSMUSG00000079550	6.48764	-6.09242	3.91323	-1.55688	0.1195	0.613205	Mpp4
ENSMUSG00000080989	6.48764	-6.09242	3.91323	-1.55688	0.1195	0.613205	Gm14048
ENSMUSG00000086938	14726.4	-0.476323	0.306284	-1.55517	0.119906	0.613205	4930481A15Rik
ENSMUSG00000092274	315.419	0.826828	0.531143	1.5567	0.119543	0.613205	Neat1
ENSMUSG00000094220	6.42459	-3.27547	2.10837	-1.55356	0.12029	0.613205	Trav6-3
ENSMUSG00000101389	26.6123	-2.71693	1.74526	-1.55674	0.119531	0.613205	Ms4a4a
ENSMUSG00000105148	41.1024	1.36471	0.878144	1.55408	0.120164	0.613205	NA
ENSMUSG00000109103	6.47837	-6.08372	3.91327	-1.55464	0.120032	0.613205	NA
ENSMUSG00000117371	9.45513	4.21335	2.70806	1.55585	0.119743	0.613205	NA
ENSMUSG00000118160	14.3753	-2.29339	1.47276	-1.5572	0.119422	0.613205	NA
ENSMUSG00000120196	1283.63	-0.358679	0.23085	-1.55373	0.120249	0.613205	NA
ENSMUSG00000106976	43.5283	1.86791	1.20287	1.55288	0.120452	0.613458	NA
ENSMUSG00000121209	21.5506	-2.13931	1.37791	-1.55257	0.120526	0.613458	NA
ENSMUSG00000029772	592.051	-1.0757	0.693184	-1.55182	0.120705	0.613603	Ahcyl2
ENSMUSG00000046157	6.41089	-6.0735	3.91331	-1.55201	0.12066	0.613603	Tmem229b
ENSMUSG00000036693	6.37179	-6.06647	3.91335	-1.5502	0.121093	0.614579	Nop14
ENSMUSG00000037580	45.5893	2.68241	1.73056	1.55003	0.121135	0.614579	Gch1
ENSMUSG00000040433	135.089	-0.892892	0.576031	-1.55008	0.121123	0.614579	Zbtb38
ENSMUSG00000058704	20.3954	-2.08993	1.34855	-1.54976	0.121198	0.614579	Memo1
ENSMUSG00000021478	6.79472	-4.43158	2.86403	-1.54732	0.121785	0.616023	Drd1
ENSMUSG00000024856	158.499	0.591179	0.381863	1.54814	0.121588	0.616023	Cdk2ap2
ENSMUSG00000081179	7.32313	-4.26559	2.7564	-1.54752	0.121737	0.616023	NA
ENSMUSG00000120705	32.5793	-1.08374	0.70036	-1.5474	0.121767	0.616023	NA
ENSMUSG00000104653	148.86	0.800957	0.517915	1.5465	0.121983	0.616642	NA
ENSMUSG00000079442	84.7223	-0.967971	0.626239	-1.54569	0.12218	0.617252	St6galnac4
ENSMUSG00000020774	31.5459	-2.03635	1.31826	-1.54473	0.122411	0.617277	Aspa
ENSMUSG00000043286	1271.21	0.584562	0.37837	1.54495	0.122359	0.617277	Pnpla1
ENSMUSG00000104000	16.5851	2.85832	1.84994	1.54509	0.122324	0.617277	NA
ENSMUSG00000037210	1119.36	-0.52811	0.34201	-1.54414	0.122555	0.617622	Fam193a
ENSMUSG00000028988	855.809	-0.439798	0.284902	-1.54368	0.122665	0.617791	Ctnnbip1
ENSMUSG00000042390	475.397	-0.813023	0.52731	-1.54183	0.123114	0.619672	Gatad2b
ENSMUSG00000111709	29.5499	-1.40208	0.910106	-1.54057	0.123423	0.620842	Gm3776
ENSMUSG00000073380	72.928	-1.06369	0.691392	-1.53848	0.123931	0.623015	Arrdc5
ENSMUSG00000110795	5030.4	-0.373326	0.242759	-1.53785	0.124086	0.62341	NA
ENSMUSG00000051124	89.1561	-0.893976	0.581485	-1.5374	0.124195	0.623571	Gimap9
ENSMUSG00000029022	716.435	-0.598707	0.389745	-1.53615	0.124501	0.624728	Miip
ENSMUSG00000002104	112.846	1.05871	0.689477	1.53552	0.124655	0.624905	Rapsn
ENSMUSG00000018849	14.1994	-2.95423	1.92422	-1.53528	0.124714	0.624905	Wwc1
ENSMUSG00002075691	238.895	0.585089	0.381148	1.53507	0.124767	0.624905	NA
ENSMUSG00000028017	13.6064	-2.6747	1.74389	-1.53375	0.12509	0.625817	Egf
ENSMUSG00000032737	94.1318	-0.707265	0.461286	-1.53325	0.125215	0.625817	Inppl1
ENSMUSG00000040136	194.322	0.944143	0.615648	1.53358	0.125134	0.625817	Abcc8
ENSMUSG00000056290	14.5231	-2.63421	1.71824	-1.53308	0.125256	0.625817	Ms4a4b
ENSMUSG00000030127	1571.3	0.27551	0.179795	1.53236	0.125434	0.625905	Cops7a
ENSMUSG00000057193	110.484	-0.709186	0.462755	-1.53253	0.125392	0.625905	Slc44a2
ENSMUSG00000087659	327.253	0.622455	0.406282	1.53208	0.125503	0.625905	NA
ENSMUSG00000047117	58.1812	-1.32567	0.865555	-1.53158	0.125626	0.626135	Ankdd1b
ENSMUSG00000081940	22.3284	-2.23283	1.45865	-1.53076	0.125829	0.626765	Xlr3e-ps
ENSMUSG00000049728	708.953	-0.634369	0.414683	-1.52977	0.126074	0.627601	Zfp668
ENSMUSG00000030309	55.6794	1.42356	0.931502	1.52824	0.126453	0.629104	Caprin2
ENSMUSG00000108455	29.8557	1.12115	0.734167	1.52711	0.126733	0.630113	NA
ENSMUSG00000015709	1157.52	0.620494	0.406634	1.52593	0.127028	0.630233	Arnt2
ENSMUSG00000018659	23.893	-1.62884	1.06728	-1.52616	0.12697	0.630233	Pnpo
ENSMUSG00000057913	450.117	0.384354	0.251908	1.52577	0.127066	0.630233	NA
ENSMUSG00000093424	14.7256	2.91409	1.90924	1.52631	0.126932	0.630233	NA
ENSMUSG00000031841	20.3527	-1.60051	1.04983	-1.52454	0.127373	0.630989	Cdh13
ENSMUSG00000037166	269.912	-0.766189	0.502488	-1.52479	0.127312	0.630989	Ppp1r14a
ENSMUSG00000016757	21.2082	-2.78653	1.8284	-1.52403	0.127502	0.631243	Ttll12
ENSMUSG00000026207	24.4336	2.80558	1.84187	1.52322	0.127703	0.631857	Speg
ENSMUSG00000108614	50.3287	-0.961553	0.63141	-1.52287	0.127792	0.631913	NA
ENSMUSG00000002455	19.2757	-2.88424	1.89587	-1.52133	0.128178	0.632216	Prpf6
ENSMUSG00000028378	210.886	0.902942	0.593862	1.52046	0.128396	0.632216	Ptgr1
ENSMUSG00000032410	35.4081	-1.37614	0.904092	-1.52212	0.127979	0.632216	Xrn1
ENSMUSG00000047466	216.155	0.897064	0.589773	1.52103	0.128251	0.632216	8030462N17Rik
ENSMUSG00000056612	19.9941	3.59036	2.36025	1.52117	0.128216	0.632216	Ppp1r14b
ENSMUSG00000070777	399.354	0.583531	0.383772	1.52051	0.128382	0.632216	Ceacam20
ENSMUSG00000075335	386.88	0.607672	0.399354	1.52164	0.1281	0.632216	4930588K23Rik
ENSMUSG00000037936	6.7059	-3.01568	1.98383	-1.52013	0.128479	0.632246	Scarb1
ENSMUSG00000004788	180.378	-0.799454	0.526299	-1.51901	0.128759	0.632333	Eif2b2
ENSMUSG00000021190	308.395	-0.539277	0.354917	-1.51945	0.12865	0.632333	Lgmn
ENSMUSG00000021679	15.5602	-2.96166	1.94921	-1.51941	0.128658	0.632333	S100z
ENSMUSG00000029072	562.775	-0.441843	0.291212	-1.51726	0.129202	0.632333	Tas1r3
ENSMUSG00000038147	678.306	-0.383323	0.252734	-1.5167	0.129342	0.632333	Cd84
ENSMUSG00000052688	99.0939	-0.749361	0.493638	-1.51804	0.129005	0.632333	Rab7b
ENSMUSG00000054514	25.1603	2.11527	1.39296	1.51854	0.128878	0.632333	Atad3aos
ENSMUSG00000073888	21.9028	-1.4121	0.931052	-1.51667	0.12935	0.632333	Ccl27a
ENSMUSG00000086052	66.4533	-1.14548	0.755137	-1.51692	0.129286	0.632333	NA
ENSMUSG00000108930	12.4891	3.80313	2.50715	1.51691	0.129288	0.632333	NA
ENSMUSG00002076365	43.4596	2.07716	1.36899	1.51729	0.129194	0.632333	Gm26133
ENSMUSG00000022200	1517.04	-0.380942	0.251334	-1.51568	0.129601	0.633182	Golph3
ENSMUSG00000003779	41.7538	-1.37014	0.904882	-1.51417	0.129983	0.633587	Kif20a
ENSMUSG00000025347	17.475	3.68805	2.4359	1.51404	0.130016	0.633587	Mettl7b
ENSMUSG00000043505	4765.89	-0.561262	0.370647	-1.51427	0.129956	0.633587	Gimap5
ENSMUSG00000057116	45.9375	1.38445	0.914066	1.5146	0.129873	0.633587	Semp2l2a
ENSMUSG00000113346	15.7502	-2.222	1.46782	-1.51382	0.130072	0.633587	Eprn
ENSMUSG00000002768	23.9696	-2.68909	1.77726	-1.51305	0.130266	0.634155	Mea1
ENSMUSG00000025337	103.93	-0.713796	0.471944	-1.51246	0.130417	0.634467	Sbds
ENSMUSG00000029815	42.5972	2.13826	1.41402	1.51219	0.130486	0.634467	Malsu1
ENSMUSG00000024176	93.5697	0.970404	0.642068	1.51137	0.130694	0.63472	Sox8
ENSMUSG00000027332	38.5006	-2.09649	1.38699	-1.51154	0.130652	0.63472	Ivd
ENSMUSG00000074220	11.9921	3.17863	2.10434	1.51051	0.130912	0.635403	Zfp382
ENSMUSG00000050737	126.855	0.737095	0.488266	1.50962	0.131141	0.636136	Ptges
ENSMUSG00000036356	139.791	0.579224	0.383807	1.50916	0.131259	0.63633	Csgalnact1
ENSMUSG00002075307	10.6251	4.0614	2.69251	1.50841	0.13145	0.636878	NA
ENSMUSG00000040264	153.691	0.756252	0.501599	1.50768	0.131636	0.637398	Gbp2b
ENSMUSG00000046541	1336.7	-0.365335	0.242538	-1.5063	0.131991	0.638737	Zfp526
ENSMUSG00000036995	2287.19	-0.309744	0.205931	-1.50412	0.132552	0.639934	Asap3
ENSMUSG00000041616	17.0178	-3.57022	2.37349	-1.50421	0.132528	0.639934	Nppa
ENSMUSG00000067144	193.309	0.675212	0.448842	1.50434	0.132493	0.639934	Slc22a7
ENSMUSG00000079184	73.4852	1.20553	0.801124	1.5048	0.132376	0.639934	Mphosph8
ENSMUSG00000037344	72.6403	1.0225	0.680267	1.50308	0.132818	0.640841	Slc12a9
ENSMUSG00000022146	10.8389	3.81727	2.5412	1.50215	0.133058	0.64162	Osmr
ENSMUSG00000067150	136.106	-1.0058	0.669879	-1.50146	0.133237	0.64172	Xpo5
ENSMUSG00000084758	281.782	-0.552212	0.367889	-1.50103	0.133348	0.64172	NA
ENSMUSG00000106751	246.137	0.600129	0.399859	1.50085	0.133394	0.64172	NA
ENSMUSG00000111734	62.4443	-0.928722	0.618693	-1.5011	0.133328	0.64172	Gm29825
ENSMUSG00000030361	7.60133	-5.3204	3.54722	-1.49988	0.133645	0.642214	Klrb1a
ENSMUSG00000031970	48.9165	1.25541	0.837173	1.49958	0.133724	0.642214	Dbndd1
ENSMUSG00000112421	345.581	0.584787	0.389977	1.49954	0.133732	0.642214	NA
ENSMUSG00000037541	140.044	-0.890646	0.594302	-1.49864	0.133967	0.642961	Shank2
ENSMUSG00000018924	2201.77	-0.373217	0.249576	-1.49541	0.134809	0.644995	Alox15
ENSMUSG00000020790	6.43914	4.57642	3.06002	1.49555	0.13477	0.644995	Ankfy1
ENSMUSG00000022962	1228.95	-0.438204	0.293135	-1.49489	0.134944	0.644995	Gart
ENSMUSG00000024654	129.144	-0.916536	0.612411	-1.4966	0.134497	0.644995	Asrgl1
ENSMUSG00000026870	7176.6	0.467259	0.312532	1.49507	0.134895	0.644995	Cutal
ENSMUSG00000087651	79.9329	1.07389	0.717736	1.49622	0.134595	0.644995	1500009L16Rik
ENSMUSG00000121065	312.878	0.502602	0.336086	1.49546	0.134795	0.644995	NA
ENSMUSG00000118671	267.559	-0.722818	0.483697	-1.49436	0.135081	0.645274	NA
ENSMUSG00000026980	28.9808	-1.37814	0.92303	-1.49306	0.135421	0.645765	Ly75
ENSMUSG00000034908	68.56	1.41543	0.947972	1.49312	0.135407	0.645765	Sidt2
ENSMUSG00000108024	77.6428	-1.94806	1.30476	-1.49303	0.135428	0.645765	NA
ENSMUSG00000115600	39.8098	-1.24936	0.836945	-1.49276	0.135501	0.645765	NA
ENSMUSG00000021448	126.346	0.752889	0.504739	1.49164	0.135793	0.646782	Shc3
ENSMUSG00000023072	6.82451	4.14172	2.78032	1.48966	0.136314	0.647736	Cep89
ENSMUSG00000060621	1123.99	-0.406914	0.273197	-1.48945	0.136369	0.647736	Nkpd1
ENSMUSG00000087290	265.258	0.687195	0.461482	1.48911	0.136459	0.647736	NA
ENSMUSG00000106993	155.467	-0.852919	0.572226	-1.49053	0.136085	0.647736	NA
ENSMUSG00000118462	6.93982	5.37083	3.60684	1.48907	0.13647	0.647736	Lhb
ENSMUSG00000120463	6.70032	-3.42892	2.30157	-1.48982	0.136273	0.647736	NA
ENSMUSG00000033943	90.1312	-1.05119	0.706267	-1.48838	0.136651	0.647842	Mga
ENSMUSG00000113931	181.971	1.17688	0.790618	1.48856	0.136603	0.647842	NA
ENSMUSG00000021846	83.4664	-1.87229	1.25855	-1.48766	0.136841	0.647991	Peli2
ENSMUSG00000097713	114.193	-0.622871	0.418644	-1.48783	0.136796	0.647991	Gm7741
ENSMUSG00000071369	13.4003	-2.15046	1.44609	-1.48709	0.136992	0.648054	Map3k5
ENSMUSG00000106220	23.4274	-2.41874	1.62659	-1.487	0.137014	0.648054	NA
ENSMUSG00000037638	640.477	0.61478	0.413751	1.48587	0.137313	0.648987	Zbtb42
ENSMUSG00000044072	142.096	0.73466	0.494502	1.48566	0.13737	0.648987	Eml6
ENSMUSG00000108681	229.097	0.54561	0.36737	1.48518	0.137497	0.649212	Gm17825
ENSMUSG00000036646	2643.56	0.432785	0.291813	1.48309	0.138051	0.651167	Man1b1
ENSMUSG00000084957	786.91	-0.523337	0.352888	-1.48301	0.138071	0.651167	Bbip1
ENSMUSG00000027469	1076.88	-0.329289	0.222206	-1.48191	0.138365	0.65218	Tpx2
ENSMUSG00000028433	274.84	-0.809182	0.546195	-1.48149	0.138476	0.652324	Ubap2
ENSMUSG00000005124	1317.61	-0.292422	0.197682	-1.47926	0.139071	0.652777	Ccn4
ENSMUSG00000015944	72.6353	1.6364	1.10643	1.47899	0.139143	0.652777	Castor2
ENSMUSG00000024875	142.39	-0.866505	0.585169	-1.48078	0.138666	0.652777	Yif1a
ENSMUSG00000026127	40.3118	-2.38004	1.60808	-1.48005	0.138861	0.652777	Imp4
ENSMUSG00000057561	397.327	-0.399847	0.270188	-1.47988	0.138905	0.652777	Eif1a
ENSMUSG00000074892	36.3891	-1.09926	0.742985	-1.47952	0.139002	0.652777	B3galt5
ENSMUSG00000097399	7.53534	-5.30225	3.58568	-1.47873	0.139212	0.652777	NA
ENSMUSG00000107355	15.128	-3.67937	2.48771	-1.47902	0.139136	0.652777	NA
ENSMUSG00000009687	61.8958	1.43518	0.971367	1.47748	0.139546	0.652843	Fxyd5
ENSMUSG00000066440	14.5523	3.69344	2.49968	1.47756	0.139524	0.652843	Zfyve26
ENSMUSG00000115667	10.5222	2.96816	2.00773	1.47837	0.13931	0.652843	Gm10389
ENSMUSG00002075411	83.9624	-0.899529	0.608732	-1.47771	0.139486	0.652843	NA
ENSMUSG00000064358	1162.87	-0.59302	0.40186	-1.47569	0.140028	0.65472	COX3
ENSMUSG00000102349	611.685	-0.368612	0.249856	-1.4753	0.140132	0.654832	NA
ENSMUSG00000038534	111.109	-0.813495	0.5517	-1.47452	0.140341	0.655431	Osbpl7
ENSMUSG00000022793	187.603	0.600297	0.407292	1.47388	0.140515	0.655496	B4galt4
ENSMUSG00000101854	335.363	0.447975	0.303909	1.47404	0.14047	0.655496	1700026F02Rik
ENSMUSG00000026197	783.118	-0.633713	0.430115	-1.47336	0.140654	0.655771	Zfand2b
ENSMUSG00000022748	85.3483	1.01294	0.687937	1.47243	0.140906	0.65657	Cmss1
ENSMUSG00000017418	232.645	-0.726839	0.493867	-1.47173	0.141094	0.656694	Arl5b
ENSMUSG00000103261	37.8015	-1.02439	0.696045	-1.47173	0.141093	0.656694	NA
ENSMUSG00000020515	29.9008	-1.09973	0.74795	-1.47033	0.141472	0.657331	Cnot8
ENSMUSG00000097467	7.77856	-4.34586	2.95513	-1.47062	0.141395	0.657331	NA
ENSMUSG00000102416	282.86	-0.642196	0.436646	-1.47075	0.141359	0.657331	4933424G06Rik
ENSMUSG00000072884	16.4632	-2.41421	1.64267	-1.46968	0.141647	0.657768	Gm10433
ENSMUSG00000039740	430.938	0.724432	0.493159	1.46896	0.141843	0.657989	Alg2
ENSMUSG00000050244	272.786	0.909486	0.619155	1.46891	0.141856	0.657989	Heatr1
ENSMUSG00000034463	677.331	-0.635223	0.432879	-1.46744	0.142257	0.659099	Scara3
ENSMUSG00000035262	155.682	0.620523	0.422813	1.46761	0.142211	0.659099	Amh
ENSMUSG00000093042	50.4781	1.03989	0.709042	1.46661	0.142483	0.659518	Mir3109
ENSMUSG00000117519	150.026	0.588171	0.401068	1.46651	0.142509	0.659518	NA
ENSMUSG00000009378	323.356	0.757619	0.516893	1.46572	0.142726	0.659955	Slc16a12
ENSMUSG00000039771	59.8846	1.42154	0.969958	1.46557	0.142765	0.659955	Polr2j
ENSMUSG00000096551	11.0662	-3.17647	2.16836	-1.46492	0.142943	0.660117	Trav10
ENSMUSG00000110278	329.784	-0.60578	0.413544	-1.46485	0.142962	0.660117	NA
ENSMUSG00000114921	8.31968	-3.69865	2.52549	-1.46453	0.14305	0.660152	Gm18578
ENSMUSG00000103505	8.96167	-3.81729	2.6071	-1.46419	0.143142	0.660202	NA
ENSMUSG00000059049	51.6151	-1.06145	0.725197	-1.46368	0.143282	0.660475	Frem1
ENSMUSG00000023953	23.6459	2.35061	1.6065	1.46319	0.143416	0.660717	Polh
ENSMUSG00000016346	294.949	-0.716524	0.489909	-1.46256	0.143586	0.66102	Kcnq2
ENSMUSG00000028277	1284.62	-0.474697	0.324617	-1.46233	0.14365	0.66102	Ube2j1
ENSMUSG00000060012	126.159	-1.13541	0.776583	-1.46206	0.143725	0.66102	Kif13b
ENSMUSG00000026972	39.3129	1.86818	1.27997	1.45955	0.144414	0.662325	Arrdc1
ENSMUSG00000029036	211.57	-0.618627	0.423641	-1.46026	0.144218	0.662325	Atad3a
ENSMUSG00000034681	43.9341	1.34578	0.921842	1.45989	0.144322	0.662325	Rnps1
ENSMUSG00000063646	14.0855	3.60934	2.4714	1.46044	0.144168	0.662325	Jakmip1
ENSMUSG00000121719	18.4308	-1.83734	1.25871	-1.4597	0.144372	0.662325	NA
ENSMUSG00000101599	533.149	0.486515	0.33347	1.45895	0.14458	0.662711	NA
ENSMUSG00000094957	55.3759	-0.879762	0.603289	-1.45828	0.144765	0.662814	Ighd5-5
ENSMUSG00002075232	7.00485	-3.06964	2.10459	-1.45854	0.14469	0.662814	NA
ENSMUSG00002076769	34.095	1.97201	1.35294	1.45757	0.144959	0.66333	NA
ENSMUSG00000048264	12.9424	-1.91378	1.31341	-1.45711	0.145085	0.663521	Dip2c
ENSMUSG00000118454	426.925	0.415426	0.285157	1.45683	0.145163	0.663521	Wdr88
ENSMUSG00000087011	429.321	0.510544	0.350651	1.45599	0.145396	0.663843	NA
ENSMUSG00000112021	1300.58	0.417603	0.286808	1.45604	0.145382	0.663843	NA
ENSMUSG00000120840	174.898	-0.637961	0.438408	-1.45518	0.145621	0.664496	NA
ENSMUSG00000028698	210.448	0.543199	0.373531	1.45423	0.145884	0.665137	Pik3r3
ENSMUSG00000046487	143.446	0.67856	0.466659	1.45408	0.145924	0.665137	NA
ENSMUSG00000109776	138.813	-0.586247	0.403324	-1.45354	0.146074	0.665449	Gm30400
ENSMUSG00000000605	618.279	-0.538476	0.370606	-1.45296	0.146235	0.66581	Clcn4
ENSMUSG00000108717	9.97442	1.96498	1.35379	1.45146	0.146651	0.667332	NA
ENSMUSG00000019990	74.8486	-0.895068	0.617141	-1.45035	0.146962	0.667868	Pde7b
ENSMUSG00000037405	26.9584	1.20575	0.831238	1.45055	0.146905	0.667868	Icam1
ENSMUSG00000073910	73.6887	-1.76684	1.21838	-1.45016	0.147014	0.667868	Mob3b
ENSMUSG00000115276	7.46114	-3.36425	2.32044	-1.44983	0.147106	0.667912	NA
ENSMUSG00000022091	84.9285	1.03364	0.71343	1.44883	0.147384	0.668759	Sorbs3
ENSMUSG00000036913	6.37257	-3.62087	2.49961	-1.44857	0.147456	0.668759	Trim67
ENSMUSG00000029655	288.559	-0.757749	0.523331	-1.44793	0.147636	0.668828	N4bp2l2
ENSMUSG00000037280	4794.56	-0.313931	0.216801	-1.44801	0.147614	0.668828	Galnt6
ENSMUSG00000037408	72.1048	0.957514	0.662041	1.44631	0.148091	0.67052	Cnnm4
ENSMUSG00000101135	467.338	2.88979	1.99858	1.44592	0.148201	0.670643	Gm17981
ENSMUSG00000038764	39.3824	-1.78658	1.23639	-1.445	0.148459	0.67141	Ptpn3
ENSMUSG00000051721	54.8155	-0.897536	0.62125	-1.44473	0.148535	0.67141	Wdcp
ENSMUSG00000045989	70.3236	-0.960831	0.66554	-1.44369	0.148827	0.672359	4930451I11Rik
ENSMUSG00000026321	12.3934	2.99586	2.07592	1.44314	0.14898	0.672678	Tnfrsf11a
ENSMUSG00000069456	624.105	-0.484585	0.335942	-1.44247	0.149171	0.673166	Rdh16
ENSMUSG00000031766	125.915	-0.731607	0.507322	-1.4421	0.149275	0.673265	Slc12a3
ENSMUSG00000031503	35.3888	-1.03272	0.716561	-1.44122	0.149521	0.674002	Col4a2
ENSMUSG00000027206	837.736	0.341567	0.23726	1.43963	0.149972	0.674567	Cops2
ENSMUSG00000042502	808.588	-0.36361	0.252465	-1.44024	0.1498	0.674567	Cd2bp2
ENSMUSG00000078097	92.8073	-0.973685	0.6763	-1.43972	0.149946	0.674567	Gm10913
ENSMUSG00000082350	6.96208	-3.0568	2.12335	-1.43961	0.149977	0.674567	NA
ENSMUSG00000000787	69.4268	-1.8961	1.31779	-1.43885	0.150193	0.674874	Ddx3x
ENSMUSG00000020755	41.4348	-2.56774	1.78466	-1.43879	0.150211	0.674874	Sap30bp
ENSMUSG00000040479	34.6403	2.31804	1.61149	1.43844	0.150308	0.674938	Dgkz
ENSMUSG00000120059	79.0481	0.958952	0.666986	1.43774	0.150508	0.675465	NA
ENSMUSG00000024764	5894.25	-0.377013	0.262301	-1.43733	0.150624	0.675612	Naa40
ENSMUSG00000032601	481.91	-0.432612	0.301199	-1.4363	0.150918	0.676167	Prkar2a
ENSMUSG00000104125	72.6549	-1.90212	1.32458	-1.43602	0.150996	0.676167	NA
ENSMUSG00000116768	15.8363	2.68791	1.87106	1.43657	0.15084	0.676167	NA
ENSMUSG00000072295	52.5926	1.06157	0.7397	1.43514	0.151248	0.676552	C2cd6
ENSMUSG00000117030	664.849	0.404083	0.281532	1.4353	0.151202	0.676552	NA
ENSMUSG00000025228	267.911	0.514152	0.358439	1.43442	0.151452	0.677096	Actr1a
ENSMUSG00000021179	73.4602	-0.885749	0.618461	-1.43218	0.152091	0.677147	Nrde2
ENSMUSG00000029752	573.362	0.961025	0.670982	1.43227	0.152068	0.677147	Asns
ENSMUSG00000037474	223.173	0.759043	0.530353	1.4312	0.152372	0.677147	Dtl
ENSMUSG00000039115	40.9586	-1.87369	1.30862	-1.4318	0.152201	0.677147	Itga9
ENSMUSG00000047492	56.394	1.86177	1.29969	1.43248	0.152008	0.677147	Inhbe
ENSMUSG00000049488	62.5627	2.18972	1.52822	1.43286	0.151899	0.677147	Tmem67
ENSMUSG00000057522	37.234	-1.26241	0.881578	-1.43198	0.152149	0.677147	Spop
ENSMUSG00000060073	122.242	-0.980238	0.684913	-1.43119	0.152377	0.677147	Psma3
ENSMUSG00000089636	21.619	2.11319	1.47478	1.43288	0.151892	0.677147	NA
ENSMUSG00000105671	15.6094	3.01094	2.10367	1.43128	0.152349	0.677147	NA
ENSMUSG00000116439	574.644	-0.538283	0.375909	-1.43195	0.152158	0.677147	NA
ENSMUSG00000022257	338.133	3.92579	2.7447	1.43032	0.152626	0.677517	Laptm4b
ENSMUSG00000047155	1182.87	-0.431381	0.301551	-1.43054	0.152563	0.677517	Cyp4x1
ENSMUSG00000022636	27.1442	1.88815	1.32133	1.42898	0.15301	0.678579	Alcam
ENSMUSG00000067995	120.175	0.877614	0.614187	1.4289	0.153032	0.678579	Gtf2f2
ENSMUSG00000005882	47.829	1.44829	1.01404	1.42824	0.153223	0.67906	Uqcc1
ENSMUSG00000116877	57.8773	1.35625	0.949802	1.42793	0.153311	0.679079	NA
ENSMUSG00000017417	256.308	-0.568431	0.398521	-1.42635	0.153767	0.680361	Plxdc1
ENSMUSG00000038179	427.739	2.87932	2.01854	1.42644	0.153742	0.680361	Slamf7
ENSMUSG00000028633	8.76331	-3.53929	2.48257	-1.42566	0.153967	0.680876	Ctps
ENSMUSG00000000001	1046.91	-0.494989	0.347808	-1.42317	0.154688	0.681587	Gnai3
ENSMUSG00000003534	46.2016	2.31861	1.62994	1.42251	0.154879	0.681587	Ddr1
ENSMUSG00000014786	54.5361	-1.73272	1.21941	-1.42095	0.155331	0.681587	Slc9a5
ENSMUSG00000024665	10.4523	3.12879	2.20025	1.42202	0.155021	0.681587	Fads2
ENSMUSG00000029033	74.265	1.75762	1.23475	1.42346	0.154603	0.681587	Acap3
ENSMUSG00000029629	98.2777	-1.0746	0.755284	-1.42278	0.1548	0.681587	Phf14
ENSMUSG00000030272	91.7678	-0.739637	0.520314	-1.42152	0.155166	0.681587	Camk1
ENSMUSG00000032988	20.5947	2.65492	1.86863	1.42078	0.155381	0.681587	Slc16a8
ENSMUSG00000034854	23.1886	-2.85603	2.00774	-1.42251	0.154879	0.681587	Mfsd12
ENSMUSG00000039452	14.3541	2.19793	1.54682	1.42093	0.155337	0.681587	Snx22
ENSMUSG00000041734	54.1465	-0.956948	0.673093	-1.42172	0.155108	0.681587	Kirrel
ENSMUSG00000042292	19.593	-2.10188	1.47728	-1.42281	0.154792	0.681587	Mrtfa
ENSMUSG00000048921	13.9867	1.88114	1.32174	1.42323	0.15467	0.681587	Zfp689
ENSMUSG00000075023	234.669	0.512952	0.360934	1.42118	0.155265	0.681587	Accsl
ENSMUSG00000120747	10.4871	-1.74996	1.23126	-1.42127	0.155238	0.681587	NA
ENSMUSG00000028382	971.405	-0.555022	0.390998	-1.4195	0.155753	0.682659	Ptbp3
ENSMUSG00000041237	10.331	-3.69356	2.60255	-1.4192	0.155839	0.682659	Pklr
ENSMUSG00000110822	34.5052	1.25646	0.885402	1.41908	0.155876	0.682659	Gm18305
ENSMUSG00000006784	108.088	0.655445	0.462114	1.41836	0.156085	0.682839	Odad4
ENSMUSG00000105713	540.318	-0.542354	0.382378	-1.41837	0.156082	0.682839	NA
ENSMUSG00000002409	22.0966	-2.40889	1.69892	-1.4179	0.156221	0.683069	Dyrk1b
ENSMUSG00000097073	293.359	0.696557	0.491408	1.41747	0.156345	0.683243	9430037G07Rik
ENSMUSG00000055341	146.227	0.784995	0.553942	1.41711	0.156452	0.683346	Zfp457
ENSMUSG00000020628	165.979	-0.576214	0.406696	-1.41682	0.156536	0.683349	Trappc12
ENSMUSG00000038664	101.023	-1.18621	0.837441	-1.41647	0.156639	0.68343	Herc1
ENSMUSG00000108606	327.398	-0.538556	0.380317	-1.41607	0.156754	0.68357	Cyp2b27-ps
ENSMUSG00000027196	346.918	0.4923	0.347876	1.41516	0.157022	0.683808	Alkbh3os1
ENSMUSG00000030279	60.2021	-1.12561	0.796186	-1.41375	0.157435	0.683808	C2cd5
ENSMUSG00000033762	72.117	2.521	1.78283	1.41404	0.157349	0.683808	Recql4
ENSMUSG00000035594	71.879	2.05209	1.45197	1.41331	0.157563	0.683808	Chrna5
ENSMUSG00000046958	35.1293	-1.08807	0.769829	-1.41339	0.15754	0.683808	NA
ENSMUSG00000073002	166.914	-0.787975	0.557092	-1.41444	0.157232	0.683808	Vamp5
ENSMUSG00000097281	45.3901	0.988314	0.699195	1.4135	0.157508	0.683808	Gm26685
ENSMUSG00000102608	20.4987	-2.74028	1.9372	-1.41455	0.157199	0.683808	NA
ENSMUSG00000106371	11.944	1.78078	1.25994	1.41339	0.157542	0.683808	NA
ENSMUSG00000024678	97.1099	-0.644862	0.456432	-1.41283	0.157706	0.684062	Ms4a4d
ENSMUSG00000003410	50.4547	1.10776	0.78454	1.41199	0.157954	0.684776	Elavl3
ENSMUSG00000026201	88.7634	1.39329	0.987232	1.41131	0.158152	0.68527	Stk16
ENSMUSG00000002100	6.87731	-4.15856	2.95129	-1.40906	0.158816	0.687616	Mybpc3
ENSMUSG00000027287	98.4233	-1.17228	0.832046	-1.40891	0.158862	0.687616	Snap23
ENSMUSG00000068117	80.2135	0.870959	0.618487	1.40821	0.15907	0.688149	Mei1
ENSMUSG00000026837	29.2893	2.33763	1.66086	1.40748	0.159285	0.688212	Col5a1
ENSMUSG00000028556	10.7413	2.86906	2.03856	1.40739	0.15931	0.688212	Dock7
ENSMUSG00000043727	29.836	1.50733	1.07108	1.4073	0.159337	0.688212	F830045P16Rik
ENSMUSG00000118435	29.278	-2.06698	1.46997	-1.40614	0.159682	0.689337	NA
ENSMUSG00000106319	16.9502	1.50982	1.07411	1.40564	0.159831	0.689615	Gm33100
ENSMUSG00000079608	908.249	-0.362847	0.258261	-1.40496	0.160032	0.690116	Stard6
ENSMUSG00000048930	56.0796	1.13609	0.808912	1.40447	0.160179	0.690386	Tada3
ENSMUSG00000024646	650.533	0.328874	0.23454	1.40221	0.160852	0.69217	Cyb5a
ENSMUSG00000024949	15.2715	-1.54214	1.10027	-1.40159	0.161037	0.69217	Sf1
ENSMUSG00000025060	90.6274	-0.783364	0.559821	-1.39931	0.161719	0.69217	Slk
ENSMUSG00000025150	945.124	-0.335754	0.240048	-1.3987	0.161904	0.69217	Cbr2
ENSMUSG00000027584	503.399	-0.384233	0.274164	-1.40147	0.161073	0.69217	Oprl1
ENSMUSG00000028126	49.7874	-1.05732	0.755509	-1.39948	0.16167	0.69217	Pip5k1a
ENSMUSG00000028480	3928.64	-0.401093	0.286747	-1.39877	0.161883	0.69217	Glipr2
ENSMUSG00000031748	84.3546	-0.996067	0.711245	-1.40045	0.161377	0.69217	Gnao1
ENSMUSG00000034452	113.771	-1.01563	0.725728	-1.39946	0.161674	0.69217	Slc24a1
ENSMUSG00000037815	8.47947	-3.73274	2.66127	-1.40261	0.160732	0.69217	Ctnna1
ENSMUSG00000038756	386.035	0.469806	0.335926	1.39854	0.16195	0.69217	Ttll6
ENSMUSG00000043263	402.786	-0.461114	0.329248	-1.40051	0.161362	0.69217	Ifi209
ENSMUSG00000087117	2083.48	-0.474634	0.338824	-1.40083	0.161266	0.69217	NA
ENSMUSG00000097160	12.0773	-2.35533	1.67971	-1.40222	0.160849	0.69217	NA
ENSMUSG00000103081	57.3265	-1.27788	0.913632	-1.39868	0.161909	0.69217	NA
ENSMUSG00000118371	10.1891	-2.73561	1.95369	-1.40023	0.161446	0.69217	NA
ENSMUSG00000017737	112.356	0.805695	0.576738	1.39699	0.162417	0.692353	Mmp9
ENSMUSG00000041406	32.3936	1.59234	1.13898	1.39804	0.1621	0.692353	BC055324
ENSMUSG00000062210	194.619	0.715176	0.511803	1.39737	0.162304	0.692353	Tnfaip8
ENSMUSG00000103156	83.8661	0.849357	0.607736	1.39758	0.16224	0.692353	NA
ENSMUSG00002076082	6.55583	-5.1119	3.65905	-1.39706	0.162396	0.692353	NA
ENSMUSG00000021556	70.3658	-0.804277	0.576086	-1.39611	0.162683	0.692399	Golm1
ENSMUSG00000049807	175.827	0.804873	0.576427	1.39631	0.162621	0.692399	Arhgap23
ENSMUSG00000101674	51.7092	-1.1746	0.841187	-1.39636	0.162608	0.692399	NA
ENSMUSG00000015942	246.915	0.810841	0.581763	1.39376	0.163389	0.69327	Gtf2ird2
ENSMUSG00000024785	167.413	0.675459	0.484288	1.39474	0.163093	0.69327	Rcl1
ENSMUSG00000028894	515.725	0.424139	0.304295	1.39384	0.163366	0.69327	Inpp5b
ENSMUSG00000063802	52.3188	0.86107	0.617289	1.39492	0.16304	0.69327	Hspbp1
ENSMUSG00000085771	8.05289	-1.86886	1.34052	-1.39413	0.163278	0.69327	NA
ENSMUSG00000087408	124.88	0.778857	0.558826	1.39374	0.163397	0.69327	Gdf1
ENSMUSG00000017733	31.1063	1.11408	0.79994	1.3927	0.16371	0.693511	Eppin
ENSMUSG00000026775	55.9444	1.18998	0.854957	1.39186	0.163964	0.693511	Yme1l1
ENSMUSG00000030638	9.71773	-2.36671	1.70016	-1.39205	0.163907	0.693511	Sh3gl3
ENSMUSG00000037236	32.7334	1.99581	1.43379	1.39199	0.163926	0.693511	Matr3
ENSMUSG00000103672	29.6148	2.15102	1.54394	1.3932	0.163559	0.693511	NA
ENSMUSG00000113311	23.1229	2.651	1.90453	1.39194	0.16394	0.693511	NA
ENSMUSG00000111171	69.019	-0.986503	0.708932	-1.39153	0.164064	0.693573	NA
ENSMUSG00000038593	2672.42	-0.347516	0.249856	-1.39086	0.164267	0.694073	Tctn1
ENSMUSG00000056412	35.8762	-1.12424	0.808735	-1.39012	0.164493	0.694668	NA
ENSMUSG00000006958	602.652	0.542174	0.390132	1.38972	0.164614	0.694819	Chrd
ENSMUSG00000054008	180.649	1.30821	0.942626	1.38784	0.165185	0.696871	Ndst1
ENSMUSG00000069305	12.4252	-1.61234	1.16275	-1.38666	0.165544	0.697603	H4c18
ENSMUSG00000069808	46.0001	-1.70608	1.23019	-1.38684	0.165492	0.697603	Tlcd3a
ENSMUSG00000078027	31.2626	-1.83572	1.32406	-1.38643	0.165615	0.697603	Mir449b
ENSMUSG00000106995	606.63	0.360672	0.260207	1.3861	0.165717	0.697669	NA
ENSMUSG00000021555	1418.12	-0.442657	0.319856	-1.38393	0.166381	0.699383	Naa35
ENSMUSG00000048578	384.854	0.499649	0.360994	1.38409	0.16633	0.699383	Mlec
ENSMUSG00000106550	9.48415	3.07112	2.21835	1.38442	0.16623	0.699383	NA
ENSMUSG00000070305	4157.35	-0.500418	0.361859	-1.38291	0.166692	0.700331	Mpzl3
ENSMUSG00000048924	174.546	-0.702907	0.508813	-1.38146	0.167136	0.701835	Ccdc125
ENSMUSG00000029556	196.596	-0.58614	0.424875	-1.37956	0.167723	0.702363	Hnf1a
ENSMUSG00000035597	21.3034	-2.89255	2.09661	-1.37963	0.167701	0.702363	Prpf39
ENSMUSG00000038383	91.6804	-0.894577	0.648437	-1.37959	0.167713	0.702363	Pigu
ENSMUSG00000056310	116.366	-0.595992	0.432248	-1.37882	0.167951	0.702363	Tyw1
ENSMUSG00000069565	19.178	-1.98167	1.43683	-1.3792	0.167834	0.702363	Dazap1
ENSMUSG00000070385	642.325	-0.477746	0.346323	-1.37948	0.167746	0.702363	Ampd1
ENSMUSG00000086489	8.63153	-3.36304	2.43883	-1.37896	0.167908	0.702363	NA
ENSMUSG00000102600	1403.56	-0.565206	0.409632	-1.37979	0.167651	0.702363	NA
ENSMUSG00000042742	436.067	0.521951	0.378699	1.37827	0.168119	0.702706	Bmt2
ENSMUSG00000024791	93.8393	0.778	0.565029	1.37692	0.168537	0.703372	Cdca5
ENSMUSG00000050043	56.1368	-1.0274	0.745929	-1.37734	0.168407	0.703372	Tmx2
ENSMUSG00000117505	23.3468	-1.18178	0.858111	-1.37719	0.168453	0.703372	NA
ENSMUSG00000037247	9.43381	3.60478	2.61974	1.37601	0.168819	0.704188	Pldi
ENSMUSG00000001507	370.614	1.05068	0.764646	1.37408	0.169418	0.705244	Itga3
ENSMUSG00000037243	294.633	0.552873	0.402296	1.37429	0.169351	0.705244	Zfp692
ENSMUSG00000062012	53.7489	-1.09713	0.798399	-1.37416	0.169392	0.705244	Zfp13
ENSMUSG00000087184	22.1947	-2.12236	1.54367	-1.37488	0.169167	0.705244	Gm11650
ENSMUSG00000049411	204.618	0.743979	0.542044	1.37254	0.169894	0.705744	Tmem241
ENSMUSG00000071646	805.168	-0.434655	0.316568	-1.37303	0.169744	0.705744	Mta2
ENSMUSG00000091189	9.53936	3.05337	2.225	1.3723	0.16997	0.705744	Ear-ps3
ENSMUSG00000106874	396.25	-1.03375	0.752768	-1.37326	0.169672	0.705744	NA
ENSMUSG00002075919	135.464	-0.954475	0.695472	-1.37241	0.169935	0.705744	NA
ENSMUSG00000005034	330.296	0.507564	0.370114	1.37137	0.170259	0.705864	Prkacb
ENSMUSG00000025139	23.3742	-1.48943	1.08587	-1.37165	0.170173	0.705864	Tollip
ENSMUSG00000034453	71.348	1.18704	0.86547	1.37156	0.1702	0.705864	Polr3b
ENSMUSG00000003131	17.6906	-1.65989	1.21186	-1.3697	0.170779	0.706586	Pafah1b2
ENSMUSG00000020642	135.134	0.870621	0.635252	1.37051	0.170527	0.706586	Rnf144a
ENSMUSG00000031552	54.8892	-1.15224	0.840915	-1.37022	0.170617	0.706586	Adam18
ENSMUSG00000041702	294.052	-0.530091	0.386965	-1.36987	0.170728	0.706586	Btbd7
ENSMUSG00000022253	253.167	0.898202	0.655983	1.36924	0.170923	0.706822	Nadk2
ENSMUSG00000072889	1575.85	-0.387242	0.282875	-1.36895	0.171015	0.706845	Nfxl1
ENSMUSG00000020019	1606.13	-0.386632	0.282677	-1.36775	0.171389	0.707088	Ntn4
ENSMUSG00000021144	17.2647	-2.31296	1.69072	-1.36804	0.171301	0.707088	Mta1
ENSMUSG00000029684	153.518	0.749084	0.547761	1.36754	0.171457	0.707088	Wasl
ENSMUSG00000085440	16.4419	2.66523	1.94797	1.36821	0.171246	0.707088	Sorbs2os
ENSMUSG00000120908	226.98	-0.64824	0.474076	-1.36738	0.171507	0.707088	NA
ENSMUSG00000010406	75.5308	1.78189	1.30382	1.36667	0.171729	0.707644	Mrpl52
ENSMUSG00000073147	7.4416	-2.25412	1.65001	-1.36612	0.1719	0.707992	5031425E22Rik
ENSMUSG00000087369	10.8094	-1.6736	1.22562	-1.36551	0.172091	0.708423	Gm14696
ENSMUSG00000010110	90.6091	0.961862	0.704784	1.36476	0.172328	0.708707	Stx5a
ENSMUSG00000108845	422.255	0.377965	0.276955	1.36472	0.172342	0.708707	NA
ENSMUSG00002076426	9.66504	3.1018	2.27327	1.36447	0.172421	0.708707	NA
ENSMUSG00000004056	28.7368	1.83779	1.34822	1.36313	0.172842	0.710081	Akt2
ENSMUSG00000020140	418.355	-0.406306	0.298387	-1.36167	0.173301	0.710569	Lgr5
ENSMUSG00000048899	168.181	0.563532	0.413751	1.36201	0.173196	0.710569	Rimkla
ENSMUSG00000082562	1001.45	0.360269	0.264587	1.36163	0.173316	0.710569	NA
ENSMUSG00000086443	824.482	0.533076	0.391573	1.36137	0.173397	0.710569	NA
ENSMUSG00000102950	1542.81	-0.284498	0.208973	-1.36141	0.173383	0.710569	NA
ENSMUSG00000021557	299.168	-0.406054	0.298464	-1.36048	0.173678	0.711365	Agtpbp1
ENSMUSG00000028890	320.284	0.519788	0.382431	1.35917	0.174094	0.711995	Mtf1
ENSMUSG00000029499	33.7182	-1.15549	0.849854	-1.35963	0.173946	0.711995	Pxmp2
ENSMUSG00000110612	16.5952	3.29809	2.42618	1.35937	0.174029	0.711995	Gm17827
ENSMUSG00000028868	97.363	0.792776	0.583787	1.35799	0.174467	0.712808	Wasf2
ENSMUSG00000115778	286.173	1.13464	0.835378	1.35824	0.174387	0.712808	NA
ENSMUSG00000020635	207.124	-0.571627	0.42129	-1.35685	0.174829	0.713579	Fkbp1b
ENSMUSG00000103926	70.6396	1.04897	0.773098	1.35684	0.174831	0.713579	NA
[truncated: 6,160 more rows]

## Sheet: GSEA pathways
	ID	Description	setSize	enrichmentScore	NES	pvalue	p.adjust	qvalues	rank	leading_edge	core_enrichment
GOBP_REGULATION_OF_ACUTE_INFLAMMATORY_RESPONSE	REGULATION_OF_ACUTE_INFLAMMATORY_RESPONSE	REGULATION_OF_ACUTE_INFLAMMATORY_RESPONSE	16	0.751226	1.70149	0.00558115	0.92547	0.92547	1270	tags=50%, list=16%, signal=42%	Il6/Fcgr1/Tnfrsf11a/Ccr5/Adam8/Fcer1g/Pparg/Fcgr3
GOBP_REGULATION_OF_TYPE_2_IMMUNE_RESPONSE	REGULATION_OF_TYPE_2_IMMUNE_RESPONSE	REGULATION_OF_TYPE_2_IMMUNE_RESPONSE	10	0.773557	1.5969	0.0248366	0.92547	0.92547	33	tags=20%, list=0%, signal=20%	Il6/Clcf1
GOBP_INTERLEUKIN_18_PRODUCTION	INTERLEUKIN_18_PRODUCTION	INTERLEUKIN_18_PRODUCTION	5	0.886551	1.57328	0.0199787	0.92547	0.92547	257	tags=40%, list=3%, signal=39%	Usp50/Nlrp9b
GOBP_ERK1_AND_ERK2_CASCADE	ERK1_AND_ERK2_CASCADE	ERK1_AND_ERK2_CASCADE	102	0.481609	1.56066	0.00664995	0.92547	0.92547	929	tags=22%, list=11%, signal=19%	Il6/Cd4/Clcf1/Dstyk/Vegfb/Ndrg2/Prmt5/Fgf15/Egfr/Tnfrsf11a/Dab2/Klf4/Ddr1/Cav1/Gpnmb/Fn1/Nptn/Map2k1/Nrp1/Tek/Phlpp1/Nlrp12
GOBP_POSITIVE_REGULATION_OF_LEUKOCYTE_PROLIFERATION	POSITIVE_REGULATION_OF_LEUKOCYTE_PROLIFERATION	POSITIVE_REGULATION_OF_LEUKOCYTE_PROLIFERATION	51	0.522537	1.50405	0.0206003	0.92547	0.92547	289	tags=10%, list=4%, signal=10%	Il6/Cd4/Clcf1/Slc4a1/Spta1
GOBP_POSITIVE_REGULATION_OF_INTERLEUKIN_1_PRODUCTION	POSITIVE_REGULATION_OF_INTERLEUKIN_1_PRODUCTION	POSITIVE_REGULATION_OF_INTERLEUKIN_1_PRODUCTION	20	0.629118	1.48444	0.0494071	0.92547	0.92547	409	tags=15%, list=5%, signal=14%	Il6/Usp50/Ccr5
GOBP_POSITIVE_REGULATION_OF_ADAPTIVE_IMMUNE_RESPONSE	POSITIVE_REGULATION_OF_ADAPTIVE_IMMUNE_RESPONSE	POSITIVE_REGULATION_OF_ADAPTIVE_IMMUNE_RESPONSE	54	0.50504	1.46833	0.0333782	0.92547	0.92547	501	tags=13%, list=6%, signal=12%	Il6/Cd4/Fcgr1/Clcf1/Skap1/Traf2/Il1r1
GOBP_RESPONSE_TO_TUMOR_NECROSIS_FACTOR	RESPONSE_TO_TUMOR_NECROSIS_FACTOR	RESPONSE_TO_TUMOR_NECROSIS_FACTOR	61	0.476032	1.41512	0.0443036	0.92547	0.92547	735	tags=18%, list=9%, signal=17%	Il6/Slc22a5/Tradd/Adamts7/Inpp5k/Tnfrsf11a/Gch1/Ikbkg/Traf2/Prkn/Prpf8
GOBP_RESPONSE_TO_GROWTH_FACTOR	RESPONSE_TO_GROWTH_FACTOR	RESPONSE_TO_GROWTH_FACTOR	208	0.404612	1.41477	0.0131727	0.92547	0.92547	1362	tags=22%, list=17%, signal=19%	Il6/Ltbp1/Dstyk/Vegfb/Ogt/Col3a1/Ppp2r5b/Mtss2/Tcf7l2/Fgf15/Egfr/Myof/Snx6/Adamts7/Usp8/Inpp5k/Dab2/Klf4/Pml/Glg1/Cav1/Cald1/Nrros/Myo1c/Nptn/Nrp1/Cited1/Cdh5/Vil1/Tek/Cav2/Stk16/Prdm14/Ndst1/Hif1a/Stat5b/Tmprss6/Pparg/Itga3/Smurf2/Epb41l5/Jcad/Col1a2/Rnf111/Ntrk1/Dll4
GOBP_STEROID_CATABOLIC_PROCESS	STEROID_CATABOLIC_PROCESS	STEROID_CATABOLIC_PROCESS	5	-0.839199	-1.50306	0.043163	0.92547	0.92547	338	tags=60%, list=4%, signal=58%	Hsd17b14/Scarb1/Apoe
GOBP_P38MAPK_CASCADE	P38MAPK_CASCADE	P38MAPK_CASCADE	25	-0.604895	-1.51846	0.0459141	0.92547	0.92547	919	tags=36%, list=11%, signal=32%	Vegfa/Trpv4/Map3k3/Atf7/Sphk1/Dusp1/Map3k5/Gadd45b/Map2k3
GOMF_STEROL_TRANSFER_ACTIVITY	GOMF_STEROL_TRANSFER_ACTIVITY	GOMF_STEROL_TRANSFER_ACTIVITY	9	-0.760219	-1.52027	0.0232356	0.92547	0.92547	186	tags=33%, list=2%, signal=33%	Abcg1/Abcg5/Apoe
GOBP_NEGATIVE_REGULATION_OF_INFLAMMATORY_RESPONSE	NEGATIVE_REGULATION_OF_INFLAMMATORY_RESPONSE	NEGATIVE_REGULATION_OF_INFLAMMATORY_RESPONSE	44	-0.58609	-1.67227	0.00405308	0.92547	0.92547	960	tags=20%, list=12%, signal=18%	Nfkb1/Ptpn2/Nlrx1/Trim65/Fndc4/Il22ra2/Ptger4/Apoe/Gpx2
