# Supplementary material for: Cortisol-resistant CAR-NK cells overcome steroid-induced immunosuppression in lung cancer
Source: Signal Transduct Target Ther. 2026 Apr 9;11:128. doi: 10.1038/s41392-026-02638-z (PMC13066642; doi:10.1038/s41392-026-02638-z)
Supplement: Supplementary file 7 — Data Set 6 [file 41392_2026_2638_MOESM7_ESM.xlsx]

## Sheet: Norm counts
	NK	NK	NK	NK	CAR-NK	CAR-NK	CAR-NK	CAR-NK	symbol
ENSG00000023445	810.074	914.46	917.095	1095.79	13477.3	12012.6	13226.8	12258.5	BIRC3
ENSG00000049249	5.36473	11.7512	6.39409	4.33804	26168.3	22590	22953.1	21501.5	TNFRSF9
ENSG00000056558	354.072	293.781	275.859	274.164	5785.17	5856.35	5984.67	5297.25	TRAF1
ENSG00000077150	636.615	647.386	645.803	658.514	6427.86	7337.41	7077.52	6460.6	NFKB2
ENSG00000090339	791.298	693.323	719.792	638.559	10023.9	9623.64	10196.8	9027.7	ICAM1
ENSG00000100906	659.862	639.908	741.715	701.894	6767.28	6932.98	7389.76	7002.03	NFKBIA
ENSG00000109320	1813.28	1779.78	1828.71	1593.79	7576.66	7336.49	7310.11	6979.04	NFKB1
ENSG00000109943	6.25885	8.54635	10.0479	13.8817	13407	11550.4	12329.4	10578.8	CRTAM
ENSG00000118503	512.332	495.689	477.73	614.266	7928.13	7548.33	7635.1	6658.15	TNFAIP3
ENSG00000134460	933.463	895.231	865.943	855.461	6834.56	5811.42	6969.19	6344.58	IL2RA
ENSG00000139289	1128.38	1140.94	1202.09	1177.34	11538.2	11142.3	11975.7	9875.39	PHLDA1
ENSG00000143184	67.9533	59.8245	71.2484	51.1888	4652.44	4743.96	4711.26	3739.85	XCL1
ENSG00000143185	77.7886	111.103	116.007	103.245	3217.44	2754.85	2830.37	2359.1	XCL2
ENSG00000143333	410.402	398.474	353.502	366.13	18422	20016.7	17851	15340.9	RGS16
ENSG00000257453	641.98	492.484	538.931	503.212	6588.53	5683.95	6270.36	5330.7	NA
ENSG00000267607	217.272	205.113	260.331	206.491	3087.9	2816.3	3477.16	2831.54	NA
ENSG00000122877	17.8824	23.5025	7.30753	17.3521	2952.34	2468.73	2577.6	2104.06	EGR2
ENSG00000123146	1370.69	1292.64	1230.41	1068.89	7209.12	7410.77	7698.82	6578.71	ADGRE5
ENSG00000135077	513.226	529.874	561.767	508.418	2485.39	2399.95	2605.21	2263.98	HAVCR2
ENSG00000126353	149.318	166.654	175.381	137.95	1851.74	1472.8	1932.94	1965.04	CCR7
ENSG00000085117	309.366	216.864	293.215	217.769	4692.61	5493.2	4246.09	4077.46	CD82
ENSG00000140968	683.109	747.806	785.56	711.438	4406.41	4424.82	4373.53	3629.06	IRF8
ENSG00000125735	1030.03	966.806	860.462	863.269	4358.21	3717.77	3880.74	3770.16	TNFSF14
ENSG00000153234	128.754	152.766	151.631	160.507	2950.33	2525.59	2678.5	2234.71	NR4A2
ENSG00000072274	3757.1	4212.28	3666.55	3904.23	18868.8	16859.3	17379.4	16076.8	TFRC
ENSG00000170542	1691.68	1725.3	1884.43	1791.61	9888.32	7962.84	9133.65	8876.14	SERPINB9
ENSG00000112149	307.578	338.649	350.762	307.133	1639.85	1559.92	1693.97	1662.97	CD83
ENSG00000104856	159.154	147.425	172.64	144.89	1475.16	1808.44	1492.18	1531.27	RELB
ENSG00000229664	109.083	88.6684	73.9888	127.538	953.986	883.13	828.401	949.074	NA
ENSG00000119977	888.757	838.611	1025.79	867.607	5448.77	4493.6	5922	5420.59	TCTN3
ENSG00000083799	1477.09	1625.94	1525.45	1523.52	4311.01	4238.66	4392.65	4590.67	CYLD
ENSG00000119508	25.9295	20.2976	33.7973	24.293	1597.68	1352.67	1433.77	1098.54	NR4A3
ENSG00000138166	2119.96	2050.06	1950.2	1741.29	7658	6868.79	7620.23	7012.49	DUSP5
ENSG00000108702	15.2001	5.34147	18.2688	17.3521	1669.98	1334.32	1686.54	1364.03	CCL1
ENSG00000198355	469.414	445.479	416.529	396.497	6573.47	8679.98	6408.42	5210.5	PIM3
ENSG00000077238	997.84	896.299	993.824	947.427	3592.01	3903.01	3596.11	3260.09	IL4R
ENSG00000132510	116.236	128.195	85.8635	105.848	2565.72	2582.44	2130.48	1785.26	KDM6B
ENSG00000158050	69.7415	51.2781	52.9796	58.9973	1258.26	1369.17	1285.08	912.491	DUSP2
ENSG00000105810	1028.24	1400.53	1041.32	1078.44	14352	12232.7	12501.4	11906.3	CDK6
ENSG00000164691	810.969	765.967	767.291	728.79	3031.67	2808.96	2869.67	2550.37	TAGAP
ENSG00000254693	76.8945	87.6001	71.2484	60.7325	1406.88	1680.97	1162.95	1119.45	NA
ENSG00000105835	2023.4	2368.41	2462.64	2263.59	16010.9	13157.1	16885.6	12950.5	NAMPT
ENSG00000159388	404.143	403.815	443.019	431.201	1637.84	1485.64	1650.43	1589.8	BTG2
ENSG00000134107	5912.83	5325.45	5369.21	5223	14673.3	13300.1	14269.7	14538.2	BHLHE40
ENSG00000103522	253.036	244.639	206.438	205.623	1926.05	1920.33	1780	1500.96	IL21R
ENSG00000145220	658.968	580.084	709.744	630.75	2316.68	2200.03	2250.49	2020.44	LYAR
ENSG00000135604	1019.3	1002.06	1013.01	892.768	2991.5	2771.36	3288.11	2873.35	STX11
ENSG00000266978	461.367	468.981	401.001	376.542	1809.56	1810.28	1692.91	1687.01	NA
ENSG00000093072	3291.26	3189.93	2983.3	2831	783.273	680.459	758.306	890.541	ADA2
ENSG00000100453	12834.2	12035.4	14261.6	10698.5	46781.5	43922.6	51197.3	45004.7	GZMB
ENSG00000137265	3060.58	2976.27	2889.22	3106.03	8702.36	7762.01	8122.58	7465.07	IRF4
ENSG00000137193	2644.81	2491.26	2451.68	2310.44	6576.48	6877.96	6394.62	6205.56	PIM1
ENSG00000146285	1131.06	1181.53	991.998	1172.14	132.554	140.31	133.819	171.419	SCML4
ENSG00000171552	1194.55	1144.14	1093.39	1063.69	4186.49	4552.29	4333.17	3707.45	BCL2L1
ENSG00000079112	8900.98	9104	8885.96	8479.13	2173.08	1992.77	1859.65	2451.08	CDH17
ENSG00000181915	703.674	710.416	832.145	692.351	2582.79	2534.76	2371.56	2367.46	ADO
ENSG00000196449	483.72	462.571	449.413	426.863	2088.73	2277.98	2158.09	1734.05	YRDC
ENSG00000267379	283.437	268.142	277.686	253.341	1707.13	1473.72	1552.72	1388.07	NA
ENSG00000118971	1036.29	1182.6	1171.95	1125.29	3964.57	3404.13	4208.91	3656.23	CCND2
ENSG00000100368	387.155	403.815	378.165	352.249	1427.97	1314.15	1311.63	1297.14	CSF2RB
ENSG00000165732	2701.14	2883.33	2724.8	2749.45	8800.77	8130.67	8429.51	7770.28	DDX21
ENSG00000163874	295.954	277.757	301.436	318.412	1173.91	1330.66	1145.95	1273.1	ZC3H12A
ENSG00000229644	161.836	163.449	161.679	166.581	1182.94	1004.18	1165.07	969.979	NAMPTP1
ENSG00000171310	1469.04	1519.11	1414.92	1271.91	3879.21	3644.4	3568.5	3525.58	CHST11
ENSG00000136634	46.4943	41.6635	36.5377	38.1747	616.576	550.237	573.508	472.446	IL10
ENSG00000138185	231.578	288.439	228.36	242.93	1031.31	983.09	1006.83	942.802	ENTPD1
ENSG00000291114	1580.81	1437.92	1603.09	1419.41	322.347	329.225	321.802	303.118	NA
ENSG00000136111	1968.86	2056.47	1879.86	1992.89	7865.87	7480.47	7298.42	6361.3	TBC1D4
ENSG00000166886	106.401	91.8733	99.5651	88.4959	933.902	1096.81	965.406	807.967	NAB2
ENSG00000115956	2102.08	2041.51	2232.45	1872.3	5785.17	4993.4	5532.23	5143.6	PLEK
ENSG00000159399	665.227	630.294	529.796	602.119	2855.93	2975.86	2637.08	2334.01	HK2
ENSG00000148660	1508.38	1381.3	1335.45	1274.52	345.443	369.576	327.112	385.692	CAMK2G
ENSG00000146232	245.884	237.161	243.889	242.062	1002.19	1142.66	1010.01	881.134	NFKBIE
ENSG00000134802	2852.25	2586.34	2638.02	2359.02	7160.92	6336.89	7047.78	6380.12	SLC43A3
ENSG00000086062	736.756	679.435	632.102	640.294	1991.32	1837.79	1856.47	1740.32	B4GALT1
ENSG00000173334	290.59	368.562	340.714	329.691	1377.76	1208.69	1321.19	1108.99	TRIB1
ENSG00000053372	1215.11	1093.93	1245.02	1118.35	3132.09	3103.34	3433.62	2959.06	MRTO4
ENSG00000162894	1009.46	961.465	993.824	822.492	232.974	214.592	244.272	244.585	FCMR
ENSG00000166197	2867.45	2717.74	2588.69	2584.6	6422.84	5951.73	6347.89	5801.06	NOLC1
ENSG00000031081	411.296	434.796	375.424	406.908	1383.78	1172	1267.03	1416.29	ARHGAP31
ENSG00000197329	153.789	171.995	179.035	185.668	1128.72	974.836	1181	903.084	PELI1
ENSG00000133657	1581.7	1807.55	1488.91	1676.22	8536.67	7194.35	7295.24	6703.1	ATP13A3
ENSG00000011590	532.897	451.888	454.894	489.33	1979.27	2354.1	2317.4	1780.04	ZBTB32
ENSG00000164211	948.663	1046.93	1076.03	1382.1	7155.9	6821.1	6697.3	5604.55	STARD4
ENSG00000259954	122.495	85.4635	105.959	93.7016	715.992	838.194	774.236	587.422	IL21R-AS1
ENSG00000107140	606.215	558.718	559.94	536.181	3033.68	2980.45	3106.5	2360.14	TESK1
ENSG00000124256	1076.52	1049.07	1087.91	1009.89	147.617	149.481	130.632	139.016	ZBP1
ENSG00000166016	412.19	400.61	388.213	373.939	1204.03	1326.07	1217.11	1153.94	ABTB2
ENSG00000104998	1480.67	1354.6	1370.16	1231.13	4460.64	4510.11	4182.36	4192.44	IL27RA
ENSG00000171223	375.531	393.132	349.848	359.189	1994.33	2413.71	2097.55	2110.33	JUNB
ENSG00000070159	62.5885	45.9367	68.5081	53.7916	444.859	442.941	452.434	482.899	PTPN3
ENSG00000111537	201.177	215.795	215.572	354.851	7863.86	7391.51	8453.94	5449.86	IFNG
ENSG00000023330	844.051	680.503	829.405	704.497	2105.8	2069.81	2163.4	1966.09	ALAS1
ENSG00000116514	359.437	313.01	359.896	347.043	1011.23	1094.05	1125.78	1253.24	RNF19B
ENSG00000115758	4382.99	4393.89	4773.65	3929.39	11797.3	11855.8	11972.5	10401.1	ODC1
ENSG00000126561	2536.62	2366.27	2423.36	2169.02	5814.3	6424.01	5867.84	5504.21	STAT5A
ENSG00000144802	203.86	195.498	203.697	305.398	1108.63	1126.15	1104.53	1148.71	NFKBIZ
ENSG00000110660	587.438	586.494	605.612	571.753	1994.33	1604.86	1750.26	1671.33	SLC35F2
ENSG00000168884	820.804	731.782	757.243	681.939	3144.14	3770.04	3311.48	3032.23	TNIP2
ENSG00000087269	1748.01	1788.32	1860.68	1746.49	4350.18	4551.37	4365.04	3941.58	NOP14
ENSG00000172164	1198.12	1153.76	1153.68	1072.36	277.158	244.855	210.286	282.214	SNTB1
ENSG00000116584	1023.77	990.309	976.469	899.709	2912.17	3197.79	2893.03	2756.29	ARHGEF2
ENSG00000196189	33.0825	34.1854	23.7495	15.6169	531.22	460.365	394.021	408.687	SEMA4A
ENSG00000148700	4857.76	5035.94	5071.43	5349.67	1518.34	1321.49	1530.42	1805.12	ADD3
ENSG00000076604	207.436	189.088	204.611	210.829	1218.09	1440.7	1330.75	1114.22	TRAF4
ENSG00000136997	1444.9	1291.57	1361.03	1189.49	4758.89	4445	5017.14	4134.95	MYC
ENSG00000109917	982.64	917.665	950.893	937.883	1930.06	1916.66	1972.23	1837.52	ZPR1
ENSG00000152465	861.039	886.684	997.478	909.252	194.814	201.753	158.246	223.68	NMT2
ENSG00000238121	721.556	720.03	789.213	819.889	182.764	142.144	157.184	144.243	LINC00426
ENSG00000143669	354.072	458.298	336.146	419.054	2133.92	1841.46	1663.17	1713.14	LYST
ENSG00000160049	1710.46	1606.71	1553.76	1566.03	3024.64	3181.29	3060.84	2975.79	DFFA
ENSG00000052749	620.521	561.923	473.163	490.198	2313.67	2547.6	2265.36	1882.47	RRP12
ENSG00000028137	7071.61	6487.75	6570.39	5726.21	18092.6	19208.8	17212.7	16060	TNFRSF1B
ENSG00000168389	29.506	25.6391	31.9705	28.631	452.892	402.59	440.752	342.837	MFSD2A
ENSG00000130522	912.898	855.704	758.156	887.562	3339.96	4354.21	3253.07	3255.91	JUND
ENSG00000152229	363.908	412.362	437.539	425.128	1316.5	1160.08	1327.57	1175.89	PSTPIP2
ENSG00000134326	1383.21	1382.37	1532.75	1476.67	449.88	424.599	387.649	524.708	CMPK2
ENSG00000140511	368.378	336.513	366.29	356.587	1123.7	1474.63	1316.95	1163.35	HAPLN3
ENSG00000107937	1292.01	1320.41	1351.89	1226.8	3236.52	3105.17	3437.86	2946.52	GTPBP4
ENSG00000109519	736.756	633.499	856.808	726.187	1947.14	2035.88	2060.38	1943.09	GRPEL1
ENSG00000164045	408.614	427.318	402.828	410.378	1282.36	1283.89	1235.17	1140.35	CDC25A
ENSG00000169554	147.53	171.995	144.324	124.068	884.697	685.962	743.437	741.072	ZEB2
ENSG00000226688	262.872	259.596	270.379	284.575	1042.36	983.09	993.019	942.802	ENTPD1-AS1
ENSG00000125827	4614.56	4862.88	4839.41	4695.49	2101.78	1912.99	1962.67	2159.46	TMX4
ENSG00000158714	645.556	584.357	622.967	496.271	58.2434	71.5308	82.8401	63.7594	SLAMF8
ENSG00000137841	1258.03	1118.5	1057.77	1305.75	288.204	313.635	271.885	327.159	PLCB2
ENSG00000050344	109.083	121.786	135.189	117.995	508.123	484.208	517.22	510.075	NFE2L3
ENSG00000132965	6554.81	6020.91	7265.51	5405.19	1864.79	1545.25	1504.93	1794.67	ALOX5AP
ENSG00000121064	2696.67	2823.5	3028.06	2568.99	783.273	905.139	828.401	903.084	SCPEP1
ENSG00000157557	436.331	461.503	401.001	424.26	1127.71	1075.71	1044	1011.79	ETS2
ENSG00000108639	1345.65	1229.61	1326.32	1103.6	3553.85	3896.59	3498.4	3193.19	SYNGR2
ENSG00000136250	708.145	723.235	770.031	680.204	169.709	140.31	162.494	179.781	AOAH
ENSG00000117298	1149.84	1194.35	995.651	992.543	2850.91	3040.98	2684.87	2600.55	ECE1
ENSG00000164400	2.68237	2.13659	0.913442	4.33804	2894.09	3018.05	2598.84	1566.81	CSF2
ENSG00000138623	1403.77	1265.93	1209.4	1174.74	4613.28	4398.23	4105.9	3708.5	SEMA7A
ENSG00000155307	1021.09	1056.54	1292.52	1152.18	3574.94	3186.79	4014.56	3505.72	SAMSN1
ENSG00000122884	406.825	466.845	434.798	373.939	1426.96	1227.03	1487.94	1285.64	P4HA1
ENSG00000186810	2779.82	2331.02	2631.63	2145.59	594.484	539.232	430.131	591.603	CXCR3
ENSG00000096384	31768.2	30334.2	32019.8	26605.2	65777.9	63459.7	70139	64310.2	HSP90AB1
ENSG00000133321	4777.29	4485.77	5530.89	4494.21	1244.2	1374.67	1349.87	1690.15	PLAAT4
ENSG00000182054	6073.77	5582.91	6134.67	4699.83	1685.04	1743.33	1461.38	1726.73	IDH2
ENSG00000196850	857.463	952.919	871.423	924.002	2404.05	2186.27	2182.52	2097.79	PPTC7
ENSG00000117560	1044.33	1070.43	1139.98	988.205	3001.54	2793.37	2828.25	2528.42	FASLG
ENSG00000185650	736.756	771.308	700.61	812.08	2508.48	2199.11	2315.27	2017.3	ZFP36L1
ENSG00000108179	2439.16	2337.43	2665.42	2427.57	5221.82	5776.57	5765.88	4947.1	PPIF
ENSG00000146426	55.4356	42.7318	46.5855	43.3804	416.741	419.097	423.759	303.118	TIAM2
ENSG00000196405	5269.95	4737.89	4849.46	5343.59	1759.35	1859.8	1587.77	1839.61	EVL
ENSG00000197555	856.569	869.592	675.033	747.877	2436.18	2136.75	2066.75	2023.58	SIPA1L1
ENSG00000034152	1430.59	1353.53	1266.94	1175.61	3935.44	3990.13	3545.13	3507.81	MAP2K3
ENSG00000158457	152.895	113.239	139.757	118.862	512.14	470.452	506.599	517.392	TSPAN33
ENSG00000142347	10197.5	9205.49	8825.67	8492.14	3096.94	3397.71	3111.81	3579.93	MYO1F
ENSG00000110104	772.521	681.572	726.186	655.043	2362.87	2533.84	2374.75	2121.83	CCDC86
ENSG00000034677	771.627	789.469	757.243	746.142	3102.97	2673.23	2796.38	2456.3	RNF19A
ENSG00000104885	1468.15	1437.92	1184.73	1396.85	4935.62	5406.08	4444.69	3950.99	DOT1L
ENSG00000115053	18131	16813.9	17357.2	15641.2	30099.8	30195.2	32217.4	30088.2	NCL
ENSG00000168229	656.285	604.655	671.38	751.348	125.525	121.052	129.57	162.012	PTGDR
ENSG00000112578	492.661	404.884	427.491	402.57	1466.13	1548	1543.16	1238.6	BYSL
ENSG00000104635	1488.71	1616.33	1416.75	1419.41	3672.35	3366.53	3484.59	3034.32	SLC39A14
ENSG00000255302	2149.47	2194.28	2514.7	2290.48	4759.89	4813.65	4914.12	4474.65	EID1
ENSG00000050730	20.5648	7.47806	11.8747	9.54368	396.657	353.986	398.27	330.294	TNIP3
ENSG00000188807	489.979	501.03	439.365	457.229	1580.6	1683.72	1562.28	1365.08	TMEM201
ENSG00000015475	726.921	780.923	794.694	617.736	1860.78	1853.38	2106.05	1850.07	BID
ENSG00000146223	2882.65	2975.2	3017.1	2720.82	5677.72	5405.16	5688.35	5077.75	RPL7L1
ENSG00000104450	363.013	360.015	394.607	354.851	1706.13	1519.57	1623.88	1485.28	SPAG1
ENSG00000184371	1664.85	1591.76	1542.8	1474.06	5579.31	5273.1	4337.42	4423.44	CSF1
ENSG00000115946	491.767	464.708	554.459	544.857	1451.06	1234.36	1486.87	1334.77	PNO1
ENSG00000138593	554.356	658.069	558.113	596.914	2898.11	2170.68	2288.72	2024.62	SECISBP2L
ENSG00000149289	25.9295	37.3903	21.9226	32.1015	696.912	553.905	517.22	486.035	ZC3H12C
ENSG00000145990	765.368	774.513	647.63	714.041	3012.59	2646.64	2317.4	2319.38	GFOD1
ENSG00000171596	818.122	624.952	692.389	740.069	138.579	151.315	157.184	150.514	NMUR1
ENSG00000288528	32.1884	33.1171	23.7495	32.9691	471.972	433.77	356.85	405.551	NA
ENSG00000151576	636.615	678.367	633.015	623.81	1516.34	1501.23	1402.97	1375.53	QTRT2
ENSG00000132603	768.945	781.991	791.954	802.537	2017.43	1956.09	2012.59	1639.97	NIP7
ENSG00000081985	2273.75	2245.55	1966.64	1992.89	5791.2	4664.17	5238.04	5183.32	IL12RB2
ENSG00000143384	5888.69	6457.84	6162.99	6263.26	10814.2	10885.5	10606.7	10794.1	MCL1
ENSG00000120694	8299.24	8347.65	8732.5	7956.83	19361.9	17751.6	20387.2	17729.3	HSPH1
ENSG00000139372	603.532	662.342	694.216	747.01	2159.02	1989.11	2134.73	1863.65	TDG
ENSG00000144655	126.965	97.2148	102.305	99.7748	550.299	671.289	647.852	476.627	CSRNP1
ENSG00000183484	303.107	260.664	268.552	279.37	869.634	873.959	824.153	830.962	GPR132
ENSG00000164687	1312.57	1300.11	1619.53	1437.63	3632.18	3850.74	4391.59	3492.13	FABP5
ENSG00000134470	182.401	141.015	177.208	141.42	548.291	504.384	561.826	534.115	IL15RA
ENSG00000178860	568.662	534.147	587.343	461.567	1610.73	1803.86	1641.93	1570.99	MSC
ENSG00000167984	4188.96	4276.38	3613.57	3939.8	1554.5	1538.83	1265.97	1674.47	NLRC3
ENSG00000118985	1358.17	1354.6	1582.99	1452.37	4466.66	3688.42	4776.05	4571.86	ELL2
ENSG00000189233	776.992	779.855	719.792	688.013	200.839	193.5	198.604	203.821	NUGGC
ENSG00000163602	794.874	854.635	825.751	831.168	2345.8	2010.2	2172.96	2199.18	RYBP
ENSG00000197081	3300.2	3276.46	2327.45	2773.74	10036.9	10248.2	8923.37	8750.71	IGF2R
ENSG00000070214	3209	3479.43	3407.14	3265.67	1251.23	1019.77	1126.84	1297.14	SLC44A1
ENSG00000138018	852.098	1020.22	810.223	952.633	2712.33	2483.4	2568.04	2484.52	SELENOI
ENSG00000168610	2523.21	2354.52	2158.46	2158.61	4663.49	4450.5	4235.47	4277.1	STAT3
ENSG00000125354	5633.86	5125.68	5012.97	4785.72	2369.9	2328.42	2255.8	2630.86	SEPTIN6
ENSG00000107438	1357.28	1253.11	1382.95	1098.39	386.616	446.609	391.897	418.094	PDLIM1
ENSG00000181751	193.13	191.225	253.937	219.505	653.732	695.132	648.914	638.639	MACIR
ENSG00000065911	3112.44	3141.85	3465.6	3098.23	6955.06	6754.16	7149.74	6176.3	MTHFD2
ENSG00000197147	161.836	195.498	178.121	188.271	801.349	659.367	745.561	618.779	LRRC8B
ENSG00000154930	4053.95	3887.52	3832.8	3630.94	1483.2	1769.93	1598.39	1725.68	ACSS1
ENSG00000100647	863.722	926.211	758.156	843.314	2459.28	2336.67	1986.04	2031.94	SUSD6
ENSG00000131873	2540.2	2758.34	2600.57	2470.95	6238.07	5876.53	5808.37	5299.34	CHSY1
ENSG00000197448	2580.44	2336.36	2612.44	2509.12	1015.24	1081.22	1025.94	1114.22	GSTK1
ENSG00000134697	1160.57	1061.88	1266.03	1116.61	2538.61	2447.64	2803.82	2374.78	GNL2
ENSG00000171314	3867.97	3885.39	4548.03	3650.02	8530.65	8279.23	8638.74	7801.64	PGAM1
ENSG00000037474	2458.84	2430.37	2392.3	2342.54	4497.79	5112.62	4709.14	4260.38	NSUN2
ENSG00000155380	1086.36	1158.03	1307.13	1110.54	2910.16	2651.22	3038.53	2583.82	SLC16A1
ENSG00000249375	378.214	405.952	354.415	351.381	1358.68	1260.04	1393.41	1158.12	CASC11
ENSG00000169429	2.68237	2.13659	0.913442	3.47043	1541.44	1538.83	1399.79	768.248	CXCL8
ENSG00000165271	983.534	972.148	894.259	886.695	2275.51	2349.51	2257.92	2016.26	NOL6
ENSG00000271913	266.448	245.708	302.349	275.899	962.02	920.729	813.532	809.012	TAGAP-AS1
ENSG00000168036	3068.63	3182.45	3157.77	2941.19	5668.69	5413.41	5624.63	5417.46	CTNNB1
ENSG00000281376	632.144	466.845	470.422	465.037	1930.06	2164.26	1902.14	1698.51	ABALON
ENSG00000162645	4222.94	3966.58	4577.26	3702.08	9265.72	8540.59	9918.51	9243.02	GBP2
ENSG00000205336	1300.95	1199.69	1095.22	977.793	328.372	290.708	284.63	314.616	ADGRG1
ENSG00000104549	345.131	384.586	392.78	343.572	1103.61	998.68	1088.6	992.974	SQLE
ENSG00000142864	9976.61	10366.7	10917.5	9794.42	17826.5	17438.8	18111.2	17064.5	SERBP1
ENSG00000153574	579.391	559.786	639.409	583.9	1277.34	1287.55	1378.54	1192.61	RPIA
ENSG00000005100	543.626	617.474	533.45	580.429	1442.03	1418.69	1346.68	1232.33	DHX33
ENSG00000133561	5035.69	4605.42	4676.82	4167.99	1901.95	1831.37	1995.6	2294.29	GIMAP6
ENSG00000131323	764.474	712.552	717.965	679.336	1781.44	1575.51	1520.86	1497.82	TRAF3
ENSG00000112759	1114.97	1036.25	1022.14	975.191	2789.66	2781.45	2615.84	2318.33	SLC29A1
ENSG00000138964	3308.25	2838.46	3052.72	3141.61	1296.42	1460.88	1376.42	1395.39	PARVG
ENSG00000136560	596.379	648.455	782.819	773.038	2538.61	1906.57	2657.26	2435.4	TANK
ENSG00000117395	1106.03	1069.36	1160.07	1043.73	2274.5	2617.29	2402.36	2115.56	EBNA1BP2
ENSG00000011007	1106.03	1089.66	1046.8	937.883	2306.64	2174.35	2266.42	2048.66	ELOA
ENSG00000099860	371.061	305.532	300.522	260.282	1037.33	1177.51	1122.59	1100.63	GADD45B
ENSG00000009790	2756.58	2365.2	2712.01	2507.38	1181.94	1240.78	1245.79	1309.68	TRAF3IP3
ENSG00000144354	3108.86	3008.32	3331.32	3132.06	1857.76	1718.57	1763.01	1789.44	CDCA7
ENSG00000003402	3219.73	3251.89	2792.39	3163.3	6125.6	5923.3	5418.59	5651.59	CFLAR
ENSG00000155330	143.059	174.132	178.121	175.257	703.941	619.933	637.232	631.322	C16orf87
ENSG00000143751	365.696	431.591	442.106	421.657	1176.92	1143.58	1052.49	1001.34	SDE2
ENSG00000134531	424.708	429.454	495.999	410.378	1577.59	1397.6	1541.04	1257.42	EMP1
ENSG00000103257	1455.63	1492.41	1090.65	1194.7	4985.83	4920.95	4234.4	3848.56	SLC7A5
ENSG00000149294	7991.66	7813.5	6206.84	7040.63	2715.35	2378.86	2543.62	3083.44	NCAM1
ENSG00000102172	1281.28	1356.73	1612.22	1417.67	3283.72	3586.63	3749.05	3597.7	SMS
ENSG00000129675	4635.13	4656.69	4382.69	4283.38	1893.91	1614.94	1845.85	2172	ARHGEF6
ENSG00000040933	3269.8	3185.65	2780.52	3046.17	1485.21	1404.94	1312.7	1579.35	INPP4A
ENSG00000174749	212.801	215.795	209.178	224.71	588.459	612.597	671.217	607.282	FAM241A
ENSG00000103479	3783.03	4036.02	3668.38	4194.88	1870.82	1674.55	1715.21	1935.78	RBL2
ENSG00000106560	1554.88	1588.55	1874.38	1683.16	709.967	624.519	666.969	747.343	GIMAP2
ENSG00000132326	264.66	286.303	238.408	255.077	990.137	820.77	743.437	782.881	PER2
ENSG00000198042	1036.29	1009.54	1150.02	1085.38	2895.1	2477.9	2863.29	2577.55	MAK16
ENSG00000198604	1503.91	1568.26	1571.12	1550.41	3271.67	2927.26	3321.04	3187.97	BAZ1A
ENSG00000110324	2660.91	2653.64	2503.74	2397.2	1248.22	1156.41	1227.73	1256.37	IL10RA
ENSG00000136048	131.436	159.176	147.064	154.434	531.22	559.407	673.341	584.287	DRAM1
ENSG00000180694	236.048	296.986	323.358	295.854	939.928	880.379	895.31	757.796	TMEM64
ENSG00000136237	21.4589	38.4586	22.836	26.8958	374.565	263.197	318.616	255.037	RAPGEF5
ENSG00000085415	290.59	339.718	344.367	313.206	960.012	862.038	911.241	802.741	SEH1L
ENSG00000278964	307.578	279.893	282.253	298.457	833.483	829.023	898.496	729.574	NA
ENSG00000128487	478.355	508.508	420.183	388.688	104.436	107.296	84.9642	91.9807	SPECC1
ENSG00000117643	1274.12	1223.2	1150.94	1014.23	251.049	268.699	187.983	275.942	MAN1C1
ENSG00000171793	1851.73	1722.09	1780.3	1621.56	3392.17	3258.32	3663.02	3178.56	CTPS1
ENSG00000138074	1029.13	943.304	964.594	940.486	2249.4	2290.82	2223.94	1984.9	SLC5A6
ENSG00000068831	1457.42	1218.92	1222.18	1422.01	289.208	390.668	409.952	376.285	RASGRP2
ENSG00000108588	1466.36	1508.43	1424.97	1416.8	3077.86	3039.14	3178.72	2802.28	CCDC47
ENSG00000188004	316.519	291.644	274.946	278.502	48.2014	36.6824	36.1098	43.8999	SNHG28
ENSG00000143398	815.439	762.762	767.291	799.066	1732.24	1649.79	1489	1607.57	PIP5K1A
ENSG00000144381	6779.23	6955.66	8090.35	6737.84	15458.6	15195.7	17190.4	14804.7	HSPD1
ENSG00000140650	743.015	674.094	707.004	660.249	1538.43	1514.99	1466.69	1279.37	PMM2
ENSG00000116649	2178.08	1966.73	2358.51	1955.59	4280.89	4087.34	4134.57	3870.51	SRM
ENSG00000160219	1121.23	1102.48	1123.53	1252.82	403.687	372.327	473.675	444.225	GAB3
ENSG00000004478	1442.22	1268.07	1261.46	1173	2685.22	2848.39	3044.9	2804.37	FKBP4
ENSG00000100027	912.004	861.045	933.537	860.666	262.095	250.358	238.962	303.118	YPEL1
ENSG00000065357	1021.09	976.421	937.191	972.588	448.876	453.028	488.544	499.623	DGKA
ENSG00000121281	4917.67	4668.45	4053.85	4770.97	2263.46	2277.98	1990.29	2277.57	ADCY7
ENSG00000197622	2800.39	2863.03	2670.9	2693.92	4680.56	4390.89	4578.51	4325.18	CDC42SE1
ENSG00000176463	758.215	758.489	690.562	613.398	216.906	168.739	162.494	181.871	SLCO3A1
ENSG00000132434	117.13	118.581	106.873	105.848	493.06	423.682	458.807	393.009	LANCL2
ENSG00000131871	596.379	614.269	648.543	531.843	1235.16	1334.32	1265.97	1197.84	SELENOS
ENSG00000086061	3833.99	3732.62	4463.99	3710.76	7499.34	7599.69	8321.18	7842.4	DNAJA1
ENSG00000090104	434.543	524.533	607.439	590.841	1641.86	1449.87	1836.29	1651.47	RGS1
ENSG00000138413	1857.99	1874.86	2089.95	1891.38	804.361	723.561	885.752	875.907	IDH1
ENSG00000137414	1185.61	1338.57	1547.37	1447.17	504.106	412.678	468.365	502.758	FAM8A1
ENSG00000126457	2727.97	2342.77	2748.55	2297.42	5572.28	4886.1	5641.62	5313.98	PRMT1
ENSG00000080503	4149.62	4111.86	3729.58	3826.15	2120.86	2106.49	1946.74	2298.47	SMARCA2
ENSG00000103051	1576.34	1332.16	1473.38	1395.11	699.925	728.147	731.754	714.941	COG4
ENSG00000112561	148.424	195.498	164.419	136.214	541.262	629.104	503.413	556.065	TFEB
ENSG00000130826	3237.62	2951.7	3238.15	2925.57	5393.54	5532.63	5706.41	5010.86	DKC1
ENSG00000124181	3379.78	3135.44	2564.94	3106.9	1182.94	1167.42	1057.8	1238.6	PLCG1
ENSG00000173706	1544.15	1597.1	1115.31	1315.29	4324.07	3618.72	3485.66	3827.65	HEG1
ENSG00000198771	3054.32	2797.86	2848.11	2634.92	1256.25	1274.72	1246.85	1407.93	RCSD1
ENSG00000127463	1447.58	1374.89	1343.67	1323.1	2686.22	2632.88	2539.37	2306.83	EMC1
ENSG00000090621	1545.04	1544.75	1578.43	1490.55	3008.57	2990.54	2918.52	2577.55	PABPC4
ENSG00000135763	522.167	587.562	447.586	515.359	1324.53	1216.94	1246.85	1126.76	URB2
ENSG00000103064	1223.16	1364.21	1177.43	1304.88	2775.6	2388.03	2658.32	2360.14	SLC7A6
ENSG00000163453	3286.79	3243.34	3589.83	3002.79	1538.43	1671.8	1558.03	1607.57	IGFBP7
ENSG00000104814	3372.63	2953.83	3212.57	2741.64	1077.5	1132.57	1027	1164.39	MAP4K1
ENSG00000072786	6394.76	5775.2	5341.81	5411.27	2524.55	2769.52	2392.8	2711.34	STK10
ENSG00000099204	1113.18	1276.61	915.268	998.616	208.873	168.739	111.516	223.68	ABLIM1
ENSG00000197077	1360.85	1370.62	1245.93	1346.53	542.266	534.647	459.869	624.006	KIAA1671
ENSG00000235831	1051.49	962.533	787.387	907.517	2440.2	2035.88	2265.36	2246.21	BHLHE40-AS1
ENSG00000066056	109.977	103.625	97.7382	77.217	419.754	529.144	388.711	381.511	TIE1
ENSG00000139182	3130.32	2759.4	2584.13	2470.95	1058.42	1044.53	942.041	1040.01	CLSTN3
ENSG00000226479	1367.11	1370.62	1363.77	1323.1	2490.41	2411.87	2275.98	2230.53	TMEM185B
ENSG00000091490	4909.62	4928.04	4368.99	4251.28	2271.49	1990.02	1935.06	2331.92	SEL1L3
ENSG00000284526	245.884	235.025	337.06	286.31	789.298	752.907	917.613	759.886	NA
ENSG00000135046	2011.77	1942.16	2154.81	1994.63	414.733	608.929	640.418	681.494	ANXA1
ENSG00000102096	1079.21	1030.9	1062.33	994.278	2368.9	2233.04	2868.6	3099.12	PIM2
ENSG00000171608	6902.62	6486.68	5836.89	6251.98	11822.4	12424.3	11418.1	12044.2	PIK3CD
ENSG00000067048	1263.39	1338.57	1190.21	1541.74	3308.83	3038.22	3293.42	2877.53	DDX3Y
ENSG00000145332	287.907	278.825	301.436	325.353	731.055	697.884	758.306	725.393	KLHL8
ENSG00000142327	3154.46	3012.59	2963.2	2627.11	1211.06	1280.22	1187.37	1329.54	RNPEPL1
ENSG00000197872	3417.33	3714.46	3468.34	3342.02	1848.73	1477.39	1551.66	1769.58	CYRIA
ENSG00000164164	657.18	710.416	538.017	648.97	1624.79	1525.07	1501.74	1476.92	OTUD4
ENSG00000164430	463.155	562.991	570.901	604.722	1268.3	1289.39	1226.67	1238.6	CGAS
ENSG00000160208	1424.34	1393.06	1253.24	1305.75	2910.16	2621.88	2594.59	2520.06	RRP1B
ENSG00000169016	445.273	499.962	482.297	471.111	1336.59	1154.58	1194.81	1097.5	E2F6
ENSG00000148606	773.415	802.289	651.284	745.275	1553.49	1478.3	1433.77	1403.75	POLR3A
ENSG00000089159	4912.31	4518.88	4548.03	4240.86	2222.29	2324.75	2357.76	2342.37	PXN
ENSG00000143851	4700.4	4320.18	4486.82	3960.63	9430.41	8451.64	9120.91	8368.16	PTPN7
ENSG00000076641	1170.41	1420.83	1050.46	1218.99	3695.44	3040.06	3068.27	3300.85	PAG1
ENSG00000080608	637.509	603.586	650.37	570.886	1506.29	1482.89	1705.66	1582.49	PUM3
ENSG00000132874	627.674	565.128	612.006	510.153	140.587	124.72	101.957	163.057	SLC14A2
ENSG00000005844	18457.4	17156.8	15593.4	15980.5	7795.57	7613.44	7005.3	8841.65	ITGAL
ENSG00000112079	3397.66	3586.26	3549.63	3366.32	1502.28	1404.94	1730.08	1769.58	STK38
ENSG00000172292	1372.48	1594.96	1383.86	1451.51	3633.18	3024.47	3391.13	3197.38	CERS6
ENSG00000154124	1248.19	1265.93	1155.5	1167.8	2237.35	2213.79	2124.11	2168.86	OTULIN
ENSG00000163811	1148.05	1209.31	1182.91	1199.03	2900.12	2475.15	2747.53	2606.82	WDR43
ENSG00000065183	674.168	655.933	672.293	627.28	1472.15	1350.83	1455.01	1214.56	WDR3
ENSG00000198624	2210.27	2255.17	2298.22	2010.25	918.839	875.793	816.718	1048.37	CCDC69
ENSG00000091127	532.003	485.006	507.874	526.638	1574.58	1260.04	1376.42	1362.99	PUS7
ENSG00000162623	689.368	700.801	707.004	699.291	1332.57	1315.07	1331.81	1311.77	TYW3
ENSG00000163938	1156.99	1087.52	1330.88	1206.84	2732.42	2815.38	3202.09	2612.04	GNL3
ENSG00000152377	478.355	506.372	532.536	540.519	181.76	123.803	146.563	164.102	SPOCK1
ENSG00000111696	74.2121	70.5074	53.8931	66.8058	325.36	325.557	329.236	256.083	NT5DC3
ENSG00000185022	22.353	41.6635	30.1436	32.9691	195.818	247.607	209.224	194.414	MAFF
ENSG00000070785	353.178	380.313	449.413	364.395	837.5	896.886	923.986	873.817	EIF2B3
ENSG00000181788	624.991	627.089	682.341	599.517	1442.03	1461.8	1528.29	1232.33	SIAH2
ENSG00000168765	548.991	554.445	524.315	489.33	147.617	170.573	158.246	159.921	GSTM4
ENSG00000116717	137.695	158.108	156.199	129.273	600.509	705.22	614.928	480.808	GADD45A
ENSG00000158470	2153.94	2131.25	1901.79	1934.76	4108.17	3861.74	3738.42	3555.89	B4GALT5
ENSG00000150593	2459.73	2653.64	2710.18	2328.66	1149.8	1174.76	1162.95	1283.55	PDCD4
ENSG00000116922	355.861	431.591	373.598	366.998	883.693	946.407	934.606	824.691	C1orf109
ENSG00000168924	1208.85	1165.51	1101.61	1137.43	2221.28	2279.81	2040.2	1952.5	LETM1
ENSG00000119900	669.697	770.24	750.849	747.01	201.843	185.246	201.79	247.721	OGFRL1
ENSG00000132382	1074.73	975.353	892.432	929.207	2609.91	2741.1	2482.02	2126.01	MYBBP1A
ENSG00000144597	981.746	926.211	869.596	929.207	1894.92	1668.13	1898.95	1776.9	EAF1
ENSG00000124571	1716.71	1633.42	1577.51	1528.72	3300.79	3031.8	3026.85	2898.44	XPO5
ENSG00000272886	485.508	505.303	436.625	530.108	1126.71	1032.61	1041.87	982.521	DCP1A
ENSG00000198900	3093.66	3194.2	2986.04	2943.79	5237.89	5057.59	5217.86	4983.68	TOP1
ENSG00000162783	1106.92	1114.23	1127.19	1017.7	3159.2	3899.34	3025.79	3112.71	IER5
ENSG00000087074	263.766	266.005	267.638	261.15	847.542	1238.03	985.585	961.617	PPP1R15A
ENSG00000234964	251.248	237.161	293.215	261.15	741.097	856.535	798.663	689.855	NA
ENSG00000068028	1270.55	1257.38	1172.86	1338.72	492.056	580.5	492.792	480.808	RASSF1
ENSG00000082516	534.685	504.235	430.231	453.759	1337.59	1225.19	1192.68	1159.17	GEMIN5
ENSG00000120705	2140.53	2245.55	2323.8	2066.64	4426.5	4085.51	4607.18	4045.06	ETF1
ENSG00000089048	343.343	367.493	333.406	403.437	1043.36	1033.53	1214.99	1013.88	ESF1
ENSG00000048028	2094.93	2135.52	1998.61	2136.05	944.949	749.239	862.387	1006.56	USP28
ENSG00000111913	368.378	354.674	369.03	386.085	104.436	89.872	115.764	122.293	RIPOR2
ENSG00000181036	295.06	238.23	269.465	236.857	9.03777	17.4242	1.06205	17.769	FCRL6
ENSG00000037897	117.13	117.512	119.661	110.186	409.712	426.433	477.924	360.606	METTL1
ENSG00000171791	532.897	571.537	457.634	473.714	1445.04	1166.5	1320.13	1395.39	BCL2
ENSG00000104356	526.638	515.986	477.73	555.269	1270.31	1134.4	1090.73	1089.14	POP1
ENSG00000182459	587.438	529.874	537.104	501.477	1446.04	1506.73	1481.56	1349.4	TEX19
ENSG00000173638	504.285	470.049	459.461	411.246	1186.96	1225.19	1202.24	1049.42	SLC19A1
ENSG00000147234	344.237	336.513	309.657	309.736	81.3399	66.9455	72.2196	72.1213	FRMPD3
ENSG00000117090	38.4472	54.483	62.114	34.7043	307.284	300.796	348.353	280.123	SLAMF1
ENSG00000171522	717.98	774.513	660.418	689.748	1676	1408.61	1570.78	1516.64	PTGER4
ENSG00000114867	8858.96	8222.66	7069.12	7390.28	17210.9	17763.5	16217.5	15836.4	EIF4G1
ENSG00000265840	26.8237	29.9122	23.7495	30.3663	197.827	245.772	247.458	178.735	NA
ENSG00000087258	915.581	845.021	745.368	684.542	160.671	152.232	131.695	206.957	GNAO1
ENSG00000132589	4305.2	3505.07	3897.66	3215.35	1444.03	1686.48	1441.21	1557.4	FLOT2
ENSG00000169896	659.862	598.245	520.662	669.793	176.739	174.242	172.053	206.957	ITGAM
ENSG00000141424	1123.02	1176.19	1142.72	1028.98	2700.28	2118.41	2605.21	2459.44	SLC39A6
ENSG00000122122	9046.73	8299.58	8607.36	7354.71	4174.44	4116.69	4156.87	4382.67	SASH3
ENSG00000055044	1484.24	1524.46	1737.37	1528.72	3235.52	3043.73	3466.54	3092.85	NOP58
ENSG00000214517	447.061	411.293	464.028	366.13	937.919	878.545	990.895	903.084	PPME1
ENSG00000103342	2680.58	2750.86	2891.04	2506.52	5311.19	4799.9	5343.19	4772.55	GSPT1
ENSG00000142224	11.6236	12.8195	14.6151	19.955	179.751	178.827	207.1	149.469	IL19
ENSG00000112531	829.745	825.791	897.913	839.844	2008.39	1798.36	1961.61	1922.19	QKI
ENSG00000168016	535.579	640.977	430.231	485.86	101.424	120.135	107.267	103.478	TRANK1
ENSG00000108622	111.765	106.829	114.18	90.2312	299.25	376.912	350.477	329.249	ICAM2
ENSG00000101347	5215.41	5383.14	5164.6	4797.87	2860.95	2684.24	2902.59	3069.86	SAMHD1
ENSG00000152684	363.013	325.83	383.645	339.234	734.067	754.741	767.864	723.303	PELO
ENSG00000179051	6219.51	6108.51	5710.84	5456.38	10369.3	10728.7	9963.11	10034.3	RCC2
ENSG00000135677	983.534	1071.5	959.114	920.531	437.83	412.678	440.752	457.813	GNS
ENSG00000187239	5016.92	4832.96	4405.53	4414.39	2559.7	2365.1	2176.15	2617.27	FNBP1
ENSG00000175463	2033.23	1831.06	1769.34	1843.67	535.237	659.367	562.888	588.468	TBC1D10C
ENSG00000114767	446.167	385.654	428.404	406.04	1214.07	1559	1329.69	1150.8	RRP9
ENSG00000175115	2242.46	2123.77	1931.93	1859.28	956.999	867.54	829.463	987.748	PACS1
ENSG00000100644	1686.31	1795.8	1689.87	1755.17	3911.34	3438.98	3857.37	3754.49	HIF1A
ENSG00000162413	439.014	443.342	428.404	446.818	983.108	1008.77	949.475	907.264	KLHL21
ENSG00000026103	743.909	767.035	991.084	851.123	2517.52	2179.85	2925.95	2797.05	FAS
ENSG00000170525	481.932	489.279	410.135	421.657	1088.55	1205.94	1077.98	923.988	PFKFB3
ENSG00000154640	252.142	275.62	365.377	270.693	1422.95	1151.83	1663.17	1068.23	BTG3
ENSG00000189350	1484.24	1274.48	1233.15	1599.87	371.553	480.54	369.594	393.009	TOGARAM2
ENSG00000197019	119.812	103.625	127.882	102.378	375.569	477.789	407.828	367.923	SERTAD1
ENSG00000166750	3946.65	4568.03	3509.44	3842.63	1392.82	1085.8	953.723	1464.38	SLFN5
ENSG00000243335	663.438	647.386	613.833	710.57	283.183	278.787	260.203	310.435	KCTD7
ENSG00000027869	1745.33	1554.37	1743.76	1452.37	3965.57	4042.41	3682.14	3477.5	SH2D2A
ENSG00000170027	3300.2	3313.85	3020.75	3134.66	5903.67	5194.23	5539.67	5675.63	YWHAG
ENSG00000232133	314.731	285.235	276.773	314.074	699.925	709.805	661.659	614.599	IMPDH1P10
ENSG00000043462	4931.98	4724	4833.93	4415.25	8371.98	7046.7	7700.94	7768.19	LCP2
ENSG00000127666	403.249	355.742	356.242	330.558	985.116	1076.63	945.227	880.088	TICAM1
ENSG00000017483	1517.32	1354.6	1468.81	1282.32	3173.26	3021.72	3210.58	2823.18	SLC38A5
ENSG00000196704	1628.2	1670.81	1747.41	1618.09	904.781	995.011	974.964	979.386	AMZ2
ENSG00000157600	1330.45	1255.25	1132.67	1162.59	636.66	623.602	584.129	585.332	TMEM164
ENSG00000006062	515.014	426.249	349.848	443.347	1137.75	1276.55	1227.73	1092.27	MAP3K14
ENSG00000069399	489.979	439.069	432.971	409.511	1201.02	1192.18	1143.83	1220.84	BCL3
ENSG00000129696	883.392	918.733	936.278	908.385	1878.85	1578.26	1874.52	1698.51	TTI2
ENSG00000161813	879.816	1010.61	908.874	1093.19	2737.44	2257.8	2535.12	2231.58	LARP4
ENSG00000160214	614.262	587.562	603.785	610.795	1471.15	1822.2	1577.15	1320.13	RRP1
ENSG00000131979	1562.93	1850.29	1890.82	1819.37	3374.1	3231.72	3359.27	3248.59	GCH1
ENSG00000183741	1603.16	1619.53	1223.1	1485.34	4181.47	4323.03	3590.8	3748.21	CBX6
ENSG00000156697	580.285	572.606	694.216	549.195	1266.29	1269.21	1309.51	1150.8	UTP14A
ENSG00000185187	1131.96	979.626	951.806	979.529	176.739	221.012	219.845	215.319	SIGIRR
ENSG00000129353	2388.2	2311.79	2292.74	2045.82	1173.91	1034.45	1152.33	1236.51	SLC44A2
ENSG00000189067	676.85	752.079	742.628	610.795	1621.78	1333.41	1632.37	1447.65	LITAF
ENSG00000113273	165.413	159.176	128.795	131.876	611.555	547.486	456.683	452.587	ARSB
ENSG00000130309	1817.75	1778.71	1589.39	1619.82	3525.73	3677.42	3344.4	3174.38	COLGALT1
ENSG00000176142	526.638	542.694	548.065	531.843	1117.67	995.929	1097.1	1030.6	TMEM39A
ENSG00000021762	899.487	777.718	781.906	853.726	203.852	265.031	162.494	256.083	OSBPL5
ENSG00000267291	1183.82	1060.82	1291.61	1009.03	400.674	386.083	394.021	436.908	MAP4K1-AS1
ENSG00000108370	785.039	729.645	675.033	705.365	218.915	287.957	206.038	273.852	RGS9
ENSG00000124813	459.579	577.947	542.584	521.432	1432.99	1121.57	1199.06	1240.69	RUNX2
ENSG00000122515	822.592	637.772	635.755	781.714	1656.92	1666.3	1663.17	1682.83	ZMIZ2
ENSG00000112992	2344.39	2496.6	2379.52	2405.87	1422.95	1276.55	1315.88	1460.19	NNT
ENSG00000151702	3149.1	3198.47	3248.2	2759.86	1499.26	1354.5	1505.99	1707.91	FLI1
ENSG00000069424	6594.15	6003.81	5608.53	5801.69	2567.73	2741.1	2098.62	2462.57	KCNAB2
ENSG00000111348	8622.02	7525.07	9228.5	6853.23	3430.33	3593.05	3804.27	3854.83	ARHGDIB
ENSG00000088826	55.4356	54.483	47.499	51.1888	229.961	297.128	259.141	228.907	SMOX
ENSG00000164163	1350.12	1471.04	1646.02	1556.49	3883.23	3294.08	3912.6	3482.72	ABCE1
ENSG00000142875	2453.47	2617.32	2632.54	2534.28	1115.66	798.76	870.883	1084.95	PRKACB
ENSG00000101445	6532.45	6406.56	5547.33	5419.94	12269.3	11358.7	10354	11693.1	PPP1R16B
ENSG00000184220	471.202	439.069	488.691	488.463	992.146	1100.47	1079.05	964.752	CMSS1
ENSG00000159023	7556.22	7777.18	6444.33	6647.61	3514.69	3106.09	3250.94	3837.06	EPB41
ENSG00000153898	211.907	246.776	240.235	261.15	701.933	718.059	758.306	710.76	MCOLN2
ENSG00000164483	2921.1	2920.72	3538.67	3288.23	1402.86	1333.41	1524.05	1652.52	SAMD3
ENSG00000104825	998.734	837.543	908.874	812.948	2441.2	2885.99	2448.03	2142.73	NFKBIB
ENSG00000121104	506.967	507.44	507.874	467.64	196.822	180.661	180.549	198.595	FAM117A
ENSG00000166971	1624.62	1679.36	2049.76	1899.19	656.744	696.049	834.773	748.389	AKTIP
ENSG00000136451	2397.14	2442.12	2359.42	2313.04	1216.08	1040.86	1244.73	1200.98	VEZF1
ENSG00000264324	1066.69	1096.07	1117.14	983.867	2305.63	2256.89	2313.15	1934.73	NA
ENSG00000186470	2879.07	2770.09	2623.4	2686.98	1608.72	1590.18	1511.3	1568.9	BTN3A2
ENSG00000178105	720.662	752.079	782.819	624.677	1622.78	1532.41	1549.53	1414.2	DDX10
ENSG00000163597	464.049	428.386	543.498	589.973	1402.86	1306.81	1519.8	1249.06	SNHG16
ENSG00000164308	9122.73	9548.41	9649.6	9163.67	4693.61	4081.84	4559.39	5168.69	ERAP2
ENSG00000135269	5882.43	6254.86	6835.28	5745.3	3327.91	3346.36	3249.88	3591.43	TES
ENSG00000162511	8824.98	8424.57	9425.8	7574.21	3592.01	2721.84	2962.06	3677.14	LAPTM5
ENSG00000166501	5389.77	4973.98	4411.92	4363.2	2562.71	2309.16	2321.65	2566.05	PRKCB
ENSG00000171490	2675.21	2694.24	3123.06	2613.23	5434.71	4724.7	5606.58	5066.26	RSL1D1
ENSG00000255857	2693.1	2531.86	2787.82	2465.74	1220.1	1242.62	1333.94	1311.77	NA
ENSG00000111266	517.697	490.347	438.452	404.305	1099.59	996.846	974.964	1056.73	DUSP16
ENSG00000165802	362.119	335.444	348.021	357.454	843.525	856.535	768.926	771.384	NSMF
ENSG00000173744	1634.45	1786.19	1821.4	1552.15	4317.04	3402.3	4183.42	3832.88	AGFG1
ENSG00000134987	782.357	822.587	759.07	782.582	1800.52	1534.24	1621.75	1566.81	WDR36
ENSG00000196743	853.886	818.313	849.501	696.689	362.515	323.723	292.064	358.516	GM2A
ENSG00000101079	1648.76	1695.38	1793.09	1507.9	723.021	592.422	672.279	784.972	NDRG3
ENSG00000120438	6534.24	6576.42	7407.1	6453.26	11110.4	11685.2	12103.2	10876.7	TCP1
ENSG00000157514	4024.44	4016.79	4591.87	3764.55	1651.9	1863.47	2120.92	2053.89	TSC22D3
ENSG00000121691	1021.98	1027.7	1150.94	1010.76	402.683	366.824	345.167	514.256	CAT
ENSG00000100418	558.826	527.737	526.142	507.55	1257.25	1025.27	1322.26	1162.3	DESI1
ENSG00000110944	25.0354	18.161	13.7016	18.2198	188.789	217.344	253.831	159.921	IL23A
ENSG00000102908	439.908	595.04	309.657	537.049	3043.72	2458.64	2360.94	2614.13	NFAT5
ENSG00000204160	1628.2	1607.78	1594.87	1340.45	3155.18	3035.47	3206.34	2998.78	ZDHHC18
ENSG00000138442	572.238	572.606	655.851	659.382	1432.99	1339.83	1459.26	1310.73	WDR12
ENSG00000120800	758.215	824.723	652.197	714.041	2170.07	1854.3	1808.68	1874.11	UTP20
ENSG00000142207	1105.13	1074.7	830.318	925.737	2360.87	2307.33	2119.86	2134.37	URB1
ENSG00000174437	6044.26	6209.99	5490.7	5377.43	10030.9	9550.28	9391.73	9098.78	ATP2A2
ENSG00000131981	730.498	721.099	758.156	723.584	300.255	268.699	319.678	332.385	LGALS3
ENSG00000140350	5721.49	5455.78	6686.39	5190.03	10715.8	10138.1	11835.5	11811.2	ANP32A
ENSG00000213024	2077.05	1967.8	1878.04	1933.9	3520.71	3432.56	3442.11	3149.29	NUP62
ENSG00000160072	539.155	474.323	488.691	469.376	1345.62	1706.65	1460.32	1172.75	ATAD3B
ENSG00000125630	854.781	996.719	969.161	860.666	1828.64	1644.29	1687.6	1728.82	POLR1B
ENSG00000075426	1542.36	1468.9	1186.56	1393.38	3810.92	3505.01	3248.82	2915.16	FOSL2
ENSG00000004455	4585.06	4498.59	4742.59	4272.1	7778.5	6783.5	7780.6	7148.37	AK2
ENSG00000139514	3559.5	3525.37	2812.49	2955.07	7108.7	6342.4	6016.53	6158.53	SLC7A1
ENSG00000187605	306.684	346.127	236.581	319.279	1057.42	906.974	759.368	809.012	TET3
ENSG00000147526	4102.23	4357.57	3651.94	4030.9	7826.7	7226.44	7050.97	7248.71	TACC1
ENSG00000171206	817.227	758.489	749.022	684.542	1737.26	1682.81	1638.75	1488.42	TRIM8
ENSG00000126003	1072.95	1033.04	826.665	859.799	2396.01	2177.1	1981.79	1960.86	PLAGL2
ENSG00000113460	616.944	779.855	807.482	690.615	1763.37	1673.64	1901.07	1563.67	BRIX1
ENSG00000162377	639.297	590.767	608.352	601.252	1299.43	1090.39	1118.34	1193.66	COA7
ENSG00000242258	359.437	343.991	368.117	486.728	113.474	96.2914	107.267	116.021	LINC00996
ENSG00000108424	6747.94	6421.52	5857.9	5941.37	10626.4	10137.2	10332.7	10207.8	KPNB1
ENSG00000145901	1862.46	1609.92	1677.99	1499.23	3073.84	3239.98	3146.86	3364.61	TNIP1
ENSG00000184117	946.875	898.436	983.777	804.272	370.548	355.82	313.305	398.235	NIPSNAP1
ENSG00000009335	2254.98	2145.13	1896.3	1982.48	3731.59	3405.05	3547.26	3404.33	UBE3C
ENSG00000179833	361.225	412.362	345.281	393.894	891.726	800.594	863.449	833.053	SERTAD2
ENSG00000059573	2068.1	2023.35	2056.16	1836.72	3625.15	3660.91	3461.23	3391.79	ALDH18A1
ENSG00000069966	1134.64	1070.43	1157.33	1063.69	517.161	514.471	385.525	472.446	GNB5
ENSG00000069849	2847.78	2880.12	3243.63	2758.12	5700.82	5817.84	6647.39	5145.69	ATP1B3
ENSG00000131374	1816.86	1963.52	1751.07	1684.89	836.495	713.474	747.685	887.405	TBC1D5
ENSG00000133943	604.426	520.259	439.365	594.311	141.592	162.32	156.122	157.831	DGLUCY
ENSG00000136052	160.048	162.381	182.688	155.302	669.799	456.697	624.487	543.522	SLC41A2
ENSG00000150990	1059.53	955.055	844.933	812.08	2160.03	2301.82	2112.42	1875.15	DHX37
ENSG00000133574	851.204	839.679	996.565	726.187	262.095	234.768	295.251	332.385	GIMAP4
ENSG00000103642	99.2475	110.034	155.285	125.803	366.532	351.234	459.869	421.23	LACTB
ENSG00000145703	6078.24	6195.04	5892.61	5767.85	3324.89	3047.39	2850.55	3443.01	IQGAP2
ENSG00000095951	286.119	333.308	237.495	309.736	925.869	754.741	867.697	871.726	HIVEP1
ENSG00000135842	1531.63	1546.89	1360.11	1498.36	2891.08	2627.38	2672.12	3055.22	NIBAN1
ENSG00000069956	1138.22	1250.97	1241.37	1150.45	2528.57	2170.68	2387.49	2416.58	MAPK6
ENSG00000197451	5560.54	5645.94	6100.88	5183.95	10440.6	10335.3	10538.7	9772.95	HNRNPAB
ENSG00000173846	103.718	89.7367	104.132	98.9072	409.712	446.609	328.174	328.204	PLK3
ENSG00000110172	1657.7	1802.21	2098.18	1965.13	4076.03	3626.06	4400.08	3857.96	CHORDC1
ENSG00000143319	1038.08	1007.4	1042.24	982.999	1793.49	1658.05	1681.23	1578.31	ISG20L2
ENSG00000146731	2685.94	2899.35	3061.86	2747.71	5082.24	4635.74	5307.08	4701.47	CCT6A
ENSG00000120254	1380.52	1312.93	1298	1198.17	2369.9	2425.63	2505.38	2178.27	MTHFD1L
ENSG00000256813	104.612	87.6001	73.0753	78.0847	317.326	346.649	301.623	286.395	NA
ENSG00000123908	2230.83	2686.76	1748.33	2231.49	6401.75	5903.12	5101.04	5467.63	AGO2
ENSG00000173801	448.849	471.118	409.222	350.513	83.3483	83.4526	112.578	83.6188	JUP
ENSG00000186854	358.543	325.83	317.878	354.851	691.891	651.113	689.272	633.413	TRABD2A
ENSG00000107331	1425.23	1183.67	1067.81	1300.54	406.699	473.204	334.547	331.34	ABCA2
ENSG00000125454	308.472	262.8	327.926	258.547	715.992	756.576	729.63	615.644	SLC25A19
ENSG00000073060	1022.88	859.977	891.519	859.799	2012.41	1951.51	1885.14	1805.12	SCARB1
ENSG00000111647	396.99	427.318	325.185	347.043	1185.96	984.924	1041.87	1008.65	UHRF1BP1L
ENSG00000160179	1660.38	1576.8	1606.74	1581.65	660.761	613.514	596.874	691.946	ABCG1
ENSG00000126524	694.733	632.43	872.337	639.427	1915	1625.03	1938.25	1666.11	SBDS
ENSG00000114648	450.637	440.137	366.29	371.336	1064.45	1057.37	888.938	863.365	KLHL18
ENSG00000107815	662.544	604.655	546.238	528.373	1342.61	1372.84	1293.58	1241.74	TWNK
ENSG00000104064	650.027	644.181	762.724	602.987	1484.2	1427.86	1672.73	1416.29	GABPB1
ENSG00000026950	1119.44	1107.82	1065.99	1120.95	609.547	489.711	536.337	545.613	BTN3A1
ENSG00000121858	418.449	483.937	495.085	475.449	1244.2	989.509	1288.27	1241.74	TNFSF10
ENSG00000163564	1551.3	1566.12	1857.03	1528.72	802.353	711.64	779.547	894.722	PYHIN1
ENSG00000122965	638.403	544.83	519.748	614.266	1196	1104.14	1080.11	1078.68	RBM19
ENSG00000196975	1070.26	1102.48	1159.16	1071.49	468.96	501.633	508.723	589.513	ANXA4
ENSG00000005156	1233.89	1245.63	1230.41	1144.37	2073.67	1982.69	2026.4	2024.62	LIG3
ENSG00000173221	785.933	770.24	907.961	803.404	355.485	338.396	338.795	364.787	GLRX
ENSG00000101361	3036.44	2847	3368.77	3071.33	4867.34	5160.3	5441.96	5080.89	NOP56
ENSG00000175198	548.097	604.655	597.391	544.857	241.007	205.422	250.644	257.128	PCCA
ENSG00000122223	3656.96	3602.29	3619.06	3388.87	1831.65	1695.65	2024.27	2090.47	CD244
ENSG00000108669	934.357	866.387	875.077	825.094	377.578	439.272	430.131	400.325	CYTH1
ENSG00000101346	1118.55	1067.23	987.43	1024.64	1777.43	1813.95	1801.24	1628.48	POFUT1
ENSG00000254087	5368.31	5430.14	5582.04	4803.94	3048.74	2700.75	2919.58	3251.73	LYN
ENSG00000146909	777.886	827.928	744.455	812.948	1464.12	1540.66	1325.44	1314.91	NOM1
ENSG00000091651	717.98	745.669	854.068	864.137	1463.11	1458.13	1503.87	1440.33	ORC6
ENSG00000251209	484.614	444.41	544.411	495.404	175.734	162.32	175.239	201.73	LINC00923
ENSG00000134574	616.944	538.42	624.794	619.472	258.078	262.28	204.976	248.766	DDB2
ENSG00000139496	2109.23	2292.56	2198.65	2465.74	4822.15	4064.42	4404.33	4382.67	NUP58
ENSG00000235531	503.391	508.508	529.796	454.626	1070.47	955.578	970.716	1089.14	MSC-AS1
ENSG00000080546	550.779	651.66	716.138	583.032	165.692	156.817	149.749	173.509	SESN1
ENSG00000155090	410.402	408.088	417.443	407.775	956.999	769.414	913.365	850.822	KLF10
ENSG00000128573	282.543	270.278	275.859	246.4	75.3147	53.1896	67.9714	67.9403	FOXP2
ENSG00000144580	1942.93	1821.44	1889	1798.55	3165.23	2872.24	3115	3179.61	CNOT9
ENSG00000172115	1461	1647.31	1940.15	1612.88	3227.49	3059.32	3452.73	3166.02	CYCS
ENSG00000132768	888.757	792.674	815.703	763.494	1896.93	1926.75	1881.96	1691.19	DPH2
ENSG00000169062	2294.32	2118.43	2406.92	2383.32	1027.29	1301.31	1261.72	994.019	UPF3A
ENSG00000156475	793.086	747.806	760.897	706.232	256.07	253.109	226.217	319.842	PPP2R2B
ENSG00000120526	516.802	532.011	562.68	530.976	1169.89	1022.52	1313.76	1073.46	NUDCD1
ENSG00000165071	204.754	178.405	189.996	168.316	26.1091	31.1801	43.5442	37.6285	TMEM71
ENSG00000132507	5214.52	4500.72	4941.72	4209.63	8052.65	9128.43	8013.19	8285.58	EIF5A
ENSG00000141682	526.638	546.967	652.197	614.266	1278.34	1242.62	1482.63	1257.42	PMAIP1
ENSG00000197498	544.52	613.201	738.974	628.148	1465.12	1464.55	1659.99	1328.49	RPF2
ENSG00000067533	272.707	283.098	339.8	321.015	740.093	769.414	738.127	677.313	RRP15
ENSG00000104969	1642.5	1627.01	1609.48	1355.2	3022.63	3118.93	3099.07	2759.42	SGTA
ENSG00000130810	120.706	118.581	94.0845	93.7016	384.607	430.102	375.967	313.571	PPAN
ENSG00000131018	1648.76	1723.16	1353.72	1428.95	599.505	474.121	474.737	679.403	SYNE1
ENSG00000171612	405.931	410.225	452.154	388.688	931.894	832.692	930.358	828.872	SLC25A33
ENSG00000120158	270.025	225.41	324.272	275.031	724.025	643.777	730.692	638.639	RCL1
ENSG00000169744	234.26	293.781	309.657	249.003	49.2056	49.5213	55.2267	57.488	LDB2
ENSG00000141337	993.369	949.714	980.123	940.486	409.712	389.751	493.854	520.527	ARSG
ENSG00000125485	287.013	282.03	316.964	295.854	738.084	663.035	695.644	584.287	DDX31
ENSG00000140379	5.36473	2.13659	1.82688	5.20564	139.583	181.578	187.983	142.152	BCL2A1
ENSG00000107443	122.495	120.717	113.267	130.141	393.645	356.737	328.174	348.063	CCNJ
ENSG00000118513	205.648	210.454	197.303	200.417	578.417	529.144	666.969	689.855	MYB
ENSG00000105447	1327.77	1171.92	1192.04	1085.38	2448.23	2899.75	2486.26	2238.89	GRWD1
ENSG00000162772	113.553	114.307	107.786	85.0255	370.548	328.308	424.821	311.48	ATF3
ENSG00000286116	92.9887	88.6684	87.6904	96.3044	262.095	291.625	294.189	318.797	NA
ENSG00000165997	230.683	254.254	235.668	270.693	903.777	757.493	882.566	724.348	ARL5B
ENSG00000000938	8532.61	7656.47	7876.61	7823.21	4087.08	4046.99	3624.79	3952.04	FGR
ENSG00000160818	905.745	783.06	788.3	620.339	1843.7	1955.17	1938.25	1827.07	GPATCH4
ENSG00000143256	464.943	370.698	466.769	360.925	934.907	1048.2	988.771	1007.61	PFDN2
ENSG00000100201	7644.74	7715.22	7052.68	8058.34	4902.49	4642.16	4840.84	5112.25	DDX17
ENSG00000197971	1908.06	2069.29	1797.65	1782.93	1015.24	991.343	922.924	1148.71	MBP
ENSG00000165733	1416.29	1261.66	1209.4	1249.35	2168.06	2110.16	2099.68	2130.19	BMS1
ENSG00000106541	150.212	178.405	186.342	190.006	7.02937	11.0047	16.9928	10.4524	AGR2
ENSG00000170275	610.685	615.338	598.304	524.035	246.028	254.026	262.327	283.259	CRTAP
ENSG00000170876	846.733	863.182	939.931	816.418	1504.29	1477.39	1539.98	1415.25	TMEM43
ENSG00000166313	2032.34	1838.53	2089.95	1686.63	941.936	911.559	903.807	944.893	APBB1
ENSG00000106263	2567.92	2495.54	2363.07	2269.66	4216.62	4774.22	4336.36	4007.43	EIF3B
ENSG00000119446	535.579	586.494	628.448	617.736	1134.74	1046.37	1231.98	1117.36	RBM18
ENSG00000188042	9514.35	9529.19	9756.47	8815.76	5920.74	5990.24	5632.06	6486.73	ARL4C
ENSG00000169714	5577.53	5482.49	6559.42	5475.47	9740.7	9246.73	9693.35	9378.9	CNBP
ENSG00000072210	546.308	553.376	495.999	484.125	161.676	155.9	212.411	194.414	ALDH3A2
ENSG00000114796	986.216	1189.01	1023.05	1068.02	442.85	375.995	336.671	426.456	KLHL24
ENSG00000166166	230.683	231.82	217.399	205.623	767.206	871.208	608.556	607.282	TRMT61A
ENSG00000110934	1925.04	1769.1	2002.26	1749.96	1018.25	941.822	1092.85	1094.36	BIN2
ENSG00000137752	855.675	851.431	1011.18	816.418	389.628	368.659	407.828	433.773	CASP1
ENSG00000117632	9624.33	10052.6	12305.9	9811.77	5126.42	4933.79	5520.55	5821.96	STMN1
ENSG00000134996	2111.92	2089.58	2542.11	1908.74	910.806	895.969	1008.95	1118.4	OSTF1
ENSG00000181804	280.754	257.459	286.821	241.195	67.2811	61.4431	57.3508	77.3474	SLC9A9
ENSG00000095370	1054.17	924.075	920.749	867.607	414.733	377.829	361.098	463.039	SH2D3C
ENSG00000224383	89.4122	61.9611	80.3829	76.3494	263.099	297.128	285.692	238.314	PRR29
ENSG00000281103	716.192	691.186	670.466	780.847	337.41	277.87	215.597	283.259	TRG-AS1
ENSG00000116667	822.592	858.909	1001.13	842.447	417.746	339.313	349.415	421.23	C1orf21
ENSG00000105576	1071.16	986.036	854.068	1147.84	2546.64	2492.57	2148.53	2117.65	TNPO2
ENSG00000164543	2161.99	2342.77	2783.26	2385.05	1048.38	1047.28	1073.74	1186.34	STK17A
ENSG00000114626	637.509	603.586	560.853	610.795	173.726	193.5	124.26	190.233	ABTB1
ENSG00000156398	253.036	231.82	262.158	265.488	668.795	566.744	572.446	535.161	SFXN2
ENSG00000108829	3242.98	3094.85	3219.88	2880.46	5175.63	5566.56	5035.19	4956.51	LRRC59
ENSG00000198851	15499.6	13396.4	15459.1	12099.7	7421.01	7465.8	7749.8	7976.19	CD3E
ENSG00000185905	569.556	575.811	559.94	519.697	229.961	207.256	164.618	250.857	C16orf54
ENSG00000179271	996.052	1003.13	1120.79	1058.48	1695.08	1775.43	1852.22	1739.27	GADD45GIP1
ENSG00000103061	1053.28	988.172	1035.84	1028.11	2020.44	1692.9	1938.25	1734.05	SLC7A6OS
ENSG00000177721	329.931	287.371	302.349	377.409	78.3273	88.0379	54.1647	88.845	ANXA2R
ENSG00000150995	1284.85	1353.53	1030.36	1166.93	2753.51	2462.31	2229.25	2555.6	ITPR1
ENSG00000137101	33.9766	28.8439	39.278	45.1156	207.869	199.919	207.1	141.107	CD72
ENSG00000108671	2204.9	2242.35	2279.95	2137.78	3401.21	3393.13	3586.55	3176.47	PSMD11
ENSG00000054967	400.567	368.562	392.78	382.615	1008.21	1190.35	954.785	794.379	RELT
ENSG00000166226	3626.56	3720.87	4401.87	3492.12	7003.26	6579	7639.34	6926.78	CCT2
ENSG00000164338	337.978	386.723	399.174	391.291	879.676	828.106	884.69	777.655	UTP15
ENSG00000075131	362.119	384.586	443.933	356.587	801.349	751.99	880.442	770.339	TIPIN
ENSG00000067225	46605.2	42301.2	45994.5	37954.3	72052.1	74065.5	74337.3	70846.1	PKM
ENSG00000162924	168.989	193.361	70.335	155.302	1712.15	1313.23	980.274	1203.07	REL
ENSG00000091409	1933.09	2131.25	1794	1900.06	1009.22	921.647	848.58	896.812	ITGA6
ENSG00000215301	4732.59	4867.15	4464.9	4649.51	7989.38	7400.68	7348.34	7395.04	DDX3X
ENSG00000213626	2077.05	1982.75	1910.01	1562.56	856.579	901.471	788.043	816.329	LBH
ENSG00000141293	2128.9	2036.17	2330.19	1900.06	1056.41	1095.89	1151.26	1161.26	SKAP1
ENSG00000076513	2472.25	2514.76	2634.37	2330.39	1494.24	1344.41	1438.02	1511.41	ANKRD13A
ENSG00000196154	1346.55	1346.05	1370.16	1277.99	459.922	637.358	653.162	628.187	S100A4
ENSG00000280135	158.26	159.176	141.583	138.817	20.0839	18.3412	16.9928	15.6785	NA
ENSG00000074370	4559.13	4308.43	3837.37	3730.71	1765.38	1973.52	1426.34	1736.14	ATP2A3
ENSG00000169499	5512.26	5914.08	5626.8	5857.22	3819.96	3362.86	3322.1	3668.78	PLEKHA2
ENSG00000151726	705.462	659.138	622.054	728.79	1326.54	1183.01	1219.24	1208.29	ACSL1
ENSG00000174013	726.921	830.065	813.876	767.832	1422.95	1383.85	1524.05	1328.49	FBXO45
ENSG00000198740	574.92	617.474	582.776	589.105	244.02	192.583	191.169	261.309	ZNF652
ENSG00000197894	2002.83	1981.69	2334.76	2001.57	989.133	992.26	1101.35	1193.66	ADH5
ENSG00000113356	190.448	213.659	206.438	217.769	571.388	508.052	595.811	515.301	POLR3G
ENSG00000134001	1634.45	1708.2	1870.73	1759.51	2965.39	2919.01	3410.25	2852.45	EIF2S1
ENSG00000091527	4368.68	4570.16	4812.01	4246.94	7246.28	6555.15	7098.76	6788.8	CDV3
ENSG00000163755	1660.38	1710.34	1581.17	1699.64	888.714	902.388	824.153	945.938	HPS3
ENSG00000151131	137.695	157.039	172.64	157.037	408.708	428.268	386.587	382.556	NOPCHAP1
ENSG00000130755	2355.12	2243.42	2748.55	2289.62	1042.36	1227.03	1204.37	1240.69	GMFG
ENSG00000132334	388.943	383.518	341.627	416.451	936.915	829.94	891.062	722.258	PTPRE
ENSG00000170989	341.555	402.747	338.887	332.294	127.533	92.6232	127.446	112.885	S1PR1
ENSG00000153922	717.086	742.465	625.707	790.39	1671.99	1437.03	1600.51	1428.84	CHD1
ENSG00000160185	1357.28	1206.1	1268.77	1191.22	671.807	652.031	624.487	654.317	UBASH3A
ENSG00000287510	3358.32	3656.77	4527.93	3332.48	1449.06	1061.04	1252.16	1487.37	NA
ENSG00000169991	691.156	712.552	562.68	581.297	1243.19	1283.89	1244.73	1369.26	IFFO2
ENSG00000162129	546.308	472.186	460.375	435.539	860.596	905.139	858.138	840.369	CLPB
ENSG00000149547	1484.24	1495.61	1546.46	1319.63	2807.73	2287.15	2845.24	2662.21	EI24
ENSG00000135372	1916.1	1816.1	1849.72	1662.34	3119.03	2946.52	3086.32	2696.71	NAT10
ENSG00000241973	2547.35	2362	1981.25	2303.5	1170.89	1282.97	1067.36	1240.69	PI4KA
ENSG00000198574	2125.33	2098.13	2486.39	2073.58	1247.21	1086.72	1191.62	1152.89	SH2D1B
ENSG00000232956	229.789	216.864	225.62	268.958	515.153	608.929	546.957	501.713	SNHG15
ENSG00000100664	3261.76	3299.96	3508.53	3347.23	5581.32	5144.71	5696.85	5226.18	EIF5
ENSG00000121579	2891.59	3133.31	3353.24	3180.65	6036.22	5303.37	5814.74	5093.43	NAA50
ENSG00000122140	437.226	463.64	485.037	409.511	979.091	941.822	1036.56	869.636	MRPS2
ENSG00000075826	1857.09	1450.74	1213.96	2503.05	308.288	316.386	328.174	325.068	SEC31B
ENSG00000100029	1403.77	1324.68	1237.71	1097.52	2682.21	2847.48	2647.7	2338.19	PES1
ENSG00000230587	560.614	605.723	541.671	634.221	282.179	243.021	231.527	288.485	NA
ENSG00000063601	1333.14	1342.85	1338.19	1275.38	846.537	735.483	756.181	790.198	MTMR1
ENSG00000138760	1232.1	1341.78	1317.18	1218.12	661.765	579.583	654.224	679.403	SCARB2
ENSG00000013374	2841.52	2724.15	3020.75	2495.24	1530.39	1472.8	1630.25	1706.87	NUB1
ENSG00000095637	71.5297	67.3025	53.8931	56.3945	234.982	184.329	236.838	214.273	SORBS1
ENSG00000100351	424.708	349.332	394.607	288.046	57.2392	56.8578	27.6134	73.1665	GRAP2
ENSG00000228060	386.261	380.313	352.588	335.764	766.202	839.111	746.623	638.639	NA
ENSG00000148840	990.687	868.523	722.532	833.771	1856.76	1774.51	1670.61	1627.43	PPRC1
ENSG00000182934	3088.3	2902.56	2991.52	2525.6	4985.83	4464.25	4923.68	4595.9	SRPRA
ENSG00000198964	459.579	488.21	496.912	491.933	978.087	977.587	1110.91	976.25	SGMS1
ENSG00000088205	1688.1	1669.74	1810.44	1747.36	2803.72	2693.41	2887.72	2701.93	DDX18
ENSG00000108021	676.85	749.943	570.901	739.201	1555.5	1405.85	1406.16	1457.06	TASOR2
ENSG00000099985	12.5177	13.8878	22.836	6.94086	198.831	194.417	155.06	121.247	OSM
ENSG00000172053	3694.51	3434.57	3624.54	3167.63	1925.04	2089.07	2099.68	2039.25	QARS1
ENSG00000012822	803.816	738.191	702.437	877.151	307.284	319.137	336.671	363.742	CALCOCO1
ENSG00000106415	764.474	807.63	772.772	780.847	430.8	341.147	379.153	412.868	GLCCI1
ENSG00000168827	1248.19	1314	1310.79	1242.41	2080.69	2028.54	2107.11	1997.45	GFM1
ENSG00000177311	4004.77	4358.64	3503.05	3802.72	2056.59	1713.07	1725.84	2091.52	ZBTB38
ENSG00000169442	4562.7	4260.36	4704.22	4158.44	1646.88	1031.69	1469.88	1834.39	CD52
ENSG00000162654	3425.38	3468.75	3354.16	3331.61	6555.39	5838.93	6950.07	7583.18	GBP4
ENSG00000213965	408.614	411.293	485.037	378.277	838.504	770.331	833.711	759.886	NUDT19
ENSG00000073536	589.226	583.289	567.247	496.271	1219.09	1263.71	1189.5	1147.67	NLE1
ENSG00000167552	3244.77	2843.8	2852.68	2588.94	1395.83	1247.2	1502.8	1588.76	TUBA1A
ENSG00000110931	633.038	674.094	548.065	592.576	1148.8	1150.91	1107.72	1021.2	CAMKK2
ENSG00000008294	1790.03	1858.83	1609.48	1707.45	3173.26	2937.35	3018.35	2916.21	SPAG9
ENSG00000074966	932.569	991.377	875.077	1056.75	417.746	390.668	457.745	399.28	TXK
ENSG00000140284	838.686	820.45	840.366	781.714	1406.88	1301.31	1410.41	1370.3	SLC27A2
ENSG00000177606	1156.99	1132.39	1112.57	1479.27	2687.23	3239.98	2991.8	3138.84	JUN
ENSG00000162408	480.143	509.576	506.047	461.567	846.537	877.628	808.222	812.148	NOL9
ENSG00000124201	1258.03	1163.37	1096.13	1081.04	2124.88	2075.31	2082.68	1778.99	ZNFX1
ENSG00000033867	892.334	1186.87	963.681	1107.93	3083.89	2625.55	2541.49	2418.68	SLC4A7
ENSG00000148843	1182.92	1070.43	874.164	901.444	2057.6	2312.83	1953.11	1971.31	PDCD11
ENSG00000157978	352.284	335.444	307.83	344.44	97.407	106.379	95.5847	107.659	LDLRAP1
ENSG00000163376	167.201	197.634	150.718	202.152	603.522	514.471	550.143	447.361	KBTBD8
ENSG00000172216	421.131	401.679	387.299	457.229	1848.73	2277.98	1568.65	1431.97	CEBPB
ENSG00000162613	2228.15	2092.79	2083.56	2336.47	4014.78	3269.32	3794.71	3503.63	FUBP1
ENSG00000183963	472.096	431.591	406.481	412.981	926.873	1017.02	933.544	841.415	SMTN
ENSG00000111845	296.848	324.761	424.75	370.468	879.676	765.746	903.807	749.434	PAK1IP1
ENSG00000124191	3576.49	3492.25	3363.29	3051.37	1770.4	1769.01	1653.62	1905.46	TOX2
ENSG00000182557	398.778	404.884	405.568	366.998	132.554	119.218	126.384	135.881	SPNS3
ENSG00000136213	1350.12	1357.8	1258.72	1257.16	718	744.654	646.79	719.122	CHST12
ENSG00000258092	349.602	340.786	319.705	350.513	752.143	779.502	869.821	717.032	NA
ENSG00000179144	1411.82	1368.49	1539.15	1462.79	526.199	547.486	706.265	761.977	GIMAP7
ENSG00000174485	569.556	614.269	515.181	596.046	1242.19	1166.5	1191.62	1264.74	DENND4A
ENSG00000168334	0.894122	0	1.82688	0.867607	730.051	688.713	582.005	514.256	XIRP1
ENSG00000291237	1509.28	1545.82	1715.44	1583.38	2655.09	3241.81	3051.28	2687.3	NA
ENSG00000152270	579.391	586.494	645.803	613.398	1140.77	1005.1	1063.11	1079.73	PDE3B
ENSG00000144867	1090.83	986.036	1118.97	1002.95	1867.8	1677.31	1864.96	1679.69	SRPRB
ENSG00000136280	802.027	757.421	780.993	668.058	353.477	378.746	395.084	374.194	CCM2
ENSG00000150907	320.99	435.864	472.249	398.232	1172.9	925.315	1072.67	973.114	FOXO1
ENSG00000188641	2081.52	2257.31	2221.49	2116.09	1060.43	1015.19	1080.11	1180.07	DPYD
ENSG00000170915	414.873	458.298	453.98	428.598	200.839	177.91	184.797	189.188	PAQR8
ENSG00000249673	675.062	618.542	694.216	570.886	1322.53	1261.88	1425.27	1129.9	NA
ENSG00000141068	1974.22	1819.31	1595.78	1815.9	2976.44	3009.8	2964.19	2932.93	KSR1
ENSG00000197780	238.731	274.552	308.743	267.223	639.673	719.893	732.816	551.884	TAF13
ENSG00000181026	451.532	472.186	430.231	391.291	1032.31	1072.04	955.847	859.184	AEN
ENSG00000026508	4506.37	4615.03	4663.12	4174.93	8541.69	6695.46	8362.6	7938.56	CD44
ENSG00000160588	1326.88	1508.43	1492.56	1489.68	804.361	661.201	725.382	786.017	MPZL3
ENSG00000131876	1336.71	1228.54	1546.46	1238.08	2518.52	2239.46	2526.62	2260.84	SNRPA1
ENSG00000179163	340.66	396.337	454.894	324.485	105.441	95.3744	62.6611	122.293	FUCA1
ENSG00000110876	3420.02	3121.56	3136.76	2537.75	1125.7	1050.04	1117.28	1485.28	SELPLG
ENSG00000035141	773.415	791.606	918.009	832.903	1378.76	1345.33	1462.45	1451.83	FAM136A
ENSG00000173145	596.379	604.655	683.254	621.207	1331.56	1197.68	1390.23	1181.12	NOC3L
ENSG00000048162	1038.97	872.796	1075.12	929.207	1804.54	1806.61	2067.82	1818.71	NOP16
ENSG00000178996	1886.6	1974.21	1910.01	1880.97	1050.39	980.338	909.117	1128.85	SNX18
ENSG00000213585	2797.71	2681.42	3100.22	2708.67	4475.7	4138.7	4551.96	4531.1	VDAC1
ENSG00000114353	9943.53	8943.76	9230.33	7549.05	4585.16	4634.83	4464.87	4980.55	GNAI2
ENSG00000255959	202.966	175.2	168.987	157.905	659.757	666.704	624.487	519.482	NA
ENSG00000172349	6106.85	5811.52	5995.83	5313.23	3511.67	3164.78	3147.92	3565.3	IL16
ENSG00000198846	2784.3	2672.87	2925.75	2559.44	1668.97	1349.91	1551.66	1693.28	TOX
ENSG00000100591	2181.66	1871.65	2142.02	1816.77	3320.88	3468.33	3854.19	3561.12	AHSA1
ENSG00000144711	1204.38	1124.91	1018.49	1148.71	587.455	598.841	468.365	603.101	IQSEC1
ENSG00000188976	2266.6	2082.11	1938.32	1828.92	4035.86	4706.36	3959.33	3803.61	NOC2L
ENSG00000117143	723.345	725.372	875.077	768.7	1708.14	1570.93	1688.66	1491.55	UAP1
ENSG00000112419	220.848	272.415	189.996	218.637	545.279	475.955	461.993	513.211	PHACTR2
ENSG00000241878	468.52	429.454	416.529	384.35	845.533	893.218	898.496	728.529	PISD
ENSG00000132153	1377.84	1209.31	1208.48	1141.77	2254.42	2389.86	2287.66	2005.81	DHX30
ENSG00000214706	681.321	607.859	656.764	577.826	1279.35	1647.04	1370.05	1216.65	IFRD2
ENSG00000134333	11612	11656.2	13706.2	10888.5	21157.4	19710.4	22221.3	20057	LDHA
ENSG00000104131	1658.6	1656.92	2014.14	1588.59	3251.59	2864.9	3349.71	3128.39	EIF3J
ENSG00000134318	810.969	915.528	681.427	858.064	2164.04	1847.88	1827.79	1840.66	ROCK2
ENSG00000198885	589.226	586.494	565.42	560.474	1141.77	1116.06	1079.05	949.074	ITPRIPL1
ENSG00000261332	2346.18	2072.49	1867.07	1813.3	994.154	959.246	786.981	1077.64	NA
ENSG00000124429	340.66	377.108	328.839	314.074	120.504	73.3649	80.716	105.569	POF1B
ENSG00000181418	13.4118	13.8878	16.4419	17.3521	126.529	136.642	108.329	121.247	DDN
ENSG00000106733	261.978	275.62	296.869	285.443	64.2686	79.7843	92.3986	107.659	NMRK1
ENSG00000113013	4960.59	4820.14	5104.31	4504.62	7498.33	6999.01	7556.5	7284.25	HSPA9
ENSG00000144824	830.639	801.221	723.446	779.111	380.59	322.806	317.554	361.652	PHLDB2
ENSG00000162676	920.051	863.182	866.856	911.855	1571.57	1592.02	1581.4	1431.97	GFI1
ENSG00000107929	967.44	986.036	950.893	923.134	1526.38	1543.41	1421.03	1428.84	LARP4B
ENSG00000148248	4429.48	4512.48	4670.43	3860.85	7412.98	7329.15	7173.1	7008.3	SURF4
ENSG00000160216	1788.24	1818.24	1678.91	1662.34	2579.78	2529.25	2433.16	2499.16	AGPAT3
ENSG00000250186	1350.12	1323.62	1530.93	1246.75	2405.05	2258.72	2519.19	2342.37	NA
ENSG00000118707	298.637	302.327	295.042	330.558	682.853	615.348	665.907	579.06	TGIF2
ENSG00000113719	1487.82	1354.6	1308.05	1232.87	701.933	671.289	634.045	749.434	ERGIC1
ENSG00000100298	737.651	818.313	844.933	843.314	284.188	284.289	259.141	308.344	APOBEC3H
ENSG00000139083	235.154	199.771	217.399	209.961	469.964	409.926	474.737	497.532	ETV6
ENSG00000145414	113.553	101.488	107.786	105.848	326.364	251.275	335.609	267.58	NAF1
ENSG00000132773	425.602	365.357	399.174	307.133	782.269	785.921	764.678	726.439	TOE1
ENSG00000141101	1135.53	1014.88	1160.98	956.971	1852.74	1871.72	1806.55	1752.86	NOB1
ENSG00000264451	3281.43	3073.48	3730.5	2655.75	1404.87	1127.99	1274.46	1562.63	NA
ENSG00000151692	719.768	800.152	702.437	733.996	376.574	353.986	302.685	388.828	RNF144A
ENSG00000180198	1981.37	1807.55	1878.04	1718.73	3095.94	3150.11	3070.39	2908.89	RCC1
ENSG00000158417	2224.58	2234.87	2411.49	2091.8	4111.18	3689.34	4495.67	3963.53	EIF5B
ENSG00000124784	463.155	526.669	655.851	531.843	1189.97	1088.55	1223.48	1116.31	RIOK1
ENSG00000014216	3483.5	3308.51	3299.35	2835.34	1520.35	1642.46	1558.03	1654.61	CAPN1
ENSG00000287263	734.074	739.26	780.993	707.1	346.448	342.981	297.375	366.878	FLJ32255
ENSG00000247287	303.107	262.8	316.964	309.736	115.483	98.1256	87.0883	102.433	NA
ENSG00000175309	1275.02	1199.69	1093.39	1542.61	570.383	576.832	512.971	597.875	PHYKPL
ENSG00000234518	143.954	127.127	171.727	146.626	336.406	345.732	416.325	367.923	NA
ENSG00000072135	1868.71	1618.47	1819.58	1453.24	849.55	722.644	781.671	867.546	PTPN18
ENSG00000135069	965.652	929.416	984.69	949.162	515.153	500.715	531.026	614.599	PSAT1
ENSG00000246859	75.1062	77.9855	55.7199	76.3494	337.41	434.687	233.652	324.023	STARD4-AS1
ENSG00000105246	1.78824	3.20488	0.913442	1.73521	157.659	150.398	174.177	173.509	EBI3
ENSG00000173812	4974	4793.44	5782.08	4443.02	7967.29	8362.68	8908.5	8288.72	EIF1
ENSG00000130940	210.119	167.722	191.823	179.595	381.595	410.843	419.511	453.632	CASZ1
ENSG00000256928	177.036	182.678	168.073	150.964	409.712	487.877	414.2	343.882	NA
ENSG00000168495	429.178	368.562	343.454	388.688	768.21	775.834	817.78	674.177	POLR3D
ENSG00000134321	588.332	631.362	695.129	653.308	300.255	290.708	320.74	344.928	RSAD2
ENSG00000204084	1021.09	1068.29	1001.13	996.881	560.341	596.09	531.026	545.613	INPP5B
ENSG00000169919	3619.41	3443.11	3448.24	2984.57	2070.65	2229.38	2004.09	2139.6	GUSB
ENSG00000125657	5.36473	5.34147	5.48065	6.94086	120.504	123.803	129.57	81.5284	TNFSF9
ENSG00000117597	422.92	419.84	404.655	425.995	894.739	781.336	880.442	740.027	UTP25
ENSG00000224195	278.966	295.918	332.493	279.37	103.432	81.6185	93.4606	78.3927	NA
ENSG00000149932	756.427	655.933	778.252	764.362	344.439	335.644	341.981	373.149	TMEM219
ENSG00000152484	664.333	745.669	780.993	810.345	1813.58	1484.72	1817.17	1517.68	USP12
ENSG00000181104	6227.56	6438.61	6500.05	6305.77	3546.82	2961.19	3282.8	3954.13	F2R
ENSG00000153187	12427.4	12306.8	12037.3	11331.8	16604.4	15967.9	16181.4	16193.8	HNRNPU
ENSG00000171115	488.191	423.045	443.019	448.553	215.902	172.408	220.907	213.228	GIMAP8
ENSG00000006042	578.497	548.035	631.188	573.488	230.965	270.533	266.575	267.58	TMEM98
ENSG00000136286	3546.09	2869.44	2810.66	2833.61	1541.44	1626.87	1461.38	1620.12	MYO1G
ENSG00000132670	2398.03	2357.73	2323.8	2162.94	1550.48	1382.93	1440.14	1553.22	PTPRA
ENSG00000127946	386.261	427.318	332.493	353.984	111.466	112.799	139.129	126.474	HIP1
ENSG00000167721	778.78	772.377	722.532	805.14	1471.15	1416.86	1529.36	1225.02	TSR1
ENSG00000144290	3571.12	3853.34	3907.7	4263.42	2022.45	1600.27	2126.23	2117.65	SLC4A10
ENSG00000231970	36.659	39.5269	28.3167	37.3071	146.613	141.227	135.943	141.107	NA
ENSG00000174032	488.191	545.898	579.122	563.945	1078.51	959.246	1087.54	1006.56	SLC25A30
ENSG00000241258	726.027	699.733	712.484	689.748	1181.94	1118.81	1130.02	1125.72	CRCP
ENSG00000260458	1.78824	1.06829	0	3.47043	175.734	190.749	173.115	258.173	KCNJ18
ENSG00000108592	2127.12	1829.99	2008.66	1789.01	3141.13	3302.34	3380.51	3101.21	FTSJ3
ENSG00000170606	3038.23	3194.2	3149.55	2949	5001.9	4594.48	5211.49	4904.25	HSPA4
ENSG00000089820	2069.89	1791.53	1798.57	2063.17	666.786	873.959	669.093	694.036	ARHGAP4
ENSG00000184640	7895.99	7218.46	6683.65	6373.44	3098.95	3345.44	2564.86	3270.54	SEPTIN9
ENSG00000116560	5840.4	5596.79	5655.12	5504.1	7983.36	7812.44	7922.91	7514.2	SFPQ
ENSG00000100030	5305.72	5821.14	5558.29	5049.47	3353.01	2586.11	2780.45	3076.13	MAPK1
ENSG00000148158	356.755	382.449	348.021	360.925	150.629	128.389	132.757	164.102	SNX30
ENSG00000166340	1405.56	1395.19	1424.06	1247.62	685.866	499.798	661.659	691.946	TPP1
ENSG00000100023	1636.24	1713.54	1652.42	1613.75	910.806	922.564	891.062	1018.06	PPIL2
ENSG00000164054	3715.08	3412.13	3445.5	2955.07	1842.7	1884.56	1861.78	1834.39	SHISA5
ENSG00000170515	1793.61	1829.99	2036.97	1536.53	3167.23	3107.92	3729.93	3158.7	PA2G4
ENSG00000073849	1339.39	1294.77	1271.51	1186.89	721.013	577.749	614.928	764.067	ST6GAL1
ENSG00000165025	916.475	799.084	862.289	784.317	440.842	424.599	457.745	446.316	SYK
ENSG00000120885	2109.23	1752	1954.76	1665.81	782.269	1026.19	901.683	913.536	CLU
ENSG00000167085	3042.7	2733.77	3286.56	2702.6	4850.27	4625.66	4898.19	4817.49	PHB
ENSG00000164038	366.59	337.581	342.541	299.324	707.958	610.763	686.086	638.639	SLC9B2
ENSG00000101811	709.039	651.66	628.448	580.429	1150.81	1019.77	1153.39	1089.14	CSTF2
ENSG00000113263	1503.02	1441.13	1465.16	1508.77	2806.73	2295.4	2628.58	2476.16	ITK
ENSG00000139116	584.756	623.884	520.662	597.781	1239.18	1038.11	1138.52	1082.86	KIF21A
ENSG00000117602	1716.71	1920.79	1953.85	1779.46	1085.54	930.817	1005.76	1081.82	RCAN3
ENSG00000154945	991.581	1058.68	1002.05	937.883	1691.07	1598.44	1678.04	1572.03	ANKRD40
ENSG00000148218	407.72	377.108	381.819	372.204	149.625	168.739	152.936	169.328	ALAD
ENSG00000148488	134.118	155.971	147.978	154.434	22.0923	11.0047	19.1169	22.9952	ST8SIA6
ENSG00000117877	548.991	553.376	488.691	491.933	1117.67	1262.79	1002.58	1019.1	POLR1G
ENSG00000180011	736.756	837.543	779.166	707.1	443.855	342.064	360.036	404.506	ZADH2
ENSG00000186603	295.06	243.571	251.196	241.195	713.983	820.77	651.038	587.422	HPDL
ENSG00000102054	4308.77	3895	4369.9	3998.8	2775.6	2723.67	2845.24	2840.95	RBBP7
ENSG00000107130	110.871	104.693	101.392	96.3044	304.271	342.064	272.947	288.485	NCS1
ENSG00000164134	986.216	1146.28	1131.75	1031.59	2032.49	1826.79	1939.31	1939.96	NAA15
ENSG00000059804	919.157	897.367	870.51	960.441	1678.01	1409.52	1543.16	1427.79	SLC2A3
ENSG00000153317	924.522	999.923	877.817	920.531	1928.06	1643.37	1712.03	1735.09	ASAP1
ENSG00000173120	2207.59	2206.03	1653.33	1991.16	3663.31	3594.88	3441.05	3439.87	KDM2A
ENSG00000162704	5622.24	6230.29	6820.67	6619.84	4043.9	3764.54	4045.36	4178.85	ARPC5
ENSG00000169245	2.68237	1.06829	1.82688	3.47043	150.629	501.633	528.902	379.421	CXCL10
ENSG00000109062	8846.44	7952.38	8391.79	7070.13	4102.14	4247.83	4016.68	4697.29	SLC9A3R1
ENSG00000144136	1821.33	1860.97	1896.3	1806.36	2876.02	2675.07	2988.62	2691.48	SLC20A1
ENSG00000100429	1042.55	945.44	890.606	1015.1	359.502	500.715	343.043	404.506	HDAC10
ENSG00000144231	749.274	762.762	750.849	705.365	1306.46	1156.41	1302.08	1193.66	POLR2D
ENSG00000135404	9733.41	8690.57	8674.04	7820.61	4065.99	4898.94	4256.71	4817.49	CD63
ENSG00000114388	666.121	581.152	625.707	589.973	300.255	292.543	324.988	256.083	NPRL2
ENSG00000187555	3141.94	3121.56	3065.51	2977.63	4870.35	4611.9	4553.02	4506.01	USP7
ENSG00000168350	546.308	533.079	638.496	619.472	206.864	210.924	182.673	265.49	DEGS2
ENSG00000213782	677.744	674.094	705.177	690.615	1138.76	1008.77	1138.52	1119.45	DDX47
ENSG00000178585	452.426	487.142	501.479	469.376	146.613	182.495	104.081	180.826	CTNNBIP1
ENSG00000131437	312.943	336.513	305.089	406.04	778.252	685.962	722.196	729.574	KIF3A
ENSG00000198742	523.955	529.874	464.028	493.669	858.588	871.208	825.215	912.491	SMURF1
ENSG00000198830	21546.5	22621.1	25265.8	22116.2	14832	15083.8	14890	15298.1	HMGN2
ENSG00000154978	1528.05	1594.96	1705.4	1485.34	2318.69	2339.42	2427.85	2500.2	VOPP1
ENSG00000113716	1268.76	1254.18	1125.36	1238.08	2064.63	2090.9	1862.84	1876.2	HMGXB3
ENSG00000265474	22.353	24.5708	29.2301	41.6451	159.667	167.822	116.826	177.69	NA
ENSG00000101974	574.92	643.113	601.958	556.136	1283.36	1039.03	1170.38	1257.42	ATP11C
ENSG00000188706	194.024	201.908	194.563	187.403	482.014	452.111	432.255	417.049	ZDHHC9
ENSG00000164399	0	0	0	0	1071.48	1035.36	1016.38	674.177	IL3
ENSG00000128050	3842.94	3826.63	4434.76	3918.11	7121.76	6208.5	7409.94	6520.18	PAICS
ENSG00000117676	4770.14	4669.51	4605.57	3989.26	7713.23	7963.76	7482.16	7312.47	RPS6KA1
ENSG00000077420	524.85	585.425	635.755	555.269	264.104	271.45	282.506	271.761	APBB1IP
ENSG00000184584	889.651	848.226	825.751	790.39	400.674	386.083	432.255	473.492	STING1
ENSG00000161091	462.261	420.908	406.481	400.835	928.881	1044.53	900.621	825.736	MFSD12
ENSG00000010818	940.616	1017.02	625.707	858.931	2190.15	1799.27	1794.87	2092.56	HIVEP2
ENSG00000143878	84.0475	76.9172	66.6812	82.4227	216.906	351.234	282.506	258.173	RHOB
ENSG00000120137	1376.95	1659.06	1323.58	1411.6	2928.24	2617.29	2512.82	2685.21	PANK3
ENSG00000260466	221.742	223.274	126.968	180.462	719.004	549.32	563.95	518.437	NA
ENSG00000106479	506.967	470.049	411.049	513.623	180.755	231.099	216.659	204.866	ZNF862
ENSG00000102699	4290.89	4494.31	4017.32	3935.47	2630.99	2169.77	2240.93	2616.22	PARP4
ENSG00000166965	1004.1	895.231	895.173	1040.26	452.892	582.334	500.227	492.306	RCCD1
ENSG00000109466	209.225	257.459	245.716	254.209	502.098	553.905	567.136	520.527	KLHL2
ENSG00000281398	133.224	142.083	166.246	192.609	526.199	488.794	541.647	364.787	NA
ENSG00000124383	581.179	583.289	620.227	520.564	972.062	1014.27	1073.74	934.441	MPHOSPH10
ENSG00000269743	566.873	596.108	626.621	613.398	322.347	236.602	215.597	294.756	SLC25A53
ENSG00000123178	301.319	339.718	361.723	350.513	612.56	668.538	699.893	620.87	SPRYD7
ENSG00000170540	2170.93	2482.72	2849.02	2264.45	1200.01	1236.2	1356.24	1388.07	ARL6IP1
ENSG00000163754	5347.74	5375.66	6292.7	5406.93	3143.13	2598.03	3157.48	3446.14	GYG1
ENSG00000135473	768.051	640.977	587.343	1017.7	222.932	250.358	220.907	257.128	PAN2
ENSG00000156860	2303.26	2119.5	2015.97	1919.15	4283.9	4366.13	3882.86	4136	FBRS
ENSG00000238280	77.7886	85.4635	61.2006	80.6875	287.2	419.097	246.396	263.399	NA
ENSG00000124126	6553.02	5917.28	5318.97	5150.98	3152.17	3131.76	2566.98	3124.21	PREX1
ENSG00000133731	722.45	720.03	830.318	796.463	1367.72	1401.27	1526.17	1354.63	IMPA1
ENSG00000134070	16.0942	13.8878	5.48065	8.67607	88.3693	128.389	128.508	84.6641	IRAK2
ENSG00000163040	239.625	196.566	243.889	229.048	63.2644	58.6919	38.2339	57.488	CCDC74A
ENSG00000140470	644.662	639.908	560.853	648.103	292.221	267.782	223.031	269.671	ADAMTS17
ENSG00000127528	402.355	313.01	384.559	365.263	84.3525	124.72	113.64	120.202	KLF2
ENSG00000110218	447.955	423.045	390.04	405.173	863.609	843.696	711.575	771.384	PANX1
ENSG00000148053	1866.93	1917.59	1686.21	1849.74	3680.38	3044.64	3324.22	3391.79	NTRK2
ENSG00000074800	37342.1	34088.2	38373.7	29993.2	58528.6	59176.1	61931.5	58774.6	ENO1
ENSG00000108984	114.448	123.922	124.228	116.259	7.02937	8.25355	2.12411	8.36188	MAP2K6
ENSG00000274020	251.248	221.137	301.436	294.119	80.3357	96.2914	65.8473	83.6188	LINC01138
ENSG00000064115	1249.98	1404.81	1297.09	1188.62	753.147	630.938	672.279	748.389	TM7SF3
ENSG00000281358	250.354	204.044	189.996	259.415	63.2644	59.609	57.3508	50.1713	RASSF1-AS1
ENSG00000164985	3247.45	3227.32	3446.41	3071.33	1973.25	1902.9	1902.14	2085.24	PSIP1
ENSG00000064601	1921.47	1776.57	1873.47	1606.81	951.978	913.393	860.263	1054.64	CTSA
ENSG00000246526	151.107	139.947	142.497	163.978	37.1553	30.263	39.2959	38.6737	LINC02481
ENSG00000172345	913.793	837.543	912.528	809.478	470.968	454.862	472.613	519.482	STARD5
ENSG00000176853	1716.71	1964.59	1742.85	1920.01	3444.39	3085.91	3238.2	3091.81	FAM91A1
ENSG00000119711	261.978	301.259	320.618	295.854	102.428	73.3649	94.5227	126.474	ALDH6A1
ENSG00000180957	1244.62	1342.85	1456.03	1317.9	2331.74	2177.1	2547.86	2158.41	PITPNB
ENSG00000183508	2267.49	2640.82	2361.25	2379.85	1400.85	1336.16	1435.9	1442.43	TENT5C
ENSG00000198804	81763	88287	98359.4	101270	39462.9	30020.9	40850.8	46618.6	COX1
ENSG00000126602	2126.22	2108.81	2146.59	1957.32	3488.58	3839.74	3599.3	3285.18	TRAP1
ENSG00000161036	457.79	386.723	443.019	345.308	924.865	1006.93	844.332	801.696	LRWD1
ENSG00000125730	86.7298	115.376	63.9409	50.3212	278.162	416.346	373.842	362.697	C3
ENSG00000086712	668.803	651.66	701.523	673.263	1186.96	1141.74	1277.65	1074.5	TXLNG
ENSG00000138035	631.25	701.869	749.936	742.672	1425.96	1348.08	1337.12	1381.8	PNPT1
ENSG00000279933	1469.04	1214.65	1146.37	1501.83	509.127	644.694	506.599	607.282	NA
ENSG00000133316	752.851	742.465	806.569	683.675	1452.07	1650.71	1436.96	1410.02	WDR74
ENSG00000198915	392.52	376.04	402.828	396.497	166.697	194.417	183.735	188.142	RASGEF1A
ENSG00000245067	1498.55	1333.23	1456.03	1216.39	589.463	742.82	622.363	596.83	IGFBP7-AS1
ENSG00000136875	874.451	845.021	907.047	792.993	1436	1405.85	1234.11	1307.59	PRPF4
ENSG00000137955	585.65	637.772	694.216	808.61	1313.49	1460.88	1501.74	1215.61	RABGGTB
ENSG00000105223	1656.81	1479.59	1586.65	1277.99	699.925	760.244	648.914	774.52	PLD3
ENSG00000155506	4606.52	4490.04	3548.72	4055.2	7633.9	6944.9	6681.37	6863.02	LARP1
ENSG00000103966	632.144	685.845	639.409	561.342	1071.48	1161	1153.39	1050.46	EHD4
ENSG00000112159	1486.03	1637.7	959.114	1306.62	3452.43	3594.88	2941.89	2959.06	MDN1
ENSG00000156931	1011.25	989.241	958.2	1119.21	486.031	369.576	501.289	480.808	VPS8
ENSG00000111231	301.319	311.942	369.944	335.764	687.874	662.118	665.907	582.196	GPN3
ENSG00000198648	1747.11	1680.43	1828.71	1702.25	1124.7	1083.97	1050.37	1105.86	STK39
ENSG00000197312	685.791	803.357	581.862	684.542	1515.33	1354.5	1169.32	1336.86	DDI2
ENSG00000114686	1498.55	1551.16	1953.85	1481.01	2837.86	2828.22	3061.9	2897.39	MRPL3
ENSG00000221955	1853.51	1807.55	1794.91	1870.56	1211.06	1149.99	987.709	1139.31	SLC12A8
ENSG00000249786	406.825	402.747	327.926	343.572	828.462	708.888	799.726	681.494	NA
ENSG00000206053	1717.61	1744.52	1690.78	1673.61	2658.11	2427.46	2851.61	2521.11	JPT2
ENSG00000136271	617.838	577.947	595.564	538.784	1028.3	1092.22	1091.79	938.622	DDX56
ENSG00000064687	1689	1417.63	1263.29	1739.55	442.85	744.654	483.234	526.799	ABCA7
ENSG00000108840	988.005	904.845	864.116	809.478	454.901	470.452	433.317	516.346	HDAC5
ENSG00000148400	2725.28	2574.59	1952.94	2412.82	4525.91	4582.56	4043.23	4264.56	NOTCH1
ENSG00000256690	283.437	236.093	299.609	221.24	578.417	597.007	571.384	516.346	STX5-DT
ENSG00000116497	1915.21	2052.19	2027.84	2129.98	1317.51	1283.89	1299.95	1277.28	S100PBP
ENSG00000159618	494.449	434.796	378.165	459.832	167.701	177.91	206.038	179.781	ADGRG5
ENSG00000145675	2344.39	2414.35	2143.85	2253.18	1271.31	1172.92	1152.33	1338.95	PIK3R1
ENSG00000136144	1231.21	1285.16	1216.7	1395.11	724.025	759.327	797.601	859.184	RCBTB1
ENSG00000159131	2233.52	2220.98	2154.81	2201.99	3232.51	3108.84	3042.78	3007.14	GART
ENSG00000165929	126.965	134.605	139.757	92.834	1.0042	3.66824	9.55847	11.4976	TC2N
ENSG00000167635	1453.84	1503.09	1480.69	1479.27	2509.49	2291.74	2619.02	2405.09	ZNF146
ENSG00000114503	1591.54	1476.38	1757.46	1593.79	2347.81	2255.05	2509.63	2397.77	NCBP2
ENSG00000151502	2061.85	1969.93	1938.32	1824.58	1111.65	1194.93	961.158	1067.19	VPS26B
ENSG00000163683	194.024	238.23	221.966	217.769	39.1636	44.936	23.3652	67.9403	SMIM14
ENSG00000153283	6546.76	6768.71	6917.49	6217.27	3575.94	2764.02	3058.71	3759.71	CD96
ENSG00000128059	819.016	870.66	922.576	1005.56	1619.77	1443.45	1676.98	1555.31	PPAT
ENSG00000147010	4435.74	4309.5	4326.06	3566.73	2607.9	2320.16	2411.92	2713.43	SH3KBP1
ENSG00000183520	971.91	1029.84	1245.93	990.807	1897.93	1805.69	1926.56	1816.62	UTP11
ENSG00000274092	24.1413	24.5708	24.6629	31.2339	132.554	154.983	94.5227	128.564	NA
ENSG00000119812	912.004	867.455	1021.23	868.475	1540.44	1453.54	1579.27	1411.07	FAM98A
ENSG00000005059	1407.35	1453.95	1777.56	1457.58	635.656	518.14	715.823	746.298	MCUB
ENSG00000068654	1484.24	1475.31	1023.05	1279.72	2840.87	2801.62	2314.21	2529.47	POLR1A
ENSG00000101665	298.637	278.825	272.206	252.474	601.513	608.929	571.384	556.065	SMAD7
ENSG00000100221	1622.83	1575.73	1496.22	1502.7	2422.12	2161.51	2303.59	2289.07	JOSD1
ENSG00000184226	121.601	132.468	112.353	125.803	18.0755	27.5118	21.2411	22.9952	PCDH9
ENSG00000123329	4722.75	4338.34	4514.23	4524.57	2913.17	3028.14	2744.34	2771.96	ARHGAP9
ENSG00000130119	1479.77	1537.28	1227.67	1368.22	2506.47	2320.16	2182.52	2174.09	GNL3L
ENSG00000095794	269.131	283.098	337.06	289.781	625.614	586.002	668.031	560.246	CREM
ENSG00000106868	548.991	554.445	575.468	522.3	320.339	254.026	274.01	287.44	SUSD1
ENSG00000057657	2371.21	2527.58	2210.53	2408.48	4171.43	3548.11	4010.31	4102.55	PRDM1
ENSG00000157014	395.202	449.752	441.192	368.733	748.126	771.249	772.112	718.077	TATDN2
ENSG00000115008	0	1.06829	0.913442	2.60282	240.003	219.178	261.265	200.685	IL1A
ENSG00000130204	1640.71	1332.16	1507.18	1248.49	3224.47	3625.14	3532.39	3019.69	TOMM40
ENSG00000104907	645.556	576.879	594.65	672.396	1256.25	1499.4	1355.18	1221.88	TRMT1
ENSG00000109861	6122.05	6138.42	7280.13	5934.43	10519	9249.48	11070.8	10298.7	CTSC
ENSG00000214078	3682.89	3534.99	3682.08	3099.09	2212.24	2046.88	2182.52	2146.91	CPNE1
ENSG00000227487	762.686	714.689	494.172	651.573	266.112	276.952	236.838	287.44	NA
ENSG00000222041	143.954	160.244	126.055	137.95	455.905	339.313	299.499	344.928	CYTOR
ENSG00000160298	469.414	389.927	341.627	480.654	177.743	191.666	141.253	182.916	C21orf58
ENSG00000264558	928.099	946.509	987.43	825.962	1584.62	1563.59	1621.75	1337.9	NA
ENSG00000154165	9372.19	10191.5	9914.49	10554.4	5257.97	3494.92	4838.71	5558.56	GPR15
ENSG00000113615	534.685	647.386	556.286	519.697	1156.83	1014.27	1145.95	1093.32	SEC24A
ENSG00000115368	738.545	776.65	827.578	748.745	1486.21	1350.83	1610.07	1374.48	WDR75
ENSG00000112972	6541.4	6875.54	7044.46	6421.16	11527.2	10934.1	11673	11694.1	HMGCS1
ENSG00000111012	30.4001	35.2537	26.4898	35.5719	160.671	143.062	121.074	107.659	CYP27B1
ENSG00000120942	547.203	498.893	479.557	442.48	833.483	818.019	857.076	799.605	UBIAD1
ENSG00000226312	256.613	294.849	258.504	269.826	551.304	501.633	480.048	461.994	CFLAR-AS1
ENSG00000136161	215.483	255.322	243.889	250.738	87.3651	88.0379	69.0334	87.7998	RCBTB2
ENSG00000289424	413.084	370.698	390.953	489.33	130.545	181.578	161.432	156.785	NA
ENSG00000163468	6363.47	5977.11	6611.49	5693.24	8793.75	8567.19	9384.3	8983.8	CCT3
ENSG00000114491	913.793	957.192	962.767	809.478	1554.5	1475.55	1432.71	1385.98	UMPS
ENSG00000164808	1170.41	1152.69	1081.51	1212.91	709.967	786.839	722.196	665.815	SPIDR
ENSG00000165637	1456.52	1436.86	1748.33	1477.54	2360.87	2445.8	2651.95	2420.77	VDAC2
ENSG00000133816	489.085	514.918	361.723	429.466	1039.34	982.173	858.138	911.445	MICAL2
ENSG00000137166	1208.85	1045.86	950.893	931.81	2008.39	2046.88	1917	1888.74	FOXP4
ENSG00000182568	867.298	812.972	823.924	824.227	1570.56	1351.75	1413.59	1304.45	SATB1
ENSG00000183751	926.31	827.928	933.537	749.613	1659.94	2009.28	1781.06	1469.6	TBL3
ENSG00000166311	724.239	720.03	738.974	654.176	368.54	411.761	392.959	430.637	SMPD1
ENSG00000127084	1570.08	1378.1	1405.79	1301.41	775.239	785.921	777.422	810.058	FGD3
ENSG00000167107	412.19	366.425	400.087	357.454	130.545	138.476	95.5847	175.6	ACSF2
ENSG00000287051	226.213	219	193.65	167.448	30.1259	33.9313	11.6826	17.769	NA
ENSG00000100804	507.861	458.298	548.065	487.595	882.688	986.758	877.255	931.305	PSMB5
ENSG00000160877	1393.94	1257.38	1254.16	1097.52	2318.69	2421.04	2048.7	2136.46	NACC1
ENSG00000153933	635.721	687.982	617.486	876.283	1468.13	1434.28	1353.05	1323.27	DGKE
ENSG00000026751	4284.63	4218.69	4571.77	4283.38	6214.97	5545.47	6333.02	6066.55	SLAMF7
ENSG00000109971	31813.8	30061.8	33392.7	27827.6	48217.5	44845.2	51802.7	46481.6	HSPA8
ENSG00000121807	371.061	381.381	358.983	309.736	115.483	90.7891	131.695	137.971	CCR2
ENSG00000132475	6033.53	5898.05	7002.44	5839.86	9107.05	10674.6	9575.47	9234.66	H3-3B
ENSG00000101194	81.3651	72.644	80.3829	76.3494	245.024	284.289	260.203	227.861	SLC17A9
ENSG00000172340	772.521	761.694	885.125	791.258	463.939	405.341	452.434	472.446	SUCLG2
ENSG00000153207	846.733	903.777	720.705	812.08	1922.03	1547.08	1698.22	1572.03	AHCTF1
ENSG00000141076	407.72	451.888	370.857	378.277	797.332	837.277	801.85	701.353	UTP4
ENSG00000070495	428.284	389.927	410.135	361.792	705.95	766.663	801.85	644.91	JMJD6
ENSG00000110713	2721.71	2665.39	2455.33	2428.43	3944.48	3492.17	3940.21	3734.63	NUP98
ENSG00000147669	668.803	727.508	954.546	738.334	1568.55	1465.46	1640.87	1484.23	POLR2K
ENSG00000132467	357.649	343.991	370.857	384.35	650.719	644.694	669.093	626.096	UTP3
ENSG00000105676	895.91	908.05	912.528	707.1	1638.85	1742.42	1682.29	1471.69	ARMC6
ENSG00000129315	771.627	854.635	659.505	830.3	1682.03	1340.74	1440.14	1407.93	CCNT1
ENSG00000115652	244.989	264.937	356.242	277.634	578.417	576.832	605.37	602.056	UXS1
ENSG00000136718	1279.49	1160.17	1247.76	1023.78	2040.53	2119.33	1943.56	1914.87	IMP4
ENSG00000179115	1941.14	1763.75	1752.89	1468.86	3158.2	3703.09	3355.02	3074.04	FARSA
ENSG00000011405	519.485	572.606	449.413	518.829	1371.73	1115.15	1029.13	1058.82	PIK3C2A
ENSG00000117091	2685.94	2667.53	3114.84	2766.8	4515.87	4561.46	4616.74	4053.42	CD48
ENSG00000083123	405.931	420.908	442.106	449.421	216.906	191.666	223.031	202.776	BCKDHB
ENSG00000186416	507.861	527.737	578.208	588.238	966.037	873.959	983.461	933.395	NKRF
ENSG00000100462	1462.78	1346.05	1366.51	1174.74	2160.03	2269.73	2209.07	2118.69	PRMT5
ENSG00000164032	7403.33	6999.46	8490.44	7274.89	4092.1	4799.9	4735.69	4259.33	H2AZ1
ENSG00000122694	833.322	789.469	968.248	809.478	370.548	325.557	228.341	380.466	GLIPR2
ENSG00000070961	608.003	726.44	618.4	655.911	1313.49	1249.95	1385.98	1167.53	ATP2B1
ENSG00000197785	1141.79	1102.48	1168.29	1048.94	2352.83	2890.58	2469.27	2104.06	ATAD3A
ENSG00000115825	2386.41	2673.94	2344.8	2455.33	4503.82	3945.2	3927.47	4114.05	PRKD3
ENSG00000089248	2303.26	2013.73	2130.15	1818.5	944.949	1077.55	1031.25	1052.55	ERP29
ENSG00000115816	1685.42	1856.7	1912.75	1918.28	3174.26	2866.73	3315.73	3063.59	CEBPZ
ENSG00000285518	44.7061	42.7318	61.2006	53.7916	162.68	173.325	156.122	147.378	NA
ENSG00000004399	205.648	164.517	166.246	180.462	31.1301	47.6872	35.0477	48.0808	PLXND1
ENSG00000172716	1776.62	1755.21	1710.88	2052.76	3006.56	2737.43	3116.06	2827.36	SLFN11
ENSG00000135074	8.0471	12.8195	5.48065	7.80847	73.3063	66.9455	96.6468	77.3474	ADAM19
ENSG00000138386	334.402	362.152	397.347	386.085	667.79	615.348	678.652	678.358	NAB1
ENSG00000138764	932.569	1100.34	1228.58	1119.21	481.01	441.106	421.635	588.468	CCNG2
ENSG00000124508	211.013	174.132	168.073	201.285	378.582	437.438	397.208	387.782	BTN2A2
ENSG00000072818	1539.68	1393.06	1338.19	1355.2	675.824	791.424	677.59	688.81	ACAP1
ENSG00000165392	694.733	758.489	728.926	833.771	1423.95	1237.12	1301.01	1384.94	WRN
ENSG00000267278	211.013	226.478	208.265	217.769	415.737	450.277	408.89	386.737	NA
ENSG00000156127	401.461	329.035	376.338	299.324	758.168	934.485	816.718	823.646	BATF
ENSG00000141425	471.202	519.191	502.393	538.784	253.057	247.607	275.072	239.359	RPRD1A
ENSG00000117616	895.016	884.548	978.296	1367.35	468.96	446.609	440.752	429.592	RSRP1
ENSG00000198938	31684.1	32532.8	38162.7	37341.8	15310	10290.3	15477.3	17786.8	COX3
ENSG00000182307	810.969	847.157	875.077	777.376	1251.23	1337.08	1288.27	1196.79	C8orf33
ENSG00000071564	1054.17	961.465	886.952	862.402	1782.45	1866.22	1586.71	1586.67	TCF3
ENSG00000139436	1296.48	1294.77	1327.23	1279.72	887.709	733.649	766.802	879.043	GIT2
ENSG00000172869	441.696	479.664	356.242	406.908	1110.64	899.637	906.993	872.772	DMXL1
ENSG00000189306	878.028	788.401	816.617	671.528	1539.43	1636.95	1394.47	1383.89	RRP7A
ENSG00000013275	2437.38	2351.32	2416.97	2062.3	3260.62	3587.54	3585.49	3457.64	PSMC4
ENSG00000102271	291.484	339.718	343.454	295.854	112.47	84.3696	113.64	137.971	KLHL4
ENSG00000172661	525.744	501.03	493.258	530.976	265.108	263.197	247.458	272.806	WASHC2C
ENSG00000179295	3040.91	3368.33	2866.38	2921.23	4865.33	4741.21	4560.45	4631.44	PTPN11
ENSG00000041353	187.766	252.117	210.092	242.062	60.2518	49.5213	72.2196	79.4379	RAB27B
ENSG00000285612	192.236	182.678	113.267	190.874	578.417	557.573	460.931	489.17	NA
ENSG00000143507	613.368	558.718	658.591	557.871	1042.36	946.407	977.088	1114.22	DUSP10
ENSG00000111670	2106.55	2200.69	2029.67	2003.31	4230.68	3684.75	4049.61	3515.13	GNPTAB
ENSG00000170571	3223.31	3636.47	4058.42	3700.34	1813.58	1500.31	1857.53	2026.71	EMB
ENSG00000135636	278.072	228.615	257.591	220.372	111.466	78.8673	79.6539	99.2974	DYSF
ENSG00000227617	661.65	709.347	784.646	649.838	1587.63	1145.41	1532.54	1318.04	CERS6-AS1
ENSG00000111300	489.979	611.064	490.518	607.325	1065.45	1004.18	1132.15	1048.37	NAA25
ENSG00000131626	1200.81	1169.78	1074.21	1082.77	1903.96	1841.46	1696.1	1812.44	PPFIA1
ENSG00000071054	1120.33	1178.33	965.508	976.926	1684.04	1672.72	1703.53	1715.23	MAP4K4
ENSG00000087087	3622.09	3228.39	3144.07	3158.96	5144.5	5448.26	5406.91	5012.95	SRRT
ENSG00000096264	1401.09	1291.57	1236.8	1107.93	724.025	713.474	562.888	703.444	NCR2
ENSG00000134371	847.628	963.601	909.788	895.371	1562.53	1444.37	1457.14	1405.84	CDC73
ENSG00000183207	1803.44	1712.48	1729.14	1500.09	2835.85	2930.01	3030.04	2677.89	RUVBL2
ENSG00000115904	2577.75	3012.59	2556.72	2856.16	1596.67	1411.36	1395.54	1618.02	SOS1
ENSG00000138814	1590.64	1646.24	1665.2	1514.84	2328.73	2216.54	2275.98	2335.06	PPP3CA
ENSG00000188342	620.521	605.723	832.145	642.029	1228.13	1235.28	1373.23	1204.11	GTF2F2
ENSG00000135912	758.215	774.513	670.466	706.232	1364.7	1211.44	1238.35	1140.35	TTLL4
ENSG00000122188	580.285	551.24	459.461	511.021	249.041	192.583	213.473	256.083	LAX1
ENSG00000175643	399.672	393.132	454.894	363.527	178.747	156.817	210.286	175.6	RMI2
ENSG00000099219	1777.51	1900.5	1688.04	1699.64	1143.78	1034.45	1000.45	1170.66	ERMP1
ENSG00000136270	675.956	638.84	594.65	610.795	1093.57	1103.22	1022.76	975.205	TBRG4
ENSG00000171130	3426.28	3120.49	3394.35	2647.94	1586.63	1785.52	1605.82	1768.54	ATP6V0E2
ENSG00000080824	17987.9	18163.1	19094.6	16776.1	26154.3	25952.8	30443.7	27840.9	HSP90AA1
ENSG00000136732	1241.04	1119.57	1224.93	950.03	604.526	527.31	562.888	592.649	GYPC
ENSG00000196776	2225.47	2494.47	2666.34	2544.69	1431.98	1492.06	1439.08	1523.95	CD47
ENSG00000055483	1000.52	933.689	732.58	817.286	1633.83	1609.44	1525.11	1433.02	USP36
ENSG00000173692	2962.23	2952.77	3236.32	2758.99	4526.92	4212.06	4373.53	4377.45	PSMD1
ENSG00000160310	2138.74	1922.93	2022.36	1783.8	979.091	1235.28	1074.8	1197.84	PRMT2
ENSG00000215305	1477.98	1309.73	1298.91	1372.55	713.983	822.604	744.499	713.896	VPS16
ENSG00000108883	3411.07	3140.79	3161.42	2801.5	4711.69	4771.47	4683.65	4329.37	EFTUD2
ENSG00000130517	1605.84	1547.96	1322.66	1568.63	812.395	940.905	721.134	871.726	PGPEP1
ENSG00000213923	239.625	220.069	268.552	281.105	507.119	536.481	563.95	479.763	CSNK1E
ENSG00000099290	510.544	497.825	562.68	511.021	266.112	293.46	309.057	287.44	WASHC2A
ENSG00000117318	201.177	143.151	135.189	170.051	361.511	469.535	414.2	365.832	ID3
ENSG00000151150	228.895	246.776	201.871	239.46	538.249	472.287	449.248	528.889	ANK3
ENSG00000168439	6179.28	5639.53	6217.8	4963.58	9128.14	8317.75	8946.73	8818.65	STIP1
ENSG00000118960	412.19	380.313	401.001	338.367	127.533	152.232	148.687	168.283	HS1BP3
ENSG00000150347	391.625	400.61	338.887	373.071	886.705	643.777	773.174	664.77	ARID5B
ENSG00000178921	907.534	851.431	742.628	831.168	1543.45	1855.21	1487.94	1404.8	PFAS
ENSG00000168887	589.226	546.967	594.65	617.736	248.036	235.685	261.265	329.249	C2orf68
ENSG00000064703	349.602	351.469	352.588	309.736	657.748	601.592	703.079	553.975	DDX20
ENSG00000006025	802.027	743.533	666.812	948.295	379.586	354.903	298.437	320.887	OSBPL7
ENSG00000144233	430.073	409.157	386.386	445.083	797.332	718.976	793.353	679.403	AMMECR1L
ENSG00000125257	544.52	592.903	503.306	510.153	1120.68	964.748	1012.14	882.179	ABCC4
ENSG00000011566	225.319	214.727	203.697	234.254	501.094	507.135	533.15	438.999	MAP4K3
ENSG00000267122	132.33	97.2148	91.3442	101.51	369.544	492.462	303.747	292.666	NA
ENSG00000153048	1972.43	1797.94	2070.77	1730.01	1030.31	1000.51	931.42	1067.19	CARHSP1
ENSG00000196756	287.013	302.327	303.263	340.102	701.933	771.249	656.348	631.322	SNHG17
ENSG00000165055	577.603	530.942	574.555	596.046	921.852	860.203	884.69	886.36	METTL2B
ENSG00000117410	1156.99	1155.89	1122.62	1070.63	1848.73	1810.28	1937.18	1721.5	ATP6V0B
ENSG00000138709	89.4122	117.512	126.968	113.657	274.146	262.28	289.94	252.947	LARP1B
ENSG00000253522	59.012	55.5513	42.0183	95.4368	243.015	198.085	227.279	174.554	MIR3142HG
ENSG00000137171	403.249	381.381	363.55	373.071	154.646	190.749	174.177	136.926	KLC4
ENSG00000112984	1341.18	1193.28	1308.05	1194.7	834.487	761.161	845.394	834.098	KIF20A
ENSG00000258908	454.214	456.162	535.277	478.919	916.831	773.083	939.916	770.339	NA
ENSG00000131467	4429.48	4619.3	4742.59	4149.77	6835.56	6202.09	6615.53	6166.89	PSME3
ENSG00000160124	153.789	150.629	150.718	142.288	330.381	294.377	361.098	318.797	MIX23
ENSG00000047644	1873.19	1820.37	1589.39	1727.41	1101.6	1128.9	965.406	1172.75	WWC3
ENSG00000196151	298.637	273.483	312.397	297.589	114.478	104.545	108.329	134.835	WDSUB1
ENSG00000156587	2560.77	2249.83	2399.61	2074.45	1292.4	1367.34	1436.96	1550.08	UBE2L6
ENSG00000279344	686.686	700.801	713.398	766.097	362.515	262.28	309.057	373.149	NA
ENSG00000080345	1304.52	1519.11	1254.16	1323.1	2907.15	2417.37	2330.14	2393.59	RIF1
ENSG00000176623	770.733	904.845	980.123	935.281	404.691	405.341	440.752	509.03	RMDN1
ENSG00000089902	481.932	496.757	517.921	481.522	966.037	888.632	859.2	811.103	RCOR1
ENSG00000138796	1023.77	1074.7	1127.19	978.661	641.681	581.417	694.582	624.006	HADH
ENSG00000108091	600.85	612.133	590.083	600.384	1236.17	1021.61	1139.58	1049.42	CCDC6
ENSG00000166889	1574.55	1396.26	1460.59	1277.99	2485.39	2101.9	2349.26	2439.58	PATL1
ENSG00000136854	653.603	566.196	595.564	516.226	1056.41	893.218	990.895	982.521	STXBP1
ENSG00000175782	289.695	315.147	300.522	321.015	151.634	154.066	132.757	162.012	SLC35E3
ENSG00000135541	187.766	232.888	191.823	255.944	577.413	502.55	526.778	472.446	AHI1
ENSG00000115419	2084.2	2473.1	2492.78	2631.45	4366.24	4148.79	4318.31	3780.62	GLS
ENSG00000111206	2253.19	2125.91	2106.4	1969.47	1457.09	1391.18	1481.56	1444.52	FOXM1
ENSG00000226706	355.861	283.098	357.156	301.927	702.937	630.021	710.513	627.141	LOC101928525
ENSG00000156234	0.894122	0	0	0	547.287	424.599	510.847	538.296	CXCL13
ENSG00000010292	5591.84	5229.3	4713.36	4631.29	3322.89	3400.46	3177.66	3469.14	NCAPD2
ENSG00000136141	866.404	888.821	865.943	865.872	1409.89	1243.54	1288.27	1357.76	LRCH1
ENSG00000108561	1322.41	1163.37	1321.75	1162.59	1974.25	1901.07	2112.42	2088.38	C1QBP
ENSG00000140006	254.825	290.576	346.194	300.192	559.337	541.983	634.045	570.699	WDR89
ENSG00000183918	3076.67	3676	4282.21	3637.88	2077.68	1891.9	2154.9	2057.02	SH2D1A
ENSG00000102893	1267.86	1359.94	1400.31	1291	654.736	612.597	758.306	756.751	PHKB
ENSG00000188493	831.533	757.421	785.56	792.993	411.72	438.355	398.27	443.18	C19orf54
ENSG00000154217	2264.81	2143	2383.17	1904.4	1276.33	1336.16	1368.99	1429.88	PITPNC1
ENSG00000134198	290.59	313.01	365.377	304.53	143.6	81.6185	96.6468	104.524	TSPAN2
ENSG00000134108	1102.45	1237.08	1360.11	1143.51	2144.96	1907.49	2223.94	1981.77	ARL8B
ENSG00000150977	278.966	244.639	253.023	221.24	446.867	561.241	507.661	476.627	RILPL2
ENSG00000157379	196.707	170.927	227.447	195.212	63.2644	48.6042	52.0406	37.6285	DHRS1
ENSG00000055208	2677	2711.33	2677.3	2574.19	5283.08	3971.79	5449.39	5244.99	TAB2
ENSG00000132002	2396.25	2325.68	2427.01	2041.48	3514.69	3644.4	3844.63	3480.63	DNAJB1
ENSG00000162757	357.649	351.469	409.222	360.925	136.571	137.559	198.604	162.012	C1orf74
ENSG00000134222	405.931	350.401	377.251	388.688	139.583	187.998	175.239	198.595	PSRC1
ENSG00000084112	2669.85	2792.52	2070.77	2455.33	1493.24	1426.03	1226.67	1504.09	SSH1
ENSG00000179981	711.721	650.591	634.842	635.956	364.523	329.225	412.076	396.144	TSHZ1
ENSG00000198805	1102.45	1042.66	1232.23	988.205	1698.1	1661.71	1855.41	1733	PNP
ENSG00000176454	1007.68	853.567	896.086	930.943	460.926	487.877	543.771	511.12	LPCAT4
ENSG00000183337	3597.95	3670.66	3026.23	3341.16	5697.81	5344.63	4650.73	5335.93	BCOR
ENSG00000162734	1006.78	933.689	926.23	871.078	1584.62	1455.38	1701.41	1564.72	PEA15
ENSG00000072803	1078.31	1096.07	1080.6	1163.46	1788.47	1648.88	1713.09	1540.68	FBXW11
ENSG00000128596	635.721	567.264	484.124	660.249	231.969	290.708	207.1	274.897	CCDC136
ENSG00000150753	6494.01	6009.16	7030.76	5466.79	9399.28	9498.92	10530.3	9563.91	CCT5
ENSG00000141543	1993	1802.21	1895.39	1756.9	2586.81	2849.31	2651.95	2579.64	EIF4A3
ENSG00000151883	1734.6	1760.55	1770.25	1697.91	1046.37	836.36	1034.44	1089.14	PARP8
ENSG00000135535	7341.63	8453.41	9564.65	8448.76	5226.84	4527.53	5186	5052.67	CD164
ENSG00000146376	871.769	952.919	902.48	1042.86	511.136	415.429	500.227	503.804	ARHGAP18
ENSG00000170581	1031.82	1069.36	887.865	1072.36	559.337	608.012	508.723	573.834	STAT2
ENSG00000164466	1741.75	1759.48	1949.28	1761.24	3048.74	2725.51	2866.48	2641.31	SFXN1
ENSG00000107643	350.496	393.132	431.144	412.113	707.958	668.538	719.01	754.66	MAPK8
ENSG00000229950	214.589	165.586	178.121	212.564	72.3021	66.0284	53.1026	70.0308	NA
ENSG00000162600	477.461	481.801	585.516	516.226	243.015	194.417	284.63	256.083	OMA1
ENSG00000165698	201.177	188.02	188.169	175.257	64.2686	66.0284	61.599	63.7594	SPACA9
ENSG00000198695	6164.08	6390.54	7562.38	8554.61	2860.95	2761.27	3208.46	3578.89	ND6
ENSG00000151689	341.555	345.059	327.012	332.294	684.862	607.095	612.804	548.749	INPP1
ENSG00000125912	1334.92	1161.24	1113.49	1015.1	2286.55	2791.53	2463.96	2097.79	NCLN
ENSG00000132361	1082.78	991.377	795.608	811.213	1880.86	2430.21	1953.11	1726.73	CLUH
ENSG00000197183	411.296	448.684	425.664	452.023	229.961	219.178	230.465	240.404	NOL4L
ENSG00000214160	877.134	889.889	849.501	727.055	1469.14	1315.98	1514.49	1329.54	ALG3
ENSG00000229474	157.365	146.356	161.679	198.682	39.1636	42.1848	50.9785	30.3118	PATL2
ENSG00000033050	266.448	296.986	289.561	237.724	536.241	475.038	548.019	476.627	ABCF2
ENSG00000141994	484.614	438.001	410.135	374.806	934.907	1204.1	915.489	841.415	DUS3L
ENSG00000111676	972.805	897.367	855.895	761.759	1595.67	1525.99	1500.68	1379.71	ATN1
ENSG00000259291	319.202	345.059	386.386	283.708	154.646	154.983	135.943	121.247	ZNF710-AS1
ENSG00000198001	805.604	885.616	875.077	938.751	566.367	508.052	538.461	579.06	IRAK4
ENSG00000148341	1047.02	958.26	991.084	1029.85	513.144	642.86	493.854	521.573	SH3GLB2
ENSG00000171453	1067.58	953.987	1039.5	910.988	1525.37	1442.54	1497.49	1515.59	POLR1C
ENSG00000100427	3536.25	3464.48	3234.5	2752.05	1981.28	1868.05	1792.74	1772.72	MLC1
ENSG00000109323	409.508	421.976	481.384	386.085	199.835	205.422	163.556	224.726	MANBA
ENSG00000184014	466.732	461.503	379.078	393.894	722.017	686.879	694.582	775.565	DENND5A
ENSG00000105402	1041.65	970.011	1000.22	917.928	587.455	623.602	555.453	660.589	NAPA
ENSG00000125733	339.766	287.371	259.417	291.516	591.472	681.377	610.68	561.291	TRIP10
ENSG00000169710	7146.72	6633.04	5352.77	5794.75	12203	14170.4	10658.8	11134.9	FASN
ENSG00000174953	1015.72	1056.54	957.287	1001.22	1738.26	1591.1	1564.4	1586.67	DHX36
ENSG00000166887	1825.8	1805.42	1636.89	1746.49	1154.83	1142.66	1131.09	1131.99	VPS39
ENSG00000235194	293.272	307.669	293.215	316.677	145.608	141.227	132.757	143.197	PPP1R3E
ENSG00000111801	854.781	841.816	788.3	846.785	534.232	464.95	523.592	519.482	BTN3A3
ENSG00000139641	4349.01	4309.5	3985.35	3715.96	2736.43	2909.84	2546.8	2596.37	ESYT1
ENSG00000257553	488.191	495.689	496.912	422.525	926.873	979.421	938.854	833.053	NA
ENSG00000108587	928.993	991.377	946.325	927.472	1469.14	1346.25	1469.88	1373.44	GOSR1
ENSG00000176148	272.707	279.893	205.524	219.505	503.102	416.346	481.11	490.215	TCP11L1
ENSG00000237819	8.0471	6.40977	5.48065	2.60282	73.3063	99.9597	59.4749	80.4831	CDK6-AS1
ENSG00000089693	958.499	819.382	857.722	757.421	1406.88	1636.95	1447.58	1408.98	MLF2
ENSG00000105281	4466.14	4408.85	4091.3	3737.65	7380.84	7082.46	6603.84	6426.11	SLC1A5
ENSG00000173598	809.18	918.733	1049.54	981.264	1828.64	1636.04	1692.91	1521.86	NUDT4
ENSG00000135723	1258.03	1189.01	1118.05	1184.28	2112.83	2485.24	1990.29	1914.87	FHOD1
ENSG00000224531	207.436	267.074	245.716	281.105	486.031	452.111	493.854	524.708	SMIM13
ENSG00000163428	1126.59	1253.11	1200.26	1293.6	2297.6	2098.24	2043.39	2070.61	LRRC58
ENSG00000156261	4745.1	5097.9	5860.64	4796.13	7872.9	7814.28	8610.06	7789.1	CCT8
ENSG00000185885	182.401	155.971	123.315	151.831	28.1175	26.5948	38.2339	39.719	IFITM1
ENSG00000235500	432.755	349.332	409.222	376.542	167.701	214.592	166.742	209.047	NA
ENSG00000228863	1868.71	1838.53	2296.39	1935.63	3355.02	3249.15	3585.49	2946.52	NA
ENSG00000106367	1304.52	1158.03	1313.53	1015.1	628.627	665.786	617.053	679.403	AP1S1
ENSG00000198517	213.695	202.976	171.727	193.476	444.859	694.215	502.351	418.094	MAFK
ENSG00000077984	11093.4	9881.72	11369.6	8315.15	5518.06	5051.17	5862.53	6255.73	CST7
ENSG00000236782	216.377	204.044	211.005	204.755	502.098	581.417	508.723	428.547	NA
ENSG00000135632	373.743	334.376	325.185	327.088	604.526	610.763	687.148	535.161	SMYD5
ENSG00000136717	1621.94	1396.26	1504.44	1232	627.623	754.741	663.783	700.308	BIN1
ENSG00000223989	148.424	134.605	149.804	133.612	33.1385	28.4289	49.9165	37.6285	NA
ENSG00000262312	383.578	424.113	312.397	408.643	145.608	183.412	129.57	152.604	NA
ENSG00000121057	1177.56	1135.6	1011.18	1131.36	1854.75	1831.37	1729.02	1637.88	AKAP1
ENSG00000135624	4480.44	4096.91	4481.34	3630.94	6385.68	7298.89	7345.16	6572.44	CCT7
ENSG00000181704	370.166	460.435	440.279	493.669	854.571	734.566	837.959	748.389	YIPF6
ENSG00000105072	699.203	708.279	700.61	642.897	1079.51	1152.75	1063.11	969.979	C19orf44
ENSG00000168899	520.379	436.932	506.047	439.877	206.864	205.422	198.604	236.223	VAMP5
ENSG00000179134	987.111	881.343	848.587	807.742	1609.73	1525.07	1492.18	1410.02	SAMD4B
ENSG00000183010	980.852	877.07	984.69	803.404	1809.56	1887.31	1878.77	1688.06	PYCR1
ENSG00000136783	390.731	404.884	427.491	461.567	228.957	207.256	237.9	214.273	NIPSNAP3A
ENSG00000158850	570.45	533.079	627.534	546.593	925.869	1059.21	1021.69	858.138	B4GALT3
ENSG00000172250	171.671	163.449	173.554	158.772	356.49	318.22	368.532	322.978	SERHL
ENSG00000116455	576.709	507.44	517.921	452.891	850.554	971.168	940.979	797.515	WDR77
ENSG00000166295	1579.91	1525.52	1786.69	1720.47	1039.34	1015.19	988.771	1117.36	ANAPC16
ENSG00000161888	486.402	553.376	572.728	585.635	261.091	298.962	253.831	297.892	SPC24
ENSG00000115840	925.416	932.621	981.036	907.517	586.451	554.822	625.549	636.548	SLC25A12
ENSG00000175567	2297	1934.68	2110.05	1787.27	1258.26	1222.44	1265.97	1200.98	UCP2
ENSG00000176049	450.637	467.913	530.71	385.218	131.55	87.1208	118.95	194.414	JAKMIP2
ENSG00000148484	1316.15	1429.38	1448.72	1289.26	807.374	745.571	864.511	950.119	RSU1
ENSG00000070269	450.637	463.64	430.231	458.964	252.053	240.27	253.831	272.806	TMEM260
ENSG00000087266	1687.21	1625.94	1412.18	1716.13	2876.02	2999.71	2656.19	2457.35	SH3BP2
ENSG00000155629	1527.16	1480.66	1429.54	1403.79	998.171	1009.68	927.172	922.943	PIK3AP1
ENSG00000099783	5767.09	5515.6	5989.44	5074.63	8113.9	9258.65	8158.69	7851.81	HNRNPM
ENSG00000263843	161.836	153.834	193.65	153.566	344.439	344.815	390.835	356.425	MIF4GD-DT
ENSG00000173465	433.649	404.884	425.664	369.601	851.558	1006.93	832.649	747.343	ZNRD2
ENSG00000143401	4737.06	4950.48	5971.17	4781.38	8606.97	8155.43	8908.5	8983.8	ANP32E
ENSG00000108651	1350.12	1325.75	1400.31	1271.91	1928.06	2043.21	2229.25	1937.87	UTP6
ENSG00000117411	555.25	541.625	498.739	462.435	995.158	1024.36	902.745	881.134	B4GALT2
ENSG00000127483	4853.29	4891.72	4483.17	6309.24	3020.62	2959.36	2816.56	2813.77	HP1BP3
ENSG00000186350	399.672	352.537	306.003	294.119	122.512	105.462	98.7709	158.876	RXRA
ENSG00000106344	1246.41	1125.98	1122.62	1150.45	1865.8	1606.69	1818.23	1660.88	RBM28
ENSG00000089022	465.837	480.732	427.491	496.271	763.189	765.746	745.561	713.896	MAPKAPK5
ENSG00000065526	2008.2	2132.32	1366.51	1911.34	3869.17	3593.05	3130.93	3464.96	SPEN
ENSG00000086758	6560.17	6867	4195.44	5291.54	12246.2	11114.8	10364.6	12028.6	HUWE1
ENSG00000125868	1090.83	1299.05	1381.12	1192.09	588.459	666.704	778.485	657.453	DSTN
ENSG00000070814	2720.81	2329.95	2113.7	2103.08	3804.9	4179.05	3780.91	3526.62	TCOF1
ENSG00000185551	194.919	227.547	198.217	216.902	80.3357	86.2038	65.8473	78.3927	NR2F2
ENSG00000117868	7800.32	8374.36	8097.66	7848.38	6199.91	5483.11	5842.35	5662.04	ESYT2
ENSG00000143190	377.319	460.435	367.204	421.657	788.294	674.04	712.637	694.036	POU2F1
ENSG00000172967	367.484	404.884	554.459	530.976	153.642	200.836	162.494	166.192	XKR3
ENSG00000065923	211.013	255.322	179.948	212.564	453.897	419.097	419.511	448.406	SLC9A7
ENSG00000100299	488.191	445.479	416.529	519.697	213.894	239.353	216.659	220.545	ARSA
ENSG00000280303	10.7295	13.8878	11.8747	6.07325	69.2895	65.1113	84.9642	60.6237	NA
ENSG00000130706	2069	1801.14	1956.59	1656.26	3104.97	3589.38	3218.02	3135.71	ADRM1
ENSG00000247077	1326.88	1331.09	1290.69	1271.91	2103.79	2229.38	2063.57	1882.47	PGAM5
ENSG00000185201	181.507	185.883	150.718	144.023	36.1511	53.1896	42.4821	55.3975	IFITM2
ENSG00000138758	1811.49	1918.66	1795.83	1846.27	3226.48	2630.13	2836.74	2998.78	SEPTIN11
ENSG00000143643	368.378	388.859	358.069	431.201	192.806	180.661	202.852	200.685	TTC13
ENSG00000198728	1472.62	1222.13	1253.24	1363.01	801.349	833.609	743.437	746.298	LDB1
ENSG00000155744	350.496	432.659	373.598	456.361	731.055	687.796	635.107	713.896	FAM126B
ENSG00000077327	447.061	426.249	427.491	404.305	180.755	160.486	200.728	183.961	SPAG6
ENSG00000112941	538.261	571.537	549.892	613.398	908.798	938.154	998.329	834.098	TENT4A
ENSG00000106305	438.12	413.43	477.73	380.012	677.832	650.196	798.663	758.841	AIMP2
ENSG00000100580	295.06	356.81	332.493	319.279	604.526	530.061	549.081	573.834	TMED8
ENSG00000103222	183.295	176.269	146.151	170.051	469.964	435.604	559.702	401.37	ABCC1
ENSG00000166946	1591.54	1653.72	1843.33	1599.87	1100.6	1055.54	1091.79	1181.12	CCNDBP1
ENSG00000250775	105.506	95.0782	95.9114	109.319	13.0545	20.1753	20.179	13.5881	NA
ENSG00000085449	905.745	1042.66	1128.1	1009.03	616.576	560.324	576.695	639.684	WDFY1
ENSG00000020129	624.097	572.606	552.632	515.359	1023.28	1105.98	939.916	940.712	NCDN
ENSG00000139324	109.083	161.312	114.18	157.905	302.263	309.967	320.74	316.706	TMTC3
ENSG00000161791	2489.24	2474.17	2081.73	2255.78	3698.45	3391.29	3240.32	3383.43	FMNL3
ENSG00000133243	410.402	388.859	346.194	337.499	117.491	168.739	135.943	147.378	BTBD2
ENSG00000173327	1575.44	1276.61	1258.72	1252.82	2697.27	3185.87	2582.91	2626.68	MAP3K11
ENSG00000170779	658.968	617.474	616.573	635.088	1094.57	1204.1	1086.48	1023.29	CDCA4
ENSG00000127419	431.861	353.605	411.049	524.035	153.642	206.339	143.377	142.152	TMEM175
ENSG00000069345	2161.99	2161.16	2130.15	2099.61	2998.53	2832.8	3205.27	2872.31	DNAJA2
ENSG00000156304	1442.22	1383.44	1330.88	1341.32	2243.37	2022.12	2086.93	1989.08	SCAF4
ENSG00000088179	754.639	841.816	838.539	813.816	450.884	412.678	455.621	458.858	PTPN4
ENSG00000170043	766.262	637.772	728.013	613.398	351.469	345.732	332.422	388.828	TRAPPC1
ENSG00000233093	248.566	247.844	248.456	250.738	87.3651	95.3744	94.5227	89.8903	LINC00892
ENSG00000090238	267.342	285.235	254.85	285.443	92.386	81.6185	89.2124	96.1617	YPEL3
ENSG00000142684	260.189	252.117	223.793	198.682	511.136	546.569	466.241	503.804	ZNF593
ENSG00000136933	292.378	237.161	232.928	245.533	465.947	421.848	465.179	437.954	RABEPK
ENSG00000149136	5453.25	4975.05	5174.65	4445.62	7127.78	7217.27	7332.41	6890.19	SSRP1
ENSG00000168010	833.322	807.63	756.33	911.855	441.846	504.384	446.062	471.401	ATG16L2
ENSG00000173674	1943.82	2232.74	2423.36	2465.74	3826.99	3691.17	3830.82	3660.41	EIF1AX
ENSG00000188921	196.707	217.932	189.082	212.564	73.3063	59.609	61.599	75.257	HACD4
ENSG00000206190	193.13	168.791	154.372	185.668	19.0797	53.1896	32.9236	35.538	ATP10A
ENSG00000271730	106.401	114.307	107.786	96.3044	24.1007	20.1753	23.3652	25.0857	NA
ENSG00000178445	129.648	128.195	72.1619	110.186	339.418	308.133	315.43	232.042	GLDC
ENSG00000169251	844.945	952.919	984.69	881.489	1596.67	1439.79	1738.58	1542.77	NMD3
ENSG00000213983	2381.05	1967.8	2077.17	2538.62	1290.39	1416.86	1251.1	1264.74	AP1G2
ENSG00000176485	713.509	699.733	720.705	679.336	331.385	395.253	420.573	386.737	PLAAT3
ENSG00000111142	1753.37	1800.08	2052.5	1716.13	2939.28	2904.33	3184.03	2732.25	METAP2
ENSG00000166949	599.062	460.435	508.787	539.652	152.638	235.685	218.783	209.047	SMAD3
ENSG00000106333	147.53	152.766	155.285	170.919	45.1888	67.8625	43.5442	53.307	PCOLCE
ENSG00000182179	253.931	174.132	187.256	278.502	77.3231	83.4526	46.7303	83.6188	UBA7
ENSG00000185896	3918.94	3775.35	3802.66	3230.97	2650.07	2490.74	2505.38	2596.37	LAMP1
ENSG00000134375	766.262	853.567	1014.83	845.049	1422.95	1416.86	1683.35	1415.25	TIMM17A
ENSG00000074695	1266.97	1603.51	1428.62	1486.21	2614.93	2299.99	2559.55	2458.39	LMAN1
ENSG00000136159	368.378	415.566	474.99	460.699	750.135	726.313	732.816	729.574	NUDT15
ENSG00000198369	139.483	146.356	143.41	141.42	354.481	281.538	318.616	291.621	SPRED2
ENSG00000117586	29.506	33.1171	29.2301	16.4845	135.566	92.6232	95.5847	126.474	TNFSF4
ENSG00000145029	225.319	209.386	228.36	236.857	90.3777	99.9597	94.5227	100.343	NICN1
ENSG00000168405	1049.7	1206.1	1327.23	1411.6	2205.21	1994.61	2433.16	2149	CMAHP
ENSG00000176619	3977.95	3726.21	3406.22	3304.72	6136.64	6798.18	5615.07	6000.7	LMNB2
ENSG00000117394	1622.83	1620.6	1593.96	1375.16	2692.25	2565.94	2548.93	2284.88	SLC2A1
ENSG00000102804	1081.89	1013.81	939.018	983.867	606.534	493.379	575.632	544.568	TSC22D1
ENSG00000003147	118.024	120.717	134.276	139.685	40.1678	34.8483	22.3031	36.5832	ICA1
ENSG00000186352	42.9178	39.5269	56.6334	55.5269	167.701	179.744	156.122	121.247	ANKRD37
ENSG00000158290	1244.62	1396.26	1382.95	1380.36	639.673	613.514	799.726	748.389	CUL4B
ENSG00000102125	595.485	518.123	577.295	648.103	306.28	333.81	297.375	322.978	TAFAZZIN
ENSG00000081237	12409.5	13077	13650.5	12543	8469.39	7265.88	8556.96	8825.97	PTPRC
ENSG00000102316	894.122	862.114	987.43	776.508	476.993	522.725	524.654	460.949	MAGED2
ENSG00000206560	1449.37	1557.57	1456.03	1526.12	2215.26	2023.95	2298.28	2128.1	ANKRD28
ENSG00000107099	8508.46	8566.65	6899.22	7344.3	5120.4	4754.05	4533.9	5271.12	DOCK8
ENSG00000110651	4260.49	4074.47	4181.74	3371.52	2380.95	2455.89	2247.3	2415.54	CD81
ENSG00000198899	17901.2	18153.5	20119.5	19830	9163.29	6330.47	9715.66	10600.8	ATP6
ENSG00000164934	1591.54	1634.49	1948.37	1769.05	2767.56	2680.57	2922.77	2679.98	DCAF13
ENSG00000165219	945.981	911.255	830.318	866.74	1404.87	1302.23	1322.26	1327.45	GAPVD1
ENSG00000040341	1259.82	1293.7	1416.75	1283.19	769.214	668.538	726.444	855.003	STAU2
ENSG00000258761	111.765	99.3514	115.094	111.054	25.1049	22.0095	33.9857	30.3118	NA
ENSG00000088876	155.577	161.312	124.228	128.406	273.141	309.967	306.933	278.033	ZNF343
ENSG00000131242	495.344	519.191	432.971	395.629	258.078	223.763	184.797	230.997	RAB11FIP4
ENSG00000083312	1879.44	2200.69	1841.5	1885.31	3586.99	3271.16	3188.28	3268.45	TNPO1
ENSG00000006282	726.921	660.206	689.648	777.376	346.448	420.014	362.16	368.968	SPATA20
ENSG00000266872	300.425	290.576	339.8	282.84	542.266	508.052	589.439	480.808	NA
ENSG00000103544	891.44	820.45	846.76	753.083	425.779	462.199	509.785	496.487	VPS35L
ENSG00000198033	4032.49	3649.29	4198.18	3289.1	2211.24	2081.73	2121.98	2485.57	TUBA3C
ENSG00000174173	344.237	403.815	441.192	399.099	706.954	696.049	822.029	628.187	TRMT10C
ENSG00000278730	1010.36	996.719	1087	1015.1	741.097	643.777	682.9	692.991	NA
ENSG00000079785	1892.86	1920.79	2141.11	1867.09	2804.72	2857.56	3146.86	2687.3	DDX1
ENSG00000274904	1619.25	1656.92	1904.53	1607.68	2737.44	2457.72	2616.9	2768.83	NA
ENSG00000158062	7828.93	7170.39	8641.16	7175.98	4070.01	2653.98	3839.32	4002.21	UBXN11
ENSG00000124535	1294.69	1319.34	1361.94	1130.49	2001.36	1992.77	1990.29	1915.92	WRNIP1
ENSG00000164080	677.744	666.616	500.566	605.59	1179.93	1209.6	965.406	1093.32	RAD54L2
ENSG00000124789	3018.56	3002.98	2650.81	2769.4	5007.93	4094.68	4367.16	4488.24	NUP153
ENSG00000100376	939.722	775.582	835.799	998.616	420.758	553.905	474.737	495.442	FAM118A
ENSG00000231346	12.5177	6.40977	14.6151	7.80847	55.2308	83.4526	76.4678	80.4831	NA
ENSG00000112624	1162.36	1244.56	995.651	1050.67	701.933	554.822	562.888	637.594	BICRAL
ENSG00000198498	199.389	229.683	245.716	219.505	459.922	425.516	421.635	379.421	TMA16
ENSG00000136878	2533.05	2281.88	2044.28	2083.12	1313.49	1418.69	1198	1299.23	USP20
ENSG00000118496	323.672	346.127	360.809	328.823	649.715	646.528	592.625	564.427	FBXO30
ENSG00000143498	198.495	184.815	177.208	174.389	396.657	434.687	423.759	337.611	TAF1A
ENSG00000158717	1060.43	1070.43	986.517	1167.8	588.459	614.431	474.737	541.432	RNF166
ENSG00000007264	2588.48	2273.33	2305.53	2118.7	997.167	1309.56	1070.55	1108.99	MATK
ENSG00000272078	118.918	100.42	96.8248	120.597	243.015	223.763	252.769	229.952	NA
ENSG00000141378	300.425	280.961	315.137	318.412	503.102	508.052	520.406	483.944	PTRH2
ENSG00000166446	629.462	665.547	566.334	597.781	1125.7	951.91	920.8	1104.81	CDYL2
ENSG00000100335	1480.67	1511.64	1332.71	1246.75	2109.82	2006.53	1978.6	1957.73	MIEF1
ENSG00000175727	567.767	562.991	430.231	524.035	969.049	1000.51	944.165	820.51	MLXIP
ENSG00000145649	24755.6	25525.8	29421	26388.3	14911.3	13838.5	17327.4	18279.1	GZMA
ENSG00000047346	869.086	861.045	891.519	887.562	518.165	460.365	442.876	530.98	FAM214A
ENSG00000271754	168.095	161.312	188.169	119.73	377.578	376.912	400.394	307.299	NA
ENSG00000143224	370.166	317.283	323.358	402.57	116.487	173.325	139.129	131.7	PPOX
ENSG00000141568	1393.94	1309.73	1150.94	1249.35	2029.48	1887.31	1946.74	1863.65	FOXK2
ENSG00000163346	764.474	716.825	620.227	616.001	230.965	324.64	186.921	241.449	PBXIP1
ENSG00000028277	119.812	102.556	106.873	132.744	251.049	216.426	263.389	250.857	POU2F2
ENSG00000115762	1847.26	1966.73	1973.95	1806.36	2702.29	2524.67	2621.15	2453.17	PLEKHB2
ENSG00000213614	800.239	794.811	756.33	761.759	515.153	455.779	400.394	461.994	HEXA
ENSG00000223901	432.755	358.947	258.504	331.426	119.499	148.564	128.508	151.559	NA
ENSG00000113448	802.027	939.031	914.355	890.165	1677.01	1362.75	1481.56	1531.27	PDE4D
ENSG00000113369	639.297	744.601	791.954	904.047	387.62	317.303	409.952	442.135	ARRDC3
ENSG00000091592	373.743	311.942	279.513	315.809	156.655	154.983	143.377	169.328	NLRP1
ENSG00000137642	316.519	363.22	239.322	311.471	73.3063	64.1943	19.1169	74.2117	SORL1
ENSG00000167114	483.72	384.586	373.598	361.792	692.895	762.078	773.174	654.317	SLC27A4
ENSG00000196693	471.202	479.664	447.586	539.652	227.953	174.242	242.148	261.309	ZNF33B
ENSG00000156510	179.718	145.288	179.948	167.448	39.1636	63.2772	28.6754	40.7642	HKDC1
ENSG00000126787	2325.61	2244.49	2504.66	2324.32	1484.2	1467.3	1501.74	1620.12	DLGAP5
ENSG00000132964	849.416	854.635	845.847	771.303	1312.48	1167.42	1222.42	1195.75	CDK8
ENSG00000152242	293.272	358.947	326.099	323.617	616.576	591.505	593.687	500.668	C18orf25
ENSG00000019186	241.413	259.596	170.814	251.606	4.01678	28.4289	32.9236	18.8142	CYP24A1
ENSG00000167895	3722.23	3544.6	3167.82	3641.35	1947.14	2111.99	1643	1744.5	TMC8
ENSG00000177000	813.651	759.557	719.792	724.452	472.976	463.116	381.277	483.944	MTHFR
ENSG00000074266	865.51	910.187	1027.62	876.283	1319.51	1390.26	1428.46	1279.37	EED
ENSG00000161558	285.225	244.639	261.244	235.989	126.529	119.218	113.64	118.112	TMEM143
ENSG00000196937	3800.91	4094.77	4999.27	4102.91	6520.25	6324.05	7310.11	6481.51	FAM3C
ENSG00000160695	945.087	986.036	865.029	859.799	586.451	510.803	576.695	586.377	VPS11
ENSG00000102962	0	0	0	0	192.806	158.652	161.432	123.338	CCL22
ENSG00000105127	895.91	885.616	868.683	884.959	1204.03	1343.49	1281.9	1230.24	AKAP8
ENSG00000184182	91.2004	99.3514	126.055	79.8199	232.974	251.275	232.59	255.037	UBE2F
ENSG00000124203	609.791	607.859	436.625	576.959	298.246	266.865	234.714	326.113	ZNF831
ENSG00000149531	396.99	462.571	475.903	354.851	215.902	198.085	198.604	229.952	NA
ENSG00000058600	840.475	795.879	722.532	796.463	1299.43	1431.53	1306.32	1288.78	POLR3E
ENSG00000185379	831.533	809.767	782.819	750.48	1189.97	1138.99	1142.77	1306.54	RAD51D
ENSG00000067334	878.922	855.704	995.651	934.413	1626.8	1414.11	1640.87	1523.95	DNTTIP2
ENSG00000132819	4286.42	4095.84	4189.04	3571.94	2576.77	2554.93	2501.13	2457.35	RBM38
ENSG00000179564	109.083	116.444	165.333	149.228	328.372	342.064	297.375	265.49	LSMEM2
ENSG00000101160	5793.91	5606.41	5730.93	5039.06	3942.47	4170.79	4023.05	3916.5	CTSZ
ENSG00000184708	396.99	340.786	350.762	326.22	603.522	549.32	602.184	575.925	EIF4ENIF1
ENSG00000136514	193.13	199.771	250.283	199.55	83.3483	81.6185	76.4678	96.1617	RTP4
ENSG00000204856	265.554	263.869	308.743	265.488	502.098	439.272	563.95	484.989	FAM216A
ENSG00000083454	21.4589	10.6829	16.4419	14.7493	68.2853	72.4478	79.6539	60.6237	P2RX5
ENSG00000115425	160.942	166.654	178.121	160.507	65.2727	53.1896	54.1647	75.257	PECR
ENSG00000162869	582.967	601.45	582.776	667.19	341.427	298.962	355.788	340.747	PPP1R21
ENSG00000135913	550.779	564.059	472.249	585.635	1050.39	935.402	971.778	822.6	USP37
ENSG00000261236	2071.68	1831.06	1929.19	1655.39	3649.25	4761.38	3883.93	3319.67	BOP1
ENSG00000101224	7317.49	6623.42	6645.29	6343.08	4379.3	4757.71	4824.9	4719.24	CDC25B
ENSG00000205426	2753	2563.91	2511.96	2382.45	427.788	809.765	473.675	606.237	KRT81
ENSG00000131013	364.802	414.498	510.614	418.187	745.114	712.557	796.539	755.705	PPIL4
ENSG00000100055	3953.81	3629	3712.23	3721.17	2134.92	2391.7	2052.95	2498.11	CYTH4
ENSG00000064666	8045.31	7093.47	7934.15	6762.13	4891.44	4613.74	4565.76	4659.66	CNN2
ENSG00000130713	671.486	636.703	657.678	635.088	1066.46	1060.12	1000.45	907.264	EXOSC2
ENSG00000134815	609.791	579.016	504.22	582.164	1089.55	1072.04	981.337	957.436	DHX34
ENSG00000102935	136.801	110.034	94.9979	103.245	27.1133	32.0971	26.5513	28.2214	ZNF423
ENSG00000290867	194.919	228.615	156.199	221.24	64.2686	72.4478	50.9785	75.257	NA
ENSG00000111364	481.932	464.708	485.951	517.094	814.403	796.926	849.642	702.398	DDX55
ENSG00000033100	616.05	588.63	559.026	591.708	985.116	1029.86	901.683	907.264	CHPF2
ENSG00000105639	1068.48	1027.7	902.48	1145.24	1589.64	1648.88	1485.81	1609.66	JAK3
ENSG00000065328	431.861	387.791	389.126	392.158	644.694	645.611	682.9	593.694	MCM10
ENSG00000120280	22.353	19.2293	32.8839	38.1747	100.42	109.13	113.64	130.654	TASL
ENSG00000183765	250.354	299.122	294.128	299.324	133.558	122.886	107.267	133.79	CHEK2
ENSG00000101236	268.237	351.469	298.695	311.471	607.539	583.251	531.026	509.03	RNF24
ENSG00000139291	436.331	514.918	575.468	506.683	278.162	244.855	278.258	237.268	TMEM19
ENSG00000197170	1009.46	1135.6	1393.91	1050.67	2069.65	1849.71	2362	1999.54	PSMD12
ENSG00000007923	1194.55	1060.82	1102.52	1128.76	1668.97	1704.82	1704.59	1515.59	DNAJC11
ENSG00000130813	1433.28	1317.21	1435.93	1440.23	892.73	988.592	866.635	890.541	SHFL
ENSG00000171298	254.825	201.908	199.13	176.992	72.3021	72.4478	66.9093	75.257	GAA
ENSG00000184203	949.557	1064.02	1205.74	1100.99	2030.48	1742.42	2005.16	1876.2	PPP1R2
ENSG00000185010	138.589	143.151	139.757	144.023	59.2476	33.9313	54.1647	40.7642	F8
ENSG00000198130	180.613	200.839	223.793	220.372	362.515	425.516	422.697	373.149	HIBCH
ENSG00000123545	297.743	305.532	398.261	328.823	638.669	620.85	776.36	598.92	NDUFAF4
ENSG00000147251	2111.02	2318.2	2025.1	2186.37	1343.61	1197.68	1236.23	1324.31	DOCK11
ENSG00000273669	91.2004	111.103	122.401	95.4368	7.02937	18.3412	22.3031	13.5881	NA
ENSG00000179041	617.838	556.581	500.566	452.891	929.886	1069.29	996.205	897.857	RRS1
ENSG00000105849	437.226	491.415	540.757	515.359	916.831	862.038	867.697	806.922	POLR1F
ENSG00000161860	459.579	428.386	488.691	377.409	218.915	174.242	192.232	213.228	SYCE2
ENSG00000119772	425.602	417.703	332.493	431.201	876.663	964.748	699.893	749.434	DNMT3A
ENSG00000100220	1269.65	1190.08	1290.69	1058.48	1661.94	1899.23	1750.26	1765.4	RTCB
ENSG00000151835	1299.16	1653.72	1171.95	1415.94	2838.86	2752.1	2346.07	2513.79	SACS
ENSG00000160445	660.756	654.864	583.689	565.68	364.523	342.981	344.105	370.013	ZER1
ENSG00000260350	318.307	319.42	334.32	276.767	624.61	774.917	685.024	507.984	NA
ENSG00000105197	1135.53	1145.21	1064.16	1013.37	1688.05	1956.09	1713.09	1610.71	TIMM50
ENSG00000104043	1011.25	1066.16	1017.57	1107.93	657.748	583.251	562.888	621.915	ATP8B4
ENSG00000286128	285.225	276.688	345.281	274.164	135.566	105.462	145.501	130.654	NA
ENSG00000165684	222.636	196.566	184.515	205.623	422.767	490.628	413.138	363.742	SNAPC4
ENSG00000039123	1332.24	1319.34	1392.08	1248.49	1896.93	1824.03	1857.53	1811.39	MTREX
ENSG00000089195	689.368	739.26	708.831	647.235	1069.47	1005.1	1018.51	1015.97	TRMT6
ENSG00000147121	178.824	171.995	191.823	204.755	80.3357	73.3649	70.0955	80.4831	KRBOX4
ENSG00000163882	717.086	707.211	769.118	676.734	1091.56	1115.15	1225.61	999.245	POLR2H
ENSG00000110888	368.378	332.24	275.859	486.728	150.629	125.637	107.267	149.469	CAPRIN2
ENSG00000085185	194.024	178.405	144.324	205.623	398.666	343.898	354.726	330.294	BCORL1
ENSG00000088970	278.966	296.986	296.869	327.088	154.646	142.144	168.866	145.288	KIZ
ENSG00000166619	1416.29	1436.86	1405.79	1276.25	892.73	885.881	795.477	885.315	BLCAP
ENSG00000126953	163.624	151.698	147.978	190.006	324.355	353.069	328.174	312.525	TIMM8A
ENSG00000160796	2742.27	2436.78	2110.96	3005.39	1244.2	1541.58	1137.46	1235.47	NBEAL2
ENSG00000120949	335.296	258.527	247.543	268.091	535.237	640.109	635.107	537.251	TNFRSF8
ENSG00000198712	31188.8	32041.4	38128.9	36179.2	14058.7	9145.85	14045.6	16252.4	COX2
ENSG00000261971	976.381	888.821	728.926	1033.32	470.968	475.955	440.752	501.713	NA
ENSG00000255443	624.991	604.655	520.662	537.916	1164.87	832.692	1077.98	1048.37	NA
ENSG00000125484	645.556	681.572	530.71	640.294	1208.05	1092.22	1018.51	1042.1	GTF3C4
ENSG00000178562	61.6944	39.5269	44.7586	51.1888	131.55	138.476	134.881	168.283	CD28
ENSG00000133606	2305.05	2224.19	2314.66	2040.61	1586.63	1657.13	1621.75	1539.63	MKRN1
ENSG00000079134	287.013	310.874	344.367	362.66	649.715	541.983	629.797	540.387	THOC1
ENSG00000222047	172.566	169.859	175.381	190.006	66.2769	75.199	42.4821	72.1213	C10orf55
ENSG00000166411	1891.07	2026.55	2116.44	1869.69	2988.49	2733.76	3201.03	2860.81	IDH3A
ENSG00000159164	1528.05	1320.41	1335.45	1272.78	931.894	945.49	840.084	896.812	SV2A
ENSG00000185163	525.744	499.962	484.124	511.888	876.663	1017.94	803.974	868.591	DDX51
ENSG00000171928	192.236	230.752	244.802	235.989	441.846	418.18	471.551	399.28	TVP23B
ENSG00000204161	327.249	290.576	319.705	301.06	582.434	556.656	531.026	463.039	TMEM273
ENSG00000258667	101.93	106.829	67.5947	91.9664	214.898	235.685	208.162	208.002	HIF1A-AS3
ENSG00000116675	354.072	383.518	328.839	362.66	757.164	597.007	688.21	620.87	DNAJC6
ENSG00000168003	2275.54	2122.7	2101.83	1891.38	3723.56	4244.16	3786.22	3369.84	SLC3A2
ENSG00000211829	5241.34	5166.27	6669.95	5227.33	3397.2	3044.64	3667.27	3478.54	NA
ENSG00000139132	229.789	278.825	256.677	262.885	146.613	110.047	115.764	121.247	FGD4
ENSG00000165195	285.225	309.805	302.349	339.234	549.295	480.54	546.957	495.442	PIGA
ENSG00000116688	2462.41	2192.14	1986.74	2034.54	3328.91	3281.25	3078.89	3121.07	MFN2
ENSG00000113643	1119.44	1182.6	1345.5	1179.95	1813.58	1721.32	1878.77	1711.05	RARS1
ENSG00000164307	3310.93	3666.39	3502.13	3300.38	2476.35	2255.05	2244.12	2489.75	ERAP1
ENSG00000188322	717.086	569.401	539.844	589.973	319.334	291.625	220.907	299.983	SBK1
ENSG00000234222	518.591	497.825	541.671	430.333	778.252	980.338	835.835	893.676	LIX1L-AS1
ENSG00000115761	843.157	926.211	1007.53	848.52	1533.41	1344.41	1552.72	1337.9	NOL10
ENSG00000122958	1993.89	2321.4	2601.48	2295.69	1355.66	1188.51	1342.43	1422.57	VPS26A
ENSG00000064012	901.275	988.172	1057.77	1063.69	603.522	655.699	689.272	691.946	CASP8
ENSG00000119729	522.167	589.698	668.639	570.018	276.154	288.874	339.857	359.561	RHOQ
ENSG00000104331	1010.36	1233.88	1076.95	1117.48	1860.78	1732.33	1727.96	1615.93	BPNT2
ENSG00000075407	349.602	387.791	306.003	327.956	642.686	572.246	710.513	602.056	ZNF37A
ENSG00000030066	1214.22	1222.13	1210.31	1314.42	2046.55	1833.21	1794.87	1773.76	NUP160
ENSG00000185432	134.118	167.722	179.948	152.699	48.2014	33.0142	47.7924	57.488	METTL7A
ENSG00000196363	937.934	951.85	959.114	859.799	1283.36	1354.5	1301.01	1225.02	WDR5
ENSG00000187772	238.731	274.552	280.427	312.339	673.816	519.974	535.274	532.025	LIN28B
ENSG00000149600	652.709	572.606	707.004	589.105	341.427	312.718	345.167	376.285	COMMD7
ENSG00000287934	295.06	259.596	193.65	243.798	506.115	454.862	407.828	478.718	NA
ENSG00000235576	171.671	186.952	222.88	216.902	66.2769	55.9407	57.3508	44.9451	NA
ENSG00000261346	2622.46	2342.77	1601.26	2084.86	1011.23	1146.33	814.594	1157.08	NA
ENSG00000178927	1820.43	1841.74	1767.51	1714.39	1036.33	1286.64	1081.17	1080.77	CYBC1
ENSG00000160307	65.2709	74.7806	94.9979	66.8058	10.042	7.33649	3.18616	9.40712	S100B
ENSG00000136156	5637.44	6456.77	7456.42	5635.11	3535.77	3264.74	3622.66	3777.48	ITM2B
ENSG00000058262	4911.41	4884.24	4611.05	4272.97	6724.1	6222.26	6676.06	6072.82	SEC61A1
ENSG00000115085	4241.71	3621.52	3862.94	4001.4	2236.34	2692.49	2218.63	2256.66	ZAP70
ENSG00000134516	8723.95	8262.19	7404.36	7599.37	5953.88	5893.95	5483.38	6000.7	DOCK2
ENSG00000065802	416.661	419.84	339.8	451.156	652.727	688.713	625.549	651.182	ASB1
ENSG00000138231	496.238	497.825	464.942	486.728	820.428	770.331	778.485	682.539	DBR1
ENSG00000095139	3470.98	3562.76	3226.28	3301.25	5306.17	4496.35	5009.7	5041.17	ARCN1
ENSG00000176438	1253.56	1381.3	1025.79	1284.06	2000.36	2021.2	1817.17	1890.83	SYNE3
ENSG00000132635	616.944	442.274	443.019	670.66	204.856	263.197	218.783	221.59	PCED1A
ENSG00000167995	4749.58	4491.11	4865.9	3989.26	6351.54	7030.19	8514.48	7538.24	BEST1
ENSG00000138085	1344.76	1214.65	1399.39	1314.42	849.55	773.083	820.967	877.998	ATRAID
ENSG00000287242	236.048	204.044	199.13	185.668	459.922	387	467.303	366.878	NA
ENSG00000131089	813.651	758.489	666.812	650.705	449.88	379.663	391.897	473.492	ARHGEF9
ENSG00000104133	1355.49	1357.8	1175.6	1313.56	886.705	738.234	766.802	862.319	SPG11
ENSG00000288586	6.25885	6.40977	6.39409	6.07325	64.2686	86.2038	70.0955	53.307	NA
ENSG00000178425	699.203	774.513	863.202	731.393	452.892	428.268	450.31	505.894	NT5DC1
ENSG00000250337	154.683	161.312	188.169	248.136	55.2308	57.7749	29.7375	64.8046	PURPL
ENSG00000151014	30.4001	26.7074	19.1823	25.1606	84.3525	84.3696	110.453	106.614	NOCT
ENSG00000125148	479.249	409.157	512.441	424.26	142.596	244.855	190.107	194.414	MT2A
ENSG00000164576	894.122	878.138	770.945	818.154	486.031	517.223	517.22	570.699	SAP30L
ENSG00000163605	1100.66	1146.28	1289.78	1183.42	2006.38	1891.9	1966.92	1838.57	PPP4R2
ENSG00000106638	554.356	505.303	525.229	473.714	862.604	796.926	882.566	766.158	TBL2
ENSG00000156973	481.038	495.689	571.814	444.215	236.99	259.528	268.699	267.58	PDE6D
ENSG00000221914	546.308	592.903	695.129	596.914	1060.43	924.398	972.84	975.205	PPP2R2A
ENSG00000167996	5265.48	4658.83	5264.16	4480.32	7119.75	7652.88	9660.43	8204.05	FTH1
ENSG00000179409	556.144	560.855	488.691	477.184	867.625	891.384	780.609	797.515	GEMIN4
ENSG00000289623	175.248	149.561	138.843	151.831	47.1972	59.609	47.7924	51.2165	NA
ENSG00000131171	1237.46	1373.83	1709.05	1382.1	713.983	594.256	742.375	722.258	SH3BGRL
ENSG00000170442	881.604	917.665	827.578	704.497	101.424	159.569	54.1647	94.0712	KRT86
ENSG00000117305	537.367	616.406	609.266	534.446	330.381	342.981	264.451	336.566	HMGCL
ENSG00000107984	150.212	200.839	124.228	163.11	11.0462	22.9265	32.9236	19.8595	DKK1
ENSG00000080371	813.651	928.348	958.2	793.861	1320.52	1256.37	1285.08	1292.96	RAB21
ENSG00000198189	382.684	483.937	526.142	491.933	192.806	232.934	224.093	244.585	HSD17B11
ENSG00000113088	8923.34	9292.02	11045.3	8846.99	4765.91	4146.95	5610.82	6116.72	GZMK
ENSG00000158615	1568.29	1763.75	1593.96	1767.32	2576.77	2278.9	2237.74	2396.73	PPP1R15B
ENSG00000166130	295.06	368.562	360.809	337.499	596.493	562.159	610.68	530.98	IKBIP
ENSG00000101442	380.002	397.405	443.019	435.539	639.673	707.971	615.99	641.775	ACTR5
ENSG00000134824	640.191	652.728	538.017	547.46	287.2	310.884	283.568	302.073	FADS2
ENSG00000136689	0	0	4.56721	4.33804	76.3189	61.4431	57.3508	41.8094	IL1RN
ENSG00000175792	2545.56	2289.35	2307.35	2023.26	3364.06	3159.28	3386.89	3335.35	RUVBL1
ENSG00000288871	437.226	447.615	389.126	474.581	172.722	245.772	170.99	160.966	NA
ENSG00000263585	418.449	358.947	440.279	339.234	761.181	650.196	820.967	771.384	NA
ENSG00000145476	155.577	179.473	164.419	169.183	64.2686	60.526	58.4129	67.9403	CYP4V2
ENSG00000108064	1215.11	1327.89	1445.98	1466.26	2248.4	2043.21	2159.15	2013.12	TFAM
ENSG00000169446	575.814	626.02	726.186	610.795	1179.93	958.329	1176.75	1076.59	MMGT1
ENSG00000111615	1528.05	1570.39	1784.86	1792.48	2847.9	2500.83	2869.67	2689.39	KRR1
ENSG00000271725	976.381	882.411	967.335	815.551	618.585	478.706	542.709	533.07	NA
ENSG00000140853	1483.35	1455.02	1217.62	1563.43	759.172	947.324	771.05	887.405	NLRC5
ENSG00000124151	1655.91	1880.2	1339.11	1677.95	2884.05	2501.74	2667.88	2906.8	NCOA3
ENSG00000170854	602.638	587.562	637.582	589.973	954.991	895.969	1037.63	910.4	RIOX2
ENSG00000132341	8056.93	7663.94	8701.44	7804.99	10358.3	10608.6	11531.8	10698	RAN
ENSG00000187688	979.958	883.479	921.663	846.785	556.325	632.772	571.384	544.568	TRPV2
ENSG00000137054	454.214	382.449	401.914	353.116	649.715	733.649	704.141	708.67	POLR1E
ENSG00000135205	299.531	249.981	268.552	288.913	114.478	110.047	132.757	105.569	CCDC146
ENSG00000270069	17.8824	11.7512	10.9613	20.8226	86.3609	94.4573	72.2196	70.0308	NA
ENSG00000260121	263.766	261.732	262.158	287.178	495.069	499.798	511.909	428.547	NA
ENSG00000137700	813.651	774.513	782.819	730.525	547.287	475.955	468.365	440.044	SLC37A4
ENSG00000279080	119.812	115.376	123.315	119.73	48.2014	29.346	40.358	39.719	NA
ENSG00000228794	305.79	286.303	282.253	298.457	471.972	508.969	475.8	476.627	LINC01128
ENSG00000184967	441.696	386.723	399.174	372.204	680.845	783.17	721.134	624.006	NOC4L
ENSG00000096092	551.673	603.586	713.398	670.66	324.355	350.317	340.919	385.692	TMEM14A
ENSG00000253304	731.392	836.474	1094.3	740.069	414.733	302.63	445	417.049	TMEM200B
ENSG00000087263	938.828	1045.86	1012.09	910.988	1582.61	1368.26	1490.06	1350.44	OGFOD1
ENSG00000096063	1986.74	2007.33	2037.89	1990.29	3207.4	2673.23	3205.27	2906.8	SRPK1
ENSG00000164484	312.943	370.698	422.923	389.556	182.764	167.822	181.611	166.192	TMEM200A
ENSG00000084774	2822.74	2494.47	2266.25	2481.36	4113.19	4354.21	3830.82	3506.77	CAD
ENSG00000136104	1994.79	1966.73	2601.48	2149.93	1360.69	1152.75	1341.37	1345.22	RNASEH2B
ENSG00000286067	743.909	714.689	549.892	648.103	322.347	341.147	302.685	362.697	NA
ENSG00000198836	1747.11	2027.62	1857.03	1819.37	2984.47	2731.93	2778.33	2763.6	OPA1
ENSG00000129932	364.802	347.196	323.358	309.736	704.946	1028.03	751.933	701.353	DOHH
ENSG00000259534	102.824	129.264	125.141	120.597	30.1259	30.263	27.6134	37.6285	NA
ENSG00000286223	283.437	272.415	420.183	307.133	692.895	647.445	850.704	648.046	NA
ENSG00000068724	1029.13	883.479	823.924	854.593	1409.89	1488.39	1306.32	1494.69	TTC7A
ENSG00000163412	790.404	864.25	991.084	755.686	406.699	372.327	483.234	491.261	EIF4E3
ENSG00000198860	1079.21	1116.37	1287.04	1116.61	674.82	584.168	719.01	768.248	TSEN15
ENSG00000185049	728.709	651.66	671.38	623.81	1062.44	1066.54	1056.74	941.757	NELFA
ENSG00000172057	1611.21	1442.2	1530.93	1325.7	902.772	968.417	849.642	935.486	ORMDL3
ENSG00000101310	1580.81	1601.37	1690.78	1460.18	2459.28	2139.5	2355.63	2295.34	SEC23B
ENSG00000040199	150.212	164.517	132.449	155.302	329.376	296.211	309.057	271.761	PHLPP2
ENSG00000092820	5074.14	4589.39	4896.96	4140.22	6313.38	6432.27	6989.37	6802.39	EZR
ENSG00000247853	509.649	561.923	570.901	433.804	837.5	828.106	810.346	801.696	NA
ENSG00000173110	1278.59	1098.21	1203	1074.97	1869.81	2175.27	1977.54	1993.26	HSPA6
ENSG00000259709	269.131	282.03	262.158	250.738	97.407	136.642	100.895	112.885	NA
ENSG00000167850	425.602	405.952	443.019	363.527	731.055	700.635	664.845	602.056	CD300C
ENSG00000197982	472.096	448.684	421.097	394.761	965.032	1240.78	939.916	805.877	C1orf122
ENSG00000163513	1920.57	1968.87	1853.37	1642.38	1332.57	1149.08	1222.42	1171.71	TGFBR2
ENSG00000128739	851.204	753.147	816.617	679.336	291.217	443.858	404.642	396.144	SNRPN
ENSG00000262136	467.626	458.298	541.671	424.26	858.588	869.374	785.919	780.791	NA
ENSG00000115317	563.297	494.62	579.122	435.539	769.214	937.237	913.365	909.355	HTRA2
ENSG00000250723	319.202	367.493	343.454	446.818	154.646	127.472	147.625	180.826	NA
ENSG00000102384	789.51	849.294	732.58	863.269	536.241	547.486	503.413	495.442	CENPI
ENSG00000156642	1064.9	1114.23	1159.16	1012.5	1696.09	1580.1	1760.88	1560.54	NPTN
ENSG00000157404	64.3768	87.6001	74.9022	80.6875	10.042	7.33649	11.6826	10.4524	KIT
ENSG00000113119	304.896	263.869	285.907	290.648	143.6	149.481	149.749	156.785	TMCO6
ENSG00000089597	10761.7	9828.31	9018.41	8532.92	6172.79	6182.83	5864.65	6523.32	GANAB
ENSG00000108510	1538.78	1735.98	1369.25	1499.23	3240.54	2430.21	2563.79	2694.62	MED13
ENSG00000107551	954.922	840.748	878.731	906.65	538.249	550.237	625.549	586.377	RASSF4
ENSG00000259813	327.249	246.776	309.657	290.648	140.587	143.062	137.005	134.835	NA
ENSG00000104823	1050.59	961.465	1055.02	842.447	541.262	574.997	555.453	597.875	ECH1
ENSG00000174989	248.566	211.522	211.918	229.916	103.432	94.4573	100.895	125.428	FBXW8
ENSG00000103047	302.213	300.191	260.331	235.122	494.065	474.121	476.862	425.411	TANGO6
ENSG00000156502	566.873	590.767	661.332	612.531	960.012	902.388	983.461	916.672	SUPV3L1
ENSG00000162851	334.402	349.332	449.413	388.688	690.887	749.239	679.714	610.418	TFB2M
ENSG00000167632	658.968	573.674	544.411	500.609	311.301	282.455	321.802	352.244	TRAPPC9
ENSG00000102081	1248.19	1349.26	1407.61	1336.12	858.588	838.194	856.014	919.807	FMR1
ENSG00000179630	150.212	180.542	176.294	181.33	321.343	320.054	353.663	307.299	LACC1
ENSG00000140743	445.273	401.679	429.318	405.173	648.711	628.187	741.313	637.594	CDR2
ENSG00000242295	80.471	77.9855	74.9022	98.9072	18.0755	13.7559	21.2411	17.769	RPL31P55
ENSG00000185963	787.721	723.235	637.582	713.173	1115.66	1116.98	1021.69	1024.33	BICD2
ENSG00000213341	897.698	839.679	997.478	799.934	1468.13	1425.11	1320.13	1384.94	CHUK
ENSG00000111653	248.566	258.527	245.716	257.679	95.3986	150.398	106.205	123.338	ING4
ENSG00000241945	641.98	576.879	505.133	404.305	1152.82	1194.01	1062.05	911.445	PWP2
ENSG00000138380	196.707	195.498	200.044	294.119	93.3902	87.1208	75.4057	83.6188	CARF
ENSG00000227751	982.64	965.738	1145.46	1034.19	1770.4	2039.54	1871.34	1810.35	RCC2-AS1
ENSG00000137449	148.424	169.859	135.189	187.403	337.41	288.874	341.981	316.706	CPEB2
ENSG00000100353	3923.41	3350.17	3664.73	3021.01	4972.78	4993.4	5264.59	5077.75	EIF3D
ENSG00000165233	355.861	349.332	426.577	340.102	136.571	155.9	112.578	174.554	CARD19
ENSG00000104894	1540.57	1369.55	1465.16	1309.22	947.961	876.711	951.599	899.948	CD37
ENSG00000196365	1624.62	1471.04	1579.34	1321.37	2427.14	2954.77	2617.96	2392.54	LONP1
ENSG00000147130	1623.73	1577.87	1374.73	1432.42	1137.75	1003.27	998.329	1000.29	ZMYM3
ENSG00000105671	1161.46	1174.06	1192.04	1051.54	1867.8	1904.74	1795.93	1653.56	DDX49
ENSG00000139746	1638.03	1522.32	1559.24	1731.74	2395.01	2224.79	2414.05	2219.04	RBM26
ENSG00000087460	24839.6	22999.3	25353.5	20038.3	16377.4	15314.9	16202.7	16847.1	GNAS
ENSG00000075420	417.555	404.884	303.263	380.012	711.975	597.007	646.79	691.946	FNDC3B
ENSG00000124762	12.5177	9.61465	9.13442	6.94086	42.1762	93.5402	71.1575	75.257	CDKN1A
ENSG00000174428	270.025	347.196	278.6	321.015	147.617	151.315	147.625	158.876	GTF2IRD2B
ENSG00000134453	979.958	962.533	1073.29	984.734	1342.61	1416.86	1443.33	1387.03	RBM17
ENSG00000261644	50.9649	49.1415	30.1436	39.9099	110.462	129.306	105.143	127.519	NA
ENSG00000117280	1962.6	2022.28	2053.42	1908.74	1436	1404.94	1539.98	1543.81	RAB29
ENSG00000103335	1638.03	1516.98	1155.5	1441.96	2658.11	3253.73	2607.34	2350.73	PIEZO1
ENSG00000005073	59.9062	53.4147	60.2871	49.4536	175.734	150.398	143.377	125.428	HOXA11
ENSG00000196408	42.0237	47.0049	40.1914	37.3071	166.697	156.817	110.453	116.021	NOXO1
ENSG00000133805	168.095	178.405	174.467	150.964	88.3693	64.1943	61.599	77.3474	AMPD3
ENSG00000112335	2413.23	2666.46	3000.66	2384.18	1610.73	1461.8	1641.93	1816.62	SNX3
ENSG00000150768	1031.82	1052.27	1163.72	1042	1735.25	1535.16	1724.77	1630.57	DLAT
ENSG00000198668	9577.83	9862.49	11117.5	9657.34	7192.05	7044.86	7277.18	6941.41	CALM1
ENSG00000125457	705.462	715.757	738.061	638.559	428.792	484.208	457.745	470.356	MIF4GD
ENSG00000213413	1382.31	1256.31	1182.91	1130.49	575.404	719.893	579.881	630.277	PVRIG
ENSG00000137547	784.145	808.699	998.392	861.534	1288.38	1274.72	1376.42	1217.7	MRPL15
ENSG00000101695	880.71	998.855	942.672	931.81	597.497	523.642	536.337	616.689	RNF125
ENSG00000237499	25.9295	41.6635	30.1436	39.9099	117.491	152.232	79.6539	113.931	WAKMAR2
ENSG00000259327	204.754	209.386	249.37	198.682	92.386	77.0331	88.1504	94.0712	NA
ENSG00000172086	311.154	352.537	378.165	366.13	189.793	167.822	200.728	204.866	KRCC1
ENSG00000254680	120.706	124.99	126.055	129.273	294.229	234.768	250.644	222.635	NA
ENSG00000100802	211.013	238.23	228.36	217.769	109.457	111.881	108.329	81.5284	C14orf93
ENSG00000109534	382.684	307.669	491.432	337.499	719.004	728.147	696.706	731.665	GAR1
ENSG00000050426	843.157	789.469	900.653	884.092	613.564	564.91	605.37	564.427	LETMD1
ENSG00000286161	88.5181	74.7806	69.4216	70.2762	184.772	176.993	159.308	159.921	NA
ENSG00000099910	155.577	159.176	151.631	158.772	65.2727	70.6137	59.4749	70.0308	KLHL22
ENSG00000215068	199.389	186.952	134.276	199.55	57.2392	71.5308	60.537	68.9855	LOC153684
ENSG00000137965	221.742	236.093	291.388	332.294	92.386	74.282	108.329	121.247	IFI44
ENSG00000090861	3392.3	3174.97	3056.38	2720.82	1771.4	2030.37	1857.53	2137.51	AARS1
ENSG00000204899	1054.17	1291.57	1483.43	1433.29	2363.88	2093.65	2556.36	2257.71	MZT1
ENSG00000105926	371.061	414.498	421.097	449.421	701.933	637.358	686.086	732.71	PALS2
ENSG00000047457	270.025	327.966	327.012	310.603	119.499	118.301	157.184	137.971	CP
ENSG00000068878	1688.1	1777.64	1554.68	1649.32	2902.13	2528.34	2628.58	2596.37	PSME4
ENSG00000173545	548.097	537.352	590.997	394.761	849.55	962.914	957.971	857.093	ZNF622
ENSG00000011260	1073.84	1096.07	1178.34	996.013	1604.71	1622.28	1802.3	1523.95	UTP18
ENSG00000102882	1196.34	1022.36	1084.26	971.72	654.736	631.855	604.308	644.91	MAPK3
ENSG00000196290	464.049	401.679	459.461	461.567	258.078	239.353	268.699	228.907	NIF3L1
ENSG00000133961	1038.97	942.236	991.998	844.182	1472.15	1315.07	1376.42	1444.52	NUMB
ENSG00000144567	1852.62	1712.48	1757.46	1469.73	1130.72	1055.54	1039.75	1069.28	RETREG2
ENSG00000151500	1063.11	1022.36	1347.33	1111.4	712.979	538.315	702.017	661.634	THYN1
ENSG00000137074	503.391	524.533	495.085	478.052	726.034	741.903	807.16	742.117	APTX
ENSG00000029993	894.122	923.006	1142.72	814.683	1448.05	1489.31	1483.69	1497.82	HMGB3
ENSG00000101608	4016.4	3976.19	4668.6	3886.88	2824.8	2551.26	3056.59	3007.14	MYL12A
ENSG00000159720	1110.5	1031.97	1178.34	862.402	568.375	607.095	606.432	643.865	ATP6V0D1
ENSG00000103264	342.449	325.83	337.06	300.192	571.388	571.329	538.461	493.351	FBXO31
ENSG00000165724	247.672	235.025	227.447	235.989	388.624	469.535	414.2	419.139	ZMYND19
ENSG00000253276	242.307	262.8	248.456	229.048	486.031	588.753	508.723	411.823	CCDC71L
ENSG00000187634	178.824	145.288	207.351	169.183	355.485	407.175	370.656	331.34	SAMD11
ENSG00000188822	66.165	57.6879	60.2871	70.2762	13.0545	13.7559	11.6826	10.4524	CNR2
ENSG00000180611	278.966	290.576	292.301	268.958	548.291	472.287	563.95	473.492	MB21D2
ENSG00000130803	1086.36	1025.56	1051.37	1022.91	1516.34	1400.35	1365.8	1456.01	ZNF317
ENSG00000272391	2793.24	2628	2570.42	2509.12	4146.33	3587.54	3462.29	3461.82	POM121C
ENSG00000167202	3313.62	3299.96	2712.01	3126.86	2212.24	2135.84	1850.1	2178.27	TBC1D2B
ENSG00000245060	548.991	526.669	522.489	502.345	322.347	276.035	254.893	328.204	LINC00847
ENSG00000129911	216.377	165.586	151.631	161.375	456.909	570.412	389.773	358.516	KLF16
ENSG00000082074	4684.3	5074.4	4767.25	4789.19	3139.12	2293.57	2805.94	3209.92	FYB1
ENSG00000185721	967.44	894.162	1065.99	871.945	1473.16	1360	1584.58	1334.77	DRG1
ENSG00000111602	2877.28	2732.7	2389.56	2649.67	1874.83	2000.11	1838.41	1946.23	TIMELESS
ENSG00000028528	1360.85	1271.27	1335.45	1299.68	1013.23	911.559	993.019	957.436	SNX1
ENSG00000167962	995.158	931.553	897	919.664	1535.42	1646.12	1496.43	1423.61	ZNF598
ENSG00000128833	123.389	144.22	123.315	131.009	46.193	44.936	57.3508	34.4928	MYO5C
ENSG00000164983	680.427	831.133	904.307	932.678	494.065	421.848	402.518	452.587	TMEM65
ENSG00000169957	230.683	237.161	247.543	231.651	388.624	423.682	403.58	380.466	ZNF768
ENSG00000185338	32.1884	33.1171	31.057	21.6902	71.2979	102.711	97.7088	100.343	SOCS1
ENSG00000087274	5793.91	5173.75	5376.52	4691.15	3604.06	3760.87	3537.7	3862.15	ADD1
ENSG00000273812	155.577	118.581	142.497	144.89	39.1636	33.9313	28.6754	28.2214	NA
ENSG00000126088	627.674	613.201	662.245	537.049	323.351	410.843	330.298	375.24	UROD
ENSG00000235351	75.1062	57.6879	55.7199	65.9382	165.692	171.49	134.881	132.745	NA
ENSG00000167550	185.977	139.947	156.199	170.919	322.347	299.879	363.222	299.983	RHEBL1
ENSG00000134602	1839.21	1997.71	2246.15	2070.98	3518.7	2895.16	3402.82	3132.57	STK26
ENSG00000105202	2896.06	2495.54	3162.33	2249.71	4260.8	4931.96	4857.83	4017.89	FBL
ENSG00000134243	1634.45	1714.61	1663.38	1599.87	1267.3	1109.64	1094.98	1191.57	SORT1
ENSG00000117479	38.4472	60.8928	53.8931	55.5269	172.722	158.652	169.928	120.202	SLC19A2
ENSG00000279649	133.224	147.425	83.1232	114.524	366.532	234.768	280.382	290.575	NA
ENSG00000164649	257.507	242.503	230.187	240.327	371.553	436.521	447.124	444.225	CDCA7L
ENSG00000114933	236.942	365.357	260.331	300.192	635.656	539.232	572.446	576.97	INO80D
ENSG00000159110	396.99	435.864	448.5	459.832	235.986	260.445	272.947	253.992	IFNAR2
ENSG00000221817	267.342	273.483	282.253	282.84	146.613	144.896	122.136	153.65	PPP3CB-AS1
ENSG00000143819	131.436	143.151	114.18	111.921	12.0504	36.6824	27.6134	35.538	EPHX1
ENSG00000109332	4607.41	4639.6	5106.14	4685.95	6477.07	5745.39	6361.69	6180.48	UBE2D3
ENSG00000285649	180.613	133.537	126.968	164.845	377.578	331.059	336.671	288.485	NA
ENSG00000135679	965.652	1098.21	1047.72	1085.38	1839.69	1490.22	1716.28	1613.84	MDM2
ENSG00000122641	0	0	0	0	94.3944	95.3744	148.687	73.1665	INHBA
ENSG00000182796	188.66	190.156	172.64	300.192	93.3902	80.7014	73.2816	78.3927	TMEM198B
ENSG00000151233	483.72	562.991	506.047	523.167	980.095	793.258	819.905	796.469	GXYLT1
ENSG00000136436	1590.64	1560.78	1728.23	1435.02	1032.31	983.09	1118.34	1173.8	CALCOCO2
ENSG00000239306	969.228	1051.2	972.815	868.475	1544.45	1490.22	1451.83	1373.44	RBM14
ENSG00000197172	16.0942	20.2976	32.8839	23.4254	80.3357	112.799	96.6468	107.659	MAGEA6
ENSG00000168214	1510.17	1703.93	1664.29	1660.6	3212.42	2642.97	2526.62	2579.64	RBPJ
ENSG00000198786	17423.8	18914.2	19404.2	19902.9	8648.14	6153.48	8362.6	9933.92	ND5
ENSG00000198821	1847.26	1810.76	1759.29	1723.94	2564.72	2775.03	2552.11	2786.6	CD247
ENSG00000143164	901.275	820.45	930.797	853.726	605.53	517.223	624.487	549.794	DCAF6
ENSG00000170759	1605.84	1919.72	1630.49	1883.58	3063.8	2739.26	3006.67	2944.43	KIF5B
ENSG00000122591	1953.66	2307.52	2208.7	2222.81	1477.17	1290.31	1371.11	1441.38	FAM126A
ENSG00000130449	385.367	423.045	351.675	438.142	848.546	683.211	668.031	726.439	ZSWIM6
ENSG00000173418	763.58	818.313	995.651	760.892	1288.38	1312.31	1396.6	1187.39	NAA20
ENSG00000065427	2980.11	2882.26	3139.5	2536.02	4037.87	3753.53	4436.19	4177.81	KARS1
ENSG00000132661	527.532	483.937	519.748	524.902	764.193	725.395	816.718	730.62	NXT1
ENSG00000205339	1992.1	2262.65	2018.71	2131.71	3370.08	3035.47	3179.79	2971.6	IPO7
ENSG00000182718	9518.82	9129.64	10257	8421	6035.22	6555.15	6910.78	6917.37	ANXA2
ENSG00000162599	116.236	116.444	101.392	99.7748	43.1804	31.1801	27.6134	25.0857	NFIA
ENSG00000126368	102.824	99.3514	90.4307	55.5269	201.843	254.943	207.1	205.911	NR1D1
ENSG00000100258	1120.33	980.694	1019.4	1092.32	579.421	679.542	574.57	543.522	LMF2
ENSG00000139697	1257.14	1355.67	1203	1254.56	2073.67	1922.16	2049.76	1898.15	SBNO1
ENSG00000169884	94.7769	94.0099	83.1232	90.2312	235.986	240.27	236.838	156.785	WNT10B
ENSG00000138459	598.168	732.85	828.491	774.773	390.632	316.386	371.718	451.542	SLC35A5
ENSG00000140105	4019.08	3915.3	4076.69	3476.5	5115.38	5024.58	6173.71	5881.54	WARS1
ENSG00000204131	88.5181	70.5074	54.8065	78.9523	7.02937	6.41943	4.24821	4.18094	NHSL2
ENSG00000011304	7215.56	6844.56	6279	5994.3	10085.1	9087.16	8885.13	9026.65	PTBP1
ENSG00000153201	1729.23	1966.73	1379.3	1680.56	3096.94	2766.77	2593.53	2844.09	RANBP2
ENSG00000144118	1148.95	1136.67	1260.55	1121.82	649.715	629.104	837.959	734.801	RALB
ENSG00000242265	185.083	169.859	77.6425	148.361	9.03777	29.346	20.179	19.8595	PEG10
ENSG00000198380	537.367	564.059	461.288	573.488	949.97	854.701	900.621	809.012	GFPT1
ENSG00000089063	2275.54	2319.27	2796.96	2271.4	1614.75	1341.66	1537.85	1738.23	TMEM230
ENSG00000136710	520.379	574.742	643.976	525.77	302.263	321.888	334.547	326.113	CCDC115
ENSG00000172939	1097.98	1122.78	1129.93	1147.84	1619.77	1516.82	1532.54	1588.76	OXSR1
ENSG00000100442	555.25	573.674	731.667	668.058	344.439	356.737	391.897	364.787	FKBP3
ENSG00000183230	394.308	428.386	360.809	386.953	152.638	162.32	143.377	190.233	CTNNA3
ENSG00000186187	201.177	209.386	193.65	174.389	338.414	406.258	394.021	379.421	ZNRF1
ENSG00000100106	728.709	631.362	624.794	609.928	373.561	443.858	354.726	378.375	TRIOBP
ENSG00000186439	684.003	659.138	790.127	926.605	332.389	365.907	377.029	378.375	TRDN
ENSG00000159433	512.332	458.298	320.618	512.756	241.007	186.163	211.348	234.133	STARD9
ENSG00000184381	455.108	358.947	329.752	453.759	191.801	232.934	185.859	182.916	PLA2G6
ENSG00000166002	229.789	225.41	228.36	212.564	130.545	110.047	113.64	117.066	SMCO4
ENSG00000131504	5670.52	5704.69	4989.22	4817.82	7552.56	7352.08	7031.85	6784.62	DIAPH1
ENSG00000179262	2213.85	1945.36	2146.59	1969.47	2880.03	3128.1	3042.78	2936.07	RAD23A
ENSG00000107581	4751.36	4579.78	3726.84	4207.03	6198.9	6441.44	5834.92	5858.55	EIF3A
ENSG00000105401	3442.37	2975.2	3192.48	2732.96	5257.97	5297.86	5238.04	4878.11	CDC37
ENSG00000177542	641.085	509.576	534.363	563.077	933.902	1233.45	1031.25	852.912	SLC25A22
ENSG00000113790	262.872	280.961	305.089	297.589	166.697	151.315	129.57	152.604	EHHADH
ENSG00000113194	1382.31	1327.89	1335.45	1294.47	1946.13	1666.3	1787.43	1970.27	FAF2
ENSG00000289191	355.861	338.649	318.791	428.598	126.529	149.481	137.005	179.781	NA
ENSG00000104081	1773.94	1807.55	1565.64	1591.19	981.1	813.433	648.914	952.21	BMF
ENSG00000267731	76.8945	90.805	88.6038	98.0396	20.0839	15.59	18.0549	14.6333	NA
ENSG00000133065	636.615	571.537	502.393	554.401	980.095	857.452	986.647	851.867	SLC41A1
ENSG00000240350	25.0354	23.5025	32.8839	14.7493	87.3651	66.9455	104.081	100.343	NA
ENSG00000136758	1858.88	2062.88	1952.94	1942.57	2649.07	2410.95	2717.79	2717.61	YME1L1
ENSG00000115484	4168.4	4226.17	4755.38	4074.28	5956.89	6058.11	6747.22	5757.16	CCT4
ENSG00000213593	1227.63	1274.48	1371.08	1173.87	1709.14	1763.51	1889.39	1769.58	TMX2
ENSG00000164162	92.0946	98.2831	109.613	107.583	220.923	210.924	200.728	187.097	ANAPC10
ENSG00000175573	505.179	441.206	471.336	399.099	201.843	207.256	209.224	200.685	C11orf68
ENSG00000018699	392.52	409.157	453.067	390.423	732.059	630.938	744.499	628.187	TTC27
ENSG00000155100	447.955	504.235	503.306	511.021	938.923	753.824	990.895	849.777	OTUD6B
ENSG00000119655	580.285	560.855	579.122	504.08	316.322	334.727	332.422	360.606	NPC2
ENSG00000135521	249.46	251.049	313.31	249.871	474.985	485.125	548.019	466.175	LTV1
ENSG00000065978	13966.2	12465.9	14443.3	11488.9	20356.1	19869	21065.8	20449	YBX1
ENSG00000255224	115.342	92.9416	110.526	122.333	262.095	332.893	303.747	222.635	NA
ENSG00000169764	2319.35	2465.62	2791.48	2464	1463.11	1525.99	1739.64	1762.27	UGP2
ENSG00000198400	7.15297	4.27318	7.30753	8.67607	53.2224	60.526	52.0406	38.6737	NTRK1
ENSG00000123505	1938.46	2230.6	2385.91	2251.44	3555.86	3104.25	3446.36	3032.23	AMD1
ENSG00000165475	173.46	168.791	185.429	154.434	66.2769	82.5355	62.6611	61.6689	CRYL1
ENSG00000112658	1875.87	1569.32	1479.78	1354.33	2827.82	2850.23	2370.5	2554.56	SRF
ENSG00000150867	2491.02	2651.51	2680.04	2440.58	1737.26	1437.95	1663.17	1823.94	PIP4K2A
ENSG00000150776	810.969	853.567	844.02	825.962	1138.76	1083.05	1086.48	1126.76	NKAPD1
ENSG00000065150	5709.86	5828.61	5692.57	5699.31	8390.06	7112.73	8399.77	7854.95	IPO5
ENSG00000176915	1121.23	1076.84	1099.78	1121.82	1501.27	1623.2	1616.44	1424.66	ANKLE2
ENSG00000101413	1036.29	1035.18	1023.97	1053.28	1572.57	1339.83	1497.49	1451.83	RPRD1B
ENSG00000132740	346.919	314.079	279.513	290.648	505.111	623.602	509.785	471.401	IGHMBP2
ENSG00000136770	1297.37	1291.57	1507.18	1172.14	1984.29	1932.25	2197.39	2027.76	DNAJC1
ENSG00000145730	199.389	201.908	165.333	184.8	353.477	359.488	346.229	296.847	PAM
ENSG00000168421	490.873	463.64	550.805	465.905	785.281	687.796	782.733	723.303	RHOH
ENSG00000109606	3428.06	3239.07	3224.45	3187.59	4433.53	4269.84	4395.84	4125.54	DHX15
ENSG00000137100	979.958	887.753	1073.29	867.607	554.316	606.177	535.274	618.779	DCTN3
ENSG00000124226	1545.04	1576.8	1688.04	1517.45	1965.21	1993.69	2047.64	2055.98	RNF114
ENSG00000155313	1673.8	1756.28	1730.97	1625.03	1103.61	968.417	1090.73	1193.66	USP25
ENSG00000153113	3504.06	3720.87	3799.92	3424.45	2408.06	2084.48	2402.36	2560.83	CAST
ENSG00000177042	303.107	269.21	253.023	288.913	126.529	135.725	115.764	146.333	TMEM80
ENSG00000236700	566.873	608.928	572.728	540.519	945.953	848.282	909.117	1082.86	LINC01010
ENSG00000164077	229.789	220.069	232.928	188.271	408.708	421.848	417.387	359.561	MON1A
ENSG00000277449	144.848	152.766	117.834	155.302	588.459	814.35	457.745	457.813	CEBPB-AS1
ENSG00000128585	1053.28	1180.47	1023.97	1021.17	1867.8	1671.8	1637.68	1765.4	MKLN1
ENSG00000163297	1255.35	1270.2	1433.19	1225.06	2100.78	1723.16	2234.56	2224.26	ANTXR2
ENSG00000106785	1249.09	1223.2	1145.46	1056.75	802.353	747.405	729.63	852.912	TRIM14
ENSG00000119979	482.826	501.03	546.238	513.623	269.125	221.012	279.32	271.761	DENND10
ENSG00000167930	658.968	591.835	671.38	543.122	297.242	382.415	353.663	366.878	FAM234A
ENSG00000116120	1372.48	1351.39	1622.27	1264.1	2423.13	2012.03	2490.51	2194.99	FARSB
ENSG00000259768	341.555	316.215	272.206	289.781	123.516	124.72	117.888	181.871	NA
ENSG00000102393	363.908	372.835	437.539	389.556	606.534	599.758	707.327	628.187	GLA
ENSG00000066468	357.649	360.015	402.828	364.395	211.885	209.09	204.976	203.821	FGFR2
ENSG00000099785	265.554	239.298	288.648	209.961	97.407	120.135	84.9642	135.881	MARCHF2
ENSG00000148339	174.354	165.586	169.9	163.978	316.322	341.147	304.809	281.168	SLC25A25
ENSG00000182165	144.848	149.561	126.968	108.451	34.1427	55.9407	40.358	49.1261	NA
ENSG00000112249	1277.7	1402.67	1190.21	1269.31	1970.23	1906.57	1884.08	1948.32	ASCC3
ENSG00000112996	807.392	841.816	920.749	791.258	1277.34	1248.12	1296.77	1101.68	MRPS30
ENSG00000140688	1393.04	1225.33	1259.64	1216.39	787.29	841.862	750.871	783.927	RUSF1
ENSG00000013288	1474.41	1377.03	1196.61	1307.48	885.701	852.867	726.444	903.084	MAN2B2
ENSG00000215883	372.849	360.015	313.31	353.116	216.906	164.154	151.874	153.65	CYB5RL
ENSG00000155304	1069.37	1144.14	1132.67	1218.12	2081.7	1725.91	1947.8	1767.49	HSPA13
ENSG00000133265	622.309	570.469	612.006	491.066	1003.19	1178.42	1034.44	899.948	HSPBP1
ENSG00000141384	355.861	398.474	382.732	325.353	666.786	569.495	573.508	668.951	TAF4B
ENSG00000137710	595.485	573.674	554.459	611.663	1080.52	866.623	1035.5	964.752	RDX
ENSG00000200087	6.25885	7.47806	11.8747	11.2789	63.2644	65.1113	55.2267	51.2165	SNORA73B
ENSG00000183018	24.1413	27.7757	19.1823	32.9691	91.3818	89.872	109.391	73.1665	SPNS2
ENSG00000088356	423.814	407.02	478.643	367.865	640.677	724.478	744.499	668.951	PDRG1
ENSG00000239672	219.954	216.864	184.515	236.857	361.511	432.853	537.399	472.446	NME1
ENSG00000156970	1551.3	1497.75	1344.59	1532.19	1046.37	972.085	997.267	1077.64	BUB1B
ENSG00000264443	268.237	319.42	365.377	275.031	160.671	133.891	127.446	162.012	NA
ENSG00000180370	2462.41	2836.32	2598.74	2523	3985.65	3362.86	3693.82	3649.96	PAK2
ENSG00000164086	175.248	165.586	158.025	149.228	366.532	274.201	291.002	301.028	DUSP7
ENSG00000137714	634.827	711.484	813.876	675.866	1097.59	1137.16	1125.78	1004.47	FDX1
ENSG00000136478	352.284	364.288	327.926	326.22	594.484	531.896	490.668	558.156	TEX2
ENSG00000162639	1200.81	1239.22	1486.17	1349.13	885.701	942.739	938.854	906.219	HENMT1
ENSG00000128604	7.15297	8.54635	2.74032	3.47043	44.1846	47.6872	39.2959	43.8999	IRF5
ENSG00000184349	101.036	112.171	123.315	110.186	31.1301	37.5995	20.179	49.1261	EFNA5
ENSG00000167972	244.095	269.21	203.697	200.417	82.3441	122.886	86.0263	94.0712	ABCA3
ENSG00000006534	107.295	96.1465	60.2871	78.0847	9.03777	18.3412	16.9928	20.9047	ALDH3B1
ENSG00000119714	2124.43	1945.36	1918.23	1782.93	1137.75	1255.46	1082.23	1264.74	GPR68
ENSG00000142669	10718.7	8494.01	9748.25	7634.08	5418.64	4452.33	5398.41	5565.88	SH3BGRL3
ENSG00000137161	2112.81	1755.21	1905.44	1551.28	1062.44	1020.69	1031.25	1136.17	CNPY3
ENSG00000123562	1796.29	1778.71	1842.41	1799.42	2552.67	2433.88	2833.56	2407.18	MORF4L2
ENSG00000138794	189.554	149.561	172.64	161.375	53.2224	55.9407	81.778	74.2117	CASP6
ENSG00000154743	119.812	100.42	113.267	124.935	230.965	233.851	240.024	218.454	TSEN2
ENSG00000143179	1025.56	930.484	981.036	898.841	1432.99	1538.83	1421.03	1366.12	UCK2
ENSG00000090581	582.073	504.235	612.006	542.255	257.074	295.294	355.788	304.164	GNPTG
ENSG00000261460	1427.91	1347.12	1437.76	1240.68	889.718	906.974	858.138	951.164	NA
ENSG00000004961	346.025	339.718	357.156	299.324	514.148	540.149	509.785	510.075	HCCS
ENSG00000167258	1722.08	1735.98	1327.23	1513.11	2861.96	2202.78	2349.26	2665.35	CDK12
ENSG00000119285	1699.73	1901.56	1646.94	1792.48	2960.37	2674.15	2555.3	2482.43	HEATR1
ENSG00000119638	1956.34	1875.92	1707.22	1840.19	1369.72	1335.24	1288.27	1330.58	NEK9
ENSG00000153561	988.005	1083.25	1120.79	1009.03	1526.38	1356.33	1458.2	1462.28	RMND5A
ENSG00000082153	4951.65	5434.41	6215.06	5622.09	8416.17	7735.41	8579.26	8190.47	BZW1
ENSG00000139508	246.778	295.918	335.233	367.865	160.671	122.886	127.446	156.785	SLC46A3
ENSG00000159733	608.897	534.147	468.596	545.725	313.309	302.63	280.382	305.209	ZFYVE28
ENSG00000086548	83.1533	67.3025	59.3737	67.6734	0	6.41943	8.49642	6.27141	CEACAM6
ENSG00000107104	100.142	103.625	105.046	107.583	36.1511	31.1801	46.7303	25.0857	KANK1
ENSG00000174574	1427.02	1578.94	1877.12	1650.19	2642.04	2364.18	2418.29	2320.42	AKIRIN1
ENSG00000205268	3468.3	4033.88	4171.69	3732.45	2663.13	2654.89	2708.23	2798.1	PDE7A
ENSG00000070614	499.814	474.323	379.078	424.26	244.02	269.616	236.838	264.445	NDST1
ENSG00000055163	9441.03	8676.69	7698.49	7489.19	5922.75	5055.76	5082.98	5902.45	CYFIP2
ENSG00000196591	2377.47	2588.48	2946.76	2392.86	4057.96	3658.16	4376.72	3782.71	HDAC2
ENSG00000253645	1212.43	1446.47	1574.77	1444.57	955.995	807.931	742.375	945.938	NA
ENSG00000203469	148.424	184.815	157.112	155.302	311.301	299.879	246.396	293.711	NA
ENSG00000164970	433.649	394.201	415.616	419.054	241.007	243.938	227.279	236.223	FAM219A
ENSG00000237786	53.6473	51.2781	21.9226	66.8058	182.764	216.426	138.067	152.604	NA
ENSG00000156136	2284.48	2709.19	2922.1	2923.84	1699.1	1430.62	1679.11	1687.01	DCK
ENSG00000066084	895.016	1008.47	794.694	837.241	1482.19	1412.27	1166.13	1359.85	DIP2B
ENSG00000124228	1801.66	1669.74	1654.24	1608.54	2274.5	2388.94	2303.59	2182.45	DDX27
ENSG00000170899	69.7415	67.3025	61.2006	78.9523	13.0545	14.673	8.49642	7.31665	GSTA4
ENSG00000100938	767.157	710.416	774.598	612.531	447.871	406.258	403.58	469.311	GMPR2
ENSG00000090273	3716.86	3195.27	3486.61	2884.79	5068.18	5790.32	5068.11	4965.91	NUDC
ENSG00000122299	1408.24	1493.48	1493.48	1395.11	2123.87	1953.34	2324.83	2209.63	ZC3H7A
ENSG00000228820	159.154	170.927	137.93	218.637	74.3105	59.609	31.8616	57.488	RPSAP1
ENSG00000166822	248.566	258.527	277.686	323.617	486.031	474.121	584.129	411.823	TMEM170A
ENSG00000267080	272.707	277.757	316.051	360.057	179.751	164.154	147.625	151.559	ASB16-AS1
ENSG00000161980	616.944	576.879	653.111	517.094	991.142	1164.67	1100.29	907.264	POLR3K
ENSG00000021826	99.2475	108.966	89.5173	110.186	7.02937	13.7559	25.4893	19.8595	CPS1
ENSG00000197345	512.332	472.186	541.671	452.023	713.983	797.843	835.835	787.062	MRPL21
ENSG00000140830	363.013	315.147	325.185	337.499	583.438	481.457	508.723	547.703	TXNL4B
ENSG00000280780	115.342	133.537	132.449	120.597	30.1259	27.5118	38.2339	39.719	JAKMIP2-AS1
ENSG00000261602	158.26	186.952	198.217	175.257	25.1049	76.1161	38.2339	43.8999	NA
ENSG00000196954	1442.22	1294.77	1565.64	1335.25	894.739	861.121	999.391	985.657	CASP4
ENSG00000198270	141.271	153.834	162.593	115.392	48.2014	42.1848	62.6611	68.9855	TMEM116
ENSG00000134779	1671.11	1676.15	1786.69	1482.74	1157.84	1087.63	1213.93	1139.31	TPGS2
ENSG00000012061	1056.85	1030.9	1013.92	1003.82	1585.63	1658.05	1415.72	1444.52	ERCC1
ENSG00000163516	732.286	635.635	654.024	819.889	385.611	461.282	451.372	409.732	ANKZF1
ENSG00000226937	607.109	629.225	633.015	601.252	428.792	387.917	396.146	412.868	NA
ENSG00000129245	438.12	458.298	417.443	363.527	737.08	707.971	706.265	594.739	FXR2
ENSG00000214753	1522.69	1643.04	1806.79	1391.64	1128.72	1071.13	997.267	1125.72	HNRNPUL2
ENSG00000126882	1084.57	995.65	971.902	867.607	606.534	630.938	570.322	648.046	FAM78A
ENSG00000213203	166.307	168.791	173.554	129.273	67.2811	65.1113	57.3508	64.8046	GIMAP1
ENSG00000167881	1906.27	1715.68	1952.02	1548.68	2489.4	2449.47	2559.55	2508.57	SRP68
ENSG00000006831	1613	1616.33	1603.09	1490.55	2062.62	1983.6	2051.89	1982.81	ADIPOR2
ENSG00000123485	1547.72	1458.22	1482.52	1572.97	1141.77	1110.56	1157.64	1139.31	HJURP
ENSG00000127804	435.437	420.908	405.568	411.246	740.093	666.704	640.418	593.694	METTL16
ENSG00000133422	651.815	618.542	539.844	603.855	974.07	980.338	799.726	897.857	MORC2
ENSG00000221867	5.36473	10.6829	2.74032	6.07325	48.2014	34.8483	54.1647	44.9451	MAGEA3
ENSG00000038274	3581.85	3783.9	4156.16	4036.98	2518.52	2299.99	2661.5	2944.43	MAT2B
ENSG00000180884	279.86	275.62	253.937	237.724	143.6	114.633	133.819	127.519	ZNF792
ENSG00000264785	237.836	306.6	227.447	238.592	14.0587	71.5308	55.2267	43.8999	NA
ENSG00000151748	237.836	232.888	236.581	223.843	473.981	403.507	435.442	350.154	SAV1
ENSG00000126705	317.413	252.117	224.707	233.386	573.396	611.68	463.055	451.542	AHDC1
ENSG00000170298	92.9887	61.9611	66.6812	50.3212	7.02937	5.50237	15.9308	15.6785	LGALS9B
ENSG00000025800	1232.1	1299.05	1180.17	1243.28	1911.99	1606.69	1687.6	1603.39	KPNA6
ENSG00000160613	1925.04	1776.57	1694.43	1727.41	1085.54	1295.81	1113.03	1083.91	PCSK7
ENSG00000237973	232.472	322.625	211.005	356.587	92.386	85.2867	108.329	106.614	MTCO1P12
ENSG00000148154	483.72	576.879	634.842	707.1	1049.38	1003.27	1034.44	998.2	UGCG
ENSG00000127191	428.284	413.43	380.905	373.071	645.698	787.756	641.48	615.644	TRAF2
ENSG00000100714	3584.53	3258.3	3385.21	3141.61	4489.76	4179.05	4285.38	4397.31	MTHFD1
ENSG00000151694	1261.61	1417.63	1352.81	1321.37	2014.42	1883.64	1783.19	1722.55	ADAM17
ENSG00000182606	694.733	638.84	632.102	593.443	913.818	980.338	847.518	958.481	TRAK1
ENSG00000185900	417.555	518.123	433.885	529.24	854.571	828.106	810.346	832.008	POMK
ENSG00000234883	80.471	92.9416	120.574	215.167	497.077	421.848	586.253	440.044	MIR155HG
ENSG00000149636	1038.97	1045.86	1174.69	1153.05	715.992	751.073	802.912	787.062	DSN1
ENSG00000068079	785.039	681.572	744.455	643.765	332.389	422.765	439.69	393.009	IFI35
ENSG00000103249	1766.78	1614.19	1465.16	1612.01	956.999	1066.54	822.029	985.657	CLCN7
ENSG00000172731	472.096	448.684	442.106	439.877	278.162	253.109	230.465	263.399	LRRC20
ENSG00000135899	1527.16	1488.13	1549.2	1504.43	1168.88	1055.54	1082.23	1115.27	SP110
ENSG00000130299	355.861	292.713	295.955	368.733	603.522	800.594	612.804	565.472	GTPBP3
ENSG00000138777	260.189	288.439	364.463	320.147	164.688	159.569	172.053	156.785	PPA2
ENSG00000227777	0.894122	3.20488	2.74032	5.20564	64.2686	36.6824	47.7924	39.719	RPL7AP19
ENSG00000160803	908.428	856.772	780.079	777.376	1316.5	1284.8	1276.59	1257.42	UBQLN4
ENSG00000102226	1768.57	1599.24	1476.12	1424.61	2342.79	2558.6	2384.31	2007.9	USP11
ENSG00000163399	7331.8	7272.95	6999.7	5864.16	9906.39	9458.57	9539.36	8940.94	ATP1A1
ENSG00000001497	1560.24	1381.3	1472.47	1271.04	1931.07	2041.38	2069.94	1889.79	LAS1L
ENSG00000286360	1025.56	1138.8	1140.89	1002.95	1577.59	1503.06	1678.04	1485.28	NA
ENSG00000203880	238.731	419.84	432.058	389.556	137.575	127.472	189.045	132.745	PCMTD2
ENSG00000110583	1191.86	1083.25	1057.77	1200.77	808.378	746.488	664.845	766.158	NAA40
ENSG00000174177	358.543	311.942	351.675	292.384	570.383	709.805	536.337	540.387	CTU2
ENSG00000147231	472.096	482.869	424.75	453.759	264.104	284.289	286.754	292.666	RADX
ENSG00000168395	447.061	480.732	399.174	421.657	749.13	762.995	737.064	630.277	ING5
ENSG00000133466	209.225	190.156	181.775	248.136	95.3986	85.2867	54.1647	68.9855	C1QTNF6
ENSG00000113742	112.659	117.512	94.0845	119.73	254.062	248.524	186.921	227.861	CPEB4
ENSG00000179119	678.639	737.123	722.532	736.599	1072.48	996.846	1023.82	1037.92	SPTY2D1
ENSG00000116199	678.639	754.216	615.66	613.398	1065.45	977.587	910.179	1041.05	FAM20B
ENSG00000116406	620.521	720.03	573.641	720.982	1026.29	1034.45	1021.69	1033.74	EDEM3
ENSG00000044446	427.39	430.523	358.069	422.525	256.07	275.118	233.652	250.857	PHKA2
ENSG00000181035	338.872	339.718	356.242	305.398	193.81	199.919	182.673	205.911	SLC25A42
ENSG00000137216	306.684	279.893	280.427	295.854	465.947	523.642	562.888	418.094	TMEM63B
ENSG00000111271	297.743	258.527	243.889	298.457	162.68	154.983	124.26	147.378	ACAD10
ENSG00000188786	359.437	339.718	229.274	341.837	648.711	520.891	554.391	573.834	MTF1
ENSG00000135932	4264.96	4566.96	4868.64	4593.11	6512.21	5844.43	6601.72	6375.94	CAB39
ENSG00000170262	80.471	76.9172	79.4694	66.8058	178.747	143.062	203.914	163.057	MRAP
ENSG00000171860	181.507	193.361	214.659	176.992	73.3063	88.0379	72.2196	84.6641	C3AR1
ENSG00000013563	331.719	309.805	330.666	347.911	187.785	181.578	144.439	194.414	DNASE1L1
ENSG00000170266	693.839	738.191	731.667	571.753	408.708	342.981	446.062	424.366	GLB1
ENSG00000149476	788.615	694.391	815.703	630.75	417.746	434.687	420.573	458.858	TKFC
ENSG00000286942	120.706	87.6001	64.8543	80.6875	20.0839	17.4242	15.9308	21.9499	NA
ENSG00000175920	325.46	292.713	292.301	300.192	101.424	173.325	109.391	101.388	DOK7
ENSG00000101220	790.404	701.869	677.774	532.711	1212.06	1218.77	1093.91	1094.36	C20orf27
ENSG00000164104	9643.1	8829.45	11450.9	9216.59	6171.79	6304.8	7063.71	7205.85	HMGB2
ENSG00000162769	391.625	388.859	328.839	374.806	699.925	608.929	629.797	626.096	FLVCR1
ENSG00000176973	1051.49	917.665	1017.57	836.373	1611.73	1623.2	1614.32	1637.88	FAM89B
ENSG00000196924	39159	34890.5	28451	31681.5	55326.2	58123.3	46530.6	52122.8	FLNA
ENSG00000145375	160.942	151.698	151.631	157.905	246.028	254.943	327.112	283.259	SPATA5
ENSG00000116954	286.119	353.605	380.905	290.648	197.827	135.725	157.184	169.328	RRAGC
ENSG00000073605	221.742	249.981	216.486	308.868	103.432	108.213	125.322	126.474	GSDMB
ENSG00000183960	354.966	350.401	295.955	514.491	141.592	165.071	198.604	181.871	KCNH8
ENSG00000131558	1998.36	1802.21	1741.93	1660.6	1186.96	967.5	1178.88	1243.83	EXOC4
ENSG00000198886	43267.5	45637.5	51854.2	52033	23231.1	15896.3	23598.8	26475.8	ND4
ENSG00000228716	1557.56	1897.29	1782.12	1752.57	1275.33	1178.42	1054.62	1097.5	DHFR
ENSG00000123472	479.249	475.391	565.42	476.316	334.397	298.045	289.94	311.48	ATPAF1
ENSG00000160285	609.791	507.44	413.789	524.035	280.171	261.362	243.21	247.721	LSS
ENSG00000143479	110.871	128.195	131.536	130.141	271.133	243.021	229.403	215.319	DYRK3
ENSG00000099901	1832.95	1835.33	2115.53	1795.95	2599.86	3089.58	2736.91	2653.85	RANBP1
ENSG00000236935	184.189	163.449	174.467	170.919	67.2811	90.7891	84.9642	73.1665	NA
ENSG00000160305	1587.96	1509.5	1222.18	1675.35	850.554	1087.63	847.518	890.541	DIP2A
ENSG00000167378	191.342	224.342	219.226	232.519	403.687	376.912	404.642	318.797	IRGQ
ENSG00000118690	87.6239	91.8733	79.4694	82.4227	18.0755	16.5071	29.7375	18.8142	ARMC2
ENSG00000105483	1727.44	1764.82	1671.6	2056.23	1121.69	1118.81	1247.91	1176.94	CARD8
ENSG00000157895	361.225	309.805	351.675	319.279	518.165	527.31	510.847	496.487	C12orf43
ENSG00000284734	194.919	184.815	160.766	190.006	334.397	311.801	281.444	343.882	NA
ENSG00000051382	231.578	257.459	232.014	222.975	403.687	349.4	391.897	383.601	PIK3CB
ENSG00000125753	3855.45	3498.66	3421.75	3142.47	6031.2	6866.04	5762.7	5559.61	VASP
ENSG00000265972	2831.68	3013.66	3399.83	3058.32	2322.71	2058.8	2379	2279.66	TXNIP
ENSG00000167604	115.342	92.9416	88.6038	127.538	251.049	293.46	257.017	175.6	NFKBID
ENSG00000196715	1094.41	1156.96	1117.14	1057.61	1620.77	1554.42	1571.84	1480.05	VKORC1L1
ENSG00000152240	552.567	559.786	686.908	608.193	319.334	351.234	388.711	378.375	HAUS1
ENSG00000133773	301.319	274.552	341.627	347.043	574.4	472.287	593.687	573.834	CCDC59
ENSG00000094804	985.322	899.504	978.296	865.004	1360.69	1248.12	1284.02	1225.02	CDC6
ENSG00000164306	253.931	276.688	328.839	312.339	136.571	153.149	176.301	165.147	PRIMPOL
ENSG00000170017	702.78	702.938	759.07	733.128	1270.31	1022.52	1274.46	1216.65	ALCAM
ENSG00000100271	88.5181	98.2831	105.046	68.541	23.0965	25.6777	27.6134	18.8142	TTLL1
ENSG00000114554	301.319	242.503	173.554	247.268	442.85	530.978	439.69	524.708	PLXNA1
ENSG00000164916	445.273	463.64	341.627	432.936	746.118	766.663	703.079	683.584	FOXK1
ENSG00000156711	437.226	372.835	361.723	348.778	201.843	238.436	202.852	206.957	MAPK13
ENSG00000118308	378.214	409.157	402.828	406.908	219.919	172.408	249.582	248.766	IRAG2
ENSG00000084090	3757.1	3978.33	3930.54	3706.42	5062.15	4594.48	4950.23	4850.94	STARD7
ENSG00000004838	141.271	99.3514	96.8248	120.597	38.1595	31.1801	37.1718	22.9952	ZMYND10
ENSG00000120509	501.602	522.396	526.142	457.229	303.267	319.137	333.484	333.43	PDZD11
ENSG00000167528	442.59	377.108	378.165	394.761	689.883	584.168	578.819	613.553	ZNF641
ENSG00000164463	386.261	487.142	370.857	470.243	235.986	198.085	212.411	236.223	CREBRF
ENSG00000065882	2627.82	2626.94	2722.97	2400.67	2075.67	1932.25	1993.47	1980.72	TBC1D1
ENSG00000115289	120.706	106.829	116.921	118.862	258.078	262.28	226.217	196.504	PCGF1
ENSG00000123338	2826.32	2814.96	2363.99	2457.06	1814.58	1719.49	1755.57	1967.13	NCKAP1L
ENSG00000185158	166.307	180.542	182.688	183.933	71.2979	74.282	87.0883	87.7998	LRRC37B
ENSG00000186132	36.659	47.0049	52.9796	43.3804	105.441	100.877	170.99	124.383	C2orf76
ENSG00000240849	296.848	315.147	352.588	314.074	506.115	478.706	537.399	492.306	PEDS1
ENSG00000273275	387.155	465.776	472.249	437.274	808.378	637.358	767.864	696.127	NA
ENSG00000158019	796.663	730.713	940.845	701.894	453.897	423.682	478.986	516.346	BABAM2
ENSG00000123395	399.672	381.381	425.664	342.705	603.522	701.552	707.327	590.558	ATG101
ENSG00000165915	350.496	362.152	332.493	336.632	163.684	226.514	161.432	182.916	SLC39A13
ENSG00000153989	1427.02	1556.5	1519.97	1495.75	2518.52	2115.66	2395.99	2244.12	NUS1
ENSG00000010165	1275.02	1165.51	1176.51	1106.2	1681.02	1780.93	1636.62	1522.91	METTL13
ENSG00000143740	1090.83	1049.07	1035.84	910.988	645.698	679.542	715.823	682.539	SNAP47
ENSG00000237633	228.895	276.688	255.764	255.077	139.583	99.9597	148.687	120.202	NA
ENSG00000110011	361.225	395.269	375.424	400.835	220.923	179.744	200.728	194.414	DNAJC4
ENSG00000259664	135.907	142.083	139.757	164.845	58.2434	42.1848	65.8473	52.2618	LINC02254
ENSG00000105364	1199.02	1127.05	1050.46	972.588	1826.63	2114.74	1810.8	1807.21	MRPL4
ENSG00000164902	495.344	497.825	457.634	427.73	738.084	691.464	700.955	631.322	PHAX
ENSG00000259781	2323.82	2094.93	2139.28	2103.08	1578.6	1536.99	1398.72	1673.42	NA
ENSG00000176083	719.768	749.943	731.667	724.452	150.629	141.227	50.9785	165.147	ZNF683
ENSG00000085872	1530.74	1458.22	1385.69	1215.52	2241.37	2225.71	2010.47	1959.82	CHERP
ENSG00000149187	1237.46	1404.81	995.651	1324.84	2148.98	2076.23	1883.02	1844.84	CELF1
ENSG00000143621	3196.49	3172.83	3611.75	2940.32	4311.01	4462.42	4607.18	4164.22	ILF2
ENSG00000226332	729.603	608.928	631.188	568.283	1081.52	1210.52	1065.24	961.617	NA
ENSG00000168066	6178.38	5707.9	5705.36	5550.95	7817.67	7100.81	7711.56	7303.06	SF1
ENSG00000184787	1315.25	1264.86	1243.19	1483.61	1951.15	1790.1	1928.69	1691.19	UBE2G2
ENSG00000216285	45.6002	29.9122	43.8452	30.3663	101.424	105.462	114.702	97.2069	NA
ENSG00000182667	52.7532	67.3025	70.335	74.6142	5.02098	1.83412	0	7.31665	NTM
ENSG00000197506	16.0942	10.6829	19.1823	9.54368	67.2811	46.7701	57.3508	50.1713	SLC28A3
ENSG00000136261	620.521	659.138	749.022	687.145	1053.4	942.739	1188.44	1031.65	BZW2
ENSG00000245571	246.778	258.527	225.62	315.809	116.487	96.2914	109.391	140.062	FAM111A-DT
ENSG00000041988	602.638	612.133	612.919	630.75	879.676	885.881	880.442	850.822	THAP3
ENSG00000164951	709.039	772.377	728.013	832.035	462.934	436.521	420.573	512.165	PDP1
ENSG00000186376	404.143	381.381	362.636	406.04	245.024	228.348	241.086	263.399	ZNF75D
ENSG00000169248	0	1.06829	3.65377	0.867607	33.1385	142.144	151.874	90.9355	CXCL11
ENSG00000237054	1194.55	1075.77	1328.14	983.867	1711.15	1804.78	1945.68	1649.38	PRMT5-AS1
ENSG00000163947	1282.17	1229.61	1221.27	1136.57	923.86	838.194	909.117	768.248	ARHGEF3
ENSG00000274173	66.165	59.8245	73.9888	76.3494	156.655	121.969	143.377	172.464	NA
ENSG00000158042	310.26	304.464	350.762	299.324	507.119	574.997	559.702	497.532	MRPL17
ENSG00000115641	82.2592	81.1904	100.479	84.1579	15.0629	15.59	13.8067	30.3118	FHL2
ENSG00000105370	66.165	50.2098	48.4124	52.0564	151.634	154.066	123.198	105.569	LIM2
ENSG00000225057	18.7766	10.6829	27.4032	13.8817	82.3441	80.7014	87.0883	72.1213	NA
ENSG00000178537	558.826	494.62	550.805	468.508	287.2	271.45	299.499	356.425	SLC25A20
ENSG00000137574	1009.46	1005.26	1103.44	943.089	1373.74	1319.65	1475.19	1465.42	TGS1
ENSG00000146085	669.697	714.689	742.628	670.66	453.897	461.282	489.606	510.075	MMUT
ENSG00000109814	1599.58	1853.49	1952.94	1806.36	1316.5	1369.17	1254.28	1262.64	UGDH
ENSG00000275719	974.593	960.397	746.282	839.844	1648.89	1539.75	1463.51	1392.25	NA
ENSG00000090975	480.143	454.025	344.367	503.212	246.028	249.441	203.914	176.645	PITPNM2
ENSG00000141524	2872.81	2732.7	2359.42	2741.64	1598.68	1797.44	1423.15	1514.55	TMC6
ENSG00000119318	4051.27	3978.33	4189.04	3754.14	2804.72	2564.1	2781.52	3076.13	RAD23B
ENSG00000164855	59.9062	51.2781	58.4603	77.217	157.659	130.223	143.377	135.881	TMEM184A
ENSG00000118246	413.084	441.206	487.778	467.64	697.916	650.196	764.678	674.177	FASTKD2
ENSG00000012660	4652.12	4837.24	5052.25	4517.63	6609.62	5722.46	6581.54	6313.22	ELOVL5
ENSG00000155363	1558.45	1357.8	1395.74	1405.52	903.777	987.675	890	998.2	MOV10
ENSG00000144736	517.697	587.562	621.14	540.519	832.479	807.931	814.594	861.274	SHQ1
ENSG00000177192	653.603	568.333	588.256	488.463	890.722	1027.11	905.931	832.008	PUS1
ENSG00000197961	323.672	370.698	380.905	466.773	789.298	624.519	675.465	625.051	ZNF121
ENSG00000135749	431.861	515.986	416.529	452.023	288.204	268.699	232.59	301.028	PCNX2
ENSG00000165819	820.804	692.255	796.521	878.019	513.144	472.287	548.019	509.03	METTL3
ENSG00000176209	422.92	485.006	541.671	454.626	279.167	294.377	297.375	278.033	SMIM19
ENSG00000066044	2697.57	2576.73	2789.65	2367.7	3574.94	3312.43	3671.52	3328.03	ELAVL1
ENSG00000067066	2325.61	2272.26	2345.72	2329.53	1494.24	1345.33	1543.16	1696.42	SP100
ENSG00000260304	1008.57	913.392	783.733	859.799	1387.8	1710.32	1321.19	1385.98	NA
ENSG00000113360	1440.43	1377.03	1289.78	1330.04	1070.47	965.665	1036.56	1049.42	DROSHA
ENSG00000063587	323.672	293.781	327.926	336.632	495.069	444.775	544.833	472.446	ZNF275
ENSG00000103035	2000.15	1926.13	2219.66	1946.04	2703.3	2725.51	3028.97	2643.4	PSMD7
ENSG00000042286	652.709	617.474	657.678	565.68	836.495	1017.94	960.095	937.576	AIFM2
ENSG00000234511	747.486	729.645	853.154	708.835	1534.41	970.251	1404.03	1299.23	C5orf58
ENSG00000271984	543.626	552.308	595.564	472.846	298.246	239.353	270.823	289.53	NA
ENSG00000169905	484.614	590.767	641.236	584.767	987.125	892.301	920.8	920.853	TOR1AIP2
[truncated: 7,166 more rows]

## Sheet: GSEA
	ID	Description	setSize	enrichmentScore	NES	pvalue	p.adjust	qvalues	rank	leading_edge	core_enrichment
GOBP_CYTOKINE_MEDIATED_SIGNALING_PATHWAY	GOBP_CYTOKINE_MEDIATED_SIGNALING_PATHWAY	GOBP_CYTOKINE_MEDIATED_SIGNALING_PATHWAY	385	0.535376	2.42105	2.23e-22	8.74e-19	8.05e-19	1179	tags=21%, list=7%, signal=20%	IL3/CXCL13/CSF2/CCL22/INHBA/CXCL8/CCL3/IL1A/CXCL10/IL1B/CXCL9/CCL1/EBI3/CXCL11/XCL1/CCL4/CCL4L2/IFNG/XCL2/CCL13/IL1RN/CXCL1/TRAF1/CXCL3/CCR4/TNFAIP3/BIRC3/IL10/IL17REL/CCL20/OSM/CCR7/CCL2/NFKBIA/IRAK2/CX3CL1/IRF5/IL21R/CXCL2/IL5/IL36G/IL2RA/IL31RA/IL23R/IL7/NFKBIZ/IL6/CCR9/TNIP2/CRLF2/CSF1R/IL4R/CCL23/CXCL5/CSF2RB/F3/TANK/IL15RA/IL27RA/SOCS1/CSF1/FAS/TNFRSF4/CYLD/TNFRSF1B/XCR1/IFNGR2/EGR1/CD70/LI…
GOBP_REGULATION_OF_LYMPHOCYTE_ACTIVATION	GOBP_REGULATION_OF_LYMPHOCYTE_ACTIVATION	GOBP_REGULATION_OF_LYMPHOCYTE_ACTIVATION	410	0.483743	2.2094	7.55e-18	1.31e-14	1.21e-14	1292	tags=21%, list=8%, signal=20%	TNFRSF9/CRTAM/INHBA/IL1A/IL1B/GPR183/EBI3/XCL1/IL13/PDCD1/IFNG/HLA-DQA1/LRRC32/TNFSF9/RAG1/VCAM1/FCRL3/TNFAIP3/IL10/CCR7/CCL2/IL23A/PRDX2/IL5/CDKN1A/IL2RA/CLEC7A/SLAMF1/SPTA1/PGLYRP2/PELI1/IL23R/JUNB/CHRNB2/IL7/TACR1/CD83/NFKBIZ/IL4I1/HAVCR2/IL6/TFRC/TNIP2/CEBPB/TNFSF14/TNFSF4/ZC3H12A/IL4R/LST1/IL15RA/CD274/IL27RA/SOCS1/SAMSN1/IL27/ZFP36L1/TNFRSF4/CD28/CYLD/TNFRSF1B/PAG1/TICAM1/BTK/IRF4/BID/BCL2/…
GOBP_HUMORAL_IMMUNE_RESPONSE	GOBP_HUMORAL_IMMUNE_RESPONSE	GOBP_HUMORAL_IMMUNE_RESPONSE	123	0.682229	2.7047	2.06e-16	1.9e-13	1.75e-13	854	tags=32%, list=5%, signal=30%	CXCL13/CCL22/CXCL8/CCL3/CXCL10/IL1B/CXCL9/GPR183/CCL1/EBI3/CXCL11/XCL1/CCL4/DMBT1/CCL4L2/PDCD1/IFNG/XCL2/CCL13/CXCL1/CXCL3/CCL20/CCR7/CCL2/CX3CL1/CXCL2/IL7/CD83/C3/IL6/RGCC/CCL23/CXCL5/SPNS2/TFEB/NCR3LG1/CD28/BCL3/BCL2
GOBP_LEUKOCYTE_DIFFERENTIATION	GOBP_LEUKOCYTE_DIFFERENTIATION	GOBP_LEUKOCYTE_DIFFERENTIATION	491	0.440056	2.03264	3.65e-15	3.01e-12	2.77e-12	1316	tags=18%, list=8%, signal=17%	TNFRSF9/CRTAM/CSF2/INHBA/CCL3/IL1A/IL1B/GPR183/CD8A/IFNG/CLEC4E/TNFSF9/RAG1/SEMA4A/VCAM1/FCRL3/MMP9/IL10/CCR7/CDK6/IL23A/TNFAIP6/DCSTAMP/RELB/PRDX2/SOCS3/IL5/AICDA/NTRK1/IL2RA/CD3D/IL31RA/SLAMF1/PGLYRP2/IL23R/JUNB/IRF8/IL7/CD83/NFKBIZ/IL4I1/IL6/TFRC/CCR9/P2RX5/CEBPB/TNFSF4/CSF1R/ZC3H12A/TRIB1/IL4R/ITGB8/MYC/IL15RA/SOCS1/CSF1/IL27/MYB/BMP2/DLL4/TMEM64/ZFP36L1/CD28/CYLD/BCL3/PAX5/BTK/IRF4/EGR1/BCL2…
GOBP_LEUKOCYTE_PROLIFERATION	GOBP_LEUKOCYTE_PROLIFERATION	GOBP_LEUKOCYTE_PROLIFERATION	262	0.517323	2.25257	7.34e-14	4.19e-11	3.86e-11	1051	tags=22%, list=6%, signal=21%	TNFRSF9/CRTAM/CSF2/IL1A/IL1B/GPR183/EBI3/XCL1/IL13/LRRC32/TNFSF9/VCAM1/FCRL3/TNFAIP3/IL10/IL23A/CX3CL1/PRDX2/IL5/CDKN1A/IL2RA/SLAMF1/SPTA1/PELI1/IL23R/JUNB/CHRNB2/IL7/TACR1/NFKBIZ/IL4I1/HAVCR2/IL6/TFRC/CEBPB/TNFSF14/TNFSF4/CSF1R/BCL2L1/LST1/CSF2RB/CD274/CSF1/IL27/TNFRSF4/CD28/TNFRSF1B/TICAM1/BTK/BID/BCL2/CD70/CD80/SHB/IDO1/FOSL2/IL7R/SH2D2A
GOBP_LEUKOCYTE_CELL_CELL_ADHESION	GOBP_LEUKOCYTE_CELL_CELL_ADHESION	GOBP_LEUKOCYTE_CELL_CELL_ADHESION	327	0.456586	2.02758	1.79e-11	6.67e-09	6.14e-09	1290	tags=20%, list=8%, signal=19%	CRTAM/IL1A/IL1B/EBI3/XCL1/NR4A3/PDCD1/IFNG/HLA-DQA1/LRRC32/TNFSF9/RAG1/VCAM1/ICAM1/IL10/CCR7/CCL2/IL23A/HAS2/BMP7/PRDX2/IL2RA/SLAMF1/MIR221/SPTA1/PECAM1/PELI1/CD177/IL23R/NFAT5/IL7/CD83/NFKBIZ/IL4I1/HAVCR2/IL6/TFRC/CEBPB/TNFSF14/TNFSF4/ZC3H12A/IL4R/KLF4/CD274/SOCS1/JAM2/CD28/CYLD/PAG1/CD70/CD80/ADORA2A/SHB/IDO1/WNT10B/IL7R/LRG1/NFKBID/HSPH1/NOD2/HSPD1/TESPA1/HES1/SMAD7/BTN2A2
GOBP_ADAPTIVE_IMMUNE_RESPONSE	GOBP_ADAPTIVE_IMMUNE_RESPONSE	GOBP_ADAPTIVE_IMMUNE_RESPONSE	375	0.411697	1.8505	1.49e-09	4.48e-07	4.12e-07	865	tags=16%, list=5%, signal=15%	CXCL13/CRTAM/IL1B/GPR183/EBI3/XCL1/CD8A/BACH2/PDCD1/IFNG/HLA-DQA1/RAG1/SEMA4A/TNFAIP3/ICAM1/IL10/IL23A/NFKB2/RELB/IL21R/SOCS3/AICDA/CLEC7A/CD3D/SLAMF1/IL23R/JUNB/NFKBIZ/IL4I1/HAVCR2/C3/IL6/TFRC/TNFSF4/ZC3H12A/TRAJ42/LAMP3/IL4R/CSF2RB/SLC22A13/TFEB/CD274/RNF19B/HRAS/IL27RA/SAMSN1/IL27/NCR3LG1/MCOLN2/CD84/CD28/TNFRSF1B/TRDV3/PAG1/BCL3/BTK/IRF4/CD70/CD80
GOBP_IMMUNE_EFFECTOR_PROCESS	GOBP_IMMUNE_EFFECTOR_PROCESS	GOBP_IMMUNE_EFFECTOR_PROCESS	484	0.373053	1.72357	5.73e-09	1.66e-06	1.53e-06	1224	tags=16%, list=8%, signal=16%	CRTAM/CCL3/IL1B/GPR183/XCL1/CD8A/NR4A3/IL13/PDCD1/IFNG/CLEC4E/SEMA4A/FCRL3/ICAM1/IL10/IL23A/RELB/IRF5/PRDX2/IL21R/SOCS3/IL5/AICDA/CLEC7A/SLAMF1/PGLYRP2/CD177/IL23R/JUNB/IRF8/SERPINB9/NFKBIZ/TGFB3/LYST/IL4I1/HAVCR2/C3/IL6/TFRC/RGCC/TNFSF4/ZC3H12A/GZMB/IL4R/CSF2RB/SLC22A13/SLC7A5/ADGRE2/SEMA7A/CD274/RNF19B/IL27RA/KIR2DL4/IL27/NCR3LG1/MYB/DDX21/TNFRSF4/RAB44/CD84/CD28/TNFRSF1B/TICAM1/BCL3/BTK/IRF4/C…
GOBP_TYPE_II_INTERFERON_PRODUCTION	GOBP_TYPE_II_INTERFERON_PRODUCTION	GOBP_TYPE_II_INTERFERON_PRODUCTION	90	0.543426	2.04479	3.18e-06	0.000435777	0.000401249	1188	tags=28%, list=7%, signal=26%	CRTAM/INHBA/IL1B/EBI3/XCL1/IL10/CCR7/IL23A/CLEC7A/SLAMF1/PGLYRP2/IL23R/IRF8/HAVCR2/TNFSF4/ZC3H12A/SLC7A5/CD274/HRAS/IL27RA/IL27/BCL3/IL12RB2/NOD2/HSPD1
GOBP_CANONICAL_NF_KAPPAB_SIGNAL_TRANSDUCTION	GOBP_CANONICAL_NF_KAPPAB_SIGNAL_TRANSDUCTION	GOBP_CANONICAL_NF_KAPPAB_SIGNAL_TRANSDUCTION	261	0.376287	1.64243	5.1e-05	0.00435956	0.00401413	1224	tags=15%, list=8%, signal=14%	IL1A/IL1B/TNIP3/TRAF1/TNFAIP3/BIRC3/CCR7/NFKB2/NFKBIA/RELB/IRAK2/REL/CX3CL1/CLEC7A/TRAF4/PELI1/NFAT5/TFRC/TNIP2/PLEKHG5/NFKB1/ZC3H12A/TANK/SUMO4/LRRC19/DDX21/NFKBIB/MAP3K14/TICAM1/BCL3/FASLG/TNFSF10/PIM2/NR1D1/ROCK2/NOD2/TRAF3/TRIM8/HTR2B/LITAF
GOBP_RESPONSE_TO_TUMOR_NECROSIS_FACTOR	GOBP_RESPONSE_TO_TUMOR_NECROSIS_FACTOR	GOBP_RESPONSE_TO_TUMOR_NECROSIS_FACTOR	183	0.392301	1.64908	0.000194477	0.0128365	0.0118194	1763	tags=19%, list=11%, signal=17%	CXCL8/CCL3/TRAF1/VCAM1/TNFAIP3/BIRC3/CCL2/NFKBIA/DCSTAMP/HAS2/KCNJ11/NFKB1/ZC3H12A/TANK/FAS/ARHGEF2/ZFP36L1/TNFRSF4/CYLD/TNFRSF1B/CD70/NR1D1/SPHK1/MAP4K3/GBP2/HYAL2/TRAF3/HES1/GPD1/CHI3L1/ASS1/FOS/GCH1/COL1A1/OTULIN

## Sheet: GSEA interleukins
	ID	Description	setSize	enrichmentScore	NES	pvalue	p.adjust	qvalues	rank	leading_edge	core_enrichment
GOBP_INTERLEUKIN_17_PRODUCTION	GOBP_INTERLEUKIN_17_PRODUCTION	GOBP_INTERLEUKIN_17_PRODUCTION	34	0.666056	2.09105	4.89e-05	0.00422366	0.00388901	1134	tags=35%, list=7%, signal=33%	CCL1/IFNG/OSM/IL23A/IL23R/IL6/TNFSF4/SLC7A5/IL27RA/BTK/SPHK1/NOD2
GOBP_INTERLEUKIN_12_PRODUCTION	GOBP_INTERLEUKIN_12_PRODUCTION	GOBP_INTERLEUKIN_12_PRODUCTION	52	0.578975	1.96821	0.000230342	0.0143583	0.0132206	1188	tags=29%, list=7%, signal=27%	IFNG/IL10/CCR7/IL23A/IRF5/CLEC7A/SLAMF1/IL23R/IRF8/TNFSF4/NFKB1/SCIMP/IDO1/NOD2/HSPD1
GOBP_INTERLEUKIN_2_PRODUCTION	GOBP_INTERLEUKIN_2_PRODUCTION	GOBP_INTERLEUKIN_2_PRODUCTION	53	0.554991	1.89876	0.000297603	0.0172455	0.0158791	1134	tags=21%, list=7%, signal=19%	IL1A/IL1B/XCL1/TNFAIP3/CLEC7A/CD83/HAVCR2/CD28/IRF4/CD80/NOD2
GOBP_INTERLEUKIN_10_PRODUCTION	GOBP_INTERLEUKIN_10_PRODUCTION	GOBP_INTERLEUKIN_10_PRODUCTION	49	0.574178	1.92941	0.000333177	0.0186227	0.0171472	1188	tags=33%, list=7%, signal=30%	XCL1/IL13/IL23A/CLEC7A/IL23R/CD83/IL6/TNFSF4/CD274/CD28/BCL3/BTK/IRF4/IDO1/NOD2/HSPD1
GOBP_INTERLEUKIN_6_PRODUCTION	GOBP_INTERLEUKIN_6_PRODUCTION	GOBP_INTERLEUKIN_6_PRODUCTION	111	0.4402	1.71927	0.000352872	0.0195781	0.0180269	1310	tags=22%, list=8%, signal=20%	IL1A/IL1B/IFNG/TNFAIP3/IL10/CX3CL1/CLEC7A/SLAMF1/HAVCR2/IL6/CEBPB/TNFSF4/ZC3H12A/IL27RA/ARHGEF2/CD84/TICAM1/BTK/SCIMP/NOD2/HYAL2/HSPD1/POU2F2/SELENOS
GOBP_INTERLEUKIN_23_PRODUCTION	GOBP_INTERLEUKIN_23_PRODUCTION	GOBP_INTERLEUKIN_23_PRODUCTION	8	0.870167	1.92048	0.000754819	0.0340256	0.0313296	239	tags=38%, list=1%, signal=37%	CSF2/IFNG/CLEC7A
GOBP_INTERLEUKIN_1_PRODUCTION	GOBP_INTERLEUKIN_1_PRODUCTION	GOBP_INTERLEUKIN_1_PRODUCTION	80	0.468715	1.73415	0.000772059	0.034424	0.0316965	1579	tags=22%, list=10%, signal=20%	CCL3/IFNG/TNFAIP3/IL10/CCR7/CX3CL1/CLEC7A/SAA1/HAVCR2/IL6/ZC3H12A/EGR1/SPHK1/NOD2/GSDMD/GHRL/STAT3/PANX1

## Sheet: All LFC
	baseMean	log2FoldChange	lfcSE	stat	pvalue	padj	symbol
ENSG00000000003	8.0696	-1.7894	0.567733	-3.15183	0.00162251	0.00520737	TSPAN6
ENSG00000000419	908.695	-0.126691	0.0823776	-1.53794	0.124064	0.226647	DPM1
ENSG00000000457	354.351	-0.0151193	0.0874451	-0.172901	0.862729	0.917299	SCYL3
ENSG00000000460	486.804	-0.160622	0.0928179	-1.73051	0.083539	0.16496	C1orf112
ENSG00000000938	5327.14	-1.02123	0.0734604	-13.9018	6.18082e-44	2.48087e-42	FGR
ENSG00000000971	7.61783	-1.44985	0.551029	-2.63117	0.00850922	0.0231633	CFH
ENSG00000001036	510.693	-0.455661	0.088396	-5.15478	2.53933e-07	1.4311e-06	FUCA2
ENSG00000001084	1527.23	-0.246162	0.0511258	-4.81482	1.47334e-06	7.61077e-06	GCLC
ENSG00000001167	800.307	0.195633	0.0823824	2.3747	0.0175634	0.0438635	NFYA
ENSG00000001460	3.98288	-1.5498	0.885173	-1.75085	0.0799719	0.159296	STPG1
ENSG00000001461	1330.52	-0.455752	0.0660769	-6.8973	5.30007e-12	4.71523e-11	NIPAL3
ENSG00000001497	1747.04	0.48056	0.0592789	8.10676	5.1986e-16	6.24195e-15	LAS1L
ENSG00000001561	641.42	0.718345	0.0986657	7.28059	3.32354e-13	3.24615e-12	ENPP4
ENSG00000001617	1.33483	-1.81981	1.20875	-1.50552	0.13219	0.238356	SEMA3F
ENSG00000001629	1561.78	-0.429912	0.0694061	-6.19416	5.85976e-10	4.3962e-09	ANKIB1
ENSG00000001630	35.3963	0.563879	0.274352	2.05531	0.0398488	0.0889033	CYP51A1
ENSG00000001631	136.301	-0.187151	0.141352	-1.32401	0.185501	0.310609	KRIT1
ENSG00000002016	122.562	-0.586737	0.123595	-4.74725	2.062e-06	1.04535e-05	RAD52
ENSG00000002079	1.04745	-1.40457	1.7024	-0.825052	0.409342	0.557213	NA
ENSG00000002330	248.811	0.130013	0.144457	0.900014	0.368113	0.516532	BAD
ENSG00000002549	2382.87	0.272056	0.0543936	5.00161	5.68527e-07	3.07836e-06	LAP3
ENSG00000002586	811.502	0.297915	0.886791	0.335947	0.736911	0.833382	CD99
ENSG00000002726	11.8479	-2.31726	0.511469	-4.53059	5.88204e-06	2.79976e-05	AOC1
ENSG00000002745	10.984	1.71155	0.543247	3.15059	0.00162942	0.00522654	WNT16
ENSG00000002746	1.82257	-2.6133	1.20799	-2.16334	0.0305152	0.0707852	HECW1
ENSG00000002834	10540.1	-0.186499	0.0732578	-2.54579	0.0109032	0.0288648	LASP1
ENSG00000002919	635.344	0.521016	0.0710584	7.33223	2.26354e-13	2.23722e-12	SNX11
ENSG00000003056	1391.72	0.0507928	0.0570926	0.889657	0.37365	0.522106	M6PR
ENSG00000003096	11.4005	-1.44138	0.580848	-2.48151	0.0130826	0.0338331	KLHL13
ENSG00000003137	8.54729	-0.968633	0.609291	-1.58977	0.111886	0.208749	CYP26B1
ENSG00000003147	61.447	-1.93403	0.196492	-9.8428	7.3633e-23	1.2993e-21	ICA1
ENSG00000003249	12.3383	-0.655	0.502772	-1.30278	0.192651	0.319897	DBNDD1
ENSG00000003393	359.303	0.323463	0.100921	3.2051	0.00135016	0.00440923	ALS2
ENSG00000003400	268.001	0.0616348	0.102654	0.600415	0.548229	0.68325	CASP10
ENSG00000003402	5482.64	0.896026	0.0491675	18.2239	3.3335e-74	3.29766e-72	CFLAR
ENSG00000003436	21.402	-1.26707	0.420035	-3.01657	0.00255648	0.00786504	TFPI
ENSG00000003509	377.229	0.223759	0.112296	1.99258	0.0463078	0.100848	NDUFAF7
ENSG00000003756	1948.68	-0.16857	0.0482922	-3.49063	0.000481888	0.00170901	RBM5
ENSG00000003987	28.6508	0.727884	0.32207	2.26002	0.0238201	0.0569934	MTMR7
ENSG00000003989	17.9543	0.355602	0.433708	0.819911	0.412267	0.559605	SLC7A2
ENSG00000004059	1330.92	-0.356804	0.0851341	-4.19109	2.77621e-05	0.000120919	ARF5
ENSG00000004139	117.626	-0.234324	0.142427	-1.64522	0.0999241	0.190322	SARM1
ENSG00000004142	2287.79	0.209685	0.0687	3.05219	0.00227178	0.00706203	POLDIP2
ENSG00000004399	79.9597	-2.14426	0.194507	-11.0241	2.92501e-28	6.59218e-27	PLXND1
ENSG00000004455	6471.86	0.704265	0.0477365	14.7532	2.93521e-49	1.41733e-47	AK2
ENSG00000004468	5598.25	-0.361428	0.0638494	-5.66063	1.50815e-08	9.75061e-08	CD38
ENSG00000004478	2187.31	1.14556	0.0661019	17.3302	2.78207e-67	2.4015e-65	FKBP4
ENSG00000004487	2010.39	0.240536	0.043151	5.5743	2.48534e-08	1.57541e-07	KDM1A
ENSG00000004534	954.526	-0.0408267	0.0692693	-0.589392	0.555599	0.689663	RBM6
ENSG00000004660	3.89243	-1.41212	0.835726	-1.68969	0.0910875	0.176805	CAMKK1
ENSG00000004700	1812.94	-0.385689	0.0583073	-6.61477	3.72137e-11	3.08486e-10	RECQL
ENSG00000004766	582.494	-0.337502	0.0957018	-3.5266	0.000420934	0.00151129	VPS50
ENSG00000004776	2.16778	-0.242759	0.93014	-0.260992	0.794099	0.870691	HSPB6
ENSG00000004777	227.376	-1.1709	0.18866	-6.20641	5.42089e-10	4.08614e-09	ARHGAP33
ENSG00000004779	922.962	0.354765	0.0752776	4.71275	2.44393e-06	1.22784e-05	NDUFAB1
ENSG00000004799	25.9093	-2.21562	0.402764	-5.50104	3.7756e-08	2.34932e-07	PDK4
ENSG00000004838	55.9989	-1.82464	0.229656	-7.94511	1.94018e-15	2.25216e-14	ZMYND10
ENSG00000004864	388.736	0.13967	0.081925	1.70485	0.0882222	0.172217	SLC25A13
ENSG00000004866	4.91664	-0.585488	0.597977	-0.979114	0.327524	0.474006	ST7
ENSG00000004897	2409.17	-0.00288149	0.06808	-0.0423251	0.96624	0.97916	CDC27
ENSG00000004961	453.02	0.629768	0.0761654	8.26843	1.35738e-16	1.70107e-15	HCCS
ENSG00000004975	459.738	-0.0438539	0.0936672	-0.468188	0.63965	0.758856	DVL2
ENSG00000005007	3844.23	0.57415	0.0768423	7.47179	7.91113e-14	8.15441e-13	UPF1
ENSG00000005020	827.904	-0.523904	0.0853828	-6.13594	8.46583e-10	6.2818e-09	SKAP2
ENSG00000005022	8314.88	-0.219526	0.0511846	-4.28892	1.79547e-05	8.03812e-05	SLC25A5
ENSG00000005059	950.284	-1.22214	0.107439	-11.3752	5.55795e-30	1.35211e-28	MCUB
ENSG00000005073	111.605	1.416	0.159797	8.86121	7.91485e-19	1.12279e-17	HOXA11
ENSG00000005075	698.464	0.0182974	0.119738	0.152812	0.878546	0.92842	POLR2J
ENSG00000005100	1009.87	1.25986	0.0682136	18.4693	3.64873e-76	3.79417e-74	DHX33
ENSG00000005108	5.33466	-1.38402	0.67448	-2.05198	0.0401714	0.0895248	THSD7A
ENSG00000005156	1738.73	0.740528	0.0516402	14.3402	1.22783e-46	5.3406e-45	LIG3
ENSG00000005175	682.659	-0.0196387	0.0932052	-0.210704	0.833118	0.896258	RPAP3
ENSG00000005187	156.811	0.207914	0.169292	1.22814	0.219395	0.353132	ACSM3
ENSG00000005189	175.458	-0.461485	0.136728	-3.37521	0.000737582	0.00253304	REXO5
ENSG00000005194	1172.64	0.3988	0.0697702	5.71591	1.09119e-08	7.17311e-08	CIAPIN1
ENSG00000005206	323.808	-0.768528	0.138163	-5.56247	2.65988e-08	1.68271e-07	SPPL2B
ENSG00000005238	52.3621	-0.688549	0.212344	-3.24261	0.00118441	0.0039079	FAM214B
ENSG00000005243	1.88198	-0.662587	0.943462	-0.702293	0.482496	0.624185	COPZ2
ENSG00000005249	189.955	-0.559849	0.120059	-4.66312	3.11447e-06	1.54288e-05	PRKAR2B
ENSG00000005302	832.24	-0.38616	0.0639157	-6.0417	1.52496e-09	1.10228e-08	MSL3
ENSG00000005339	2099.27	0.0756991	0.0898441	0.842561	0.399474	0.548118	CREBBP
ENSG00000005379	188.866	0.0591038	0.189787	0.311421	0.75548	0.846801	TSPOAP1
ENSG00000005436	25.5649	-0.3671	0.354854	-1.03451	0.300899	0.445568	GCFC2
ENSG00000005448	356.725	-0.734373	0.121465	-6.04596	1.48527e-09	1.07463e-08	WDR54
ENSG00000005469	198.079	-0.499695	0.121173	-4.12381	3.72663e-05	0.000159183	CROT
ENSG00000005471	9.09096	-1.099	0.513023	-2.14221	0.032177	0.0740267	ABCB4
ENSG00000005483	2882.17	0.565175	0.0969569	5.82914	5.5714e-09	3.79062e-08	KMT2E
ENSG00000005486	811.814	-0.0310294	0.0793849	-0.390873	0.695891	0.801547	RHBDD2
ENSG00000005700	1534.75	0.510829	0.0720222	7.09265	1.31565e-12	1.22508e-11	IBTK
ENSG00000005801	308.52	-0.0127637	0.111169	-0.114813	0.908593	0.948148	ZNF195
ENSG00000005810	2923.78	0.239443	0.106919	2.23948	0.0251249	0.059738	MYCBP2
ENSG00000005812	1356.14	-0.00847743	0.0608168	-0.139393	0.88914	0.935679	FBXL3
ENSG00000005844	11668.2	-1.10407	0.0665621	-16.5871	8.64108e-62	6.21185e-60	ITGAL
ENSG00000005882	443.292	-0.53668	0.0964732	-5.563	2.65176e-08	1.67805e-07	PDK2
ENSG00000005884	126.96	-1.43452	0.408633	-3.51054	0.000447205	0.00159741	ITGA3
ENSG00000005889	771.609	0.221611	0.0753962	2.93929	0.00328963	0.00988747	ZFX
ENSG00000005893	2845.31	-0.159894	0.0793239	-2.01572	0.0438297	0.0963521	LAMP2
ENSG00000005961	2.03907	-0.623032	0.925171	-0.673424	0.500678	0.640626	ITGA2B
ENSG00000005981	0.806516	-4.0173	1.84365	-2.17899	0.0293323	0.0683677	ASB4
ENSG00000006007	1136.24	-0.506372	0.070452	-7.18749	6.5995e-13	6.28118e-12	GDE1
ENSG00000006015	297.383	-0.604906	0.127668	-4.73812	2.15709e-06	1.08985e-05	REX1BD
ENSG00000006016	0.84543	1.15742	1.97907	0.584828	0.558663	0.692352	CRLF1
ENSG00000006025	526.565	-1.22288	0.114377	-10.6917	1.11314e-26	2.35667e-25	OSBPL7
ENSG00000006042	397.754	-1.17105	0.0954111	-12.2737	1.25318e-34	3.65284e-33	TMEM98
ENSG00000006062	1018.23	1.44831	0.0930362	15.5671	1.21747e-54	6.8909e-53	MAP3K14
ENSG00000006071	1.57946	-2.01671	1.48166	-1.36111	0.173477	0.294871	ABCC8
ENSG00000006118	38.2206	-0.164344	0.426475	-0.385354	0.699975	0.804808	TMEM132A
ENSG00000006125	5966.42	-0.265922	0.0568914	-4.6742	2.95106e-06	1.46811e-05	AP2B1
ENSG00000006194	268.12	0.504936	0.135575	3.72441	0.000195775	0.000745012	ZNF263
ENSG00000006210	1.49596	3.13456	1.5065	2.0807	0.0374616	0.0843008	CX3CL1
ENSG00000006282	537.317	-0.930052	0.0950925	-9.7805	1.3654e-22	2.37743e-21	SPATA20
ENSG00000006327	67.4225	0.463797	0.231628	2.00233	0.0452488	0.0988786	TNFRSF12A
ENSG00000006432	121.14	0.268743	0.168436	1.59552	0.110596	0.206876	MAP3K9
ENSG00000006451	631.424	0.3131	0.064764	4.83447	1.33498e-06	6.93129e-06	RALA
ENSG00000006453	21.1892	-1.16848	0.351925	-3.32026	0.000899323	0.00303718	BAIAP2L1
ENSG00000006459	600.603	0.640907	0.0991647	6.46306	1.02609e-10	8.22229e-10	KDM7A
ENSG00000006468	127.45	-0.371867	0.13456	-2.76358	0.00571704	0.0162802	ETV1
ENSG00000006530	475.436	1.14791	0.161375	7.11332	1.13284e-12	1.06059e-11	AGK
ENSG00000006534	29.8412	-2.38764	0.287871	-8.29413	1.09386e-16	1.37854e-15	ALDH3B1
ENSG00000006576	1178.8	0.533519	0.0782841	6.81517	9.41556e-12	8.1749e-11	PHTF2
ENSG00000006607	118.866	0.79366	0.161303	4.92029	8.64147e-07	4.58792e-06	FARP2
ENSG00000006611	1.39007	-0.719755	1.42624	-0.504653	0.613803	0.737968	USH1C
ENSG00000006625	107.163	0.187237	0.159074	1.17704	0.239178	0.376783	GGCT
ENSG00000006634	1924.25	0.268785	0.0842887	3.18886	0.00142836	0.00464128	DBF4
ENSG00000006652	140.061	0.818778	0.182316	4.49097	7.08982e-06	3.33598e-05	IFRD1
ENSG00000006695	294.906	-0.0885861	0.100974	-0.877316	0.380315	0.528315	COX10
ENSG00000006704	2.49775	-2.6547	0.93301	-2.84531	0.00443682	0.0129631	GTF2IRD1
ENSG00000006712	1068.44	0.0427726	0.0839825	0.509303	0.61054	0.735404	PAF1
ENSG00000006715	434.974	-0.132082	0.0948824	-1.39206	0.163905	0.282053	VPS41
ENSG00000006740	4.31202	-1.08938	0.935143	-1.16494	0.244044	0.382255	ARHGAP44
ENSG00000006744	1136.71	-0.184123	0.06284	-2.93003	0.00338929	0.0101601	ELAC2
ENSG00000006756	22.0844	-1.60468	0.326121	-4.92049	8.63268e-07	4.58434e-06	ARSD
ENSG00000006757	120.146	-0.565889	0.143513	-3.94312	8.04297e-05	0.000325873	PNPLA4
ENSG00000006788	1.01075	2.87599	1.65004	1.74298	0.0813367	0.161568	MYH13
ENSG00000006831	1843.78	0.354436	0.0433597	8.17432	2.97544e-16	3.63508e-15	ADIPOR2
ENSG00000006837	13.0303	0.19586	0.388755	0.503812	0.614393	0.738469	CDKL3
ENSG00000007047	389.495	0.103975	0.106467	0.976594	0.32877	0.475379	MARK4
ENSG00000007080	1738.58	0.774896	0.11289	6.86416	6.68842e-12	5.89641e-11	CCDC124
ENSG00000007129	7.35313	-0.611504	0.624657	-0.978944	0.327608	0.474066	CEACAM21
ENSG00000007168	1843.12	-0.00327761	0.0618491	-0.0529937	0.957737	0.974821	PAFAH1B1
ENSG00000007202	4275.29	0.34571	0.0727124	4.75448	1.98954e-06	1.01022e-05	KIAA0100
ENSG00000007237	117.298	0.454654	0.16627	2.73443	0.00624879	0.0175972	GAS7
ENSG00000007255	429.926	-0.833659	0.11623	-7.17248	7.36506e-13	6.99196e-12	TRAPPC6A
ENSG00000007264	1503.18	-1.04907	0.107897	-9.7228	2.41066e-22	4.13307e-21	MATK
ENSG00000007341	164.264	-0.468507	0.127576	-3.67237	0.000240311	0.000899786	ST7L
ENSG00000007350	2.42037	-0.103058	0.837028	-0.123124	0.902009	0.944023	TKTL1
ENSG00000007372	21.9467	-1.0918	0.391635	-2.78779	0.00530691	0.0152306	PAX6
ENSG00000007376	915.092	0.341718	0.1242	2.75135	0.00593511	0.0168475	RPUSD1
ENSG00000007384	6.24872	0.325062	0.646371	0.502903	0.615033	0.738985	RHBDF1
ENSG00000007392	668.439	0.240979	0.0828389	2.90901	0.00362579	0.0107996	LUC7L
ENSG00000007402	5.66367	-1.32777	0.621028	-2.13802	0.0325151	0.0746804	CACNA2D2
ENSG00000007516	151.702	0.336809	0.1325	2.54196	0.0110232	0.0291444	BAIAP3
ENSG00000007520	875.102	0.489178	0.110311	4.43452	9.2279e-06	4.28381e-05	TSR3
ENSG00000007541	295.419	-0.117782	0.0984268	-1.19665	0.231444	0.367718	PIGQ
ENSG00000007545	362.434	0.31249	0.0818074	3.81983	0.000133546	0.000523255	CRAMP1
ENSG00000007866	2.76061	-0.702086	0.861051	-0.815382	0.414854	0.561706	TEAD3
ENSG00000007923	1540.61	0.554893	0.0584978	9.4857	2.40763e-21	3.91757e-20	DNAJC11
ENSG00000007944	241.05	-0.154644	0.109636	-1.41052	0.158388	0.274523	MYLIP
ENSG00000007952	15.6093	0.429074	0.423013	1.01433	0.310426	0.455722	NOX1
ENSG00000007968	873.674	-0.259435	0.0774436	-3.34999	0.000808144	0.00275254	E2F2
ENSG00000008018	2197.28	0.139748	0.0699	1.99925	0.045581	0.099521	PSMB1
ENSG00000008056	13.8151	0.665679	0.45036	1.4781	0.13938	0.248475	SYN1
ENSG00000008083	885.765	0.426961	0.0758597	5.6283	1.81997e-08	1.16788e-07	JARID2
ENSG00000008086	47.2121	-0.641163	0.246573	-2.6003	0.00931426	0.0250769	CDKL5
ENSG00000008118	0.742021	3.17123	2.29113	1.38413	0.166318	0.285261	CAMK1G
ENSG00000008128	3.03428	-1.65165	0.968015	-1.70623	0.0879655	0.171864	CDK11A
ENSG00000008130	1342.62	0.0813376	0.0681289	1.19388	0.232525	0.368745	NADK
ENSG00000008226	110.38	-0.50761	0.160787	-3.15703	0.00159382	0.00512928	DLEC1
ENSG00000008256	138.453	-0.250018	0.14371	-1.73973	0.0819061	0.162381	CYTH3
ENSG00000008277	227.871	-0.439954	0.112995	-3.89357	9.87777e-05	0.000394157	ADAM22
ENSG00000008282	2159.63	0.102844	0.0758771	1.35541	0.175288	0.297074	SYPL1
ENSG00000008283	6.34139	-1.18397	0.652614	-1.8142	0.0696467	0.142057	CYB561
ENSG00000008294	2454.05	0.790667	0.0604967	13.0696	4.91314e-39	1.65926e-37	SPAG9
ENSG00000008300	1442.21	0.539542	0.115072	4.68873	2.74905e-06	1.37281e-05	CELSR3
ENSG00000008323	2.45257	-0.134853	0.920062	-0.14657	0.883472	0.931951	PLEKHG6
ENSG00000008324	420.51	0.0545083	0.107931	0.505029	0.613538	0.737784	SS18L2
ENSG00000008382	185.613	-0.593001	0.144254	-4.11082	3.9425e-05	0.00016805	MPND
ENSG00000008394	81.4221	-1.74853	0.303633	-5.75871	8.47608e-09	5.63317e-08	MGST1
ENSG00000008405	219.612	-6.99638e-05	0.12369	-0.000565637	0.999549	1	CRY1
ENSG00000008438	5.56086	-0.7165	0.652361	-1.09832	0.272066	0.413921	PGLYRP1
ENSG00000008441	13.8005	0.027514	0.458362	0.0600268	0.952134	0.971826	NFIX
ENSG00000008513	2879.3	-0.285713	0.0639293	-4.4692	7.85123e-06	3.67218e-05	ST3GAL1
ENSG00000008516	656.235	-0.386164	0.116692	-3.30926	0.000935432	0.00314772	MMP25
ENSG00000008517	18937.5	0.294422	0.109469	2.68954	0.00715506	0.0198444	IL32
ENSG00000008710	1207.47	0.576329	0.13198	4.36677	1.26096e-05	5.75331e-05	PKD1
ENSG00000008735	26.3064	-1.24094	0.348989	-3.55582	0.000376807	0.00136492	MAPK8IP2
ENSG00000008838	1673.8	-0.21343	0.0605521	-3.52473	0.000423913	0.00152094	MED24
ENSG00000008853	433.713	0.0402475	0.0833272	0.483006	0.629092	0.750672	RHOBTB2
ENSG00000008869	861.512	-0.240365	0.0811447	-2.96217	0.00305474	0.00923778	HEATR5B
ENSG00000008952	1754.14	0.312731	0.0752571	4.1555	3.24583e-05	0.000140199	SEC62
ENSG00000008988	8187.21	-0.136839	0.073594	-1.85938	0.0629735	0.130482	RPS20
ENSG00000009307	6180.26	0.35997	0.0584558	6.15799	7.36743e-10	5.49412e-09	CSDE1
ENSG00000009335	2945.52	0.767269	0.0523531	14.6557	1.23918e-48	5.8325e-47	UBE3C
ENSG00000009413	634.737	0.00722659	0.100982	0.0715628	0.94295	0.966777	REV3L
ENSG00000009694	20.0974	0.22557	0.367756	0.613369	0.539632	0.675242	TENM1
ENSG00000009709	1.10123	-4.51198	1.91814	-2.35227	0.0186591	0.0461774	PAX7
ENSG00000009724	511.863	0.160016	0.0788552	2.02924	0.0424339	0.0938465	MASP2
ENSG00000009780	222.065	-0.584591	0.128169	-4.5611	5.08873e-06	2.44716e-05	FAM76A
ENSG00000009790	1772.79	-1.05552	0.0577884	-18.2652	1.56639e-74	1.56338e-72	TRAF3IP3
ENSG00000009830	183.269	0.143847	0.123014	1.16935	0.242263	0.38033	POMT2
ENSG00000009844	1316.17	0.267961	0.0957169	2.79952	0.00511794	0.0147356	VTA1
ENSG00000009954	4866.24	0.324828	0.0607491	5.34705	8.93996e-08	5.30865e-07	BAZ1B
ENSG00000010017	1411.25	0.197207	0.101293	1.94689	0.0515473	0.110631	RANBP9
ENSG00000010030	121.891	-0.190836	0.181993	-1.04859	0.294366	0.438743	ETV7
ENSG00000010072	374.06	0.103283	0.0867589	1.19046	0.233866	0.370504	SPRTN
ENSG00000010165	1430.83	0.487981	0.0617478	7.9028	2.72708e-15	3.14113e-14	METTL13
ENSG00000010219	41.782	-0.305032	0.216334	-1.41	0.158539	0.274713	DYRK4
ENSG00000010244	4091.68	0.165159	0.0661011	2.49858	0.0124693	0.0324234	ZNF207
ENSG00000010256	2015.57	0.0196816	0.0666603	0.295253	0.767801	0.854503	UQCRC1
ENSG00000010270	1296.31	0.410878	0.0826264	4.97272	6.60189e-07	3.5506e-06	STARD3NL
ENSG00000010278	28.3416	-1.07235	0.41628	-2.57604	0.00999392	0.026717	CD9
ENSG00000010292	3805.55	-0.592619	0.0561553	-10.5532	4.90918e-26	1.00785e-24	NCAPD2
ENSG00000010295	274.141	-0.391678	0.126031	-3.10779	0.00188493	0.0059648	IFFO1
ENSG00000010310	53.7039	-1.71021	0.256349	-6.6714	2.53375e-11	2.13682e-10	GIPR
ENSG00000010318	103.966	-0.636985	0.172238	-3.69827	0.00021707	0.000820325	PHF7
ENSG00000010322	1105.14	-0.166884	0.0951356	-1.75417	0.0794009	0.158412	NISCH
ENSG00000010327	0.9619	-2.15852	1.81372	-1.19011	0.234004	0.370643	STAB1
ENSG00000010361	257.582	-0.157131	0.154177	-1.01916	0.308128	0.453361	FUZ
ENSG00000010379	7.19884	-2.67106	1.27981	-2.08708	0.0368811	0.0832208	SLC6A13
ENSG00000010404	244.788	-0.0036483	0.122065	-0.0298882	0.976156	0.985234	IDS
ENSG00000010438	1.59574	-1.89942	1.36806	-1.38841	0.165013	0.28348	PRSS3
ENSG00000010539	642.649	0.226713	0.0749334	3.02553	0.002482	0.00765063	ZNF200
ENSG00000010626	29.9366	-0.484545	0.283559	-1.7088	0.0874883	0.171182	LRRC23
ENSG00000010671	0.833128	1.421	1.9146	0.742193	0.45797	0.602072	BTK
ENSG00000010704	4.34564	-2.64333	0.750906	-3.52019	0.000431243	0.00154409	HFE
ENSG00000010803	191.236	-0.526284	0.135074	-3.89626	9.76904e-05	0.000390227	SCMH1
ENSG00000010810	3455.06	-0.0714579	0.0460643	-1.55126	0.120838	0.221896	FYN
ENSG00000010818	1510.39	1.19525	0.100685	11.8712	1.67139e-32	4.47513e-31	HIVEP2
ENSG00000011007	1755.03	1.07422	0.0585498	18.3471	3.48021e-75	3.50483e-73	ELOA
ENSG00000011009	1170.49	0.124003	0.107224	1.15649	0.247482	0.386083	LYPLA2
ENSG00000011021	526.432	-0.324603	0.0814543	-3.9851	6.74529e-05	0.000276706	CLCN6
ENSG00000011028	13.4402	-1.26372	0.396971	-3.18342	0.00145547	0.00471934	MRC2
ENSG00000011105	5.26608	-0.787618	0.833063	-0.945448	0.34443	0.49259	TSPAN9
ENSG00000011114	18.8049	0.540481	0.401123	1.34742	0.177846	0.300655	BTBD7
ENSG00000011132	579.769	0.636535	0.0914076	6.9637	3.31444e-12	2.99639e-11	APBA3
ENSG00000011143	264.524	-0.557898	0.10454	-5.3367	9.46546e-08	5.60432e-07	MKS1
ENSG00000011198	268.084	0.721627	0.104677	6.89386	5.4298e-12	4.82297e-11	ABHD5
ENSG00000011243	1135.19	0.0824368	0.0768147	1.07319	0.283186	0.426256	AKAP8L
ENSG00000011258	420.508	-0.295351	0.0864007	-3.41839	0.000629922	0.00218479	MBTD1
ENSG00000011260	1336.35	0.593308	0.0674648	8.79433	1.43907e-18	2.00707e-17	UTP18
ENSG00000011275	575.787	0.138028	0.0788244	1.75108	0.0799328	0.15926	RNF216
ENSG00000011295	460.271	-0.16468	0.0775623	-2.1232	0.0337374	0.077076	TTC19
ENSG00000011304	8742.88	0.49407	0.057634	8.57254	1.01231e-17	1.34957e-16	PTBP1
ENSG00000011332	0.925488	-0.25517	1.61539	-0.157962	0.874487	0.925706	DPF1
ENSG00000011376	892.849	-0.226391	0.07092	-3.1922	0.00141193	0.00459415	LARS2
ENSG00000011405	974.732	1.15211	0.104196	11.0571	2.02565e-28	4.62589e-27	PIK3C2A
ENSG00000011422	16.0062	-0.315445	0.401452	-0.785762	0.432007	0.578736	PLAUR
ENSG00000011426	663.851	-0.423048	0.0889493	-4.75606	1.97413e-06	1.00285e-05	ANLN
ENSG00000011451	1345.94	0.34099	0.085971	3.96634	7.29851e-05	0.000297435	WIZ
ENSG00000011454	394.993	-0.617435	0.098666	-6.25783	3.90368e-10	2.97459e-09	RABGAP1
ENSG00000011465	22.1532	-2.34812	0.340347	-6.89921	5.22911e-12	4.65766e-11	DCN
ENSG00000011478	262.212	0.0574352	0.11549	0.497319	0.618964	0.742153	QPCTL
ENSG00000011485	1874.1	0.477474	0.0631953	7.55553	4.17165e-14	4.3931e-13	PPP5C
ENSG00000011523	44.8705	-1.15085	0.207431	-5.54811	2.88772e-08	1.81861e-07	CEP68
ENSG00000011566	429.872	1.17276	0.109849	10.676	1.31779e-26	2.78205e-25	MAP4K3
ENSG00000011590	1514.03	2.127	0.0903555	23.5404	1.57398e-122	4.23969e-120	ZBTB32
ENSG00000011600	8.21492	0.355571	0.523201	0.679607	0.496753	0.636771	TYROBP
ENSG00000011638	3.37292	-0.0849878	0.768017	-0.110659	0.911887	0.950047	LDAF1
ENSG00000011677	5.84706	0.640242	0.562504	1.1382	0.255037	0.394592	GABRA3
ENSG00000012048	2044.63	-0.13576	0.0721609	-1.88135	0.0599237	0.125332	BRCA1
ENSG00000012061	1330.38	0.572978	0.0699145	8.19542	2.49729e-16	3.06433e-15	ERCC1
ENSG00000012171	1.13936	-2.46408	1.3867	-1.77694	0.0755782	0.151934	SEMA3B
ENSG00000012174	453.178	0.506472	0.0878649	5.76421	8.20403e-09	5.46048e-08	MBTPS2
ENSG00000012211	443.567	-0.148256	0.139784	-1.0606	0.28887	0.432743	PRICKLE3
ENSG00000012232	442.713	0.299994	0.0826987	3.62756	0.000286117	0.00105871	EXTL3
ENSG00000012660	5283.2	0.404382	0.0516044	7.83619	4.64433e-15	5.23881e-14	ELOVL5
ENSG00000012817	895.275	-0.272107	0.0877766	-3.1	0.00193523	0.00610843	KDM5D
ENSG00000012822	469.303	-1.23613	0.0938483	-13.1716	1.27816e-39	4.3828e-38	CALCOCO1
ENSG00000012963	71.336	1.12332	0.760032	1.47799	0.139412	0.248511	UBR7
ENSG00000012983	790.3	0.204338	0.0736117	2.7759	0.005505	0.0157446	MAP4K5
ENSG00000013016	3.90509	-1.8917	0.684281	-2.76451	0.00570077	0.016236	EHD3
ENSG00000013275	2991.31	0.584257	0.0535132	10.918	9.45626e-28	2.0932e-26	PSMC4
ENSG00000013288	1017.37	-0.668535	0.0800764	-8.34871	6.90114e-17	8.7964e-16	MAN2B2
ENSG00000013293	1.40352	-3.3932	1.53315	-2.21322	0.0268826	0.0633447	SLC7A14
ENSG00000013297	0.752977	-1.9752	1.89205	-1.04395	0.29651	0.441115	CLDN11
ENSG00000013306	2493.72	0.0408031	0.0817711	0.498991	0.617786	0.741058	SLC25A39
ENSG00000013364	61.9445	-0.684443	0.350652	-1.95191	0.0509485	0.109535	MVP
ENSG00000013374	1912.18	-0.806168	0.0607683	-13.2663	3.63233e-40	1.2669e-38	NUB1
ENSG00000013375	469.585	0.0489472	0.0905771	0.540393	0.588926	0.717158	PGM3
ENSG00000013392	31.4506	-0.730944	0.27098	-2.69741	0.00698803	0.0194342	RWDD2A
ENSG00000013441	1029.7	-0.42885	0.0748364	-5.7305	1.00133e-08	6.61938e-08	CLK1
ENSG00000013503	174.808	0.83108	0.130321	6.37719	1.80362e-10	1.41436e-09	POLR3B
ENSG00000013523	269.216	0.147953	0.109041	1.35686	0.174826	0.296532	ANGEL1
ENSG00000013561	653.137	-0.0595119	0.0752173	-0.7912	0.428827	0.575433	RNF14
ENSG00000013563	234.495	-0.89828	0.111705	-8.04152	8.87319e-16	1.05408e-14	DNASE1L1
ENSG00000013573	1059.77	0.0484179	0.0915638	0.528789	0.596952	0.723873	DDX11
ENSG00000013583	5.82547	-1.30613	0.631126	-2.06952	0.0384971	0.0863096	HEBP1
ENSG00000013588	46.6104	-1.72325	0.358387	-4.80834	1.5219e-06	7.84171e-06	GPRC5A
ENSG00000013619	544.895	0.511859	0.0770913	6.63965	3.14437e-11	2.62505e-10	MAMLD1
ENSG00000013725	84.9913	-0.917757	0.158175	-5.80215	6.54694e-09	4.41939e-08	CD6
ENSG00000013810	2306.44	-0.485318	0.0661302	-7.33882	2.15478e-13	2.1335e-12	TACC3
ENSG00000014123	854.186	-0.465335	0.0809887	-5.74568	9.15533e-09	6.07016e-08	UFL1
ENSG00000014138	170.485	-0.00347091	0.143857	-0.0241275	0.980751	0.988043	POLA2
ENSG00000014164	275.268	0.0706369	0.111101	0.635792	0.524912	0.661823	ZC3H3
ENSG00000014216	2242.84	-1.01953	0.0820651	-12.4235	1.94885e-35	5.86414e-34	CAPN1
ENSG00000014641	1814.83	-0.282257	0.0617158	-4.57351	4.79629e-06	2.31688e-05	MDH1
ENSG00000014824	1061.72	-0.0824485	0.0838016	-0.983854	0.325187	0.471724	SLC30A9
ENSG00000014914	39.0929	0.618712	0.257093	2.40657	0.0161032	0.0406387	MTMR11
ENSG00000014919	535.207	-0.434453	0.0817052	-5.31732	1.05307e-07	6.19078e-07	COX15
ENSG00000015133	1315.36	-0.587789	0.0919431	-6.39296	1.62702e-10	1.28037e-09	CCDC88C
ENSG00000015153	483.127	-0.337026	0.11747	-2.86903	0.00411729	0.0121183	YAF2
ENSG00000015171	462.166	-0.108098	0.0741148	-1.45852	0.144697	0.255934	ZMYND11
ENSG00000015285	2594.71	-0.449795	0.0847276	-5.30872	1.104e-07	6.47148e-07	WAS
ENSG00000015475	1511.14	1.39461	0.0696312	20.0285	3.1106e-89	4.29282e-87	BID
ENSG00000015532	405.506	0.136899	0.0900924	1.51954	0.128626	0.233284	XYLT2
ENSG00000015568	3.04865	-0.125483	0.856928	-0.146434	0.883579	0.931977	RGPD5
ENSG00000015676	816.436	-0.409326	0.0845994	-4.8384	1.30889e-06	6.80847e-06	NUDCD3
ENSG00000016391	11.5952	-0.665564	0.396282	-1.67952	0.0930501	0.17985	CHDH
ENSG00000016864	537.536	-0.305987	0.090798	-3.36998	0.000751736	0.0025777	GLT8D1
ENSG00000017260	1826.53	0.258994	0.0635955	4.07252	4.65065e-05	0.000195588	ATP2C1
ENSG00000017427	181.214	-0.198849	0.106336	-1.87001	0.0614824	0.127938	IGF1
ENSG00000017483	2435.67	1.12068	0.0716329	15.6447	3.60825e-55	2.0579e-53	SLC38A5
ENSG00000017797	15.1915	-0.900171	0.443799	-2.02833	0.0425264	0.0940139	RALBP1
ENSG00000018189	46.6325	0.126397	0.226604	0.557788	0.576989	0.70765	RUFY3
ENSG00000018236	35.0646	-2.78082	0.625021	-4.44916	8.62081e-06	4.01448e-05	CNTN1
ENSG00000018280	6.24694	-0.693478	0.616499	-1.12487	0.260646	0.400858	SLC11A1
ENSG00000018408	26.2288	-2.03615	0.346863	-5.87019	4.35295e-09	3.00367e-08	WWTR1
ENSG00000018510	1855.83	0.268346	0.0607235	4.41916	9.90871e-06	4.58747e-05	AGPS
ENSG00000018610	431.462	0.0900413	0.0912814	0.986414	0.32393	0.470419	STEEP1
ENSG00000018699	443.801	0.733287	0.086562	8.47124	2.42797e-17	3.1744e-16	TTC27
ENSG00000019144	4.37064	0.232827	0.830823	0.280237	0.779296	0.861352	PHLDB1
ENSG00000019169	0.90683	-3.67607	1.85713	-1.97944	0.0477664	0.103748	MARCO
ENSG00000019186	55.1495	-3.45474	0.358794	-9.62874	6.04664e-22	1.01643e-20	CYP24A1
ENSG00000019485	180.926	0.0404808	0.138523	0.292233	0.770109	0.855732	PRDM11
ENSG00000019505	5.36178	-5.59628	1.2106	-4.62273	3.7873e-06	1.8536e-05	SYT13
ENSG00000019582	1085.8	0.26893	0.097108	2.76939	0.00561615	0.0160303	CD74
ENSG00000019995	362.545	0.467993	0.0827401	5.65619	1.54774e-08	9.98352e-08	ZRANB1
ENSG00000020129	867.217	0.825481	0.0826802	9.98402	1.79058e-23	3.26259e-22	NCDN
ENSG00000020181	264.233	0.655579	0.122523	5.35065	8.76384e-08	5.21237e-07	ADGRA2
ENSG00000020256	319.121	0.0233197	0.0943942	0.247046	0.804872	0.878039	ZFP64
ENSG00000020426	311.281	0.211644	0.103143	2.05194	0.0401754	0.0895248	MNAT1
ENSG00000020577	6.1054	1.24466	0.624837	1.99197	0.0463739	0.100982	SAMD4A
ENSG00000020633	6057.37	0.357011	0.0638394	5.59233	2.24044e-08	1.42502e-07	RUNX3
ENSG00000020922	1300.94	-0.263585	0.069986	-3.76626	0.000165711	0.000637879	MRE11
ENSG00000021300	3.13905	-0.176028	0.874986	-0.201178	0.840559	0.901919	PLEKHB1
ENSG00000021355	3433.61	0.0562264	0.072767	0.77269	0.439706	0.586056	SERPINB1
ENSG00000021574	709.341	-0.12402	0.0837825	-1.48026	0.138804	0.247646	SPAST
ENSG00000021645	6.22032	-1.93462	0.672425	-2.87708	0.00401368	0.0118445	NRXN3
ENSG00000021762	449.283	-1.8981	0.122815	-15.4549	6.99348e-54	3.82282e-52	OSBPL5
ENSG00000021776	1103.66	0.118781	0.0810019	1.4664	0.142539	0.252915	AQR
ENSG00000021826	28.4773	-2.63397	0.320845	-8.20947	2.22175e-16	2.73824e-15	CPS1
ENSG00000022267	6.61227	-0.896711	0.54928	-1.63252	0.10257	0.194517	FHL1
ENSG00000022277	2554.13	-0.116544	0.0678469	-1.71775	0.085842	0.168659	RTF2
ENSG00000022567	300.992	0.414129	0.110134	3.76024	0.000169753	0.000652091	SLC45A4
ENSG00000022840	2317.35	0.0993571	0.0565862	1.75585	0.0791134	0.157937	RNF10
ENSG00000022976	110.217	-0.129871	0.146128	-0.888749	0.374138	0.522527	ZNF839
ENSG00000023041	775.56	0.117353	0.0712418	1.64725	0.0995073	0.189709	ZDHHC6
ENSG00000023171	62.3921	-1.1039	0.206409	-5.3481	8.88812e-08	5.28067e-07	GRAMD1B
ENSG00000023191	89.7536	-0.296753	0.655707	-0.452569	0.650859	0.767715	RNH1
ENSG00000023228	2209.35	0.211205	0.0513405	4.11381	3.89187e-05	0.000165953	NDUFS1
ENSG00000023287	1412.35	0.118786	0.079824	1.48809	0.136726	0.244778	RB1CC1
ENSG00000023318	1396.02	0.296383	0.0818499	3.62105	0.000293408	0.00108353	ERP44
ENSG00000023330	1668.17	1.43945	0.0619976	23.2179	3.00465e-119	7.22312e-117	ALAS1
ENSG00000023445	7980.86	3.76925	0.0896855	42.0275	0	0	BIRC3
ENSG00000023516	1346.85	0.392115	0.096245	4.07413	4.61872e-05	0.000194396	AKAP11
ENSG00000023572	211.829	0.30856	0.116147	2.65663	0.00789254	0.0216693	GLRX2
ENSG00000023608	99.1652	1.12545	0.164877	6.826	8.73173e-12	7.59888e-11	SNAPC1
ENSG00000023697	148.41	-0.928928	0.127526	-7.28422	3.23532e-13	3.16413e-12	DERA
ENSG00000023734	1806.21	0.528208	0.0692819	7.62403	2.45876e-14	2.63395e-13	STRAP
ENSG00000023839	122.601	-1.70976	0.266454	-6.41672	1.39244e-10	1.10081e-09	ABCC2
ENSG00000023892	1843.78	-0.42644	0.0738803	-5.77205	7.83144e-09	5.22805e-08	DEF6
ENSG00000023902	1655.47	-0.0324099	0.0825403	-0.392655	0.694574	0.800567	PLEKHO1
ENSG00000023909	986.857	0.218663	0.0634358	3.44699	0.000566873	0.00198087	GCLM
ENSG00000024048	1116.73	0.19043	0.0639663	2.97703	0.00291056	0.00884122	UBR2
ENSG00000024422	36.1423	-1.07865	0.322728	-3.34227	0.000830953	0.00282292	EHD2
ENSG00000024526	14.0913	-1.26327	0.357668	-3.53197	0.000412476	0.00148236	DEPDC1
ENSG00000024862	513.049	-0.740222	0.102645	-7.21149	5.53438e-13	5.30811e-12	CCDC28A
ENSG00000025039	1.60987	-0.540981	1.15169	-0.469729	0.638549	0.758083	RRAGD
ENSG00000025156	504.041	0.330713	0.0992443	3.33231	0.000861274	0.00292015	HSF2
ENSG00000025293	1107.85	0.401021	0.0602659	6.65421	2.84834e-11	2.38951e-10	PHF20
ENSG00000025423	122.107	-0.313719	0.154735	-2.02746	0.0426151	0.0941727	HSD17B6
ENSG00000025434	206.774	-0.46252	0.115851	-3.99238	6.54127e-05	0.000268978	NR1H3
ENSG00000025708	139.561	1.20032	0.159539	7.52364	5.32732e-14	5.56556e-13	TYMP
ENSG00000025770	1019.03	-0.0395666	0.0830999	-0.476133	0.633979	0.754428	NCAPH2
ENSG00000025772	1027.32	0.486787	0.069866	6.96744	3.22753e-12	2.92019e-11	TOMM34
ENSG00000025796	1865.5	0.372272	0.0646605	5.75733	8.54539e-09	5.67586e-08	SEC63
ENSG00000025800	1578.03	0.459344	0.0563344	8.15388	3.52428e-16	4.27987e-15	KPNA6
ENSG00000026025	27268.3	-0.311824	0.0685434	-4.54929	5.3826e-06	2.57814e-05	VIM
ENSG00000026103	2159.83	1.63502	0.104077	15.7098	1.29626e-55	7.62644e-54	FAS
ENSG00000026297	8.74999	-1.15921	0.45238	-2.56247	0.0103931	0.0276748	RNASET2
ENSG00000026508	6378.69	0.812313	0.0634906	12.7942	1.76586e-37	5.68865e-36	CD44
ENSG00000026559	4.56186	-1.57342	0.681738	-2.30796	0.0210013	0.0510632	KCNG1
ENSG00000026652	112.82	-0.598405	0.144591	-4.13861	3.49423e-05	0.000150087	AGPAT4
ENSG00000026751	5423.67	0.476471	0.0427813	11.1374	8.2515e-29	1.91766e-27	SLAMF7
ENSG00000026950	700.643	-1.01808	0.0708494	-14.3697	8.0182e-47	3.52186e-45	BTN3A1
ENSG00000027001	266.444	-0.655558	0.0962655	-6.8099	9.76684e-12	8.47331e-11	MIPEP
ENSG00000027075	3125.13	0.320839	0.047738	6.72084	1.80686e-11	1.54242e-10	PRKCH
ENSG00000027644	15.2216	3.21196	0.652627	4.92159	8.58451e-07	4.55985e-06	INSRR
ENSG00000027697	530.4	-0.328827	0.0820756	-4.0064	6.16524e-05	0.000254781	IFNGR1
ENSG00000027847	309.243	-0.121251	0.116099	-1.04438	0.29631	0.440877	B4GALT7
ENSG00000027869	3232.83	1.22347	0.0780312	15.6793	2.09599e-55	1.21085e-53	SH2D2A
ENSG00000028116	373.814	-0.010098	0.0872376	-0.115753	0.907848	0.947849	VRK2
ENSG00000028137	14275.1	1.44876	0.0653817	22.1585	8.64101e-109	1.70962e-106	TNFRSF1B
ENSG00000028203	590.643	0.221697	0.0791488	2.80101	0.0050943	0.014677	VEZT
ENSG00000028277	198.912	1.07975	0.11143	9.68992	3.32794e-22	5.65371e-21	POU2F2
ENSG00000028310	858.675	0.37393	0.0688751	5.42909	5.6641e-08	3.44765e-07	BRD9
ENSG00000028528	1036.73	-0.444255	0.0509242	-8.72385	2.68899e-18	3.69501e-17	SNX1
ENSG00000028839	468.572	0.419041	0.112731	3.71719	0.000201453	0.000765707	TBPL1
ENSG00000029153	853.077	0.422572	0.0787183	5.36816	7.9546e-08	4.75511e-07	ARNTL2
ENSG00000029363	3755.23	0.456475	0.0630822	7.23619	4.61463e-13	4.46041e-12	BCLAF1
ENSG00000029364	1222.92	0.176379	0.0782282	2.25467	0.0241543	0.0577188	SLC39A9
ENSG00000029639	259.308	0.0826201	0.108055	0.764614	0.444501	0.589881	TFB1M
ENSG00000029725	824.61	-0.0436539	0.0614139	-0.710814	0.477199	0.619771	RABEP1
ENSG00000029993	1490.02	0.64931	0.07399	8.77564	1.69929e-18	2.35969e-17	HMGB3
ENSG00000030066	1591.3	0.58607	0.0628215	9.32913	1.06744e-20	1.66189e-19	NUP160
ENSG00000030110	806.748	0.271046	0.0951241	2.84939	0.00438027	0.0128147	BAK1
ENSG00000030419	3884.3	-0.385206	0.0865283	-4.4518	8.51551e-06	3.96793e-05	IKZF2
ENSG00000030582	1066.38	-0.492093	0.0933791	-5.26984	1.36544e-07	7.92295e-07	GRN
ENSG00000031003	1642.28	0.183154	0.061914	2.95819	0.00309449	0.00934659	FAM13B
ENSG00000031081	1122.3	1.68668	0.0709357	23.7776	5.70026e-125	1.59301e-122	ARHGAP31
ENSG00000031691	308.283	-0.0269133	0.0990838	-0.271622	0.785913	0.865268	CENPQ
ENSG00000031698	1802.31	-0.154357	0.0643508	-2.39868	0.0164543	0.0414266	SARS1
ENSG00000031823	1479.95	0.212257	0.0695852	3.05031	0.00228606	0.00709951	RANBP3
ENSG00000032219	443.58	-0.15726	0.110271	-1.42612	0.153834	0.26819	ARID4A
ENSG00000032389	764.861	-0.234491	0.0767595	-3.05488	0.00225149	0.00700675	EIPR1
ENSG00000032444	1964.86	0.217973	0.0831499	2.62145	0.00875579	0.0237478	PNPLA6
ENSG00000032742	174.282	-0.416682	0.109861	-3.7928	0.000148961	0.00057838	IFT88
ENSG00000033011	831.568	0.194082	0.0679419	2.85658	0.0042823	0.0125511	ALG1
ENSG00000033030	662.519	-0.289609	0.0690396	-4.19482	2.73088e-05	0.00011913	ZCCHC8
ENSG00000033050	410.393	0.902815	0.0873035	10.3411	4.59142e-25	9.07607e-24	ABCF2
ENSG00000033100	842.697	0.699868	0.0736424	9.5036	2.02748e-21	3.31833e-20	CHPF2
ENSG00000033122	3.21727	0.0878186	0.844999	0.103927	0.917227	0.953218	LRRC7
ENSG00000033170	1019.72	0.470264	0.0646872	7.26981	3.59989e-13	3.50993e-12	FUT8
ENSG00000033178	1149.99	0.153834	0.0971314	1.58377	0.113246	0.210671	UBA6
ENSG00000033327	21.8829	-0.54595	0.325987	-1.67476	0.093981	0.181257	GAB2
ENSG00000033627	10.6986	-1.45302	0.505545	-2.87417	0.00405086	0.01194	ATP6V0A1
ENSG00000033800	1146.69	-0.221294	0.0863855	-2.5617	0.010416	0.0277293	PIAS1
ENSG00000033867	1912.46	1.3628	0.104816	13.0018	1.19507e-38	3.99973e-37	SLC4A7
ENSG00000034152	2648.22	1.51956	0.0740462	20.5218	1.37466e-93	2.06264e-91	MAP2K3
ENSG00000034510	7190.69	-0.29169	0.0892876	-3.26686	0.00108747	0.0036174	TMSB10
ENSG00000034533	226.013	-0.330194	0.100426	-3.28795	0.00100919	0.00337464	ASTE1
ENSG00000034677	1908.32	1.84792	0.09026	20.4732	3.72911e-93	5.44913e-91	RNF19A
ENSG00000034693	258.144	0.240754	0.0975384	2.4683	0.0135758	0.0349308	PEX3
ENSG00000034713	757.314	-0.133942	0.0864949	-1.54856	0.121488	0.222851	GABARAPL2
ENSG00000034971	4.42764	-2.34762	0.798981	-2.93827	0.00330053	0.00991666	MYOC
ENSG00000035115	304.159	-0.0767505	0.0872446	-0.879716	0.379013	0.527359	SH3YL1
ENSG00000035141	1176.65	0.764613	0.0600484	12.7333	3.863e-37	1.23555e-35	FAM136A
ENSG00000035403	1498.9	0.0504665	0.0644342	0.783226	0.433495	0.580268	VCL
ENSG00000035499	753.262	-0.575845	0.0798249	-7.21385	5.43919e-13	5.2213e-12	DEPDC1B
ENSG00000035664	485.981	-0.480052	0.0843031	-5.69436	1.23833e-08	8.08093e-08	DAPK2
ENSG00000035681	1355.11	0.2726	0.0570321	4.77975	1.75509e-06	8.98318e-06	NSMAF
ENSG00000035687	1083.3	-0.0256951	0.0567561	-0.452729	0.650744	0.76766	ADSS2
ENSG00000035720	118.235	-0.675366	0.154778	-4.36345	1.28026e-05	5.83898e-05	STAP1
ENSG00000035862	16.8918	-1.78528	0.404293	-4.41581	1.00632e-05	4.65515e-05	TIMP2
ENSG00000035928	2289.28	-0.0765378	0.0644879	-1.18686	0.235285	0.372144	RFC1
ENSG00000036054	824.744	-0.0940977	0.0855203	-1.1003	0.271203	0.413002	TBC1D23
ENSG00000036257	2191.06	0.247477	0.0652634	3.79197	0.000149454	0.000579894	CUL3
ENSG00000036448	0.962194	1.99211	1.41452	1.40834	0.159031	0.275425	MYOM2
ENSG00000036549	879.608	0.399911	0.0707101	5.65564	1.55267e-08	1.00124e-07	ZZZ3
ENSG00000036672	1.98626	-0.382924	1.01307	-0.377983	0.705444	0.809159	USP2
ENSG00000037042	202.743	-0.710344	0.134943	-5.26405	1.40919e-07	8.14722e-07	TUBG2
ENSG00000037241	261.937	-0.152534	0.118586	-1.28628	0.198347	0.326855	RPL26L1
ENSG00000037280	1.89915	-0.948572	1.20804	-0.785215	0.432328	0.579053	FLT4
ENSG00000037474	3802.61	0.949542	0.0505604	18.7803	1.09375e-78	1.21054e-76	NSUN2
ENSG00000037637	680.76	0.105901	0.0702137	1.50827	0.131485	0.237372	FBXO42
ENSG00000037749	745.241	0.185703	0.0790538	2.34907	0.0188203	0.0465293	MFAP3
ENSG00000037757	536.207	-0.250789	0.0846264	-2.96348	0.00304177	0.00920478	MRI1
ENSG00000037897	294.694	1.8509	0.114676	16.1402	1.33036e-58	8.54682e-57	METTL1
ENSG00000038002	152.938	-0.490814	0.122071	-4.02074	5.80152e-05	0.000240773	AGA
ENSG00000038210	1506.21	-0.233387	0.0667456	-3.49667	0.000471109	0.00167423	PI4K2B
ENSG00000038219	1131.4	0.368374	0.0943515	3.90427	9.4509e-05	0.000378731	BOD1L1
ENSG00000038274	3037.7	-0.57833	0.0708494	-8.16282	3.27303e-16	3.98662e-15	MAT2B
ENSG00000038295	40.4247	1.39533	0.221915	6.28766	3.22284e-10	2.4718e-09	TLL1
ENSG00000038358	1443.98	0.119684	0.0579725	2.0645	0.0389702	0.0872391	EDC4
ENSG00000038382	59.4289	-0.310366	0.337992	-0.918264	0.35848	0.507154	TRIO
ENSG00000038427	8.63426	-0.990437	0.542918	-1.82428	0.0681091	0.139315	VCAN
ENSG00000038532	435.308	0.191331	0.0846656	2.25985	0.0238308	0.0570068	CLEC16A
ENSG00000039068	7.48645	-1.78341	0.636059	-2.80384	0.00504976	0.0145599	CDH1
ENSG00000039123	1652.89	0.481865	0.0510635	9.43658	3.85162e-21	6.17281e-20	MTREX
ENSG00000039139	3.78851	-1.2885	0.772928	-1.66704	0.0955059	0.183739	DNAH5
ENSG00000039319	417.171	-0.099152	0.111108	-0.892391	0.372184	0.520675	ZFYVE16
ENSG00000039523	16.4369	-0.354037	0.420529	-0.841884	0.399853	0.548537	RIPOR1
ENSG00000039560	65.3052	0.0132211	0.488713	0.0270528	0.978418	0.986492	RAI14
ENSG00000039650	512.148	-0.378156	0.11425	-3.30989	0.000933318	0.00314155	PNKP
ENSG00000040199	236.042	1.00403	0.110999	9.04534	1.49204e-19	2.18882e-18	PHLPP2
ENSG00000040275	1047.96	-0.0626405	0.0766518	-0.817208	0.413809	0.560733	SPDL1
ENSG00000040341	983.247	-0.800075	0.0816875	-9.79434	1.1907e-22	2.08135e-21	STAU2
ENSG00000040487	170.705	0.0397369	0.122346	0.324792	0.745338	0.839896	SLC66A1
ENSG00000040531	165.924	-0.597258	0.130374	-4.58109	4.62548e-06	2.23835e-05	CTNS
ENSG00000040608	3.61921	3.25723	1.1962	2.72297	0.0064697	0.0181416	RTN4R
ENSG00000040633	382.475	-0.059148	0.0844921	-0.700041	0.483902	0.625569	PHF23
ENSG00000040933	1941.08	-1.08677	0.0604345	-17.9826	2.66685e-72	2.54799e-70	INPP4A
ENSG00000041353	127.655	-1.77568	0.163026	-10.892	1.25817e-27	2.77337e-26	RAB27B
ENSG00000041357	3792.29	-0.00566208	0.0721569	-0.0784691	0.937455	0.964149	PSMA4
ENSG00000041515	1.88351	-0.4181	1.1164	-0.374506	0.708028	0.811014	MYO16
ENSG00000041802	1722.13	0.00226526	0.0539684	0.0419738	0.96652	0.979355	LSG1
ENSG00000041880	147.762	-0.898529	0.126598	-7.09749	1.27041e-12	1.18492e-11	PARP3
ENSG00000041982	43.2087	-0.544494	0.299689	-1.81686	0.0692383	0.141328	TNC
ENSG00000041988	806.657	0.508298	0.0646086	7.86736	3.62215e-15	4.12954e-14	THAP3
ENSG00000042062	1.54166	1.46137	1.19892	1.21891	0.22288	0.357378	RIPOR3
ENSG00000042088	748.056	-0.164461	0.0657018	-2.50314	0.0123096	0.0320641	TDP1
ENSG00000042286	907.964	0.590162	0.0755544	7.81109	5.66977e-15	6.35065e-14	AIFM2
ENSG00000042317	21.8312	-0.989341	0.323998	-3.05354	0.00226156	0.00703322	SPATA7
ENSG00000042429	47.5373	0.343293	0.223679	1.53476	0.124844	0.227727	MED17
ENSG00000042445	469.887	-0.576398	0.0832177	-6.92639	4.31725e-12	3.86857e-11	RETSAT
ENSG00000042493	56.5105	-0.52824	0.203943	-2.59014	0.00959378	0.025718	CAPG
ENSG00000042753	1020.76	-0.132092	0.096634	-1.36693	0.171647	0.29236	AP2S1
ENSG00000042832	4.98445	0.258196	0.726071	0.355607	0.722135	0.822461	TG
ENSG00000042980	10.1818	-2.41805	1.02502	-2.35903	0.018323	0.0454708	ADAM28
ENSG00000043093	1201.64	0.080533	0.0954133	0.844044	0.398645	0.547249	DCUN1D1
ENSG00000043143	1297.95	-0.566321	0.0825651	-6.85909	6.93023e-12	6.09757e-11	JADE2
ENSG00000043355	3.18981	0.620305	0.828908	0.74834	0.454255	0.598596	ZIC2
ENSG00000043462	7014.21	0.708151	0.0452257	15.6582	2.92179e-55	1.67493e-53	LCP2
ENSG00000043514	306.33	0.582234	0.100337	5.80281	6.52143e-09	4.40349e-08	TRIT1
ENSG00000043591	156.669	-0.255205	0.116994	-2.18136	0.029157	0.0680228	ADRB1
ENSG00000044090	219.548	-0.643106	0.119131	-5.39833	6.72643e-08	4.0633e-07	CUL7
ENSG00000044115	998.181	0.337416	0.0673995	5.00621	5.55113e-07	3.00966e-06	CTNNA1
ENSG00000044446	340.299	-0.686876	0.085146	-8.06704	7.20224e-16	8.59235e-15	PHKA2
ENSG00000044459	3.55207	-1.4436	0.81023	-1.78171	0.0747959	0.15069	CNTLN
ENSG00000044524	2.21205	1.40488	1.15619	1.21509	0.224331	0.35907	EPHA3
ENSG00000044574	15440.6	0.277036	0.0452976	6.11591	9.60058e-10	7.0932e-09	HSPA5
ENSG00000046604	31.4414	-1.90463	0.465427	-4.09222	4.27256e-05	0.000181049	DSG2
ENSG00000046647	220.899	0.175416	0.113346	1.54761	0.121717	0.223168	GEMIN8
ENSG00000046651	560.4	-0.656379	0.106727	-6.15008	7.74444e-10	5.76637e-09	OFD1
ENSG00000046653	23.8785	-0.264914	0.346191	-0.765225	0.444137	0.589607	GPM6B
ENSG00000047056	330.378	-0.100373	0.0927303	-1.08242	0.279067	0.421475	WDR37
ENSG00000047188	697.572	0.118983	0.0943164	1.26153	0.207119	0.337479	YTHDC2
ENSG00000047230	353.973	-0.434261	0.0799856	-5.42925	5.65928e-08	3.44566e-07	CTPS2
ENSG00000047249	606.493	-0.656901	0.089279	-7.35784	1.8691e-13	1.86218e-12	ATP6V1H
ENSG00000047315	3023.36	0.0604931	0.0553336	1.09324	0.274287	0.416539	POLR2B
ENSG00000047346	662.044	-0.846419	0.0872097	-9.70556	2.85497e-22	4.86869e-21	FAM214A
ENSG00000047365	1821.06	-0.0191638	0.0910691	-0.210431	0.833331	0.896321	ARAP2
ENSG00000047410	3046.27	0.031252	0.0722756	0.4324	0.665451	0.778966	TPR
ENSG00000047457	181.432	-1.21516	0.138061	-8.80161	1.34863e-18	1.88446e-17	CP
ENSG00000047578	327.143	-0.136475	0.0879933	-1.55097	0.120909	0.221978	KATNIP
ENSG00000047579	480.565	-0.388453	0.0842092	-4.61295	3.96999e-06	1.93708e-05	DTNBP1
ENSG00000047597	396.798	0.501749	0.105367	4.76191	1.91766e-06	9.76832e-06	XK
ENSG00000047621	257.394	0.205746	0.104769	1.96382	0.0495513	0.107056	C12orf4
ENSG00000047634	5.34563	-0.710233	0.609185	-1.16588	0.243665	0.38186	SCML1
ENSG00000047644	1539.34	-0.681481	0.0641283	-10.6268	2.23558e-26	4.66239e-25	WWC3
ENSG00000047648	1.32286	0.569649	1.46547	0.388713	0.697489	0.802814	ARHGAP6
ENSG00000047662	118.303	-0.618619	0.14454	-4.27991	1.86973e-05	8.3353e-05	FAM184B
ENSG00000047849	2962.63	-0.328193	0.066741	-4.91742	8.76935e-07	4.65029e-06	MAP4
ENSG00000047932	1065.87	0.0590972	0.0702389	0.841375	0.400138	0.54876	GOPC
ENSG00000048028	1431.9	-1.23237	0.0762109	-16.1705	8.14993e-59	5.28139e-57	USP28
ENSG00000048052	470.138	-0.146842	0.0946812	-1.55091	0.120923	0.221978	HDAC9
ENSG00000048140	1303.29	0.750555	0.0968159	7.75239	9.01783e-15	9.9709e-14	TSPAN17
ENSG00000048162	1464.65	0.935683	0.0735313	12.725	4.29679e-37	1.37037e-35	NOP16
ENSG00000048342	5.68249	-0.73513	0.650809	-1.12956	0.25866	0.398408	CC2D2A
ENSG00000048392	935.976	-0.414179	0.0904052	-4.58136	4.61961e-06	2.236e-05	RRM2B
ENSG00000048405	952.155	0.37906	0.0845727	4.48206	7.39272e-06	3.46788e-05	ZNF800
ENSG00000048471	175.299	-0.813851	0.124103	-6.55789	5.45736e-11	4.47088e-10	SNX29
ENSG00000048544	1262.65	0.2736	0.0847733	3.22743	0.00124906	0.00410605	MRPS10
ENSG00000048649	1058.44	0.0949614	0.0751425	1.26375	0.20632	0.336594	RSF1
ENSG00000048707	1377.01	0.70476	0.0993955	7.09046	1.33665e-12	1.24359e-11	VPS13D
ENSG00000048740	3431.36	-0.347833	0.0693896	-5.01276	5.36557e-07	2.91656e-06	CELF2
ENSG00000048828	3375.81	-0.249805	0.0464269	-5.3806	7.42364e-08	4.45558e-07	FAM120A
ENSG00000048991	1233.25	-0.24894	0.0827057	-3.00995	0.00261295	0.00802661	R3HDM1
ENSG00000049089	98.3995	0.957853	0.163714	5.85075	4.89349e-09	3.35389e-08	COL9A2
ENSG00000049130	1.84844	-3.52263	1.30259	-2.70432	0.00684443	0.0190752	KITLG
ENSG00000049167	247.788	-0.138426	0.119651	-1.15692	0.247307	0.385936	ERCC8
ENSG00000049192	46.7487	-0.675194	0.211708	-3.18927	0.00142633	0.0046363	ADAMTS6
ENSG00000049239	392.257	-0.717294	0.097165	-7.38223	1.55665e-13	1.55993e-12	H6PD
ENSG00000049245	724.296	0.218012	0.095256	2.2887	0.0220968	0.0533786	VAMP3
ENSG00000049246	16.3112	1.1904	0.374966	3.1747	0.0014999	0.00485005	PER3
ENSG00000049247	4.76026	0.961114	0.818645	1.17403	0.240383	0.378106	UTS2
ENSG00000049249	14648	11.7531	0.281029	41.8216	0	0	TNFRSF9
ENSG00000049283	0.862641	-3.90095	1.73025	-2.25456	0.0241609	0.0577284	EPN3
ENSG00000049323	7.70422	-0.286228	0.616495	-0.464283	0.642445	0.761203	LTBP1
ENSG00000049449	151.864	0.528082	0.165054	3.19945	0.00137688	0.00449058	RCN1
ENSG00000049540	8.26019	0.296119	0.534736	0.553768	0.579738	0.709814	ELN
ENSG00000049541	1551.86	0.320115	0.0604992	5.29123	1.21494e-07	7.08089e-07	RFC2
ENSG00000049618	1280.63	-0.119983	0.0880928	-1.36201	0.173194	0.294502	ARID1B
ENSG00000049656	841.291	0.229035	0.106701	2.14651	0.0318323	0.0733384	CLPTM1L
ENSG00000049759	11.1736	-0.694694	0.474007	-1.46558	0.142764	0.253215	NEDD4L
ENSG00000049768	31.4455	0.320324	0.258652	1.23844	0.215554	0.34828	FOXP3
ENSG00000049769	21.0923	0.154008	0.378374	0.407027	0.683988	0.792861	PPP1R3F
ENSG00000049860	993.968	-0.476195	0.0716995	-6.64154	3.10428e-11	2.59254e-10	HEXB
ENSG00000049883	220.628	-0.0595284	0.129897	-0.458275	0.646755	0.764359	PTCD2
ENSG00000050130	390.585	-0.0485502	0.105907	-0.458424	0.646648	0.764359	JKAMP
ENSG00000050165	173.532	0.101947	0.161778	0.630167	0.528585	0.665105	DKK3
ENSG00000050344	364.881	2.06124	0.0954363	21.5981	1.87123e-103	3.2941e-101	NFE2L3
ENSG00000050393	739.473	0.388355	0.0700933	5.54054	3.01535e-08	1.89366e-07	MCUR1
ENSG00000050405	723.632	-0.0247032	0.0767921	-0.321689	0.747688	0.841356	LIMA1
ENSG00000050426	691.137	-0.543457	0.0615841	-8.82463	1.0982e-18	1.54126e-17	LETMD1
ENSG00000050438	247.595	0.166735	0.0949684	1.75569	0.0791414	0.157979	SLC4A8
ENSG00000050555	3.66008	-0.815751	0.640137	-1.27434	0.202544	0.33218	LAMC3
ENSG00000050628	492.573	-0.389801	0.11362	-3.43076	0.00060189	0.00209635	PTGER3
ENSG00000050730	259.851	4.88431	0.24269	20.1258	4.39059e-90	6.13502e-88	TNIP3
ENSG00000050748	945.33	-0.333901	0.0774138	-4.3132	1.6091e-05	7.24713e-05	MAPK9
ENSG00000050767	10.6196	-0.615451	0.532771	-1.15519	0.248013	0.386614	COL23A1
ENSG00000050820	34.3127	-0.317965	0.307256	-1.03485	0.300737	0.44545	BCAR1
ENSG00000051009	267.138	0.0748525	0.109752	0.682015	0.49523	0.635583	FHIP1B
ENSG00000051108	852.796	-0.574318	0.0801986	-7.1612	7.99745e-13	7.57302e-12	HERPUD1
ENSG00000051128	3.31351	-0.959108	0.751856	-1.27565	0.202078	0.331659	HOMER3
ENSG00000051180	564.689	-0.403634	0.0760535	-5.30724	1.113e-07	6.52077e-07	RAD51
ENSG00000051341	984.12	-0.184233	0.106378	-1.73187	0.0832967	0.164569	POLQ
ENSG00000051382	343.386	0.6971	0.0873326	7.98213	1.43825e-15	1.68351e-14	PIK3CB
ENSG00000051523	2588.65	-0.450882	0.161079	-2.79913	0.00512401	0.0147511	CYBA
ENSG00000051596	1072.98	0.184405	0.101723	1.81282	0.0698603	0.142415	THOC3
ENSG00000051620	138.037	-0.33144	0.123441	-2.68501	0.00725285	0.0200758	HEBP2
ENSG00000051825	775.773	-0.0851526	0.0755038	-1.12779	0.259408	0.399381	MPHOSPH9
ENSG00000052126	2.8094	-1.49096	1.08479	-1.37442	0.169312	0.289286	PLEKHA5
ENSG00000052723	1206.53	0.249141	0.0869807	2.86433	0.00417899	0.0122837	SIKE1
ENSG00000052749	1535.14	2.07085	0.0928484	22.3036	3.41061e-110	6.80813e-108	RRP12
ENSG00000052795	2.32882	-2.5529	0.978464	-2.60909	0.00907845	0.0245277	FNIP2
ENSG00000052802	1560	0.260315	0.0766223	3.39739	0.000680331	0.00234689	MSMO1
ENSG00000052841	686.054	-0.0497603	0.0753533	-0.660359	0.509023	0.648336	TTC17
ENSG00000053108	1.60826	-1.86221	1.12654	-1.65304	0.0983237	0.187963	FSTL4
ENSG00000053254	2637.92	0.398852	0.0753943	5.29021	1.22174e-07	7.11871e-07	FOXN3
ENSG00000053371	681.259	-0.617858	0.0888788	-6.95169	3.60932e-12	3.25508e-11	AKR7A2
ENSG00000053372	2362.24	1.43356	0.0598814	23.9399	1.17693e-126	3.41723e-124	MRTO4
ENSG00000053438	11.6325	0.656592	0.457055	1.43657	0.15084	0.264434	NNAT
ENSG00000053501	260.966	0.0433434	0.123735	0.350293	0.726119	0.824944	USE1
ENSG00000053524	100.279	-0.404841	0.157076	-2.57735	0.00995604	0.0266285	MCF2L2
ENSG00000053702	19.2223	0.313864	0.355541	0.882777	0.377357	0.525741	NRIP2
ENSG00000053747	6.22608	-1.66154	0.620731	-2.67675	0.00743409	0.0205332	LAMA3
ENSG00000053770	978.101	-0.159862	0.0978026	-1.63454	0.102145	0.193826	AP5M1
ENSG00000053900	629.564	-0.347143	0.0988976	-3.51013	0.000447894	0.00159935	ANAPC4
ENSG00000054116	986.869	0.0477098	0.069698	0.684522	0.493645	0.634278	TRAPPC3
ENSG00000054118	3564.97	0.126831	0.055653	2.27896	0.0226696	0.05455	THRAP3
ENSG00000054148	294.898	0.109269	0.117993	0.926059	0.354415	0.502803	PHPT1
ENSG00000054219	163.568	-0.97218	0.199938	-4.8624	1.15972e-06	6.0778e-06	LY75
ENSG00000054267	968.57	0.333536	0.0773814	4.31029	1.6304e-05	7.33419e-05	ARID4B
ENSG00000054277	25.2993	-1.29764	0.317624	-4.08546	4.39905e-05	0.000186067	OPN3
ENSG00000054282	25.4465	-1.38962	0.771094	-1.80214	0.0715232	0.14517	SDCCAG8
ENSG00000054356	1.36764	-2.06575	1.23181	-1.67699	0.0935437	0.180616	PTPRN
ENSG00000054392	4.33555	0.986977	0.983906	1.00312	0.315802	0.461289	HHAT
ENSG00000054523	976.232	0.401024	0.0953341	4.20651	2.59343e-05	0.000113577	KIF1B
ENSG00000054598	8.07948	0.0648346	0.545322	0.118892	0.905361	0.946512	FOXC1
ENSG00000054611	478.964	-0.192572	0.0822482	-2.34135	0.019214	0.0473176	TBC1D22A
ENSG00000054654	927.13	0.425535	0.122431	3.47571	0.000509499	0.0017978	SYNE2
ENSG00000054690	60.5637	-0.245114	0.231366	-1.05942	0.289408	0.433289	PLEKHH1
ENSG00000054793	64.825	1.54679	0.253573	6.09996	1.06094e-09	7.79221e-09	ATP9A
ENSG00000054965	936.681	-0.280717	0.0605918	-4.63291	3.6056e-06	1.77244e-05	FAM168A
ENSG00000054967	764.655	1.35436	0.0997219	13.5814	5.16358e-42	1.93695e-40	RELT
ENSG00000054983	230.84	-0.319022	0.0998722	-3.1943	0.00140172	0.00456293	GALC
ENSG00000055044	2484.22	1.03252	0.0650091	15.8827	8.34947e-57	5.1424e-55	NOP58
ENSG00000055070	4567.1	0.417148	0.0610906	6.82835	8.58991e-12	7.48129e-11	SZRD1
ENSG00000055130	6796.62	-0.0369949	0.0522514	-0.708017	0.478935	0.621267	CUL1
ENSG00000055147	506.232	-0.352027	0.0887735	-3.96545	7.32577e-05	0.000298492	FAM114A2
ENSG00000055163	6309.21	-0.600619	0.0728496	-8.24465	1.65642e-16	2.0608e-15	CYFIP2
ENSG00000055208	3930.7	0.906685	0.0864804	10.4843	1.02024e-25	2.07171e-24	TAB2
ENSG00000055211	427.608	0.204473	0.117326	1.74277	0.081373	0.161611	GINM1
ENSG00000055332	1169.27	0.0103706	0.0670694	0.154624	0.877118	0.927368	EIF2AK2
ENSG00000055483	1321.66	0.832882	0.0773537	10.7672	4.91791e-27	1.05721e-25	USP36
ENSG00000055609	1789	0.397796	0.119385	3.33204	0.000862117	0.00292213	KMT2C
ENSG00000055732	0.887962	-0.407237	1.65315	-0.24634	0.805419	0.87825	MCOLN3
ENSG00000055917	4221.69	0.0637506	0.0733115	0.869585	0.384527	0.532344	PUM2
ENSG00000055950	382.42	-0.158019	0.0945044	-1.67208	0.0945086	0.182131	MRPL43
ENSG00000056050	144.866	-0.814651	0.140959	-5.77935	7.4992e-09	5.01975e-08	HPF1
ENSG00000056097	2966.14	0.387981	0.0582806	6.65711	2.79257e-11	2.34536e-10	ZFR
ENSG00000056277	265.301	0.282697	0.130393	2.16805	0.0301549	0.070044	ZNF280C
ENSG00000056558	3620.74	4.25793	0.0800729	53.1757	0	0	TRAF1
ENSG00000056586	1180.02	0.461631	0.0811206	5.69067	1.2654e-08	8.25041e-08	RC3H2
ENSG00000056736	82.7406	-0.212862	0.180046	-1.18226	0.237101	0.374355	IL17RB
ENSG00000056972	6.97127	-0.64836	0.623329	-1.04016	0.298267	0.442991	TRAF3IP2
ENSG00000057019	159.118	-2.02313	0.433481	-4.66717	3.05379e-06	1.51517e-05	DCBLD2
ENSG00000057252	1780.62	0.0304378	0.0562616	0.541004	0.588505	0.716779	SOAT1
ENSG00000057294	1.18499	-1.50242	1.39695	-1.0755	0.28215	0.424869	PKP2
ENSG00000057468	2.42029	-0.0730476	1.04707	-0.069764	0.944382	0.967136	MSH4
ENSG00000057608	2800.47	-0.131802	0.068578	-1.92192	0.0546155	0.116181	GDI2
ENSG00000057657	3537.52	0.734253	0.0648125	11.3289	9.43991e-30	2.27668e-28	PRDM1
ENSG00000057663	1233.89	0.0765753	0.082602	0.927039	0.353906	0.502271	ATG5
ENSG00000057757	1545.79	0.350617	0.061502	5.7009	1.19177e-08	7.79535e-08	PITHD1
ENSG00000057935	24.041	-1.04712	0.302956	-3.45635	0.000547544	0.00191872	MTA3
ENSG00000058056	514.818	0.208755	0.0903805	2.30973	0.020903	0.050863	USP13
ENSG00000058063	3242.29	0.00452454	0.0777775	0.0581728	0.953611	0.972267	ATP11B
ENSG00000058085	18.8596	-0.280788	0.554092	-0.506753	0.612328	0.736843	LAMC2
ENSG00000058091	4.55483	1.76993	0.999974	1.76998	0.0767304	0.153812	CDK14
ENSG00000058262	5933.63	0.460289	0.0494537	9.30748	1.30902e-20	2.02252e-19	SEC61A1
ENSG00000058272	1885.2	-0.204161	0.0793636	-2.57247	0.0100975	0.026965	PPP1R12A
ENSG00000058404	2.38852	0.31778	1.00593	0.315908	0.752073	0.84436	CAMK2B
ENSG00000058453	70.2281	-1.02356	0.213385	-4.79676	1.61251e-06	8.28373e-06	CROCC
ENSG00000058600	1095.39	0.755665	0.0789039	9.57703	9.98787e-22	1.66393e-20	POLR3E
ENSG00000058668	3241.98	-0.563465	0.084737	-6.64957	2.93948e-11	2.46227e-10	ATP2B4
ENSG00000058673	5.10359	0.116095	0.608512	0.190786	0.848693	0.907251	ZC3H11A
ENSG00000058729	597.435	0.607408	0.0987646	6.15006	7.74541e-10	5.76637e-09	RIOK2
ENSG00000058799	409.043	-0.535376	0.0982547	-5.44886	5.06948e-08	3.10006e-07	YIPF1
ENSG00000058804	2355.2	0.415928	0.0730252	5.69567	1.22886e-08	8.02384e-08	NDC1
ENSG00000058866	4.29449	-1.68225	0.781578	-2.15238	0.0313672	0.0724835	DGKG
ENSG00000059122	740.04	-0.0881641	0.107083	-0.823328	0.410321	0.557994	FLYWCH1
ENSG00000059145	256.555	-0.850268	0.124217	-6.845	7.64738e-12	6.69431e-11	UNKL
ENSG00000059377	134.612	0.433359	0.201372	2.15203	0.0313946	0.0725168	TBXAS1
ENSG00000059378	1408.69	0.0966331	0.0558963	1.72879	0.0838462	0.165465	PARP12
ENSG00000059573	2890.99	0.824943	0.056311	14.6498	1.35173e-48	6.33556e-47	ALDH18A1
ENSG00000059588	461.889	-0.298811	0.105106	-2.84295	0.00446977	0.0130441	TARBP1
ENSG00000059691	98.5964	-0.300392	0.17085	-1.75822	0.07871	0.157272	GATB
ENSG00000059728	236.675	0.864823	0.112259	7.70383	1.32046e-14	1.43937e-13	MXD1
ENSG00000059758	1041.71	0.302876	0.0821241	3.68802	0.000226004	0.000851517	CDK17
ENSG00000059769	113.121	0.823091	0.195689	4.20613	2.59783e-05	0.000113748	DNAJC25
ENSG00000059804	1273.86	0.731179	0.0608012	12.0257	2.6024e-33	7.21858e-32	SLC2A3
ENSG00000059915	8.96939	0.585017	0.513384	1.13953	0.254482	0.394034	PSD
ENSG00000060069	208.939	0.357038	0.137699	2.59288	0.0095175	0.025535	CTDP1
ENSG00000060138	792.957	0.394943	0.0742324	5.32036	1.03563e-07	6.09625e-07	YBX3
ENSG00000060140	237.819	0.0238035	0.108005	0.220392	0.825566	0.891082	STYK1
ENSG00000060237	3981.29	0.438314	0.0927148	4.72755	2.27246e-06	1.14504e-05	WNK1
ENSG00000060339	2435.4	0.0655074	0.0707839	0.925456	0.354729	0.503183	CCAR1
ENSG00000060491	1515.44	0.0703502	0.0947079	0.742812	0.457595	0.601721	OGFR
ENSG00000060566	2.27348	-1.06392	0.996562	-1.06759	0.285704	0.429065	CREB3L3
ENSG00000060642	210.715	-0.361619	0.103178	-3.5048	0.000456952	0.0016291	PIGV
ENSG00000060656	17.9586	-1.6617	0.350123	-4.74604	2.07435e-06	1.05114e-05	PTPRU
ENSG00000060688	1348.26	0.15108	0.0646674	2.33627	0.0194773	0.0478417	SNRNP40
ENSG00000060749	524.488	0.37998	0.100045	3.79808	0.000145824	0.000567187	QSER1
ENSG00000060762	523.774	-0.519542	0.111188	-4.67263	2.97373e-06	1.47807e-05	MPC1
ENSG00000060971	461.189	-0.515373	0.0876657	-5.87884	4.13154e-09	2.85795e-08	ACAA1
ENSG00000060982	935.195	-0.219796	0.0746958	-2.94255	0.00325525	0.00979319	BCAT1
ENSG00000061273	4022.29	0.221403	0.082612	2.68004	0.00736131	0.0203508	HDAC7
ENSG00000061337	706.917	-0.53776	0.0890227	-6.04071	1.53439e-09	1.10874e-08	LZTS1
ENSG00000061656	35.365	0.493848	0.265855	1.85758	0.0632284	0.130828	SPAG4
ENSG00000061676	74.24	-1.28569	0.425862	-3.01903	0.00253584	0.00780799	NCKAP1
ENSG00000061794	1098.86	0.137319	0.0771517	1.77985	0.0750998	0.151166	MRPS35
ENSG00000061936	985.641	0.155265	0.0585577	2.65149	0.00801375	0.0219482	SFSWAP
ENSG00000061938	1368.4	-0.0850239	0.107059	-0.794177	0.427093	0.5737	TNK2
ENSG00000061987	790.651	-0.119936	0.0807944	-1.48446	0.137687	0.246173	MON2
ENSG00000062194	1876.83	0.293159	0.0635814	4.61077	4.01173e-06	1.95574e-05	GPBP1
ENSG00000062282	2.9051	-0.939406	0.960734	-0.9778	0.328173	0.474731	DGAT2
ENSG00000062485	2491.13	0.20482	0.0523968	3.90902	9.26695e-05	0.000372026	CS
ENSG00000062598	1582.49	0.187512	0.0557368	3.36425	0.00076753	0.0026278	ELMO2
ENSG00000062650	1897.57	0.327324	0.0540023	6.06129	1.35038e-09	9.79575e-09	WAPL
ENSG00000062716	2140.26	0.378803	0.0762479	4.96805	6.76312e-07	3.63556e-06	VMP1
ENSG00000062725	674.072	-0.156842	0.0938192	-1.67174	0.0945749	0.182214	APPBP2
ENSG00000062822	1629.93	-0.258302	0.0858868	-3.00747	0.00263432	0.00808174	POLD1
ENSG00000063015	0.976161	-0.833612	1.72176	-0.484164	0.62827	0.749932	SEZ6
ENSG00000063046	5243.96	0.183908	0.0458569	4.01046	6.05995e-05	0.000250661	EIF4B
ENSG00000063127	16.2402	-0.904534	0.392364	-2.30535	0.0211472	0.0513901	SLC6A16
ENSG00000063169	355.289	0.246021	0.121402	2.0265	0.0427135	0.0943343	BICRA
ENSG00000063176	469.821	0.199494	0.0953093	2.09312	0.0363387	0.0821794	SPHK2
ENSG00000063177	9787.99	0.0578812	0.0671569	0.86188	0.388754	0.536836	RPL18
ENSG00000063180	76.3595	-0.296503	0.216261	-1.37104	0.170363	0.29077	CA11
ENSG00000063241	1036.45	0.529623	0.0941092	5.62775	1.82577e-08	1.17093e-07	ISOC2
ENSG00000063244	5736.94	0.364974	0.0877634	4.15862	3.20181e-05	0.000138404	U2AF2
ENSG00000063245	985.842	-0.0264904	0.106192	-0.249457	0.803007	0.876843	EPN1
ENSG00000063322	1021.15	-0.158244	0.0718707	-2.20178	0.0276806	0.0649786	MED29
ENSG00000063438	1.849	0.536683	1.12184	0.478397	0.632368	0.753376	AHRR
ENSG00000063587	420.4	0.605814	0.0775091	7.81604	5.45117e-15	6.11193e-14	ZNF275
ENSG00000063601	955.647	-0.757882	0.0570052	-13.295	2.4757e-40	8.66184e-39	MTMR1
ENSG00000063660	26.8983	-1.11128	0.356409	-3.118	0.00182084	0.00578245	GPC1
ENSG00000063761	72.9398	-0.61441	0.229435	-2.67793	0.00740785	0.0204693	ADCK1
ENSG00000063854	450.698	-0.0812061	0.116841	-0.695015	0.487046	0.628471	HAGH
ENSG00000063978	1512.89	-0.0192457	0.060722	-0.316948	0.751283	0.843999	RNF4
ENSG00000064012	824.118	-0.604084	0.0646717	-9.34078	9.5631e-21	1.49303e-19	CASP8
ENSG00000064042	17.2479	-1.49685	0.50421	-2.9687	0.00299067	0.00905994	LIMCH1
ENSG00000064102	689.243	0.277826	0.0875006	3.17513	0.00149769	0.00484431	INTS13
ENSG00000064115	913.93	-0.873853	0.0747109	-11.6965	1.3289e-31	3.44266e-30	TM7SF3
ENSG00000064199	36.5727	-1.28231	0.254309	-5.04232	4.59917e-07	2.5171e-06	SPA17
ENSG00000064201	4.02812	-4.33838	1.12614	-3.85243	0.000116951	0.000461304	TSPAN32
ENSG00000064205	0.771686	-0.552465	1.85353	-0.298061	0.765657	0.853372	CCN5
ENSG00000064270	3.81977	-1.58494	0.906112	-1.74917	0.0802625	0.159803	ATP2C2
ENSG00000064300	9.55937	-1.54213	0.503577	-3.06235	0.0021961	0.00685154	NGFR
ENSG00000064309	14.1661	-0.912517	0.398299	-2.29104	0.0219614	0.0530972	CDON
ENSG00000064313	1339.95	0.31886	0.0658167	4.84466	1.26829e-06	6.61421e-06	TAF2
ENSG00000064393	54.5465	-0.780213	0.266614	-2.92638	0.00342935	0.0102651	HIPK2
ENSG00000064419	2637.42	0.235194	0.0600212	3.91851	8.90966e-05	0.00035839	TNPO3
ENSG00000064490	897.154	0.0387294	0.0912709	0.424335	0.671322	0.783551	RFXANK
ENSG00000064545	472.384	0.287437	0.120691	2.3816	0.0172378	0.0431322	TMEM161A
ENSG00000064547	533.256	-0.747973	0.103974	-7.19387	6.29815e-13	6.00459e-12	LPAR2
ENSG00000064601	1165.92	-0.925241	0.0792647	-11.6728	1.75529e-31	4.53152e-30	CTSA
ENSG00000064607	1671.88	-0.529983	0.0995957	-5.32134	1.03006e-07	6.06506e-07	SUGP2
ENSG00000064651	604.928	0.725171	0.101022	7.17834	7.0561e-13	6.7015e-12	SLC12A2
ENSG00000064652	2.18339	-1.40875	0.904405	-1.55765	0.119316	0.219606	SNX24
ENSG00000064666	5547.27	-0.671655	0.0705533	-9.51982	1.73473e-21	2.85172e-20	CNN2
ENSG00000064687	961.82	-1.47388	0.12865	-11.4565	2.18123e-30	5.43047e-29	ABCA7
ENSG00000064703	454.621	0.884855	0.0827574	10.6922	1.10773e-26	2.34744e-25	DDX20
ENSG00000064726	2753.01	0.0835582	0.0615299	1.35801	0.17446	0.296069	BTBD1
ENSG00000064763	667.154	-0.56993	0.0790663	-7.20826	5.66725e-13	5.42856e-12	FAR2
ENSG00000064787	7.39057	-3.05024	1.16711	-2.6135	0.00896209	0.024251	BCAS1
ENSG00000064886	7.81935	-0.395784	0.508523	-0.778301	0.436391	0.58297	CHI3L2
ENSG00000064932	234.366	-0.837251	0.702972	-1.19102	0.233647	0.370209	SBNO2
ENSG00000064933	449.747	-0.0032122	0.100169	-0.0320678	0.974418	0.984445	PMS1
ENSG00000064961	563.902	-0.530803	0.117134	-4.5316	5.85388e-06	2.78873e-05	HMG20B
ENSG00000064995	722.364	0.137477	0.0607428	2.26325	0.02362	0.056557	TAF11
ENSG00000064999	633.479	0.238429	0.0753921	3.16253	0.00156406	0.00504294	ANKS1A
ENSG00000065000	3927.93	0.222751	0.0690535	3.22578	0.00125631	0.00412927	AP3D1
ENSG00000065029	781.66	-0.0688638	0.0755307	-0.911733	0.361909	0.510329	ZNF76
ENSG00000065054	6.30013	-2.12361	0.716066	-2.96566	0.00302035	0.00914366	SLC9A3R2
ENSG00000065057	270.034	-0.111385	0.138072	-0.80672	0.419828	0.566759	NTHL1
ENSG00000065060	656.025	0.570591	0.0883229	6.46028	1.04508e-10	8.36255e-10	UHRF1BP1
ENSG00000065135	2203.34	-0.0922534	0.0716202	-1.28809	0.197714	0.32627	GNAI3
ENSG00000065150	7182.16	0.469716	0.0556651	8.43825	3.2213e-17	4.17984e-16	IPO5
ENSG00000065154	12.095	-1.37955	0.524697	-2.62924	0.00855754	0.0232722	OAT
ENSG00000065183	1093.02	1.06275	0.0643565	16.5135	2.93316e-61	2.07521e-59	WDR3
ENSG00000065243	406.293	-0.123863	0.0929992	-1.33187	0.182904	0.307204	PKN2
ENSG00000065268	936.109	0.557441	0.107903	5.16612	2.39009e-07	1.35142e-06	WDR18
ENSG00000065308	15.8586	-1.39105	0.455931	-3.051	0.00228077	0.00708645	TRAM2
ENSG00000065320	2.44095	-1.02599	1.00529	-1.02058	0.307453	0.452805	NTN1
ENSG00000065328	562.393	0.680225	0.071624	9.49716	2.15699e-21	3.52514e-20	MCM10
ENSG00000065357	682.275	-1.0493	0.0606064	-17.3134	3.7264e-67	3.19199e-65	DGKA
ENSG00000065361	2.80826	-1.11525	0.780263	-1.42933	0.15291	0.266995	ERBB3
ENSG00000065413	1425.31	-0.478399	0.0787877	-6.07201	1.26319e-09	9.20206e-09	ANKRD44
ENSG00000065427	3653.31	0.507628	0.0590131	8.60195	7.83711e-18	1.05234e-16	KARS1
ENSG00000065457	568.884	-0.287352	0.0695613	-4.13092	3.61312e-05	0.000154778	ADAT1
ENSG00000065485	200.51	0.271309	0.127022	2.13593	0.0326854	0.0750409	PDIA5
ENSG00000065491	494.315	0.454257	0.0684937	6.6321	3.30945e-11	2.75687e-10	TBC1D22B
ENSG00000065518	779.797	-0.197896	0.119878	-1.6508	0.0987788	0.188639	NDUFB4
ENSG00000065526	2832.75	0.922822	0.0913787	10.0989	5.5875e-24	1.04013e-22	SPEN
ENSG00000065534	38.7913	-0.816446	0.252219	-3.23706	0.00120769	0.0039806	MYLK
ENSG00000065548	1677.2	0.448723	0.0737384	6.08533	1.16252e-09	8.50474e-09	ZC3H15
ENSG00000065559	446.555	-0.086292	0.105137	-0.820761	0.411783	0.559139	MAP2K4
ENSG00000065600	312.639	0.451697	0.103576	4.36101	1.29462e-05	5.90207e-05	PACC1
ENSG00000065613	2302.48	0.100184	0.0706783	1.41747	0.156345	0.271626	SLK
ENSG00000065615	888.024	0.00281187	0.085264	0.0329784	0.973692	0.984056	CYB5R4
ENSG00000065621	7.97567	-0.845318	0.528892	-1.59828	0.109981	0.206002	GSTO2
ENSG00000065665	57.9841	-0.293015	0.193611	-1.51342	0.130173	0.235441	SEC61A2
ENSG00000065675	1212.52	-0.312535	0.0678321	-4.60748	4.07579e-06	1.9861e-05	PRKCQ
ENSG00000065717	8.15015	0.0222332	0.508623	0.0437126	0.965134	0.978264	TLE2
ENSG00000065802	595.161	0.686628	0.0739126	9.28972	1.54695e-20	2.38519e-19	ASB1
ENSG00000065809	2151.31	-0.0528808	0.065122	-0.812027	0.416776	0.563626	FAM107B
ENSG00000065833	22.061	-2.02279	0.352773	-5.73397	9.81043e-09	6.49127e-08	ME1
ENSG00000065882	2336.38	-0.378601	0.0477465	-7.9294	2.20206e-15	2.55085e-14	TBC1D1
ENSG00000065883	713.744	-0.30041	0.074687	-4.02226	5.76424e-05	0.000239347	CDK13
ENSG00000065911	5286.06	1.07663	0.0562546	19.1385	1.20708e-81	1.39106e-79	MTHFD2
ENSG00000065923	354.599	1.02356	0.101731	10.0615	8.17481e-24	1.5117e-22	SLC9A7
ENSG00000065970	312.79	0.079296	0.090759	0.873698	0.382283	0.530005	FOXJ2
ENSG00000065978	17436.7	0.642428	0.0759133	8.46266	2.61356e-17	3.40906e-16	YBX1
ENSG00000065989	1005.74	0.446472	0.0661229	6.75216	1.45664e-11	1.25014e-10	PDE4A
ENSG00000066027	1403.54	-0.320498	0.0577699	-5.54784	2.8922e-08	1.82092e-07	PPP2R5A
ENSG00000066044	3183.24	0.412628	0.0527483	7.82258	5.17518e-15	5.81414e-14	ELAVL1
ENSG00000066056	1002	2.15085	0.127946	16.8106	2.04022e-63	1.57831e-61	TIE1
ENSG00000066084	1197.92	0.618836	0.0752328	8.22562	1.94178e-16	2.40645e-15	DIP2B
ENSG00000066117	1945.38	-0.0747772	0.0520784	-1.43586	0.151043	0.264665	SMARCD1
ENSG00000066135	501.552	-0.396854	0.0711784	-5.57548	2.46849e-08	1.56562e-07	KDM4A
ENSG00000066136	1098.9	-0.0173896	0.0594275	-0.292619	0.769814	0.855545	NFYC
ENSG00000066185	1.23456	-2.2631	1.57727	-1.43483	0.151337	0.265056	ZMYND12
ENSG00000066230	194.732	-0.558958	0.182788	-3.05796	0.00222849	0.00694099	SLC9A3
ENSG00000066248	2.58756	-1.56618	1.01526	-1.54264	0.122919	0.224876	NGEF
ENSG00000066279	2727.04	-0.0794499	0.100067	-0.793966	0.427215	0.573787	ASPM
ENSG00000066294	4.86792	1.55022	0.825834	1.87716	0.0604963	0.126226	CD84
ENSG00000066322	1739.23	-0.135186	0.0729397	-1.85339	0.0638258	0.131893	ELOVL1
ENSG00000066379	1.2091	0.0393394	1.36993	0.0287162	0.977091	0.985836	POLR1H
ENSG00000066422	947.236	-0.0313199	0.0680846	-0.460015	0.645506	0.763656	ZBTB11
ENSG00000066427	327.944	0.0220834	0.104226	0.21188	0.8322	0.895701	ATXN3
ENSG00000066455	550.94	0.132967	0.0955662	1.39136	0.164117	0.28233	GOLGA5
ENSG00000066468	168.772	-0.839563	0.100281	-8.37208	5.661e-17	7.24459e-16	FGFR2
ENSG00000066557	820.157	-0.00198086	0.0827872	-0.0239272	0.980911	0.988116	LRRC40
ENSG00000066583	493.163	0.598018	0.0793969	7.532	4.99679e-14	5.23738e-13	ISOC1
ENSG00000066629	7.91718	-2.42378	0.604049	-4.01256	6.00633e-05	0.000248618	EML1
ENSG00000066651	239.757	0.291861	0.136939	2.13132	0.0330631	0.0757912	TRMT11
ENSG00000066654	1161.03	0.522561	0.0778254	6.71454	1.88665e-11	1.60869e-10	THUMPD1
ENSG00000066697	92.1779	-0.450178	0.155129	-2.90196	0.0037083	0.0110277	MSANTD3
ENSG00000066735	1.41577	-0.133654	1.26091	-0.105998	0.915584	0.952162	KIF26A
ENSG00000066739	592.597	0.0564549	0.108756	0.519096	0.603694	0.730266	ATG2B
ENSG00000066777	1370.5	0.139	0.0663433	2.09517	0.0361562	0.0818162	ARFGEF1
ENSG00000066827	172.039	0.228764	0.127308	1.79693	0.0723468	0.146602	ZFAT
ENSG00000066855	332.429	0.258931	0.10924	2.3703	0.0177738	0.0443244	MTFR1
ENSG00000066923	81.8129	-0.096116	0.170375	-0.564143	0.572657	0.704113	STAG3
ENSG00000066926	498.009	-0.185735	0.082161	-2.26062	0.0237828	0.0569164	FECH
ENSG00000066933	506.276	0.290123	0.105489	2.75027	0.00595466	0.0168945	MYO9A
ENSG00000067048	2340.77	1.2304	0.0734825	16.7441	6.2483e-63	4.70348e-61	DDX3Y
ENSG00000067057	2040.76	0.113173	0.0927212	1.22057	0.222248	0.356646	PFKP
ENSG00000067064	4008.85	0.216163	0.079335	2.72468	0.00643637	0.0180572	IDI1
ENSG00000067066	2016.65	-0.6099	0.0780092	-7.81831	5.3539e-15	6.01191e-14	SP100
ENSG00000067082	2888.19	0.18809	0.0592155	3.17637	0.00149131	0.00482787	KLF6
ENSG00000067113	340.469	0.181356	0.107913	1.68058	0.0928451	0.179624	PLPP1
ENSG00000067141	22.2298	-1.33837	0.391549	-3.41813	0.00063052	0.00218653	NEO1
ENSG00000067167	5614.85	-0.203578	0.0814342	-2.49991	0.0124225	0.0323204	TRAM1
ENSG00000067177	13.7171	-1.65632	0.453062	-3.65583	0.000256354	0.000955535	PHKA1
ENSG00000067182	996.86	-0.0359003	0.0770062	-0.466201	0.641072	0.76014	TNFRSF1A
ENSG00000067191	223.328	-0.149784	0.126754	-1.18169	0.23733	0.374637	CACNB1
ENSG00000067208	7.98106	-0.334176	0.50288	-0.664524	0.506355	0.645807	EVI5
ENSG00000067221	201.728	-0.156167	0.121121	-1.28934	0.197278	0.325718	STOML1
ENSG00000067225	61892.6	0.75295	0.0556094	13.54	9.0804e-42	3.38351e-40	PKM
ENSG00000067248	651.114	0.0796454	0.0720568	1.10531	0.269024	0.410492	DHX29
ENSG00000067334	1248.75	0.758856	0.0792987	9.56959	1.07327e-21	1.78535e-20	DNTTIP2
ENSG00000067365	170.725	-0.0254412	0.118799	-0.214153	0.830427	0.894439	METTL22
ENSG00000067369	1937.56	0.236542	0.0571412	4.13962	3.47887e-05	0.000149485	TP53BP1
ENSG00000067533	552.628	1.26455	0.0901412	14.0285	1.04294e-44	4.30999e-43	RRP15
ENSG00000067560	5212.8	-0.107045	0.0882754	-1.21262	0.225275	0.360236	RHOA
ENSG00000067596	1774.66	0.044928	0.0589762	0.761799	0.44618	0.591441	DHX8
ENSG00000067606	20.3448	-0.254541	0.320568	-0.794032	0.427177	0.57377	PRKCZ
ENSG00000067646	465.264	0.557267	0.101623	5.48365	4.1665e-08	2.5782e-07	ZFY
ENSG00000067704	1557.38	-0.268549	0.0607684	-4.41922	9.90572e-06	4.58704e-05	IARS2
ENSG00000067715	4.54679	-2.77955	0.85401	-3.25471	0.00113509	0.00376125	SYT1
ENSG00000067798	5.11101	0.80137	0.698728	1.1469	0.251423	0.390461	NAV3
ENSG00000067829	778.823	-0.261929	0.0706268	-3.70863	0.000208386	0.000789776	IDH3G
ENSG00000067836	23.9637	-1.62565	0.333201	-4.87889	1.06684e-06	5.61074e-06	ROGDI
ENSG00000067840	1.29017	1.02789	1.37876	0.745521	0.455957	0.600078	PDZD4
ENSG00000067900	2726.61	0.0793471	0.076167	1.04175	0.297527	0.442157	ROCK1
ENSG00000067955	4293.12	0.333763	0.065312	5.11028	3.21675e-07	1.78942e-06	CBFB
ENSG00000067992	737.112	-0.420363	0.080796	-5.20276	1.96348e-07	1.11898e-06	PDK3
ENSG00000068001	144.835	1.15831	0.159254	7.27332	3.50753e-13	3.42137e-12	HYAL2
ENSG00000068024	464.989	-0.221295	0.0968687	-2.28449	0.0223429	0.0538565	HDAC4
ENSG00000068028	732.432	-1.29882	0.0801328	-16.2083	4.40538e-59	2.8883e-57	RASSF1
ENSG00000068078	0.9663	0.44612	1.60317	0.278275	0.780802	0.862299	FGFR3
ENSG00000068079	457.396	-0.846545	0.104087	-8.13308	4.18508e-16	5.05215e-15	IFI35
ENSG00000068097	474.251	-0.0598342	0.0757556	-0.789831	0.429626	0.576125	HEATR6
ENSG00000068120	1408.23	-0.233161	0.0744116	-3.1334	0.00172796	0.00551333	COASY
ENSG00000068137	59.1977	-0.519561	0.250193	-2.07664	0.0378345	0.0849774	PLEKHH3
ENSG00000068305	1544.03	0.479836	0.0696092	6.89329	5.45151e-12	4.84032e-11	MEF2A
ENSG00000068308	1598.58	0.114088	0.059536	1.91628	0.0553289	0.117395	OTUD5
ENSG00000068323	811.346	0.51654	0.0816519	6.32612	2.51398e-10	1.9475e-09	TFE3
ENSG00000068354	490.185	-0.160687	0.078957	-2.03512	0.0418388	0.0927231	TBC1D25
ENSG00000068366	2558.12	0.51077	0.0667266	7.65468	1.93792e-14	2.08801e-13	ACSL4
ENSG00000068383	4.74551	-0.696863	0.679048	-1.02623	0.304781	0.450006	INPP5A
ENSG00000068394	487.749	0.269355	0.0911465	2.95519	0.00312475	0.00942908	GPKOW
ENSG00000068400	936.215	0.0213523	0.0724114	0.294875	0.76809	0.854642	GRIPAP1
ENSG00000068438	1237.03	0.471075	0.0701352	6.71667	1.85922e-11	1.58651e-10	FTSJ1
ENSG00000068489	2261.41	-0.240197	0.0487814	-4.92395	8.48155e-07	4.50837e-06	PRR11
ENSG00000068650	2369.42	0.607903	0.0802548	7.57466	3.60069e-14	3.81519e-13	ATP11A
ENSG00000068654	2118.44	0.995619	0.0875254	11.3752	5.55774e-30	1.35211e-28	POLR1A
ENSG00000068697	727.564	0.074112	0.0725739	1.02119	0.307163	0.452477	LAPTM4A
ENSG00000068724	1417.91	0.666456	0.0735695	9.05886	1.3182e-19	1.94144e-18	TTC7A
ENSG00000068745	675.087	-0.175843	0.0784636	-2.24108	0.0250211	0.059542	IP6K2
ENSG00000068784	668.04	-0.291008	0.0764154	-3.80824	0.000139957	0.000546555	SRBD1
ENSG00000068796	4790.45	0.336952	0.0666159	5.05813	4.23377e-07	2.32566e-06	KIF2A
ENSG00000068831	657.248	-1.86023	0.106681	-17.4372	4.30408e-68	3.82703e-66	RASGRP2
ENSG00000068878	2182.31	0.676208	0.0768403	8.80017	1.36608e-18	1.90765e-17	PSME4
ENSG00000068885	207.603	-0.636411	0.134561	-4.72952	2.25047e-06	1.13498e-05	IFT80
ENSG00000068903	1108.67	-0.332064	0.0624934	-5.31358	1.07492e-07	6.31423e-07	SIRT2
ENSG00000068912	788.332	-0.0343096	0.0712273	-0.481692	0.630025	0.751309	ERLEC1
ENSG00000068971	340.324	-0.218843	0.0926199	-2.36281	0.018137	0.0450671	PPP2R5B
ENSG00000068976	42.5503	-0.795637	0.249849	-3.18447	0.00145019	0.00470429	PYGM
ENSG00000068985	6.70247	2.10611	0.587542	3.58461	0.000337581	0.00123463	PAGE1
ENSG00000069011	6.95366	-0.0519552	0.556366	-0.0933832	0.925599	0.957754	PITX1
ENSG00000069020	382.097	-0.614487	0.126789	-4.84651	1.2565e-06	6.55424e-06	MAST4
ENSG00000069188	30.5819	-0.850143	0.261336	-3.25307	0.00114167	0.00378083	SDK2
ENSG00000069248	1155.98	-0.0468297	0.0568498	-0.823743	0.410085	0.557817	NUP133
ENSG00000069275	5802.9	-0.213528	0.0580275	-3.67977	0.000233445	0.000876724	NUCKS1
ENSG00000069329	2248.13	-0.292357	0.0604157	-4.83909	1.30438e-06	6.78817e-06	VPS35
ENSG00000069345	2545.9	0.477317	0.0478752	9.97003	2.06172e-23	3.73533e-22	DNAJA2
ENSG00000069399	1119.24	1.42539	0.0916426	15.5538	1.50034e-54	8.47049e-53	BCL3
ENSG00000069424	3440.19	-1.28201	0.083309	-15.3886	1.95188e-53	1.049e-51	KCNAB2
ENSG00000069482	1.2121	-0.116472	1.23785	-0.0940923	0.925036	0.957366	GAL
ENSG00000069493	1160.85	0.3305	0.0901784	3.66496	0.000247373	0.000924219	CLEC2D
ENSG00000069509	251.704	0.24425	0.125707	1.94301	0.0520144	0.111505	FUNDC1
ENSG00000069667	1036.66	-0.424035	0.0989826	-4.28393	1.8362e-05	8.20054e-05	RORA
ENSG00000069702	313.679	-0.984617	0.135195	-7.28291	3.26693e-13	3.19225e-12	TGFBR3
ENSG00000069849	4680.84	0.990862	0.0676726	14.642	1.51539e-48	7.07299e-47	ATP1B3
ENSG00000069869	33.3918	-1.46464	0.38592	-3.79518	0.000147535	0.000573044	NEDD4
ENSG00000069943	296.13	-0.457417	0.11026	-4.14852	3.34629e-05	0.000144204	PIGB
ENSG00000069956	1785.99	0.991449	0.0682403	14.5288	7.96181e-48	3.64012e-46	MAPK6
ENSG00000069966	704.006	-1.22624	0.083744	-14.6427	1.49947e-48	7.01332e-47	GNB5
ENSG00000069974	4016.65	0.484375	0.0639212	7.57768	3.51778e-14	3.72912e-13	RAB27A
ENSG00000069998	1012.73	0.382412	0.103113	3.70867	0.000208355	0.000789776	HDHD5
ENSG00000070010	1065.38	-0.148911	0.0602885	-2.46998	0.013512	0.0347788	UFD1
ENSG00000070018	13.2074	-2.12816	0.518066	-4.10789	3.99287e-05	0.000169938	LRP6
ENSG00000070047	72.3168	1.15219	0.798035	1.44378	0.1488	0.261637	PHRF1
ENSG00000070061	1169.47	0.0955991	0.0663731	1.44033	0.149775	0.262958	ELP1
ENSG00000070081	3630.62	0.0180069	0.0765836	0.235128	0.814109	0.883674	NUCB2
ENSG00000070087	33.0215	-1.84422	0.294649	-6.25905	3.87332e-10	2.95347e-09	PFN2
ENSG00000070159	303.563	2.97363	0.127838	23.261	1.10057e-119	2.70389e-117	PTPN3
ENSG00000070182	2.28148	-1.24266	1.1295	-1.10019	0.27125	0.413018	SPTB
ENSG00000070190	4.74582	-2.80617	0.916819	-3.06077	0.00220769	0.00688387	DAPP1
ENSG00000070214	1795.68	-1.50939	0.0777582	-19.4113	6.19155e-84	7.363e-82	SLC44A1
ENSG00000070269	332.732	-0.824712	0.0812365	-10.152	3.24672e-24	6.11e-23	TMEM260
ENSG00000070366	1093.74	-0.104516	0.0737688	-1.41681	0.156539	0.271931	SMG6
ENSG00000070367	1446.05	0.00842079	0.0825814	0.10197	0.918781	0.954028	EXOC5
ENSG00000070371	0.927893	-3.51188	1.54004	-2.28038	0.0225853	0.0543765	CLTCL1
ENSG00000070388	1.90034	0.102556	1.1097	0.0924182	0.926366	0.958166	FGF22
ENSG00000070404	48.0653	-0.415362	0.262094	-1.58478	0.113016	0.210401	FSTL3
ENSG00000070413	931.637	-0.241402	0.0811274	-2.9756	0.00292418	0.00887777	DGCR2
ENSG00000070423	1008.66	0.617848	0.082802	7.46175	8.538e-14	8.76822e-13	RNF126
ENSG00000070444	188.108	-0.175314	0.132608	-1.32205	0.186151	0.311394	MNT
ENSG00000070476	491.883	-0.24451	0.0870991	-2.80726	0.0049965	0.0144305	ZXDC
ENSG00000070495	605.658	0.876813	0.0790064	11.098	1.28286e-28	2.9568e-27	JMJD6
ENSG00000070501	395.928	-0.230895	0.092892	-2.48563	0.0129322	0.0334869	POLB
ENSG00000070540	1130.9	-0.546145	0.0784082	-6.96541	3.2746e-12	2.96158e-11	WIPI1
ENSG00000070610	1047.35	-0.205531	0.0684782	-3.00141	0.00268736	0.00822806	GBA2
ENSG00000070614	278.626	-0.80642	0.0978043	-8.24524	1.64835e-16	2.0519e-15	NDST1
ENSG00000070669	0.879948	-1.33578	2.16314	-0.617519	0.536892	0.672906	ASNS
ENSG00000070718	372.389	0.384064	0.0881729	4.35581	1.32579e-05	6.0331e-05	AP3M2
ENSG00000070756	32263.3	-0.107399	0.0514746	-2.08644	0.0369384	0.0833164	PABPC1
ENSG00000070759	78.8643	0.0113167	0.180378	0.0627387	0.949975	0.970507	TESK2
ENSG00000070761	763.802	0.380142	0.0737927	5.15149	2.58432e-07	1.45352e-06	CFAP20
ENSG00000070770	730.354	0.343589	0.0747633	4.59569	4.31324e-06	2.09314e-05	CSNK2A2
ENSG00000070778	5.62944	-0.608551	0.71942	-0.845892	0.397613	0.546236	PTPN21
ENSG00000070785	654.33	1.19107	0.0723249	16.4683	6.20352e-61	4.28062e-59	EIF2B3
ENSG00000070808	0.968918	-0.684146	1.25346	-0.545808	0.585198	0.713996	CAMK2A
ENSG00000070814	3181.52	0.722755	0.0716857	10.0823	6.61827e-24	1.22894e-22	TCOF1
ENSG00000070831	31.7731	0.192744	0.308156	0.625474	0.53166	0.667961	CDC42
ENSG00000070882	1448.49	0.0112576	0.0728376	0.154557	0.87717	0.927368	OSBPL3
ENSG00000070950	781.322	0.579761	0.104042	5.57239	2.51266e-08	1.59228e-07	RAD18
ENSG00000070961	965.71	0.973097	0.0881476	11.0394	2.46695e-28	5.588e-27	ATP2B1
ENSG00000071051	351.274	0.097587	0.0940379	1.03774	0.299391	0.444071	NCK2
ENSG00000071054	1507.67	0.67748	0.0623183	10.8713	1.57946e-27	3.4518e-26	MAP4K4
ENSG00000071073	0.927866	0.196348	1.93416	0.101516	0.919141	0.95426	MGAT4A
ENSG00000071082	4684.63	-0.235464	0.0647737	-3.63518	0.000277782	0.00103077	RPL31
ENSG00000071127	14194.5	0.107096	0.0597655	1.79194	0.0731429	0.14788	WDR1
ENSG00000071189	316.068	0.0192511	0.107087	0.179771	0.857332	0.913472	SNX13
ENSG00000071205	402.573	0.300448	0.0761132	3.94738	7.90106e-05	0.000320355	ARHGAP10
ENSG00000071243	660.972	0.268706	0.089892	2.98921	0.00279698	0.00853682	ING3
ENSG00000071246	15.4576	-0.115134	0.400463	-0.287502	0.773728	0.85801	VASH1
ENSG00000071282	2.90498	-1.85885	1.10265	-1.68581	0.0918327	0.177896	LMCD1
ENSG00000071462	2412.25	0.437157	0.0780569	5.60049	2.13745e-08	1.36145e-07	BUD23
ENSG00000071537	2047.59	0.191434	0.0681651	2.80838	0.0049791	0.0143877	SEL1L
ENSG00000071539	941.938	0.379909	0.0785252	4.83805	1.31121e-06	6.81897e-06	TRIP13
ENSG00000071553	1297.76	-0.0331261	0.066852	-0.495514	0.620237	0.743036	ATP6AP1
ENSG00000071564	1487.33	0.858419	0.0785373	10.9301	8.27797e-28	1.83967e-26	TCF3
ENSG00000071575	951.528	-0.417625	0.056425	-7.40143	1.3473e-13	1.35561e-12	TRIB2
ENSG00000071626	3648.04	0.209045	0.0645629	3.23785	0.00120433	0.00397068	DAZAP1
ENSG00000071655	1150.8	0.61122	0.100899	6.05773	1.38053e-09	1.00079e-08	MBD3
ENSG00000071794	1894.72	0.030016	0.0527651	0.568861	0.569451	0.701444	HLTF
ENSG00000071859	1156.46	0.0923895	0.0813894	1.13515	0.256311	0.396098	FAM50A
ENSG00000071889	314.024	-0.304214	0.103385	-2.94252	0.00325549	0.00979319	FAM3A
ENSG00000071894	2293.33	-0.45302	0.0785095	-5.77025	7.91546e-09	5.28099e-08	CPSF1
ENSG00000071967	12.0655	-2.19295	0.502118	-4.36739	1.25738e-05	5.74051e-05	CYBRD1
ENSG00000071994	1295.04	0.225321	0.0769326	2.92881	0.00340264	0.0101947	PDCD2
ENSG00000072041	1.85579	-1.42556	1.06483	-1.33877	0.180645	0.304393	SLC6A15
ENSG00000072042	1126.86	0.223558	0.0544116	4.10865	3.9798e-05	0.000169446	RDH11
ENSG00000072062	1388.63	-0.480685	0.0985433	-4.8779	1.07221e-06	5.63766e-06	PRKACA
ENSG00000072071	26.6694	-0.413351	0.326129	-1.26744	0.204996	0.335022	ADGRL1
ENSG00000072110	99.5982	-0.776521	0.39142	-1.98386	0.0472719	0.102747	ACTN1
ENSG00000072121	440.902	-0.1766	0.108804	-1.6231	0.104568	0.197431	ZFYVE26
ENSG00000072133	1.03633	0.707681	1.52871	0.462927	0.643417	0.76179	RPS6KA6
ENSG00000072134	10.0738	-1.53154	0.525612	-2.91382	0.00357031	0.0106485	EPN2
ENSG00000072135	1109.05	-1.07002	0.0864725	-12.3741	3.60763e-35	1.07829e-33	PTPN18
ENSG00000072163	0.790924	-1.69696	1.56026	-1.08761	0.276767	0.419107	LIMS2
ENSG00000072195	1.08455	-1.91752	1.89071	-1.01418	0.310497	0.455766	SPEG
ENSG00000072201	174.527	0.113538	0.121116	0.937429	0.348538	0.497019	LNX1
ENSG00000072210	286.061	-1.52447	0.110543	-13.7908	2.89702e-43	1.13232e-41	ALDH3A2
ENSG00000072274	11855	2.15476	0.0635752	33.893	8.44423e-252	7.5515e-249	TFRC
ENSG00000072310	776.184	0.13753	0.0837498	1.64216	0.100558	0.191284	SREBF1
ENSG00000072364	763.364	0.601147	0.102541	5.86249	4.55989e-09	3.13678e-08	AFF4
ENSG00000072401	465.091	0.482011	0.106721	4.51655	6.28565e-06	2.98235e-05	UBE2D1
ENSG00000072415	28.8828	-0.74489	0.260572	-2.85867	0.00425421	0.0124818	PALS1
ENSG00000072422	7.16023	-2.51713	0.764547	-3.29232	0.000993637	0.00332606	RHOBTB1
ENSG00000072501	6221.84	-0.281486	0.0657625	-4.28033	1.86613e-05	8.32094e-05	SMC1A
ENSG00000072506	1748.31	0.180174	0.0867319	2.07737	0.0377678	0.0848656	HSD17B10
ENSG00000072518	1553.99	0.215293	0.0844089	2.55059	0.0107541	0.0285071	MARK2
ENSG00000072571	3124.1	-0.514324	0.0905878	-5.67764	1.36569e-08	8.85523e-08	HMMR
ENSG00000072609	903.567	-0.266581	0.058156	-4.58389	4.56401e-06	2.211e-05	CHFR
ENSG00000072682	10.816	-0.693986	0.5002	-1.38742	0.165315	0.283888	P4HA2
ENSG00000072694	4.28175	-1.29474	0.815856	-1.58697	0.11252	0.209687	FCGR2B
ENSG00000072736	1828.83	-0.143931	0.070462	-2.04267	0.0410851	0.0912154	NFATC3
ENSG00000072756	755.64	0.0613176	0.0937528	0.654036	0.513089	0.651991	TRNT1
ENSG00000072778	1048.57	-0.321334	0.105762	-3.03828	0.00237936	0.00736573	ACADVL
ENSG00000072786	3561.74	-1.14017	0.0675615	-16.8761	6.74469e-64	5.29091e-62	STK10
ENSG00000072803	1461.06	0.598432	0.0573668	10.4317	1.77716e-25	3.57624e-24	FBXW11
ENSG00000072818	1028.68	-0.988666	0.0899971	-10.9855	4.48629e-28	1.00501e-26	ACAP1
ENSG00000072832	46.7061	-1.78366	0.233275	-7.64614	2.07097e-14	2.23028e-13	CRMP1
ENSG00000072840	9.74208	-0.564646	0.541562	-1.04263	0.297122	0.441673	EVC
ENSG00000072849	393.406	-0.039058	0.08528	-0.457997	0.646954	0.764359	DERL2
ENSG00000072858	585.258	-0.31537	0.0774933	-4.06965	4.70846e-05	0.000197945	SIDT1
ENSG00000072864	1.03541	-2.0681	1.74269	-1.18673	0.235335	0.372171	NDE1
ENSG00000072954	1.52102	-0.349129	1.40024	-0.249335	0.803101	0.876877	TMEM38A
ENSG00000072958	2223.49	-0.409573	0.0641412	-6.38548	1.70859e-10	1.3422e-09	AP1M1
ENSG00000073008	32.939	-0.55893	0.414743	-1.34765	0.17777	0.300605	PVR
ENSG00000073050	563.775	-0.373231	0.109506	-3.40832	0.000653645	0.00226076	XRCC1
ENSG00000073060	1614.61	1.07423	0.0744955	14.4201	3.86829e-47	1.72278e-45	SCARB1
ENSG00000073111	5335.42	-0.144812	0.0707163	-2.04778	0.0405813	0.0902942	MCM2
ENSG00000073150	2.47189	-0.739061	0.922085	-0.80151	0.422836	0.569616	PANX2
ENSG00000073169	300.66	-0.0705261	0.123586	-0.570662	0.568229	0.700244	SELENOO
ENSG00000073282	1.18828	-0.539124	1.78287	-0.302391	0.762354	0.851176	TP63
ENSG00000073331	55.1867	-1.0638	0.185561	-5.7329	9.87254e-09	6.53019e-08	ALPK1
ENSG00000073350	11.9265	-2.91952	0.514005	-5.67995	1.34738e-08	8.74406e-08	LLGL2
ENSG00000073417	61.9997	-0.337573	0.208818	-1.61659	0.105967	0.199655	PDE8A
ENSG00000073464	2.09385	-2.77807	1.09131	-2.54563	0.0109082	0.0288746	CLCN4
ENSG00000073536	937.756	1.10936	0.0846415	13.1065	3.02101e-39	1.0249e-37	NLE1
ENSG00000073578	20.339	-0.083284	0.313283	-0.265842	0.790361	0.868139	SDHA
ENSG00000073584	947.415	-0.324125	0.08644	-3.74971	0.000177037	0.000678441	SMARCE1
ENSG00000073598	84.3862	1.17532	0.177217	6.63209	3.30968e-11	2.75687e-10	FNDC8
ENSG00000073605	173.33	-1.10824	0.138312	-8.01258	1.12322e-15	1.32587e-14	GSDMB
ENSG00000073614	1022.33	0.104784	0.0872255	1.2013	0.229634	0.365664	KDM5A
ENSG00000073670	4.31358	-1.85145	0.857245	-2.15977	0.0307903	0.0713715	ADAM11
ENSG00000073711	6.85179	-1.37149	0.603682	-2.27187	0.0230941	0.0554463	PPP2R3A
ENSG00000073712	19.273	-0.199077	0.397724	-0.500541	0.616694	0.740042	FERMT2
ENSG00000073754	24.1432	-0.169254	0.300069	-0.564051	0.572719	0.704113	CD5L
ENSG00000073756	33.0881	0.226338	0.383053	0.59088	0.554601	0.688769	PTGS2
ENSG00000073792	10.7746	-0.753271	0.648199	-1.1621	0.245196	0.383587	IGF2BP2
ENSG00000073803	218.913	-0.0199281	0.108289	-0.184027	0.853992	0.91105	MAP3K13
ENSG00000073849	1050.66	-0.928312	0.0762978	-12.167	4.66166e-34	1.3226e-32	ST6GAL1
ENSG00000073861	4417.35	0.264599	0.0698232	3.78956	0.000150915	0.000584852	TBX21
ENSG00000073905	48.9033	0.635227	0.205278	3.09447	0.00197162	0.00621889	NA
ENSG00000073910	2.79932	-3.64709	1.24836	-2.92151	0.00348337	0.0104085	FRY
ENSG00000073921	3713.71	0.20804	0.0795059	2.61666	0.00887947	0.0240512	PICALM
ENSG00000074047	5.44047	-0.410442	0.599572	-0.684558	0.493623	0.634278	GLI2
ENSG00000074054	1523.38	0.17191	0.0781634	2.19937	0.0278519	0.065319	CLASP1
ENSG00000074071	882.789	0.279558	0.0965969	2.89407	0.00380282	0.0112818	MRPS34
ENSG00000074181	5.24335	-2.37631	0.76164	-3.11999	0.00180854	0.00574913	NOTCH3
ENSG00000074201	1590.92	0.24361	0.0675109	3.60846	0.000308026	0.00113303	CLNS1A
ENSG00000074211	18.3401	-1.56522	0.408734	-3.82944	0.000128433	0.000504192	PPP2R2C
ENSG00000074219	16.0723	-0.833456	0.426487	-1.95423	0.0506736	0.109039	TEAD2
ENSG00000074266	1191.99	0.558446	0.0580748	9.61598	6.84569e-22	1.14816e-20	EED
ENSG00000074276	6.06024	-0.568242	0.648366	-0.876422	0.380801	0.528717	CDHR2
ENSG00000074319	693.231	-0.124321	0.0847551	-1.46683	0.142422	0.252818	TSG101
ENSG00000074356	814.52	0.0924269	0.0708308	1.3049	0.191928	0.31891	NCBP3
ENSG00000074370	2487.28	-1.25122	0.0927465	-13.4907	1.77378e-41	6.51171e-40	ATP2A3
ENSG00000074410	170.46	-1.78164	0.463602	-3.84304	0.000121519	0.00047831	CA12
ENSG00000074416	20.4946	-1.79241	0.494915	-3.62165	0.000292726	0.00108155	MGLL
ENSG00000074527	8.01338	-2.80878	0.60252	-4.66171	3.13592e-06	1.55282e-05	NTN4
ENSG00000074582	566.464	0.0169167	0.0910154	0.185866	0.85255	0.910184	BCS1L
ENSG00000074590	8.36853	0.124184	0.621624	0.199773	0.841658	0.902664	NUAK1
ENSG00000074603	1452.62	-0.128278	0.0803456	-1.59658	0.110358	0.206623	DPP8
ENSG00000074621	75.0153	-0.452617	0.160961	-2.81197	0.00492388	0.0142355	SLC24A1
ENSG00000074657	11.0597	-1.77099	0.64935	-2.72733	0.006385	0.0179266	ZNF532
ENSG00000074695	2076.4	0.780345	0.0789327	9.8862	4.77815e-23	8.49166e-22	LMAN1
ENSG00000074696	2491.84	0.30684	0.0643678	4.76697	1.87016e-06	9.53941e-06	HACD3
ENSG00000074706	1102.47	0.445161	0.0734895	6.05747	1.38276e-09	1.00209e-08	IPCEF1
ENSG00000074755	1194.23	-0.0174537	0.084958	-0.205439	0.837229	0.899079	ZZEF1
ENSG00000074771	0.96042	-3.4987	1.85082	-1.89035	0.058711	0.123261	NOX3
ENSG00000074800	51105.5	0.770114	0.0657334	11.7157	1.05885e-31	2.75263e-30	ENO1
ENSG00000074842	2564.71	0.328576	0.111979	2.93426	0.00334347	0.0100362	MYDGF
ENSG00000074855	129.538	-1.09477	0.154059	-7.10617	1.1931e-12	1.11607e-11	ANO8
ENSG00000074935	326.322	0.468699	0.0948444	4.94177	7.74168e-07	4.14069e-06	TUBE1
ENSG00000074964	4.07609	-0.576209	0.834397	-0.69057	0.489836	0.630869	ARHGEF10L
ENSG00000074966	721.072	-1.21201	0.092903	-13.0459	6.70286e-39	2.26027e-37	TXK
ENSG00000075073	9.07081	0.550372	0.511189	1.07665	0.281637	0.424397	TACR2
ENSG00000075089	437.551	0.135182	0.0961264	1.40629	0.159637	0.276174	ACTR6
ENSG00000075131	639.806	1.05002	0.0774288	13.5611	6.80949e-42	2.54157e-40	TIPIN
ENSG00000075142	2841.95	0.302554	0.0541371	5.58867	2.28817e-08	1.45373e-07	SRI
ENSG00000075151	1296.23	0.117743	0.069794	1.68701	0.0916016	0.177557	EIF4G3
ENSG00000075188	686.933	-0.0848252	0.077893	-1.089	0.276156	0.418492	NUP37
ENSG00000075213	2.46436	-1.55123	0.913647	-1.69784	0.0895373	0.17425	SEMA3A
ENSG00000075218	1556.96	-0.447386	0.0665054	-6.72707	1.73114e-11	1.47891e-10	GTSE1
ENSG00000075223	27.6366	-1.55755	0.422401	-3.68737	0.000226581	0.000853237	SEMA3C
ENSG00000075234	384.18	-0.347601	0.087724	-3.96244	7.41864e-05	0.000302	TTC38
ENSG00000075239	940.628	-0.148338	0.0737889	-2.0103	0.0443995	0.0973654	ACAT1
ENSG00000075240	322.418	-0.749223	0.117911	-6.35412	2.09617e-10	1.63575e-09	GRAMD4
ENSG00000075275	25.3145	-0.99569	0.419064	-2.37598	0.0175022	0.0437301	CELSR1
ENSG00000075290	50.616	-1.4032	0.274715	-5.10782	3.2589e-07	1.81152e-06	WNT8B
ENSG00000075292	1162.25	-0.0698087	0.0926056	-0.753828	0.450953	0.595486	ZNF638
ENSG00000075303	1067.75	-0.0890502	0.0919255	-0.968721	0.332684	0.480108	SLC25A40
ENSG00000075336	375.304	0.498694	0.0961151	5.18851	2.1198e-07	1.20377e-06	TIMM21
ENSG00000075340	16.8491	-1.52429	0.575044	-2.65074	0.00803161	0.0219918	ADD2
ENSG00000075391	4.15309	-1.7926	0.75644	-2.36978	0.0177987	0.0443617	RASAL2
ENSG00000075399	90.816	-1.12252	0.193542	-5.79987	6.63677e-09	4.46922e-08	VPS9D1
ENSG00000075407	522.848	0.883592	0.0946488	9.33548	1.00533e-20	1.56628e-19	ZNF37A
ENSG00000075413	1226.48	-0.0199826	0.0617231	-0.323745	0.746131	0.840365	MARK3
ENSG00000075415	5296.01	0.168842	0.0500139	3.3759	0.000735756	0.00252755	SLC25A3
ENSG00000075420	568.741	0.814615	0.0917692	8.87677	6.88273e-19	9.80735e-18	FNDC3B
ENSG00000075426	2418.42	1.26996	0.0860339	14.7612	2.60706e-49	1.2616e-47	FOSL2
ENSG00000075461	1.29292	-4.85495	1.57116	-3.09005	0.00200122	0.00630248	CACNG4
ENSG00000075539	2174.06	0.289143	0.0980012	2.95041	0.00317357	0.0095622	FRYL
ENSG00000075568	1391.12	-0.12679	0.0830764	-1.52619	0.126963	0.230905	TMEM131
ENSG00000075618	30.8311	-1.07502	0.439321	-2.447	0.014405	0.0367767	FSCN1
ENSG00000075624	61846.3	-0.146285	0.0515983	-2.83507	0.00458159	0.0133299	ACTB
ENSG00000075643	2.58758	-1.79938	0.915827	-1.96476	0.0494416	0.106881	MOCOS
ENSG00000075651	3.38904	-0.969127	0.818251	-1.18439	0.236259	0.373184	PLD1
ENSG00000075673	0.867975	-0.533521	1.92194	-0.277595	0.781323	0.862534	ATP12A
ENSG00000075702	1188.01	-0.139946	0.0906865	-1.54318	0.122787	0.224755	WDR62
ENSG00000075711	1132.48	-0.0279631	0.0671829	-0.416223	0.677247	0.788074	DLG1
ENSG00000075785	4171.48	-0.0769608	0.0602997	-1.2763	0.201848	0.331404	RAB7A
ENSG00000075790	2.00552	-1.02025	1.05695	-0.965274	0.334408	0.481984	BCAP29
ENSG00000075826	678.965	-2.45909	0.184855	-13.3028	2.22964e-40	7.83774e-39	SEC31B
ENSG00000075856	1601.99	0.326401	0.057974	5.63013	1.80078e-08	1.15624e-07	SART3
ENSG00000075884	944.86	-0.470522	0.102259	-4.6013	4.19864e-06	2.04042e-05	ARHGAP15
ENSG00000075886	9.51291	0.327006	0.460549	0.710036	0.477682	0.620097	TUBA3D
ENSG00000075914	553.923	0.561421	0.0965867	5.81261	6.1507e-09	4.16827e-08	EXOSC7
ENSG00000075945	739.633	-0.239779	0.0901853	-2.65874	0.00784333	0.0215448	KIFAP3
ENSG00000075975	1647.62	0.292897	0.0540363	5.42037	5.94768e-08	3.61534e-07	MKRN2
ENSG00000076003	2804.5	-0.280817	0.0452622	-6.20424	5.49605e-10	4.1414e-09	MCM6
ENSG00000076043	404.789	0.314516	0.0940659	3.34357	0.000827085	0.00281063	REXO2
ENSG00000076053	343.369	-0.00281463	0.130496	-0.0215687	0.982792	0.989208	RBM7
ENSG00000076067	96.6288	-0.0518223	0.161549	-0.320784	0.748374	0.841958	RBMS2
ENSG00000076108	2542.72	0.183043	0.0861451	2.12482	0.0336017	0.076821	BAZ2A
ENSG00000076201	831.209	-0.0751626	0.0875954	-0.858065	0.390856	0.539107	PTPN23
ENSG00000076242	1127.29	-0.218806	0.0632399	-3.45993	0.000540309	0.00189546	MLH1
ENSG00000076248	1233.49	0.32051	0.0625456	5.12442	2.98451e-07	1.66687e-06	UNG
ENSG00000076258	22.9	-1.2929	0.325516	-3.97184	7.13193e-05	0.000291177	FMO4
ENSG00000076321	265.635	0.104427	0.0914465	1.14195	0.253477	0.392708	KLHL20
ENSG00000076344	0.925398	-2.63747	1.80384	-1.46214	0.143702	0.254556	RGS11
ENSG00000076351	87.7364	-0.451421	0.191129	-2.36187	0.0181832	0.045164	SLC46A1
ENSG00000076356	2.2033	-1.35756	0.88985	-1.5256	0.127108	0.231113	PLXNA2
ENSG00000076382	1776.38	-0.0598214	0.0457056	-1.30884	0.190588	0.317249	SPAG5
ENSG00000076513	1775.18	-0.782216	0.0579209	-13.5049	1.46325e-41	5.39832e-40	ANKRD13A
ENSG00000076554	910.316	-0.0176545	0.103191	-0.171087	0.864156	0.918204	TPD52
ENSG00000076555	3.40401	-2.02522	0.805649	-2.51377	0.0119448	0.0312522	ACACB
ENSG00000076604	739.333	2.65096	0.117396	22.5813	6.61331e-113	1.40813e-110	TRAF4
ENSG00000076641	2861.79	1.43187	0.0861505	16.6205	4.95044e-62	3.59341e-60	PAG1
ENSG00000076650	321.177	0.207218	0.0928235	2.23239	0.0255891	0.060719	GPATCH1
ENSG00000076662	147.691	-0.099923	0.143026	-0.698636	0.484779	0.626305	ICAM3
ENSG00000076685	1803.65	-0.327109	0.0745046	-4.39046	1.13113e-05	5.19063e-05	NT5C2
ENSG00000076706	1.71525	-1.59647	1.19485	-1.33612	0.181509	0.305431	MCAM
ENSG00000076770	869.84	-0.450916	0.0939682	-4.79861	1.59772e-06	8.20968e-06	MBNL3
ENSG00000076826	1.9925	-0.971127	0.963977	-1.00742	0.313734	0.459222	CAMSAP3
ENSG00000076864	8.74135	-3.93426	0.645377	-6.09607	1.08709e-09	7.97115e-09	RAP1GAP
ENSG00000076924	1755.49	0.179344	0.0695293	2.5794	0.00989723	0.0264902	XAB2
ENSG00000076928	6548.31	-0.534307	0.0841013	-6.35314	2.1097e-10	1.64573e-09	ARHGEF1
ENSG00000076944	18.7944	-0.195967	0.407456	-0.480952	0.63055	0.751787	STXBP2
ENSG00000076984	905.692	0.16026	0.0821012	1.95198	0.0509403	0.109528	MAP2K7
ENSG00000077044	1192.5	-0.418817	0.0806654	-5.19203	2.08014e-07	1.18215e-06	DGKD
ENSG00000077063	0.774448	-3.10672	1.78529	-1.74017	0.0818287	0.162286	CTTNBP2
ENSG00000077092	8.58278	-1.2317	0.445948	-2.76198	0.00574513	0.0163456	RARB
ENSG00000077097	5224.42	0.0208781	0.0647491	0.322446	0.747115	0.840965	TOP2B
ENSG00000077147	3256.32	0.0951186	0.0627127	1.51674	0.129333	0.234168	TM9SF3
ENSG00000077150	5133.86	3.39904	0.0672268	50.5608	0	0	NFKB2
ENSG00000077152	620.054	0.200399	0.0944345	2.1221	0.0338293	0.0772584	UBE2T
ENSG00000077157	236.17	-0.492756	0.135698	-3.63128	0.000282016	0.00104474	PPP1R12B
ENSG00000077232	1953.76	0.265688	0.0728687	3.64612	0.00026623	0.000989872	DNAJC10
ENSG00000077235	2740.3	0.408526	0.0680385	6.00433	1.92118e-09	1.37226e-08	GTF3C1
ENSG00000077238	2725.85	1.90311	0.0607356	31.3344	1.58697e-215	9.85555e-213	IL4R
ENSG00000077254	1334.94	-0.517183	0.0789127	-6.55386	5.60676e-11	4.58655e-10	USP33
ENSG00000077312	1559.29	0.181738	0.0878426	2.0689	0.0385552	0.086414	SNRPA
ENSG00000077327	241.653	-1.23394	0.123424	-9.99751	1.56281e-23	2.86625e-22	SPAG6
ENSG00000077348	848.505	0.43983	0.0999229	4.40169	1.07409e-05	4.94409e-05	EXOSC5
ENSG00000077380	868.081	-0.219893	0.0752677	-2.92147	0.00348379	0.0104085	DYNC1I2
ENSG00000077420	361.991	-1.07815	0.0908049	-11.8733	1.62905e-32	4.37748e-31	APBB1IP
ENSG00000077454	285.433	-0.708853	0.133085	-5.32631	1.00227e-07	5.91076e-07	LRCH4
ENSG00000077458	633.457	-0.012512	0.0841822	-0.148631	0.881845	0.931026	FAM76B
ENSG00000077463	717.855	0.376452	0.109124	3.44978	0.000561052	0.00196144	SIRT6
ENSG00000077514	972.417	-0.166596	0.0679583	-2.45145	0.0142282	0.0364167	POLD3
ENSG00000077549	4602.28	-0.311194	0.0623369	-4.99213	5.97179e-07	3.2218e-06	CAPZB
ENSG00000077585	1.82664	-3.38164	1.34117	-2.52141	0.0116885	0.0306713	GPR137B
ENSG00000077616	12.6243	0.828283	0.446087	1.85677	0.0633432	0.131017	NAALAD2
ENSG00000077684	440.002	0.215988	0.0894539	2.41452	0.0157562	0.039853	JADE1
ENSG00000077713	288.978	0.0633531	0.0914225	0.692971	0.488328	0.62929	SLC25A43
ENSG00000077721	2243.01	-0.180024	0.0654023	-2.75256	0.00591315	0.0167895	UBE2A
ENSG00000077782	34.4797	-1.34541	0.32344	-4.15968	3.18692e-05	0.000137814	FGFR1
ENSG00000077935	3.63579	0.205252	0.772305	0.265765	0.79042	0.868141	SMC1B
ENSG00000077942	8.29206	-1.65941	0.523472	-3.17	0.00152441	0.0049236	FBLN1
ENSG00000077943	192.939	0.261227	0.106324	2.45689	0.0140146	0.035926	ITGA8
ENSG00000077984	6575.07	-0.841848	0.082314	-10.2273	1.49679e-24	2.87243e-23	CST7
ENSG00000078018	3.18149	-1.28936	0.904179	-1.426	0.153867	0.268206	MAP2
ENSG00000078043	2.71094	-2.01122	0.87952	-2.28672	0.0222119	0.0536161	PIAS2
ENSG00000078053	7.19522	-2.45169	0.637506	-3.84575	0.000120186	0.000473395	AMPH
ENSG00000078061	1123.25	0.0242548	0.0622924	0.38937	0.697002	0.802496	ARAF
ENSG00000078070	714.716	-0.299385	0.0635963	-4.70758	2.50677e-06	1.25725e-05	MCCC1
ENSG00000078081	2.95201	1.92456	0.990883	1.94226	0.0521052	0.111668	LAMP3
ENSG00000078114	3.68333	-2.95778	0.870565	-3.39754	0.000679951	0.00234593	NEBL
ENSG00000078124	660.199	0.242574	0.0814411	2.97852	0.0028964	0.008803	ACER3
ENSG00000078140	2192.89	0.466666	0.0645711	7.22717	4.93165e-13	4.75041e-12	UBE2K
ENSG00000078142	422.109	-0.0473241	0.0846202	-0.559254	0.575989	0.706772	PIK3C3
ENSG00000078177	1245.45	0.743256	0.0996348	7.45981	8.66495e-14	8.88635e-13	N4BP2
ENSG00000078237	82.9666	-0.29702	0.179828	-1.65169	0.0985969	0.18834	TIGAR
ENSG00000078246	247.562	0.44675	0.101453	4.40354	1.06499e-05	4.90522e-05	TULP3
ENSG00000078269	20.655	-0.577296	0.388387	-1.48639	0.137175	0.245424	SYNJ2
ENSG00000078304	1605.97	-0.362736	0.0700934	-5.17504	2.27868e-07	1.29104e-06	PPP2R5C
ENSG00000078328	1.29221	-4.73527	1.72762	-2.74092	0.00612683	0.0173082	RBFOX1
ENSG00000078369	8637.16	0.232459	0.0460542	5.0475	4.47626e-07	2.45164e-06	GNB1
ENSG00000078399	290.788	0.17396	0.115731	1.50314	0.132804	0.239096	HOXA9
ENSG00000078401	17.4415	-1.21078	0.491346	-2.46422	0.0137312	0.035286	EDN1
ENSG00000078403	432.579	-0.437073	0.0862197	-5.06929	3.99304e-07	2.20008e-06	MLLT10
ENSG00000078487	328.106	-0.166215	0.101936	-1.63058	0.102979	0.195044	ZCWPW1
ENSG00000078549	28.0711	0.237935	0.30829	0.771791	0.440238	0.586556	ADCYAP1R1
ENSG00000078589	359.426	-0.065107	0.0875767	-0.743429	0.457222	0.601298	P2RY10
ENSG00000078596	3.50827	0.446785	0.907635	0.492252	0.622541	0.745043	ITM2A
ENSG00000078618	3337.1	-0.0969512	0.0466304	-2.07914	0.0376042	0.0845367	NRDC
ENSG00000078668	2824.09	-0.12228	0.0573909	-2.13065	0.0331182	0.0758863	VDAC3
ENSG00000078674	1769.77	-0.46741	0.076504	-6.10962	9.98688e-10	7.36644e-09	PCM1
ENSG00000078687	591.526	-0.157526	0.0859393	-1.833	0.0668032	0.13697	TNRC6C
ENSG00000078699	450.301	-0.224415	0.0859772	-2.61016	0.00904986	0.0244653	CBFA2T2
ENSG00000078747	741.844	0.1117	0.111004	1.00627	0.314285	0.459667	ITCH
ENSG00000078795	291.832	0.194054	0.101398	1.91378	0.0556483	0.117994	PKD2L2
ENSG00000078804	114.882	-0.360824	0.141148	-2.55635	0.0105778	0.0281097	TP53INP2
ENSG00000078808	3045.85	0.394721	0.0902466	4.37381	1.22098e-05	5.58118e-05	SDF4
ENSG00000078814	36.4468	-0.383338	0.252446	-1.5185	0.128889	0.233724	MYH7B
ENSG00000078900	3.74267	0.829726	1.57114	0.528106	0.597426	0.724212	TP73
ENSG00000078902	572.089	0.484451	0.0958539	5.05405	4.32536e-07	2.37364e-06	TOLLIP
ENSG00000078967	183.385	-0.00926748	0.105416	-0.0879133	0.929946	0.960418	UBE2D4
ENSG00000079101	2.33678	-2.15109	1.00456	-2.14132	0.0322484	0.0741518	CLUL1
ENSG00000079102	3.30219	-0.856679	0.845506	-1.01321	0.310958	0.45619	RUNX1T1
ENSG00000079112	3683.53	-2.06106	0.0769993	-26.7672	7.77798e-158	3.16168e-155	CDH17
ENSG00000079134	493.922	0.854066	0.0910169	9.38359	6.37636e-21	1.00961e-19	THOC1
ENSG00000079150	134.902	0.333707	0.141357	2.36075	0.0182382	0.0452907	FKBP7
ENSG00000079156	1.23258	0.895626	1.32932	0.673745	0.500473	0.640474	OSBPL6
ENSG00000079246	10301.6	0.252557	0.0541185	4.66674	3.06016e-06	1.51799e-05	XRCC5
ENSG00000079257	4.86772	-3.31484	0.773284	-4.2867	1.81345e-05	8.10705e-05	LXN
ENSG00000079263	830.02	-0.0372398	0.0584886	-0.636701	0.524319	0.661263	SP140
ENSG00000079277	395.534	-0.198971	0.0805192	-2.4711	0.0134698	0.0346822	MKNK1
ENSG00000079308	12.0896	-0.357289	0.476914	-0.749168	0.453756	0.59815	TNS1
ENSG00000079313	1051.48	0.759615	0.113246	6.70766	1.97764e-11	1.68306e-10	REXO1
ENSG00000079332	1475.54	0.296344	0.0491213	6.03291	1.61034e-09	1.16062e-08	SAR1A
ENSG00000079335	168.542	0.739992	0.141366	5.2346	1.6534e-07	9.49039e-07	CDC14A
ENSG00000079337	3.7359	-0.212506	0.78242	-0.271601	0.785928	0.865268	RAPGEF3
ENSG00000079385	1443.34	-0.138346	0.0703103	-1.96765	0.0491087	0.106259	CEACAM1
ENSG00000079387	1116.5	0.135823	0.0757593	1.79282	0.073002	0.147638	SENP1
ENSG00000079432	1573.94	0.316822	0.0895668	3.53727	0.000404279	0.001455	CIC
ENSG00000079435	437.36	0.310696	0.10685	2.90778	0.00364006	0.0108364	LIPE
ENSG00000079459	4698.66	-0.247053	0.0631918	-3.90958	9.24585e-05	0.000371312	FDFT1
ENSG00000079462	578.097	-0.464463	0.095634	-4.85667	1.19378e-06	6.24314e-06	PAFAH1B3
ENSG00000079482	1.45385	-1.08906	1.20803	-0.901513	0.367316	0.515769	OPHN1
ENSG00000079616	2347.77	-0.29887	0.0643829	-4.64207	3.44941e-06	1.69977e-05	KIF22
ENSG00000079691	5.7274	-1.75351	0.702659	-2.49553	0.0125767	0.0326685	CARMIL1
ENSG00000079739	13.2578	-1.19551	0.663196	-1.80265	0.0714436	0.145074	PGM1
ENSG00000079785	2481.87	0.555472	0.056878	9.76603	1.57509e-22	2.72782e-21	DDX1
ENSG00000079805	4966.35	-0.00299467	0.0661756	-0.0452534	0.963905	0.97768	DNM2
ENSG00000079819	31.8622	-1.02491	0.43358	-2.36382	0.0180875	0.0449764	EPB41L2
ENSG00000079950	683.219	-0.235941	0.0891953	-2.64521	0.00816391	0.022313	STX7
ENSG00000079974	246.488	-0.612596	0.104093	-5.88509	3.97835e-09	2.7571e-08	RABL2B
ENSG00000079999	2121.66	0.314777	0.0767157	4.10316	4.07541e-05	0.000173221	KEAP1
ENSG00000080007	101.823	-0.656453	0.13978	-4.69631	2.64898e-06	1.32401e-05	DDX43
ENSG00000080031	2.12151	-2.0857	1.02112	-2.04256	0.0410961	0.0912308	PTPRH
ENSG00000080166	1.34359	1.25297	1.20138	1.04294	0.296976	0.441515	DCT
ENSG00000080189	773	-0.00546315	0.0794686	-0.068746	0.945192	0.967655	SLC35C2
ENSG00000080200	246.641	0.579897	0.11694	4.95895	7.08753e-07	3.80264e-06	CRYBG3
ENSG00000080298	139.506	0.240866	0.145897	1.65093	0.0987524	0.188605	RFX3
ENSG00000080345	2093.33	0.896526	0.0844934	10.6106	2.66038e-26	5.52771e-25	RIF1
ENSG00000080371	1119.71	0.562534	0.0611469	9.19972	3.58877e-20	5.43223e-19	RAB21
ENSG00000080493	71.7455	-0.358332	0.178013	-2.01296	0.0441188	0.0968639	SLC4A4
ENSG00000080503	3645.54	-0.900345	0.0527207	-17.0777	2.17687e-65	1.78927e-63	SMARCA2
ENSG00000080546	253.13	-1.95349	0.137344	-14.2233	6.56482e-46	2.77973e-44	SESN1
ENSG00000080561	3.10728	-1.32248	0.804092	-1.64469	0.100034	0.190467	MID2
ENSG00000080573	2.59831	4.25317	1.29	3.29704	0.0009771	0.00327512	COL5A3
ENSG00000080603	74.4159	0.718099	0.288476	2.48929	0.0128	0.0331791	SRCAP
ENSG00000080608	1156.31	1.3497	0.0812702	16.6075	6.14754e-62	4.44791e-60	PUM3
ENSG00000080618	4.30691	0.119284	0.761656	0.156611	0.875551	0.926437	CPB2
ENSG00000080644	23.3918	0.687676	0.362436	1.89737	0.0577791	0.121624	CHRNA3
ENSG00000080802	541.833	0.15736	0.0850326	1.85059	0.064229	0.132567	CNOT4
ENSG00000080815	1316.46	-0.146449	0.0593804	-2.46628	0.0136525	0.0351081	PSEN1
ENSG00000080819	2800.4	-0.2367	0.0502094	-4.71426	2.42585e-06	1.21903e-05	CPOX
ENSG00000080822	4667.54	-0.0557942	0.0828502	-0.673435	0.500671	0.640626	CLDND1
ENSG00000080823	17.9426	-0.339841	0.366362	-0.92761	0.35361	0.502042	MOK
ENSG00000080824	25303.2	0.616109	0.0571047	10.7891	3.87551e-27	8.35533e-26	HSP90AA1
ENSG00000080839	1166.21	-0.0821909	0.0637418	-1.28943	0.197247	0.325691	RBL1
ENSG00000080845	1272.43	0.233845	0.073373	3.18708	0.00143718	0.00466681	DLGAP4
ENSG00000080854	6.6288	1.11944	0.882034	1.26915	0.204386	0.334293	IGSF9B
ENSG00000080986	758.881	-0.455108	0.0863834	-5.26847	1.37566e-07	7.97607e-07	NDC80
ENSG00000081014	665.356	0.256413	0.0787686	3.25526	0.00113287	0.00375547	AP4E1
ENSG00000081019	477.258	-0.0326022	0.0806033	-0.404477	0.685862	0.79421	RSBN1
ENSG00000081026	4.65731	-0.560458	0.647466	-0.865618	0.3867	0.534726	MAGI3
ENSG00000081041	28.9249	2.9304	0.448574	6.53271	6.45893e-11	5.26823e-10	CXCL2
ENSG00000081052	2.13669	-0.920276	0.887954	-1.0364	0.300015	0.444702	COL4A4
ENSG00000081059	3.49201	-0.0915331	0.793446	-0.115361	0.908159	0.94793	TCF7
ENSG00000081087	982.554	0.267473	0.0693933	3.85444	0.000115994	0.000457851	OSTM1
ENSG00000081148	4.25518	-1.67695	0.787863	-2.12848	0.0332977	0.0761805	IMPG2
ENSG00000081154	2793.92	-0.0964545	0.0775949	-1.24305	0.213849	0.345999	PCNP
ENSG00000081177	6.00119	-0.592027	0.613642	-0.964776	0.334657	0.482176	EXD2
ENSG00000081181	463.366	0.0973851	0.0984247	0.989438	0.322449	0.468634	ARG2
ENSG00000081189	9.83848	-1.14245	0.45869	-2.49067	0.0127502	0.0330729	MEF2C
ENSG00000081237	10332.5	-0.642116	0.0653616	-9.82406	8.86954e-23	1.55893e-21	PTPRC
ENSG00000081307	929.456	0.61795	0.0829078	7.45346	9.09259e-14	9.29506e-13	UBA5
ENSG00000081320	4999.31	-0.18878	0.0801663	-2.35486	0.0185298	0.0459228	STK17B
ENSG00000081377	3.00189	-0.102019	0.861641	-0.118401	0.90575	0.946741	CDC14B
ENSG00000081386	178.409	-0.400466	0.118613	-3.37624	0.000734845	0.00252558	ZNF510
ENSG00000081479	1.03488	-2.57681	1.86595	-1.38097	0.167289	0.286552	LRP2
ENSG00000081665	23.8519	-0.320843	0.307464	-1.04351	0.296711	0.441297	ZNF506
ENSG00000081692	275.106	0.262808	0.108769	2.41621	0.0156831	0.0396908	JMJD4
ENSG00000081721	455.928	0.172648	0.0820166	2.10503	0.0352883	0.0800954	DUSP12
ENSG00000081760	871.686	-0.346249	0.0671071	-5.15964	2.4742e-07	1.39581e-06	AACS
ENSG00000081791	919.865	0.0547544	0.0629691	0.869545	0.384549	0.532344	DELE1
ENSG00000081803	0.783768	0.757107	1.81107	0.418043	0.675916	0.787036	CADPS2
ENSG00000081870	624.386	-0.354825	0.110681	-3.20583	0.00134673	0.00439931	HSPB11
ENSG00000081913	114.458	-0.0296123	0.148759	-0.199063	0.842214	0.902914	PHLPP1
ENSG00000081923	20.8732	-1.25683	0.318275	-3.94888	7.85175e-05	0.000318529	ATP8B1
ENSG00000081985	4271.01	1.30021	0.065697	19.7911	3.55268e-87	4.56479e-85	IL12RB2
ENSG00000082014	58.0995	-0.441911	0.270534	-1.63348	0.102368	0.194166	SMARCD3
ENSG00000082068	444.597	-0.182579	0.0886142	-2.06038	0.0393622	0.0879845	WDR70
ENSG00000082074	3714.09	-0.754844	0.0864988	-8.72664	2.62355e-18	3.61174e-17	FYB1
ENSG00000082146	31.8687	-1.12513	0.272377	-4.13079	3.61524e-05	0.000154839	STRADB
ENSG00000082153	7081.88	0.566855	0.0686367	8.25878	1.47174e-16	1.83922e-15	BZW1
ENSG00000082196	10.8211	-1.44049	0.449586	-3.20403	0.00135519	0.004425	C1QTNF3
ENSG00000082212	1540.37	-0.160382	0.0707375	-2.26729	0.0233727	0.0560308	ME2
ENSG00000082213	704.166	-0.0751302	0.0871988	-0.861597	0.38891	0.536984	C5orf22
ENSG00000082258	698.013	0.185839	0.0991742	1.87386	0.0609492	0.126994	CCNT2
ENSG00000082269	11.3534	0.113819	0.471035	0.241635	0.809063	0.880334	FAM135A
ENSG00000082438	1.52481	-2.37849	1.33735	-1.77851	0.0753195	0.151513	COBLL1
ENSG00000082458	595.931	-0.38451	0.0831542	-4.62405	3.76313e-06	1.84339e-05	DLG3
ENSG00000082512	1110.6	-0.193199	0.0916349	-2.10836	0.0350003	0.0795225	TRAF5
ENSG00000082515	374.689	0.0213623	0.0879862	0.242792	0.808166	0.879872	MRPL22
ENSG00000082516	909.245	1.35477	0.0835971	16.206	4.57574e-59	2.99122e-57	GEMIN5
ENSG00000082641	2431.79	0.350821	0.0736192	4.76535	1.88529e-06	9.60999e-06	NFE2L1
ENSG00000082684	5.03112	-3.48127	0.811323	-4.29085	1.77988e-05	7.9729e-05	SEMA5B
ENSG00000082701	1339.11	0.0420159	0.0691323	0.60776	0.543347	0.678827	GSK3B
ENSG00000082781	111.7	-1.03879	0.179073	-5.80093	6.59476e-09	4.44898e-08	ITGB5
ENSG00000082805	250.02	-0.0265328	0.119486	-0.222059	0.824268	0.890035	ERC1
ENSG00000082898	7079.26	0.06649	0.0628043	1.05869	0.289743	0.433645	XPO1
ENSG00000082996	508.3	-0.163639	0.0823944	-1.98605	0.047028	0.102277	RNF13
ENSG00000083093	764.174	0.336014	0.0891782	3.7679	0.000164628	0.000634147	PALB2
ENSG00000083097	379.706	-0.205929	0.100672	-2.04554	0.0408016	0.090694	DOP1A
ENSG00000083099	759.021	-0.0685655	0.0731287	-0.9376	0.34845	0.496951	LYRM2
ENSG00000083123	276.171	-1.04452	0.0944927	-11.0539	2.09812e-28	4.78162e-27	BCKDHB
ENSG00000083168	2013.87	0.432857	0.0952037	4.54664	5.45085e-06	2.60785e-05	KAT6A
ENSG00000083223	652.06	0.302969	0.0932216	3.24998	0.00115411	0.00381581	TUT7
ENSG00000083290	4.63411	-0.263188	0.765665	-0.343737	0.731044	0.828793	ULK2
ENSG00000083307	1.18684	3.1491	1.66392	1.89258	0.0584136	0.122728	GRHL2
ENSG00000083312	2767.95	0.770909	0.0788018	9.78288	1.33363e-22	2.32393e-21	TNPO1
ENSG00000083444	1905.07	0.508501	0.0800961	6.34865	2.17218e-10	1.69211e-09	PLOD1
ENSG00000083454	79.4866	2.13392	0.223421	9.55113	1.28295e-21	2.12308e-20	P2RX5
ENSG00000083457	226.492	0.456935	0.110668	4.12887	3.64553e-05	0.000155987	ITGAE
ENSG00000083520	2721.47	0.442466	0.0619936	7.13729	9.51908e-13	8.94946e-12	DIS3
ENSG00000083535	406.702	0.235567	0.103247	2.2816	0.0225131	0.0542193	PIBF1
ENSG00000083544	335.802	-0.10835	0.0913985	-1.18547	0.235834	0.372696	TDRD3
ENSG00000083635	450.273	0.70696	0.103007	6.86322	6.73234e-12	5.92812e-11	NUFIP1
ENSG00000083642	1904.66	-0.0514959	0.0863932	-0.596064	0.551133	0.686024	PDS5B
ENSG00000083720	2173.9	-0.0728055	0.0622806	-1.16899	0.242407	0.380502	OXCT1
ENSG00000083750	35.2377	-0.223146	0.267196	-0.835141	0.403638	0.551902	RRAGB
ENSG00000083782	18.3799	-0.797604	0.435837	-1.83005	0.0672423	0.137769	EPYC
ENSG00000083799	3679.57	1.51174	0.0466885	32.3792	5.38147e-230	3.88108e-227	CYLD
ENSG00000083807	67.2683	-0.147939	0.184142	-0.803396	0.421746	0.568696	SLC27A5
ENSG00000083812	259.351	0.916532	0.12626	7.25908	3.89729e-13	3.78834e-12	ZNF324
ENSG00000083814	150.866	-0.814184	0.135012	-6.03046	1.63495e-09	1.17722e-08	ZNF671
ENSG00000083817	45.3784	-0.20071	0.243368	-0.824718	0.409531	0.557358	ZNF416
ENSG00000083828	12.7722	-0.317975	0.365842	-0.869161	0.384759	0.53257	ZNF586
ENSG00000083838	102.191	-0.188917	0.167472	-1.12805	0.2593	0.399281	ZNF446
ENSG00000083844	282.387	0.105855	0.0922113	1.14797	0.250983	0.389939	ZNF264
ENSG00000083845	9402.2	0.0428612	0.0573277	0.747653	0.454669	0.598927	RPS5
ENSG00000083857	57.0037	-1.27828	0.350106	-3.65113	0.000261084	0.000972034	FAT1
ENSG00000083896	132.267	-0.992869	0.772092	-1.28595	0.198462	0.326948	YTHDC1
ENSG00000083937	832.165	0.14802	0.0944928	1.56647	0.117238	0.216655	CHMP2B
ENSG00000084070	2287.19	0.134233	0.0624978	2.1478	0.0317298	0.0731775	SMAP2
ENSG00000084072	592.445	-0.420073	0.0726198	-5.78455	7.27058e-09	4.86964e-08	PPIE
ENSG00000084073	2251.16	0.480026	0.0745367	6.44013	1.19375e-10	9.5045e-10	ZMPSTE24
ENSG00000084090	4451.98	0.340154	0.0428118	7.94532	1.93683e-15	2.24944e-14	STARD7
ENSG00000084092	577.052	-0.372932	0.0714912	-5.21648	1.82356e-07	1.04269e-06	NOA1
ENSG00000084093	1348.54	0.0170514	0.0821213	0.207636	0.835513	0.897926	REST
ENSG00000084110	6.78872	-0.0172604	0.54696	-0.031557	0.974825	0.984531	HAL
ENSG00000084112	1824.09	-0.82132	0.0784628	-10.4676	1.21654e-25	2.46138e-24	SSH1
ENSG00000084207	10134.6	-0.520843	0.0828325	-6.2879	3.21787e-10	2.46924e-09	GSTP1
ENSG00000084234	2349.6	0.185252	0.0534951	3.46298	0.000534229	0.00187675	APLP2
ENSG00000084444	173.508	0.477968	0.119015	4.01604	5.91831e-05	0.000245301	FAM234B
ENSG00000084463	1752.7	0.302158	0.0575372	5.25153	1.50843e-07	8.69624e-07	WBP11
ENSG00000084623	4529.74	0.258707	0.0558952	4.62843	3.68448e-06	1.80883e-05	EIF3I
ENSG00000084636	14.7316	3.28114	0.637981	5.14301	2.7037e-07	1.51762e-06	COL16A1
ENSG00000084652	3056.2	0.321571	0.0487109	6.60163	4.06665e-11	3.36485e-10	TXLNA
ENSG00000084676	1112.41	0.109256	0.0793185	1.37744	0.168377	0.288019	NCOA1
ENSG00000084693	983.4	-0.470187	0.0874059	-5.37935	7.47534e-08	4.4842e-07	AGBL5
ENSG00000084710	7.35405	-0.837113	0.569127	-1.47087	0.141326	0.251302	EFR3B
ENSG00000084731	255.848	-0.94391	0.130854	-7.21348	5.45408e-13	5.23334e-12	KIF3C
ENSG00000084733	4141.29	0.15428	0.0540373	2.85506	0.0043029	0.0126065	RAB10
ENSG00000084754	3142.25	-0.361246	0.050308	-7.18068	6.93632e-13	6.59614e-12	HADHA
ENSG00000084764	5.09257	-0.188726	0.591165	-0.319244	0.749541	0.842847	MAPRE3
ENSG00000084774	3469.85	0.651257	0.0717395	9.07808	1.10504e-19	1.63504e-18	CAD
ENSG00000085063	37.753	-0.274056	0.382369	-0.716732	0.473539	0.616702	CD59
ENSG00000085117	3016.91	4.15575	0.119456	34.7889	3.57545e-265	3.80649e-262	CD82
ENSG00000085185	299.91	0.981066	0.104123	9.42214	4.41973e-21	7.058e-20	BCORL1
ENSG00000085224	1089.92	0.302546	0.086802	3.48547	0.000491278	0.00173927	ATRX
ENSG00000085274	702.056	-0.00781402	0.100911	-0.077435	0.938277	0.964603	MYNN
ENSG00000085365	528.245	-0.108298	0.0888081	-1.21946	0.22267	0.357144	SCAMP1
ENSG00000085377	2442.9	0.140989	0.0476215	2.96062	0.00307023	0.00928086	PREP
ENSG00000085382	424.128	0.39525	0.101817	3.88198	0.000103609	0.000412461	HACE1
ENSG00000085415	630.253	1.45883	0.0826623	17.6481	1.05301e-69	9.60901e-68	SEH1L
ENSG00000085433	292.225	0.416049	0.106928	3.89093	9.98598e-05	0.000398246	WDR47
ENSG00000085449	717.426	-0.771775	0.077299	-9.98427	1.78603e-23	3.25696e-22	WDFY1
ENSG00000085465	9.78646	0.552934	0.454842	1.21566	0.224114	0.358802	OVGP1
ENSG00000085491	789.957	-0.545883	0.0878242	-6.21563	5.11189e-10	3.86233e-09	SLC25A24
ENSG00000085511	635.81	0.0699909	0.0751256	0.931652	0.351516	0.500086	MAP3K4
ENSG00000085514	11.5726	-0.549246	0.504834	-1.08797	0.276606	0.419027	PILRA
ENSG00000085563	3653.94	-0.392663	0.0535489	-7.33281	2.25383e-13	2.22861e-12	ABCB1
ENSG00000085644	461.513	-0.287098	0.105822	-2.71303	0.00666714	0.0186485	ZNF213
ENSG00000085662	3128.43	-0.176519	0.0719123	-2.45465	0.0141023	0.036111	AKR1B1
ENSG00000085719	26.9462	-1.40716	0.393736	-3.57385	0.000351768	0.00128107	CPNE3
ENSG00000085721	79.001	1.03631	0.472111	2.19505	0.0281598	0.0659373	RRN3
ENSG00000085733	55.8973	-0.958257	0.373322	-2.56684	0.010263	0.0273579	CTTN
ENSG00000085760	895.429	0.229629	0.0620001	3.70368	0.000212493	0.000804797	MTIF2
ENSG00000085788	1493.2	-0.0610044	0.0510875	-1.19411	0.232433	0.368651	DDHD2
ENSG00000085831	6.92877	0.905852	0.578177	1.56674	0.117176	0.216575	TTC39A
ENSG00000085832	1870.01	-0.000196266	0.0822616	-0.00238587	0.998096	0.999549	EPS15
ENSG00000085840	1063.12	-0.0562338	0.0503494	-1.11687	0.26405	0.404728	ORC1
ENSG00000085871	5.56898	-2.21219	0.610436	-3.62395	0.000290141	0.00107289	MGST2
ENSG00000085872	1815.21	0.594734	0.0753976	7.88798	3.07125e-15	3.52123e-14	CHERP
ENSG00000085978	776.491	-0.217209	0.0665344	-3.26462	0.00109613	0.00364458	ATG16L1
ENSG00000085982	14.9455	-1.22421	0.596797	-2.05129	0.0402383	0.0896471	USP40
ENSG00000085998	576.933	0.473041	0.0876633	5.39611	6.80999e-08	4.11156e-07	POMGNT1
ENSG00000085999	651.607	0.115986	0.0783697	1.47998	0.138877	0.247756	RAD54L
ENSG00000086015	1413.64	0.502043	0.0714476	7.02673	2.11435e-12	1.93891e-11	MAST2
ENSG00000086061	6331.66	0.989649	0.0574923	17.2136	2.09957e-66	1.75805e-64	DNAJA1
ENSG00000086062	1453.35	1.46608	0.0611344	23.9813	4.36268e-127	1.30049e-124	B4GALT1
ENSG00000086065	813.244	0.217605	0.0726327	2.99596	0.00273578	0.00836029	CHMP5
ENSG00000086102	842.933	0.171755	0.0644126	2.66649	0.00766485	0.0210986	NFX1
ENSG00000086159	2.07408	-0.221062	0.995414	-0.22208	0.824251	0.890035	AQP6
ENSG00000086189	1173.35	0.428336	0.0884183	4.84443	1.26975e-06	6.6203e-06	DIMT1
ENSG00000086200	505.666	0.538868	0.0918409	5.86741	4.42654e-09	3.04974e-08	IPO11
ENSG00000086232	2155.93	-0.215162	0.0601131	-3.57928	0.000344539	0.00125721	EIF2AK1
ENSG00000086288	9.57202	-1.55347	0.549029	-2.82948	0.00466231	0.0135458	NME8
ENSG00000086289	12.2561	-1.63167	0.48934	-3.33443	0.000854743	0.00289889	EPDR1
ENSG00000086300	1401.82	0.145682	0.110469	1.31877	0.187247	0.312783	SNX10
ENSG00000086475	1087.71	-0.0336314	0.0598283	-0.562132	0.574026	0.705253	SEPHS1
ENSG00000086504	1102.35	0.115349	0.109464	1.05377	0.29199	0.436277	MRPL28
ENSG00000086544	132.246	0.987937	0.166293	5.94096	2.83357e-09	1.99654e-08	ITPKC
ENSG00000086548	20.0732	-3.71676	0.450215	-8.25553	1.51225e-16	1.88669e-15	CEACAM6
ENSG00000086570	4.61934	-0.785703	0.638387	-1.23076	0.218412	0.351821	FAT2
ENSG00000086589	1628.42	0.185416	0.0652567	2.84133	0.00449262	0.0131005	RBM22
ENSG00000086598	2614.07	0.0852932	0.0632521	1.34846	0.177509	0.300263	TMED2
ENSG00000086619	101.121	0.309172	0.195143	1.58433	0.113118	0.21052	ERO1B
ENSG00000086666	1480.89	-0.563316	0.0805111	-6.99675	2.61967e-12	2.38956e-11	ZFAND6
ENSG00000086712	942.85	0.795526	0.0685047	11.6127	3.55164e-31	9.05404e-30	TXLNG
ENSG00000086730	1565.02	0.425932	0.0597623	7.1271	1.02507e-12	9.62114e-12	LAT2
ENSG00000086758	9381.22	0.997875	0.0988189	10.098	5.63685e-24	1.04844e-22	HUWE1
ENSG00000086827	935.751	0.235993	0.0902072	2.61612	0.00889359	0.0240836	ZW10
ENSG00000086848	154.765	0.182801	0.119857	1.52515	0.127221	0.231242	ALG9
ENSG00000086991	11.3244	-1.179	0.480423	-2.45408	0.0141245	0.0361638	NOX4
ENSG00000087008	249.762	0.139426	0.102839	1.35577	0.175172	0.296991	ACOX3
ENSG00000087053	1520.46	0.641996	0.0829225	7.74213	9.77643e-15	1.07724e-13	MTMR2
ENSG00000087074	630.848	1.93048	0.11875	16.2566	2.00532e-59	1.32251e-57	PPP1R15A
ENSG00000087076	9.16133	0.01777	0.547655	0.0324474	0.974115	0.984285	HSD17B14
ENSG00000087077	41.9397	-0.0809699	0.267852	-0.302294	0.762428	0.851216	TRIP6
ENSG00000087085	1.55514	1.98023	1.30033	1.52286	0.127793	0.232023	ACHE
ENSG00000087086	5080.57	0.064979	0.0740557	0.877435	0.380251	0.528301	FTL
ENSG00000087087	4357.8	0.675788	0.0622157	10.862	1.74846e-27	3.81741e-26	SRRT
ENSG00000087088	936.526	-0.327343	0.0910625	-3.59471	0.000324752	0.00119131	BAX
ENSG00000087095	511.69	0.0259449	0.0820509	0.316205	0.751847	0.84436	NLK
ENSG00000087111	1134.86	-0.229615	0.0663186	-3.46229	0.00053559	0.00188096	PIGS
ENSG00000087116	8.26756	-1.9813	0.569795	-3.47722	0.000506641	0.00178885	ADAMTS2
ENSG00000087152	2087.09	0.251207	0.0637244	3.94208	8.07766e-05	0.00032716	ATXN7L3
ENSG00000087157	305.179	-0.0364081	0.102038	-0.356808	0.721236	0.821932	PGS1
ENSG00000087191	3049.49	0.292564	0.070819	4.13115	3.60948e-05	0.000154652	PSMC5
ENSG00000087206	723.424	0.0357212	0.0735327	0.485787	0.627118	0.749078	UIMC1
ENSG00000087237	3.77573	0.859281	0.848297	1.01295	0.311085	0.456286	CETP
ENSG00000087253	1.37366	-1.11703	1.33549	-0.836416	0.402921	0.551393	LPCAT2
ENSG00000087258	351.33	-2.29208	0.14348	-15.9749	1.91151e-57	1.19373e-55	GNAO1
ENSG00000087263	1288.58	0.568681	0.0625357	9.09371	9.57124e-20	1.41899e-18	OGFOD1
ENSG00000087266	2548.36	0.770881	0.0760204	10.1405	3.65406e-24	6.8708e-23	SH3BP2
ENSG00000087269	3218.17	1.26872	0.0557714	22.7486	1.48168e-114	3.31259e-112	NOP14
ENSG00000087274	4582.73	-0.510582	0.0586787	-8.70131	3.2808e-18	4.49166e-17	ADD1
ENSG00000087299	425.609	0.520397	0.102777	5.06336	4.11932e-07	2.26669e-06	L2HGDH
ENSG00000087301	412.999	-0.289628	0.101888	-2.84262	0.0044744	0.0130559	TXNDC16
ENSG00000087302	1937.76	-0.00229456	0.0612472	-0.0374639	0.970115	0.98193	RTRAF
ENSG00000087303	31.845	0.630469	0.296122	2.12909	0.033247	0.0760957	NID2
ENSG00000087338	854.163	-0.152788	0.0649655	-2.35183	0.0186814	0.0462217	GMCL1
ENSG00000087365	5873.01	0.238841	0.0582362	4.10125	4.10923e-05	0.000174591	SF3B2
ENSG00000087448	386.232	0.128366	0.100215	1.2809	0.200227	0.329323	KLHL42
ENSG00000087460	18403.3	-0.526127	0.0592439	-8.8807	6.64428e-19	9.47361e-18	GNAS
ENSG00000087470	1684.65	0.137791	0.0631507	2.18194	0.0291142	0.0679372	DNM1L
ENSG00000087494	1.24571	-0.574694	1.22319	-0.469833	0.638475	0.758066	PTHLH
ENSG00000087495	18.6449	-1.94837	0.487269	-3.99854	6.37341e-05	0.000262704	PHACTR3
ENSG00000087502	671.858	0.534517	0.079827	6.69595	2.14273e-11	1.81458e-10	ERGIC2
ENSG00000087510	4.58664	-1.66928	0.777369	-2.14735	0.0317656	0.0732277	TFAP2C
ENSG00000087586	1957.27	0.0269248	0.0521916	0.515883	0.605936	0.731632	AURKA
ENSG00000087589	11.9709	-0.243394	0.411813	-0.591031	0.5545	0.688714	CASS4
ENSG00000087842	8.35451	-1.82715	0.610579	-2.99248	0.00276717	0.00845388	PIR
ENSG00000087884	96.1074	-0.552191	0.152465	-3.62174	0.000292623	0.00108153	AAMDC
ENSG00000087903	28.9587	0.592205	0.289967	2.04232	0.0411199	0.0912565	RFX2
ENSG00000087995	439.819	0.353845	0.0906041	3.90539	9.40722e-05	0.000377115	METTL2A
ENSG00000088002	2.84282	-1.45387	0.887076	-1.63895	0.101224	0.192306	SULT2B1
ENSG00000088035	408.811	-0.0931227	0.120321	-0.773952	0.438959	0.585445	ALG6
ENSG00000088038	301.907	0.390516	0.152482	2.56106	0.0104354	0.0277711	CNOT3
ENSG00000088179	578.993	-0.870117	0.0873143	-9.96534	2.16133e-23	3.90946e-22	PTPN4
ENSG00000088205	2288.16	0.680289	0.0515791	13.1892	1.01207e-39	3.4918e-38	DDX18
ENSG00000088247	5986.92	0.405694	0.0660927	6.13825	8.34368e-10	6.19939e-09	KHSRP
ENSG00000088256	15.8855	-0.779058	0.440493	-1.7686	0.0769599	0.154184	GNA11
ENSG00000088280	1.17635	-1.2338	1.3526	-0.912169	0.36168	0.510227	ASAP3
ENSG00000088298	651.68	-0.377838	0.0714733	-5.28642	1.24732e-07	7.25827e-07	EDEM2
ENSG00000088305	220.253	-0.809926	0.114655	-7.06401	1.61767e-12	1.49633e-11	DNMT3B
ENSG00000088325	5274.3	-0.239314	0.0571413	-4.18812	2.81277e-05	0.00012244	TPX2
ENSG00000088340	1.34419	-2.01955	1.44285	-1.39969	0.161606	0.278847	FER1L4
ENSG00000088356	589.44	0.728404	0.0875061	8.32404	8.50183e-17	1.07875e-15	PDRG1
ENSG00000088367	17.5832	-2.81163	0.384389	-7.31455	2.58253e-13	2.54015e-12	EPB41L1
ENSG00000088387	1731.62	0.42543	0.08172	5.20595	1.9301e-07	1.10136e-06	DOCK9
ENSG00000088448	1114.35	-0.365449	0.0725245	-5.03897	4.68042e-07	2.55969e-06	ANKRD10
ENSG00000088451	660.351	0.462824	0.0978691	4.72901	2.25615e-06	1.13708e-05	TGDS
ENSG00000088538	6.81747	0.202139	0.625141	0.32335	0.74643	0.840618	DOCK3
ENSG00000088543	22.0156	-1.06817	0.35926	-2.97326	0.00294658	0.00893969	C3orf18
ENSG00000088682	544.368	0.0124208	0.0875532	0.141866	0.887186	0.934679	COQ9
ENSG00000088727	111.927	0.540755	0.17608	3.07108	0.00213289	0.00667058	KIF9
ENSG00000088766	75.4397	0.78107	0.198599	3.93289	8.39291e-05	0.000338946	CRLS1
ENSG00000088808	551.837	-0.45829	0.0887235	-5.16538	2.39955e-07	1.35643e-06	PPP1R13B
ENSG00000088812	640.48	-0.142274	0.0891414	-1.59605	0.110477	0.206724	ATRN
ENSG00000088826	139.949	2.28605	0.149651	15.2759	1.10773e-52	5.92474e-51	SMOX
ENSG00000088832	4913.26	-0.0198959	0.0679519	-0.292794	0.769679	0.855545	FKBP1A
ENSG00000088833	901.951	0.342843	0.077984	4.39632	1.10101e-05	5.06173e-05	NSFL1C
ENSG00000088836	2.28389	-2.13201	1.10573	-1.92814	0.0538379	0.11482	SLC4A11
ENSG00000088854	8.35826	-0.637139	0.554705	-1.14861	0.250718	0.389609	DNAAF9
ENSG00000088876	234.005	1.04145	0.106396	9.78845	1.26216e-22	2.20282e-21	ZNF343
ENSG00000088881	2.31101	0.705656	1.0002	0.705516	0.480489	0.622472	EBF4
ENSG00000088888	3025.2	0.031491	0.0765978	0.411121	0.680984	0.790855	MAVS
ENSG00000088899	2.31966	-0.984176	0.975749	-1.00864	0.313149	0.458696	LZTS3
ENSG00000088930	2952.19	0.194467	0.0469137	4.1452	3.39521e-05	0.000146171	XRN2
ENSG00000088970	187.223	-0.976448	0.103649	-9.42072	4.48001e-21	7.14915e-20	KIZ
ENSG00000088986	1527.43	0.17891	0.0550348	3.25086	0.00115057	0.00380578	DYNLL1
ENSG00000088992	960.479	-0.517374	0.0884411	-5.84993	4.91782e-09	3.36953e-08	TESC
ENSG00000089006	1541.9	0.213642	0.0575476	3.71245	0.000205265	0.000779136	SNX5
ENSG00000089009	10674.3	0.226336	0.0670283	3.37673	0.000733537	0.002523	RPL6
ENSG00000089012	31.4866	-1.71552	0.264459	-6.4869	8.76185e-11	7.07179e-10	SIRPG
ENSG00000089022	605.954	0.676793	0.0669542	10.1083	5.07585e-24	9.45673e-23	MAPKAPK5
ENSG00000089041	606.601	-0.175509	0.0748992	-2.34327	0.0191155	0.0471186	P2RX7
ENSG00000089048	747.128	1.57197	0.0971087	16.1877	6.15736e-59	4.00175e-57	ESF1
ENSG00000089050	311.305	0.345218	0.101828	3.3902	0.00069842	0.00240631	RBBP9
ENSG00000089053	1809.94	-0.310806	0.0412688	-7.53127	5.02501e-14	5.26448e-13	ANAPC5
ENSG00000089057	726.279	0.0952495	0.0882136	1.07976	0.280249	0.422976	SLC23A2
ENSG00000089060	62.7043	-0.406828	0.199956	-2.03459	0.0418922	0.0928229	SLC8B1
ENSG00000089063	1812.79	-0.63345	0.0739674	-8.5639	1.09109e-17	1.45027e-16	TMEM230
ENSG00000089091	23.7669	-0.663656	0.316097	-2.09953	0.0357702	0.0810576	DZANK1
ENSG00000089094	1634.76	0.102335	0.0544439	1.87965	0.0601564	0.125739	KDM2B
ENSG00000089101	1.34864	2.05786	1.37965	1.49159	0.135807	0.243489	CFAP61
ENSG00000089123	62.6078	0.129882	0.190967	0.680126	0.496425	0.636495	TASP1
ENSG00000089127	131.208	-1.29599	0.169897	-7.62811	2.38227e-14	2.55569e-13	OAS1
ENSG00000089154	3977.92	0.527985	0.0787829	6.70178	2.059e-11	1.74831e-10	GCN1
ENSG00000089157	20035.4	-0.0200496	0.0699111	-0.286788	0.774275	0.858175	RPLP0
ENSG00000089159	3191.85	-0.978489	0.0588466	-16.6278	4.38485e-62	3.19323e-60	PXN
ENSG00000089163	8.71074	0.564785	0.596736	0.946457	0.343916	0.492091	SIRT4
ENSG00000089177	149.037	-0.711358	0.133371	-5.33368	9.62437e-08	5.68937e-07	KIF16B
ENSG00000089195	948.512	0.563006	0.0596692	9.43545	3.89321e-21	6.23499e-20	TRMT6
ENSG00000089199	5.53324	-1.57682	0.689909	-2.28554	0.022281	0.0537191	CHGB
ENSG00000089220	1751.34	-0.128747	0.0606162	-2.12398	0.0336722	0.0769428	PEBP1
ENSG00000089234	657.718	0.215033	0.0795709	2.70241	0.00688392	0.0191685	BRAP
ENSG00000089248	1247.62	-1.00917	0.0914456	-11.0358	2.56881e-28	5.80696e-27	ERP29
ENSG00000089250	0.815576	-0.976309	1.97644	-0.493974	0.621325	0.744065	NOS1
ENSG00000089280	6683.34	0.572133	0.0781516	7.32082	2.46464e-13	2.42954e-12	FUS
ENSG00000089289	862.841	-0.635733	0.0869225	-7.31379	2.59706e-13	2.55332e-12	IGBP1
ENSG00000089327	5378.97	-0.531765	0.0840704	-6.32524	2.52843e-10	1.95735e-09	FXYD5
ENSG00000089335	576.09	-0.63694	0.0932253	-6.83226	8.35864e-12	7.2827e-11	ZNF302
ENSG00000089351	1209.29	0.207719	0.083847	2.47735	0.013236	0.0341784	GRAMD1A
ENSG00000089472	0.962449	-3.10604	1.72424	-1.8014	0.0716395	0.145353	HEPH
ENSG00000089486	66.7833	-0.103581	0.24981	-0.414637	0.678407	0.788723	CDIP1
ENSG00000089505	66.9286	-0.755924	0.212683	-3.55423	0.00037909	0.0013723	CMTM1
ENSG00000089558	1.54246	0.115288	1.6318	0.0706506	0.943676	0.967079	KCNH4
ENSG00000089597	7539.79	-0.624232	0.0695728	-8.97236	2.90236e-19	4.21351e-18	GANAB
ENSG00000089639	1015.25	-0.492258	0.115521	-4.2612	2.03334e-05	9.0197e-05	GMIP
ENSG00000089682	4.84033	-1.04026	0.813265	-1.27912	0.200856	0.330114	RBM41
ENSG00000089685	2057.66	-0.104292	0.0627	-1.66335	0.0962418	0.1849	BIRC5
ENSG00000089692	208.171	0.175112	0.113296	1.54562	0.122197	0.223821	LAG3
ENSG00000089693	1214.14	0.798596	0.0777648	10.2694	9.68283e-25	1.87753e-23	MLF2
ENSG00000089723	3.67465	-0.984154	1.06466	-0.924383	0.355287	0.503688	OTUB2
ENSG00000089737	64.1373	0.618995	0.570956	1.08414	0.278304	0.420522	DDX24
ENSG00000089775	602.508	0.0724931	0.0797702	0.908774	0.363469	0.511913	ZBTB25
ENSG00000089818	212.053	0.301918	0.110181	2.74019	0.0061403	0.0173441	NECAP1
ENSG00000089820	1146.91	-1.41054	0.115596	-12.2024	3.01878e-34	8.66379e-33	ARHGAP4
ENSG00000089847	21.6128	-1.6299	0.417167	-3.90707	9.34233e-05	0.00037485	ANKRD24
ENSG00000089876	127.726	0.385945	0.14605	2.64256	0.00822808	0.0224719	DHX32
ENSG00000089902	708.968	0.83415	0.0786398	10.6072	2.75804e-26	5.71999e-25	RCOR1
ENSG00000089916	657.118	0.204746	0.0998831	2.04986	0.0403786	0.0899416	GPATCH2L
ENSG00000090006	11.0041	-0.47528	0.427967	-1.11055	0.266761	0.407765	LTBP4
ENSG00000090013	35.581	-1.19763	0.385582	-3.10602	0.00189621	0.00599881	BLVRB
ENSG00000090020	838.045	0.0701561	0.0863045	0.81289	0.416281	0.563093	SLC9A1
ENSG00000090054	1472.51	0.191814	0.0802133	2.3913	0.0167888	0.0421502	SPTLC1
ENSG00000090060	4892.27	0.257068	0.0678003	3.79154	0.000149713	0.000580799	PAPOLA
ENSG00000090061	1708.22	-0.00275093	0.0531848	-0.0517239	0.958749	0.975371	CCNK
ENSG00000090097	76.7231	-0.760039	0.187541	-4.05264	5.0642e-05	0.000211944	PCBP4
ENSG00000090104	1354.72	1.60787	0.0935201	17.1928	3.00669e-66	2.50823e-64	RGS1
ENSG00000090238	137.61	-1.60572	0.161473	-9.94421	2.67293e-23	4.82314e-22	YPEL3
ENSG00000090263	599.199	-0.0776801	0.082334	-0.943475	0.345438	0.493669	MRPS33
ENSG00000090266	997.016	-0.0196577	0.0846061	-0.232344	0.816271	0.885075	NDUFB2
ENSG00000090273	4471.49	0.653463	0.0795217	8.21741	2.0795e-16	2.57142e-15	NUDC
ENSG00000090316	1484.86	0.0294458	0.062239	0.473109	0.636136	0.756413	MAEA
ENSG00000090339	5942.14	3.77313	0.0662855	56.9225	0	0	ICAM1
ENSG00000090372	1605.75	0.608568	0.0933459	6.5195	7.0544e-11	5.72885e-10	STRN4
ENSG00000090376	1.32951	0.346768	1.26373	0.2744	0.783777	0.864006	IRAK3
ENSG00000090432	643.892	0.0851457	0.0747656	1.13884	0.254771	0.394299	MUL1
ENSG00000090447	372.351	0.53348	0.0961499	5.54842	2.88269e-08	1.81647e-07	TFAP4
ENSG00000090470	1196.31	0.0241658	0.0588552	0.410597	0.681368	0.79109	PDCD7
ENSG00000090487	1299.97	-0.143708	0.0674895	-2.12934	0.0332262	0.0760558	SPG21
ENSG00000090520	1438.5	0.532687	0.0687188	7.7517	9.06702e-15	1.00203e-13	DNAJB11
ENSG00000090530	7.88296	-1.08689	0.52277	-2.07909	0.0376088	0.0845384	P3H2
ENSG00000090534	4.50814	-0.415085	0.627185	-0.661822	0.508085	0.647326	THPO
ENSG00000090539	2.974	-1.20445	0.823398	-1.46278	0.143529	0.254369	CHRD
ENSG00000090554	5.05569	-0.381204	0.658197	-0.579164	0.562479	0.695749	FLT3LG
ENSG00000090565	109.677	0.0923411	0.5691	0.162258	0.871103	0.923021	RAB11FIP3
ENSG00000090581	377.833	-0.888237	0.107395	-8.27074	1.3313e-16	1.67025e-15	GNPTG
ENSG00000090612	2.10684	-2.03621	1.08722	-1.87285	0.0610885	0.127236	ZNF268
ENSG00000090615	1310.13	0.528222	0.08039	6.57074	5.00647e-11	4.10902e-10	GOLGA3
ENSG00000090621	2384.68	0.900806	0.0532346	16.9214	3.12673e-64	2.49658e-62	PABPC4
ENSG00000090661	138.205	0.167886	0.135563	1.23844	0.215555	0.34828	CERS4
ENSG00000090674	235.475	-0.0251188	0.103062	-0.243725	0.807444	0.879685	MCOLN1
ENSG00000090686	1773.09	0.0647533	0.0642256	1.00822	0.313351	0.458888	USP48
ENSG00000090776	30.965	0.755275	0.32991	2.28933	0.0220601	0.0533128	EFNB1
ENSG00000090857	1318.64	-0.204945	0.077696	-2.63778	0.00834518	0.0227568	PDPR
ENSG00000090861	2235.44	-0.662652	0.0751517	-8.81752	1.17023e-18	1.63825e-17	AARS1
ENSG00000090863	2331.36	-0.304877	0.056922	-5.35604	8.50653e-08	5.06743e-07	GLG1
ENSG00000090889	1398.6	-0.342214	0.0676062	-5.06187	4.15167e-07	2.28337e-06	KIF4A
ENSG00000090905	986.828	-0.0254256	0.0894052	-0.284386	0.776114	0.859202	TNRC6A
ENSG00000090924	741.937	-0.253066	0.0824716	-3.06852	0.00215123	0.00672377	PLEKHG2
ENSG00000090932	2.8233	-0.773242	0.870675	-0.888094	0.37449	0.522822	DLL3
ENSG00000090971	118.921	0.0498743	0.16266	0.306616	0.759136	0.849152	NAT14
ENSG00000090975	265.578	-1.02223	0.130392	-7.83966	4.51752e-15	5.10866e-14	PITPNM2
ENSG00000090989	563.318	-0.430696	0.0953541	-4.51681	6.27792e-06	2.97931e-05	EXOC1
ENSG00000091009	432.58	0.606451	0.117903	5.14365	2.69446e-07	1.51319e-06	RBM27
ENSG00000091010	1.0027	3.68117	2.32322	1.58451	0.113077	0.21047	POU4F3
ENSG00000091039	4046.89	0.00787399	0.099055	0.0794911	0.936642	0.963668	OSBPL8
ENSG00000091073	252.748	-0.173001	0.108613	-1.59282	0.1112	0.207777	DTX2
ENSG00000091106	5.00885	-1.30929	0.690046	-1.8974	0.057775	0.121624	NLRC4
ENSG00000091127	1096.48	1.44086	0.0872823	16.508	3.21215e-61	2.2583e-59	PUS7
ENSG00000091129	55.9642	-1.26427	0.340406	-3.71401	0.000204002	0.000774606	NRCAM
ENSG00000091136	75.2021	-1.32873	0.292212	-4.54714	5.43809e-06	2.6023e-05	LAMB1
ENSG00000091137	4.57249	-0.771085	0.694609	-1.1101	0.266956	0.408007	SLC26A4
ENSG00000091140	2574.63	0.338458	0.0669435	5.05587	4.2844e-07	2.35174e-06	DLD
ENSG00000091157	336.354	0.0906768	0.125741	0.721142	0.470822	0.6145	WDR7
ENSG00000091164	649.24	0.194941	0.0776201	2.51148	0.0120227	0.0314339	TXNL1
ENSG00000091317	5104.78	0.545341	0.0751365	7.258	3.92862e-13	3.81713e-12	CMTM6
ENSG00000091409	1164.41	-1.07666	0.0795645	-13.5319	1.01419e-41	3.7665e-40	ITGA6
ENSG00000091428	1.55918	-2.82538	1.5037	-1.87896	0.0602505	0.125866	RAPGEF4
ENSG00000091436	1081.88	-0.0246014	0.0859251	-0.286312	0.774639	0.858334	MAP3K20
ENSG00000091483	1246.63	0.152011	0.073005	2.08219	0.0373248	0.0840562	FH
ENSG00000091490	2883.85	-1.1138	0.0663879	-16.7772	3.5836e-63	2.74379e-61	SEL1L3
ENSG00000091527	5896.07	0.62157	0.0462742	13.4323	3.90991e-41	1.41676e-39	CDV3
ENSG00000091542	961.65	0.227133	0.0690734	3.28829	0.00100799	0.00337192	ALKBH5
ENSG00000091583	5.3839	-2.60194	0.741601	-3.50855	0.000450556	0.00160783	APOH
ENSG00000091592	224.593	-1.03756	0.1074	-9.6607	4.42826e-22	7.48884e-21	NLRP1
ENSG00000091622	0.860446	-3.46763	1.68941	-2.05256	0.0401151	0.0894081	PITPNM3
ENSG00000091640	231.812	-0.174115	0.117294	-1.48444	0.137693	0.246173	SPAG7
ENSG00000091651	1223.14	0.880951	0.0617871	14.2579	4.00569e-46	1.71234e-44	ORC6
ENSG00000091656	1.3618	-0.605095	1.20273	-0.5031	0.614894	0.738858	ZFHX4
ENSG00000091732	618.597	0.29873	0.0729068	4.09742	4.17782e-05	0.00017727	ZC3HC1
ENSG00000091831	5.649	-0.949047	0.698242	-1.35919	0.174085	0.295659	ESR1
ENSG00000091844	7.7936	-0.88782	0.509401	-1.74287	0.0813562	0.161592	RGS17
ENSG00000091879	7.83063	0.0864274	0.505733	0.170895	0.864306	0.91832	ANGPT2
ENSG00000091947	493.56	-0.0188139	0.0804461	-0.23387	0.815086	0.884219	TMEM101
ENSG00000091986	39.9526	-0.657477	0.224988	-2.92228	0.00347477	0.0103858	CCDC80
ENSG00000092010	3543.46	-0.468466	0.0620593	-7.54868	4.39691e-14	4.62379e-13	PSME1
ENSG00000092020	794.64	0.214962	0.0993307	2.1641	0.0304564	0.0706696	PPP2R3C
ENSG00000092036	131.002	-0.962111	0.139907	-6.87677	6.12245e-12	5.41026e-11	HAUS4
ENSG00000092051	0.8573	-0.482351	1.67518	-0.28794	0.773393	0.857803	JPH4
ENSG00000092054	11.3873	0.592456	0.465208	1.27353	0.202831	0.332504	MYH7
ENSG00000092068	2.19653	-0.64911	1.25763	-0.516135	0.60576	0.731578	SLC7A8
ENSG00000092094	417.969	0.0503661	0.0915953	0.549876	0.582404	0.711948	OSGEP
ENSG00000092096	0.778386	-1.31642	1.73903	-0.756983	0.44906	0.593956	SLC22A17
ENSG00000092098	15.2466	-2.09885	0.430807	-4.87191	1.10523e-06	5.80447e-06	RNF31
ENSG00000092108	462.943	-0.0963005	0.0809174	-1.19011	0.234003	0.370643	SCFD1
ENSG00000092140	687.489	-0.149604	0.0883862	-1.69262	0.0905276	0.175887	G2E3
ENSG00000092148	1590.84	0.467724	0.0802552	5.82796	5.611e-09	3.81524e-08	HECTD1
ENSG00000092199	11243.2	0.203357	0.0412905	4.92504	8.43446e-07	4.48441e-06	HNRNPC
ENSG00000092200	21.5639	0.190342	0.32582	0.584194	0.55909	0.69274	RPGRIP1
ENSG00000092201	3364.23	0.0629683	0.0437225	1.44018	0.149817	0.262991	SUPT16H
ENSG00000092203	1497.93	0.0462044	0.0581355	0.794772	0.426746	0.573398	TOX4
ENSG00000092208	262.089	-0.0918737	0.121618	-0.755426	0.449993	0.594733	GEMIN2
ENSG00000092295	14.2957	-1.03727	0.391716	-2.64802	0.00809642	0.0221529	TGM1
ENSG00000092330	910.19	-0.470296	0.0673566	-6.98219	2.90619e-12	2.64335e-11	TINF2
ENSG00000092421	5.62466	-1.51552	0.713637	-2.12365	0.0336992	0.0769966	SEMA6A
ENSG00000092439	2457.19	0.137387	0.0852008	1.61251	0.106851	0.200931	TRPM7
ENSG00000092445	2.82943	-1.3694	0.885266	-1.54688	0.121892	0.223391	TYRO3
ENSG00000092470	874.923	-0.235457	0.0783662	-3.00458	0.00265949	0.00814943	WDR76
ENSG00000092529	22.9077	-0.347847	0.306484	-1.13496	0.256392	0.396144	CAPN3
ENSG00000092531	1558.32	-0.346491	0.0546013	-6.34584	2.21213e-10	1.72262e-09	SNAP23
ENSG00000092621	4.95545	-0.639909	0.660988	-0.96811	0.33299	0.480344	PHGDH
ENSG00000092758	1.04551	-0.310078	1.62268	-0.19109	0.848455	0.907039	COL9A3
ENSG00000092820	5566.95	0.50483	0.055868	9.03613	1.62311e-19	2.37953e-18	EZR
ENSG00000092841	3325.8	-0.377508	0.0701114	-5.3844	7.26864e-08	4.37311e-07	MYL6
ENSG00000092847	856.157	0.404358	0.0792772	5.10056	3.38644e-07	1.87775e-06	AGO1
ENSG00000092853	1866.69	0.268235	0.0694532	3.8621	0.000112415	0.000444824	CLSPN
ENSG00000092871	915.686	0.42722	0.0797699	5.35565	8.52483e-08	5.07427e-07	RFFL
ENSG00000092929	496.365	-0.548295	0.0920653	-5.9555	2.59285e-09	1.83444e-08	UNC13D
ENSG00000092931	2594.9	0.415881	0.0726086	5.72772	1.01792e-08	6.7231e-08	MFSD11
ENSG00000092964	953.958	-0.0983388	0.0617314	-1.59301	0.111158	0.207746	DPYSL2
ENSG00000092969	8.11443	-0.896971	0.504091	-1.77939	0.0751766	0.151294	TGFB2
ENSG00000092978	245.367	0.166153	0.121916	1.36285	0.17293	0.294164	GPATCH2
ENSG00000093000	2932.64	0.162039	0.0541076	2.99476	0.00274657	0.00839211	NUP50
ENSG00000093009	786.638	-0.0644923	0.0732562	-0.880366	0.378661	0.527	CDC45
ENSG00000093010	621.272	0.335757	0.0741049	4.53083	5.87529e-06	2.79714e-05	COMT
ENSG00000093072	1409.75	-1.98307	0.0713953	-27.776	8.45687e-170	3.85858e-167	ADA2
ENSG00000093144	1274.62	0.370468	0.0877631	4.22123	2.42974e-05	0.00010687	ECHDC1
ENSG00000093167	641.619	0.206486	0.0771807	2.67536	0.00746501	0.0206018	LRRFIP2
ENSG00000093183	695.226	-0.241245	0.071446	-3.3766	0.000733867	0.002523	SEC22C
ENSG00000093217	34.0353	0.200424	0.241502	0.829904	0.406593	0.55445	XYLB
ENSG00000094631	772.168	-0.656973	0.0853024	-7.70169	1.34282e-14	1.46089e-13	HDAC6
ENSG00000094804	1193.52	0.456675	0.0573061	7.96905	1.59901e-15	1.86484e-14	CDC6
ENSG00000094841	337.502	0.159741	0.0891436	1.79195	0.0731415	0.14788	UPRT
ENSG00000094880	873.657	-0.00460412	0.078335	-0.0587748	0.953131	0.97215	CDC23
ENSG00000094914	615.34	-0.48875	0.0873025	-5.59835	2.16404e-08	1.3776e-07	AAAS
ENSG00000094916	2638.37	0.0634715	0.0759593	0.835599	0.403381	0.551837	CBX5
ENSG00000094975	821.667	0.649654	0.0845446	7.68416	1.54e-14	1.66891e-13	SUCO
ENSG00000095002	1670.31	0.152146	0.0621675	2.44736	0.0143908	0.036753	MSH2
ENSG00000095015	500.496	-0.495915	0.097844	-5.06842	4.01132e-07	2.20944e-06	MAP3K1
ENSG00000095059	17.2254	0.644794	0.403721	1.59713	0.110237	0.20643	DHPS
ENSG00000095066	78.7278	-0.379478	0.238836	-1.58886	0.112091	0.20901	HOOK2
ENSG00000095139	4448.47	0.549956	0.0592323	9.28473	1.62111e-20	2.49609e-19	ARCN1
ENSG00000095203	3.1124	-2.39565	1.00167	-2.39166	0.0167722	0.042127	EPB41L4B
ENSG00000095209	496.738	0.247619	0.101546	2.43849	0.0147489	0.0375475	TMEM38B
ENSG00000095261	847.003	0.173574	0.0741726	2.34013	0.019277	0.0474329	PSMD5
ENSG00000095303	1.18933	2.63483	1.76267	1.4948	0.134967	0.242347	PTGS1
ENSG00000095319	2111.77	0.299082	0.0539132	5.54747	2.89832e-08	1.82375e-07	NUP188
ENSG00000095321	7.76686	-1.46332	0.479632	-3.05092	0.00228144	0.00708645	CRAT
ENSG00000095370	507.768	-1.22091	0.0888266	-13.7448	5.47105e-43	2.11254e-41	SH2D3C
ENSG00000095380	605.374	0.0546014	0.0728294	0.749717	0.453425	0.59796	NANS
ENSG00000095383	50.2313	-0.792006	0.204728	-3.86858	0.000109471	0.0004341	TBC1D2
ENSG00000095397	3.01418	0.976674	1.0562	0.924703	0.355121	0.503483	WHRN
ENSG00000095464	1.94315	0.755914	1.10951	0.681304	0.495679	0.635904	PDE6C
ENSG00000095485	739.986	0.0800678	0.0674571	1.18694	0.235249	0.372115	CWF19L1
ENSG00000095539	121.805	-0.286949	0.155263	-1.84815	0.0645812	0.133208	SEMA4G
ENSG00000095564	1059.13	0.448054	0.106293	4.21526	2.49492e-05	0.000109499	BTAF1
ENSG00000095574	527.439	0.559484	0.0890363	6.28377	3.30456e-10	2.53187e-09	IKZF5
ENSG00000095587	1.06902	-0.611171	1.86357	-0.327958	0.742944	0.83811	TLL2
ENSG00000095637	156.039	1.80581	0.136218	13.2568	4.1232e-40	1.43586e-38	SORBS1
ENSG00000095713	4.475	-0.654744	0.760256	-0.861215	0.38912	0.537208	CRTAC1
ENSG00000095739	16.4156	0.66063	0.442587	1.49265	0.135528	0.243061	BAMBI
ENSG00000095752	2.18019	0.302506	1.02862	0.29409	0.768689	0.855047	IL11
ENSG00000095787	2235.99	0.0370175	0.0622325	0.594826	0.55196	0.686487	WAC
ENSG00000095794	476.804	1.04826	0.092353	11.3506	7.36323e-30	1.77967e-28	CREM
ENSG00000095906	944.897	0.108066	0.113771	0.949853	0.342187	0.490182	NUBP2
ENSG00000095951	688.126	1.55308	0.106539	14.5775	3.90459e-48	1.7925e-46	HIVEP1
ENSG00000096060	7771.94	-0.263424	0.0527599	-4.99288	5.9487e-07	3.21166e-06	FKBP5
ENSG00000096063	2416.08	0.579727	0.0637673	9.09129	9.78743e-20	1.45008e-18	SRPK1
ENSG00000096070	1291.35	-0.288477	0.0722767	-3.99128	6.57165e-05	0.000270177	BRPF3
ENSG00000096080	403.553	-0.0872622	0.105566	-0.826616	0.408455	0.556276	MRPS18A
ENSG00000096092	395.789	-0.858521	0.094392	-9.09527	9.4348e-20	1.40062e-18	TMEM14A
ENSG00000096093	19.1532	-1.92254	0.373808	-5.14312	2.70206e-07	1.51708e-06	EFHC1
ENSG00000096264	835.232	-0.896344	0.0825362	-10.86	1.78732e-27	3.89845e-26	NCR2
ENSG00000096384	49045.2	1.12708	0.053846	20.9316	2.76092e-97	4.44072e-95	HSP90AB1
ENSG00000096401	1524.94	0.402454	0.0593229	6.78413	1.1679e-11	1.00814e-10	CDC5L
ENSG00000096433	2660.86	-0.133525	0.0845226	-1.57975	0.114164	0.212078	ITPR3
ENSG00000096654	226.355	-0.437034	0.101784	-4.29372	1.75703e-05	7.87686e-05	ZNF184
ENSG00000096696	38.1541	-1.13077	0.366012	-3.08943	0.00200539	0.00631382	DSP
ENSG00000096717	547.013	0.144323	0.0971721	1.48523	0.137483	0.245897	SIRT1
ENSG00000096746	3684.98	0.221683	0.0495709	4.47203	7.74813e-06	3.62623e-05	HNRNPH3
ENSG00000096872	243.428	-0.0843092	0.12696	-0.664063	0.50665	0.646048	IFT74
ENSG00000096968	365.037	0.307841	0.0982338	3.13376	0.00172581	0.00550728	JAK2
ENSG00000096996	1288.19	0.0243221	0.0684922	0.355107	0.722509	0.822461	IL12RB1
ENSG00000097007	1051.63	0.0752876	0.0787176	0.956426	0.338857	0.486628	ABL1
ENSG00000097021	1787.38	0.225864	0.072322	3.12304	0.00178996	0.00569704	ACOT7
ENSG00000097033	1488.79	-0.129512	0.07838	-1.65235	0.0984624	0.188158	SH3GLB1
ENSG00000097046	859.155	-0.554182	0.0823529	-6.72936	1.70409e-11	1.45748e-10	CDC7
ENSG00000099139	9.0428	-0.438058	0.514273	-0.851801	0.394324	0.542885	PCSK5
ENSG00000099194	14992.4	-0.0705861	0.057953	-1.21799	0.223228	0.357705	SCD
ENSG00000099203	613.871	0.631343	0.103423	6.10449	1.03132e-09	7.59713e-09	TMED1
ENSG00000099204	373.923	-2.59296	0.153772	-16.8623	8.51613e-64	6.65717e-62	ABLIM1
ENSG00000099219	1321.41	-0.699556	0.0647631	-10.8018	3.37636e-27	7.30031e-26	ERMP1
ENSG00000099246	455.692	0.26295	0.089366	2.94239	0.00325686	0.00979599	RAB18
ENSG00000099250	85.6379	-0.996906	0.509783	-1.95555	0.0505184	0.108783	NRP1
ENSG00000099256	1.54944	-1.75192	1.46131	-1.19887	0.230578	0.366671	PRTFDC1
ENSG00000099282	21.5562	-0.97494	0.368643	-2.64467	0.00817704	0.0223448	TSPAN15
ENSG00000099284	12.5388	0.163855	0.408807	0.400813	0.688558	0.796301	MACROH2A2
ENSG00000099290	372.838	-0.849908	0.0791066	-10.7438	6.33644e-27	1.35305e-25	WASHC2A
ENSG00000099308	759.51	-0.379764	0.0705385	-5.38378	7.29359e-08	4.38588e-07	MAST3
ENSG00000099326	188.454	-0.136551	0.149266	-0.91482	0.360286	0.509081	MZF1
ENSG00000099330	120.767	-0.680075	0.158149	-4.3002	1.70641e-05	7.66223e-05	OCEL1
ENSG00000099331	3761.46	-0.404419	0.0806481	-5.01461	5.314e-07	2.88993e-06	MYO9B
ENSG00000099337	0.901739	0.0971019	1.40729	0.0689992	0.94499	0.967537	KCNK6
ENSG00000099338	3.97341	-0.694987	0.731079	-0.950632	0.341791	0.489678	CATSPERG
ENSG00000099341	2469.6	0.122095	0.0773961	1.57754	0.114672	0.212757	PSMD8
ENSG00000099364	784.725	0.212817	0.126655	1.68029	0.0929012	0.179655	FBXL19
ENSG00000099365	1.37425	-0.179425	1.08055	-0.166049	0.868118	0.921101	STX1B
ENSG00000099377	32.6053	0.0584986	0.294342	0.198744	0.842463	0.903052	HSD3B7
ENSG00000099381	1308.25	0.41604	0.0865894	4.80474	1.54951e-06	7.96926e-06	SETD1A
ENSG00000099385	170.622	-0.0206994	0.161353	-0.128287	0.897922	0.941508	BCL7C
ENSG00000099622	1844.14	0.10399	0.0835137	1.24518	0.213064	0.345054	CIRBP
ENSG00000099624	1050.41	0.30262	0.0956025	3.1654	0.00154868	0.00499695	ATP5F1D
ENSG00000099625	25.4467	-0.863359	0.304284	-2.83734	0.00454908	0.0132496	CBARP
ENSG00000099725	396.403	-0.599608	0.0971595	-6.17138	6.76982e-10	5.06028e-09	PRKY
ENSG00000099769	3.25098	1.42606	0.895745	1.59204	0.111376	0.208023	IGFALS
ENSG00000099783	7459.07	0.579268	0.0571529	10.1354	3.84742e-24	7.22222e-23	HNRNPM
ENSG00000099785	166.833	-1.19302	0.142522	-8.37077	5.72415e-17	7.32122e-16	MARCHF2
ENSG00000099795	535.708	-0.129414	0.121453	-1.06554	0.28663	0.430225	NDUFB7
ENSG00000099797	1132.82	-0.432763	0.0817817	-5.29169	1.21194e-07	7.06527e-07	TECR
ENSG00000099800	1025.64	0.752625	0.0977665	7.69819	1.38009e-14	1.50072e-13	TIMM13
ENSG00000099804	780.951	0.214853	0.118356	1.81531	0.0694757	0.141748	CDC34
ENSG00000099810	492.342	-0.0393019	0.0851518	-0.461552	0.644403	0.762714	MTAP
ENSG00000099812	13.5799	-2.87176	0.487874	-5.88628	3.94986e-09	2.7399e-08	MISP
ENSG00000099814	9.51221	-0.992696	0.509597	-1.948	0.0514149	0.1104	CEP170B
ENSG00000099817	2500.08	0.279277	0.0875772	3.18893	0.00142801	0.00464108	POLR2E
ENSG00000099821	1520.74	0.701502	0.0970859	7.22558	4.9896e-13	4.80415e-12	POLRMT
ENSG00000099822	12.7588	0.124317	0.383093	0.32451	0.745552	0.839967	HCN2
ENSG00000099840	5.05114	-0.744455	0.626951	-1.18742	0.235062	0.371934	IZUMO4
ENSG00000099849	59.5248	-0.236786	0.232659	-1.01774	0.308803	0.454055	RASSF7
ENSG00000099860	796.404	1.84299	0.100566	18.3261	5.12029e-75	5.13338e-73	GADD45B
ENSG00000099864	5.48877	-1.43268	0.915654	-1.56465	0.117665	0.217367	PALM
ENSG00000099866	2.59459	-0.999172	0.915916	-1.0909	0.275317	0.41759	MADCAM1
ENSG00000099875	1739.18	0.565424	0.0876006	6.45456	1.08531e-10	8.67507e-10	MKNK2
ENSG00000099889	32.3099	0.119726	0.256999	0.465862	0.641314	0.760307	ARVCF
ENSG00000099899	584.706	0.169294	0.111289	1.5212	0.128209	0.232603	TRMT2A
ENSG00000099901	2449.45	0.548055	0.0685095	7.99969	1.24731e-15	1.46615e-14	RANBP1
ENSG00000099904	437.716	-0.394059	0.128642	-3.06321	0.00218976	0.00683368	ZDHHC8
ENSG00000099910	98.3816	-1.23355	0.139803	-8.82352	1.10917e-18	1.55568e-17	KLHL22
ENSG00000099917	1175.73	0.00547036	0.0710233	0.0770221	0.938606	0.964756	MED15
ENSG00000099940	801.616	-0.414157	0.06241	-6.63606	3.22171e-11	2.6876e-10	SNAP29
ENSG00000099942	2703.32	0.166513	0.0510955	3.25885	0.00111863	0.00371167	CRKL
ENSG00000099949	107.23	0.0454	0.18428	0.246365	0.8054	0.87825	LZTR1
ENSG00000099957	3.94465	-1.37084	0.967643	-1.41668	0.156575	0.271972	P2RX6
ENSG00000099968	974.057	0.322388	0.060439	5.33411	9.60149e-08	5.67885e-07	BCL2L13
ENSG00000099985	99.374	3.58301	0.271844	13.1804	1.13835e-39	3.9154e-38	OSM
ENSG00000099991	1855.42	-0.674588	0.0946047	-7.1306	9.99354e-13	9.38763e-12	CABIN1
ENSG00000099992	120.899	-0.408271	0.15224	-2.68177	0.00732342	0.0202561	TBC1D10A
ENSG00000099994	17.8926	-0.0984909	0.415455	-0.237067	0.812604	0.882692	SUSD2
ENSG00000099995	4173.66	0.235341	0.0574735	4.09478	4.22574e-05	0.000179235	SF3A1
ENSG00000099999	76.0516	-1.05722	0.168831	-6.26203	3.80005e-10	2.89958e-09	RNF215
ENSG00000100003	7.20924	-0.631989	0.582034	-1.08583	0.277555	0.419811	SEC14L2
ENSG00000100014	371.832	0.153202	0.0885669	1.72979	0.0836676	0.165156	SPECC1L
ENSG00000100023	1158.87	-0.821764	0.0674634	-12.1809	3.92991e-34	1.11925e-32	PPIL2
ENSG00000100024	25.112	4.17481	0.603943	6.91259	4.759e-12	4.24908e-11	UPB1
ENSG00000100027	437.011	-1.75904	0.101507	-17.3292	2.83239e-67	2.43552e-65	YPEL1
ENSG00000100028	540.359	0.192034	0.0762511	2.51845	0.0117874	0.0309054	SNRPD3
ENSG00000100029	2055.2	1.05504	0.0793258	13.3001	2.31109e-40	8.10301e-39	PES1
ENSG00000100030	3930.55	-0.881757	0.0723104	-12.1941	3.34335e-34	9.55847e-33	MAPK1
ENSG00000100031	8.89179	0.336352	0.517152	0.650394	0.515438	0.654208	GGT1
ENSG00000100034	606.394	0.528933	0.0961557	5.50079	3.78084e-08	2.35193e-07	PPM1F
ENSG00000100036	160.084	0.54755	0.141308	3.87487	0.00010668	0.000424008	SLC35E4
ENSG00000100038	400.415	-0.227699	0.0995692	-2.28684	0.0222053	0.0536059	TOP3B
ENSG00000100053	2.96526	-2.68818	1.07249	-2.50648	0.0121939	0.0318259	CRYBB3
ENSG00000100055	2686.66	-0.726055	0.0762368	-9.52367	1.67162e-21	2.75e-20	CYTH4
ENSG00000100056	416.851	0.293613	0.0951891	3.08453	0.00203877	0.0064054	ESS2
ENSG00000100060	2376.58	-0.29746	0.092447	-3.21763	0.00129253	0.00424104	MFNG
ENSG00000100065	5.9715	-1.50051	0.638741	-2.34918	0.018815	0.0465215	CARD10
ENSG00000100075	634.988	-0.793608	0.102722	-7.72582	1.11138e-14	1.21919e-13	SLC25A1
ENSG00000100077	23.6094	0.889242	0.263308	3.37719	0.00073231	0.00251997	GRK3
ENSG00000100083	753.074	0.1469	0.0941702	1.55995	0.118773	0.218912	GGA1
ENSG00000100084	1278.4	0.110447	0.0741012	1.4905	0.136094	0.24388	HIRA
ENSG00000100092	409.84	-0.29969	0.136596	-2.19399	0.028236	0.0660949	SH3BP1
ENSG00000100097	10738.3	-0.0199875	0.0883891	-0.226131	0.8211	0.888158	LGALS1
ENSG00000100099	589.49	-0.188753	0.0720287	-2.62052	0.00877949	0.0238049	HPS4
ENSG00000100100	28.2081	-1.51354	0.390088	-3.88001	0.000104453	0.000415674	PIK3IP1
ENSG00000100104	937.55	0.492577	0.0718923	6.85159	7.30337e-12	6.40822e-11	SRRD
ENSG00000100105	509.497	-0.260288	0.0914341	-2.84672	0.00441718	0.0129142	PATZ1
ENSG00000100106	487.011	-0.740937	0.0868094	-8.53522	1.3989e-17	1.8528e-16	TRIOBP
ENSG00000100109	1597.59	0.326924	0.0474354	6.89197	5.50241e-12	4.88293e-11	TFIP11
ENSG00000100116	110.861	-0.0019821	0.181263	-0.0109349	0.991275	0.995014	GCAT
ENSG00000100122	5.58306	-0.657515	0.613787	-1.07124	0.28406	0.427112	CRYBB1
ENSG00000100124	299.77	0.057993	0.116395	0.498243	0.618313	0.74157	ANKRD54
ENSG00000100129	1684.91	-0.209761	0.0626322	-3.3491	0.000810755	0.00276017	EIF3L
ENSG00000100138	1470.27	0.38149	0.0734037	5.19715	2.02371e-07	1.15213e-06	SNU13
ENSG00000100139	382.716	-0.524101	0.107421	-4.87896	1.06647e-06	5.61012e-06	MICALL1
ENSG00000100142	492.708	0.203498	0.101622	2.00249	0.0452321	0.0988712	POLR2F
ENSG00000100146	1.14309	-1.95481	1.51993	-1.28611	0.198403	0.326911	SOX10
ENSG00000100147	549.275	0.293488	0.0932116	3.14862	0.00164041	0.00525727	CCDC134
ENSG00000100150	189.438	-0.232989	0.123037	-1.89365	0.0582721	0.1225	DEPDC5
ENSG00000100151	215.698	-0.117569	0.137886	-0.852655	0.39385	0.542366	PICK1
ENSG00000100154	11.8089	-1.6566	0.545462	-3.03707	0.00238891	0.00739121	TTC28
ENSG00000100156	27.5166	-1.19445	0.325568	-3.66881	0.000243681	0.000911489	SLC16A8
ENSG00000100162	436.278	-0.483158	0.100395	-4.81255	1.49016e-06	7.68525e-06	CENPM
ENSG00000100167	0.888849	-2.08437	1.63126	-1.27777	0.201331	0.330725	SEPTIN3
ENSG00000100170	2.764	0.597929	1.12494	0.53152	0.595059	0.722244	SLC5A1
ENSG00000100196	47.9846	-1.16012	0.290191	-3.99779	6.39359e-05	0.000263438	KDELR3
ENSG00000100197	9.80415	-0.378162	0.528496	-0.715543	0.474273	0.617325	CYP2D6
ENSG00000100201	5775.5	-0.64435	0.0464791	-13.8632	1.05809e-43	4.22423e-42	DDX17
ENSG00000100206	161.472	-0.341004	0.117594	-2.89984	0.00373356	0.0110925	DMC1
ENSG00000100207	20.6268	0.578696	0.348264	1.66166	0.0965816	0.185441	TCF20
ENSG00000100209	194.148	-0.0867563	0.101573	-0.854127	0.393035	0.541476	HSCB
ENSG00000100211	51.5139	-0.34425	0.220421	-1.56179	0.118338	0.218344	CBY1
ENSG00000100216	718.791	0.525082	0.0699804	7.50327	6.22428e-14	6.46336e-13	TOMM22
ENSG00000100218	2.94368	-3.07907	0.979546	-3.14337	0.00167016	0.0053457	RSPH14
ENSG00000100219	1518.48	0.465175	0.0640705	7.26035	3.86078e-13	3.75448e-12	XBP1
ENSG00000100220	1554.46	0.558108	0.059057	9.45032	3.37794e-21	5.44489e-20	RTCB
ENSG00000100221	2093.01	0.566157	0.0497845	11.3722	5.75481e-30	1.39696e-28	JOSD1
ENSG00000100225	1688.73	-0.20294	0.0795419	-2.55136	0.0107302	0.0284573	FBXO7
ENSG00000100226	1713.09	0.235305	0.0741544	3.17318	0.00150779	0.00487416	GTPBP1
ENSG00000100228	1.97069	-0.315928	1.03106	-0.306412	0.759291	0.849179	RAB36
ENSG00000100234	9.93106	4.1295	1.16665	3.53963	0.000400685	0.00144416	TIMP3
ENSG00000100239	1016.62	-0.0458106	0.0754476	-0.607184	0.543729	0.679127	PPP6R2
ENSG00000100241	3664.74	-0.262609	0.0910476	-2.8843	0.00392285	0.0116025	SBF1
ENSG00000100242	6202.16	-0.588519	0.0770041	-7.6427	2.1272e-14	2.28863e-13	SUN2
ENSG00000100243	417.883	0.0640741	0.12381	0.517521	0.604793	0.730898	CYB5R3
ENSG00000100246	61.7748	-0.371257	0.214345	-1.73205	0.0832648	0.164521	DNAL4
ENSG00000100253	2.83647	-0.237746	0.976679	-0.243423	0.807678	0.879692	MIOX
ENSG00000100258	781.166	-0.824947	0.0960729	-8.58668	8.95161e-18	1.19767e-16	LMF2
ENSG00000100263	276.714	0.605187	0.116991	5.17293	2.30457e-07	1.30505e-06	RHBDD3
ENSG00000100266	2100.93	-0.480595	0.0622867	-7.71586	1.20172e-14	1.31443e-13	PACSIN2
ENSG00000100271	42.0772	-1.91653	0.24068	-7.96299	1.67926e-15	1.95537e-14	TTLL1
ENSG00000100276	3.93053	-0.0162033	0.703333	-0.0230379	0.98162	0.988453	RASL10A
ENSG00000100280	2180.26	0.0377859	0.0716689	0.527228	0.598035	0.724794	AP1B1
ENSG00000100281	606.187	0.271883	0.0790158	3.44087	0.00057984	0.00202396	HMGXB4
ENSG00000100284	168.703	-0.189248	0.136614	-1.38527	0.165968	0.28477	TOM1
ENSG00000100285	1.60695	0.0723531	1.46272	0.0494646	0.960549	0.976092	NEFH
ENSG00000100288	278.32	-0.422506	0.143191	-2.95064	0.00317115	0.00955748	CHKB
ENSG00000100292	169.658	0.789396	0.1429	5.5241	3.3117e-08	2.07162e-07	HMOX1
ENSG00000100294	199.014	1.07535	0.141667	7.59069	3.18215e-14	3.39262e-13	MCAT
ENSG00000100296	734.142	0.233777	0.0807728	2.89425	0.00380063	0.0112768	THOC5
ENSG00000100297	3577.19	-0.25849	0.0759566	-3.40312	0.000666198	0.00230168	MCM5
ENSG00000100298	389.93	-1.51378	0.121096	-12.5006	7.40477e-36	2.25851e-34	APOBEC3H
ENSG00000100299	299.296	-1.07025	0.106491	-10.0501	9.17574e-24	1.69399e-22	ARSA
ENSG00000100300	13.6236	-0.532745	0.528439	-1.00815	0.313384	0.458888	TSPO
ENSG00000100302	1.14522	1.35959	1.63768	0.830194	0.406429	0.55426	RASD2
ENSG00000100304	896.606	0.579734	0.0916745	6.32384	2.55148e-10	1.9745e-09	TTLL12
ENSG00000100307	42.9986	-0.43467	0.236674	-1.83658	0.0662725	0.136106	CBX7
ENSG00000100314	104.979	-0.19751	0.167708	-1.1777	0.238914	0.376483	CABP7
ENSG00000100316	16370.7	0.027387	0.0650214	0.421201	0.673608	0.785432	RPL3
ENSG00000100319	199.085	-0.0043253	0.142322	-0.030391	0.975755	0.984954	ZMAT5
ENSG00000100320	2.55953	-1.47127	0.963835	-1.52647	0.126892	0.230794	RBFOX2
ENSG00000100321	1.20273	-1.19448	1.63344	-0.731268	0.464615	0.608803	SYNGR1
ENSG00000100324	622.911	-0.371075	0.077513	-4.78725	1.6908e-06	8.67199e-06	TAB1
ENSG00000100325	1182.66	-0.125787	0.0679705	-1.85061	0.064225	0.132567	ASCC2
ENSG00000100330	518.649	-0.0994899	0.0846451	-1.17538	0.239844	0.377486	MTMR3
ENSG00000100335	1732.73	0.532888	0.054876	9.71077	2.71284e-22	4.63692e-21	MIEF1
ENSG00000100336	881.744	-0.492402	0.0852188	-5.77809	7.55529e-09	5.05427e-08	APOL4
ENSG00000100342	1326.16	-0.528647	0.0707521	-7.47182	7.9092e-14	8.15441e-13	APOL1
ENSG00000100345	22147.6	-0.468959	0.0819766	-5.72065	1.06119e-08	6.98824e-08	MYH9
ENSG00000100346	0.990636	-2.95623	1.68332	-1.75619	0.0790556	0.157878	CACNA1I
ENSG00000100347	824.792	0.0378255	0.0876552	0.431525	0.666086	0.779208	SAMM50
ENSG00000100348	749.772	-0.0258786	0.0751908	-0.344172	0.730717	0.82864	TXN2
ENSG00000100350	518.982	-0.11172	0.0966712	-1.15567	0.247816	0.386415	FOXRED2
ENSG00000100351	133.111	-2.75866	0.208314	-13.2428	4.96735e-40	1.72714e-38	GRAP2
ENSG00000100353	4311	0.540717	0.0606979	8.90833	5.18055e-19	7.41971e-18	EIF3D
ENSG00000100354	572.382	-0.223954	0.10133	-2.21014	0.0270952	0.063765	TNRC6B
ENSG00000100359	1.62219	0.0671135	1.30389	0.0514717	0.95895	0.9754	SGSM3
ENSG00000100360	256.222	-0.253872	0.114108	-2.22483	0.0260927	0.0617306	IFT27
ENSG00000100364	181.911	-0.798425	0.145564	-5.48504	4.13383e-08	2.5594e-07	KIAA0930
ENSG00000100365	190.842	-0.819836	0.150445	-5.44939	5.05415e-08	3.09323e-07	NCF4
ENSG00000100368	1099.31	1.81659	0.0691127	26.2844	2.89083e-152	1.07717e-149	CSF2RB
ENSG00000100372	444.293	0.61299	0.099896	6.13628	8.44744e-10	6.27023e-09	SLC25A17
ENSG00000100376	681.59	-0.868359	0.0890564	-9.75067	1.8326e-22	3.16138e-21	FAM118A
ENSG00000100379	401.288	0.243415	0.138915	1.75225	0.0797302	0.158984	KCTD17
ENSG00000100380	3338.77	0.142808	0.05841	2.44492	0.0144886	0.0369521	ST13
ENSG00000100385	20042.4	-0.403161	0.0699333	-5.76493	8.16902e-09	5.44042e-08	IL2RB
ENSG00000100387	916.162	-0.0793622	0.0645568	-1.22934	0.218944	0.352534	RBX1
ENSG00000100393	1900.73	0.433635	0.0898131	4.82819	1.37777e-06	7.14352e-06	EP300
ENSG00000100395	990.321	0.399285	0.0693133	5.76059	8.38219e-09	5.57242e-08	L3MBTL2
ENSG00000100399	121.647	0.353494	0.140899	2.50885	0.0121127	0.0316432	CHADL
ENSG00000100401	3092.6	0.409589	0.0818884	5.0018	5.67985e-07	3.07617e-06	RANGAP1
ENSG00000100403	2186.19	0.458349	0.0794866	5.76637	8.09968e-09	5.39584e-08	ZC3H7B
ENSG00000100410	818.739	0.362197	0.0711205	5.09272	3.52964e-07	1.95424e-06	PHF5A
ENSG00000100412	2739.42	0.239363	0.0655318	3.65263	0.00025957	0.00096704	ACO2
ENSG00000100413	1985.24	0.538819	0.071063	7.58228	3.39539e-14	3.6045e-13	POLR3H
ENSG00000100416	339.529	0.41862	0.0873549	4.79218	1.64981e-06	8.47149e-06	TRMU
ENSG00000100417	362.891	-0.543019	0.108358	-5.01134	5.4053e-07	2.93673e-06	PMM1
ENSG00000100418	988.731	1.16792	0.0783032	14.9153	2.62071e-50	1.30493e-48	DESI1
ENSG00000100422	599.511	-0.128639	0.0777114	-1.65535	0.0978545	0.187306	CERK
ENSG00000100425	875.835	0.524151	0.0692803	7.56567	3.85885e-14	4.07521e-13	BRD1
ENSG00000100426	801.134	0.184806	0.0789324	2.34133	0.0192154	0.0473176	ZBED4
ENSG00000100427	2322.23	-0.808178	0.0782919	-10.3226	5.56814e-25	1.09391e-23	MLC1
ENSG00000100429	566.867	-1.27406	0.106357	-11.979	4.57548e-33	1.25823e-31	HDAC10
ENSG00000100439	121.777	-0.932259	0.17811	-5.23419	1.65712e-07	9.5093e-07	ABHD4
ENSG00000100441	1844.67	-0.0320842	0.0596649	-0.53774	0.590757	0.718778	KHNYN
ENSG00000100442	451.673	-0.796258	0.0931202	-8.55086	1.22179e-17	1.6211e-16	FKBP3
ENSG00000100445	679.756	-0.418792	0.0755732	-5.54154	2.99819e-08	1.88394e-07	SDR39U1
ENSG00000100450	1730.84	0.296477	0.0737781	4.01849	5.85722e-05	0.000242904	GZMH
ENSG00000100453	33463	1.90723	0.0688099	27.7173	4.31703e-169	1.93032e-166	GZMB
ENSG00000100461	1749.64	0.0435926	0.0546308	0.797949	0.4249	0.571501	RBM23
ENSG00000100462	1883.72	0.711448	0.0644091	11.0458	2.29821e-28	5.22696e-27	PRMT5
ENSG00000100473	23.7884	0.389591	0.315512	1.23479	0.216908	0.349961	COCH
ENSG00000100478	293.577	-0.093264	0.0949787	-0.981946	0.326126	0.472542	AP4S1
ENSG00000100479	236.595	0.067077	0.101142	0.663195	0.507205	0.64661	POLE2
ENSG00000100483	218.153	0.577686	0.116484	4.95936	7.07251e-07	3.7964e-06	VCPKMT
ENSG00000100485	866.975	-0.25803	0.0955865	-2.69944	0.00694559	0.0193234	SOS2
ENSG00000100490	100.648	0.0349748	0.144827	0.241494	0.809173	0.880385	CDKL1
ENSG00000100503	917.091	0.363769	0.0762139	4.773	1.81504e-06	9.27093e-06	NIN
ENSG00000100504	15.9599	-1.62424	0.485063	-3.34851	0.000812469	0.00276558	PYGL
ENSG00000100505	196.93	0.767356	0.121959	6.29192	3.13571e-10	2.40994e-09	TRIM9
ENSG00000100519	1290.3	0.315989	0.071655	4.40987	1.03435e-05	4.77392e-05	PSMC6
ENSG00000100522	780.532	0.430874	0.0813533	5.29634	1.18149e-07	6.90033e-07	GNPNAT1
ENSG00000100523	1331.88	-0.458935	0.0857996	-5.34891	8.84838e-08	5.25986e-07	DDHD1
ENSG00000100526	251.764	-0.522643	0.110947	-4.71076	2.46794e-06	1.23907e-05	CDKN3
ENSG00000100528	931.415	0.495791	0.0822497	6.02788	1.66127e-09	1.19386e-08	CNIH1
ENSG00000100532	175.936	-0.067582	0.131264	-0.514857	0.606653	0.732182	CGRRF1
ENSG00000100554	432.339	-0.145314	0.0989882	-1.46799	0.142106	0.252428	ATP6V1D
ENSG00000100557	1.34794	-4.22485	1.50243	-2.81202	0.00492319	0.0142353	CCDC198
ENSG00000100558	1.18079	-0.816811	1.49821	-0.54519	0.585623	0.714398	PLEK2
ENSG00000100564	260.883	0.107448	0.0923516	1.16346	0.244641	0.382881	PIGH
ENSG00000100567	1679.78	0.338115	0.0742244	4.55531	5.23077e-06	2.50954e-05	PSMA3
ENSG00000100568	731.897	0.0751279	0.0788225	0.953128	0.340525	0.488334	VTI1B
ENSG00000100575	388.683	0.617276	0.117179	5.26779	1.38075e-07	8.00143e-07	TIMM9
ENSG00000100577	170.745	-0.635342	0.120168	-5.28711	1.24263e-07	7.23287e-07	GSTZ1
ENSG00000100578	489.998	-0.542519	0.0881917	-6.15159	7.67112e-10	5.71678e-09	KIAA0586
ENSG00000100580	498.376	0.794464	0.0795341	9.98897	1.7034e-23	3.11645e-22	TMED8
ENSG00000100583	6.92605	0.989966	0.621452	1.59299	0.111163	0.207746	SAMD15
ENSG00000100591	2938.56	0.825594	0.0650767	12.6865	7.02875e-37	2.21952e-35	AHSA1
ENSG00000100592	239.212	0.168811	0.11281	1.49642	0.134544	0.241747	DAAM1
ENSG00000100596	1207.44	-0.200185	0.0790185	-2.53339	0.0112965	0.029758	SPTLC2
ENSG00000100599	3276.72	-0.098524	0.064096	-1.53713	0.124261	0.22697	RIN3
ENSG00000100600	47.7679	-0.354437	0.238668	-1.48506	0.137527	0.245936	LGMN
ENSG00000100601	283.469	0.368832	0.10356	3.56152	0.000368715	0.00133821	ALKBH1
ENSG00000100603	1705.87	0.311336	0.0540279	5.76251	8.28708e-09	5.51084e-08	SNW1
ENSG00000100605	181.842	-1.53378	0.786659	-1.94974	0.0512076	0.110018	ITPK1
ENSG00000100612	771.567	0.0289008	0.0765442	0.37757	0.70575	0.809398	DHRS7
ENSG00000100614	902.259	0.0723278	0.0757111	0.955313	0.33942	0.487217	PPM1A
[truncated: 20,358 more rows]
