# Supplementary material for: Cortisol-resistant CAR-NK cells overcome steroid-induced immunosuppression in lung cancer
Source: Signal Transduct Target Ther. 2026 Apr 9;11:128. doi: 10.1038/s41392-026-02638-z (PMC13066642; doi:10.1038/s41392-026-02638-z)
Supplement: Supplementary file 8 — Data Set 7 [file 41392_2026_2638_MOESM8_ESM.xlsx]

## Sheet: All LFC
	baseMean	log2FoldChange	lfcSE	stat	pvalue	padj	symbol
ENSG00000154358	116.934	7.66154	0.613969	12.4787	9.76e-36	1.57e-33	OBSCN
ENSG00000287315	14.4006	6.8172	1.07072	6.36691	1.93e-10	5.4e-09	NA
ENSG00000106278	20.5245	6.31934	0.870841	7.25659	3.97e-13	1.49e-11	PTPRZ1
ENSG00000168329	8.09145	6.08851	1.11228	5.47389	4.4e-08	8.63e-07	CX3CR1
ENSG00000169194	7.85447	6.00391	1.14331	5.25134	1.51e-07	2.65e-06	IL13
ENSG00000133812	10.6081	5.88411	1.13948	5.16385	2.42e-07	4.12e-06	SBF2
ENSG00000263179	24.9176	5.67446	0.682733	8.3114	9.46e-17	4.85e-15	NA
ENSG00000164400	1161.89	5.6139	0.204169	27.4963	1.94e-166	4.08e-163	CSF2
ENSG00000144036	8.26722	5.56335	1.16887	4.75961	1.94e-06	2.75e-05	EXOC6B
ENSG00000272068	7.08949	5.54284	1.11229	4.98328	6.25e-07	9.7e-06	NA
ENSG00000180287	6.38747	5.43819	1.1408	4.767	1.87e-06	2.66e-05	PLD5
ENSG00000130962	4.45199	5.33094	1.18346	4.50453	6.65e-06	8.53e-05	PRRG1
ENSG00000153885	14.1467	5.30449	1.12224	4.72672	2.28e-06	3.2e-05	KCTD15
ENSG00000100234	9.93106	5.25032	0.924364	5.67992	1.35e-08	2.89e-07	TIMP3
ENSG00000204054	5.42494	5.15981	1.13745	4.5363	5.73e-06	7.43e-05	NA
ENSG00000204764	3.32672	5.11795	1.1889	4.30477	1.67e-05	0.000194271	RANBP17
ENSG00000277089	518.894	5.0728	1.10623	4.58568	4.53e-06	6.03e-05	NA
ENSG00000277632	418.382	4.98601	1.01391	4.91762	8.76e-07	1.32e-05	CCL3
ENSG00000163873	4.10601	4.96031	1.18835	4.17412	2.99e-05	0.000328924	GRIK3
ENSG00000186297	7.59569	4.94208	1.15506	4.27864	1.88e-05	0.00021638	GABRA5
ENSG00000110042	3.33177	4.93287	1.20179	4.10462	4.05e-05	0.0004311	DTX4
ENSG00000273760	4.03535	4.91267	1.2529	3.92103	8.82e-05	0.000856597	NA
ENSG00000274642	5.03819	4.90958	1.21575	4.0383	5.38e-05	0.000552425	NA
ENSG00000141542	2.25806	4.89128	1.34236	3.6438	0.000268645	0.002278	RAB40B
ENSG00000167393	4.56701	4.88332	1.54076	3.16943	0.00152738	0.0101748	PPP2R3B
ENSG00000184916	3.64085	4.8347	1.21127	3.99143	6.57e-05	0.000658136	JAG2
ENSG00000090530	7.88296	4.80651	1.12865	4.25864	2.06e-05	0.000233861	P3H2
ENSG00000162366	2.09484	4.801	1.28483	3.73667	0.000186473	0.00164516	PDZK1IP1
ENSG00000227589	8.3324	4.79676	0.937385	5.11718	3.1e-07	5.15e-06	NA
ENSG00000117525	2.68901	4.77324	1.25345	3.80808	0.000140053	0.00127687	F3
ENSG00000233392	2.11389	4.77055	1.39136	3.42869	0.000606495	0.00464219	UICLM
ENSG00000179869	2.28246	4.75544	1.37864	3.44938	0.000561866	0.00432857	ABCA13
ENSG00000166523	4.02157	4.73714	1.26449	3.74629	0.000179472	0.00158872	CLEC4E
ENSG00000072134	10.0738	4.7358	1.10825	4.27322	1.93e-05	0.000220986	EPN2
ENSG00000089558	1.54246	4.73566	1.33708	3.5418	0.000397409	0.00319707	KCNH4
ENSG00000099282	21.5562	4.69738	0.798784	5.88067	4.09e-09	9.46e-08	TSPAN15
ENSG00000166415	6.95673	4.65718	1.138	4.09244	4.27e-05	0.000449592	WDR72
ENSG00000122870	16.129	4.6261	1.06995	4.32364	1.53e-05	0.000179256	BICC1
ENSG00000103381	16.2097	4.61312	0.938842	4.91363	8.94e-07	1.34e-05	CPPED1
ENSG00000165983	6.19948	4.59824	1.21971	3.76995	0.000163278	0.00145826	PTER
ENSG00000168955	4.03453	4.58451	1.2126	3.78072	0.000156374	0.00140918	TM4SF20
ENSG00000116191	6.08376	4.57584	1.22491	3.73565	0.000187234	0.00165049	RALGPS2
ENSG00000104332	9.43145	4.54453	1.12462	4.04096	5.32e-05	0.000546993	SFRP1
ENSG00000173077	21.9342	4.48547	0.668722	6.70752	1.98e-11	6.17e-10	DELEC1
ENSG00000089199	5.53324	4.47888	1.2292	3.64373	0.000268714	0.002278	CHGB
ENSG00000196923	4.49597	4.45872	1.25204	3.56117	0.000369208	0.00300119	PDLIM7
ENSG00000140519	2.25164	4.44639	1.44605	3.07484	0.00210613	0.0133855	RHCG
ENSG00000092969	8.11443	4.44356	1.09745	4.04899	5.14e-05	0.000530912	TGFB2
ENSG00000181374	14.6254	4.43665	0.788956	5.62345	1.87e-08	3.94e-07	CCL13
ENSG00000254042	4.28342	4.41632	1.20852	3.65433	0.000257851	0.00219299	NA
ENSG00000287949	3.49321	4.40949	1.20531	3.65841	0.00025379	0.00216194	NA
ENSG00000136378	2.82012	4.40702	1.21811	3.61793	0.00029697	0.00248547	ADAMTS7
ENSG00000261759	2.85594	4.40469	1.23238	3.57415	0.000351373	0.00288115	NA
ENSG00000141179	3.63427	4.40328	1.29496	3.40033	0.000673043	0.0050717	PCTP
ENSG00000112290	2.50636	4.40098	1.28712	3.41925	0.000627937	0.00478671	WASF1
ENSG00000165626	3.14835	4.36779	1.40472	3.10935	0.00187497	0.0121141	BEND7
ENSG00000188305	19.7382	4.3472	1.35902	3.19877	0.00138017	0.00934815	PEAK3
ENSG00000268854	13.3313	4.34047	0.968723	4.48061	7.44e-06	9.36e-05	NA
ENSG00000129354	3.80748	4.30948	1.3421	3.21099	0.00132279	0.00903518	AP1M2
ENSG00000058866	4.29449	4.30852	1.27033	3.39166	0.00069471	0.00522001	DGKG
ENSG00000139117	5.80006	4.3026	1.16957	3.6788	0.000234338	0.00201172	CPNE8
ENSG00000154914	2.33713	4.2805	1.40568	3.04514	0.00232574	0.0145648	USP43
ENSG00000151718	9.50533	4.26299	1.11331	3.82913	0.000128597	0.00118528	WWC2
ENSG00000174705	6.50998	4.26155	1.1965	3.56168	0.000368491	0.00299928	SH3PXD2B
ENSG00000144366	9.97397	4.25985	1.1922	3.5731	0.000352785	0.00289047	GULP1
ENSG00000122378	8.85051	4.25921	1.13073	3.76678	0.000165369	0.00147381	PRXL2A
ENSG00000168502	12.4878	4.23778	1.09146	3.88268	0.000103314	0.000976208	MTCL1
ENSG00000197712	7.67047	4.21506	1.17636	3.58313	0.0003395	0.00280128	FAM114A1
ENSG00000174136	3.32644	4.21262	1.23513	3.41068	0.000648004	0.00491296	RGMB
ENSG00000136960	6.84008	4.2076	0.836313	5.03113	4.88e-07	7.76e-06	ENPP2
ENSG00000078900	3.74267	4.20721	1.20063	3.50416	0.000458042	0.00362161	TP73
ENSG00000013583	5.82547	4.2057	1.18312	3.55476	0.000378321	0.00306388	HEBP1
ENSG00000163710	3.7851	4.18758	1.26356	3.31412	0.000919306	0.00666292	PCOLCE2
ENSG00000124098	3.47603	4.18742	1.23914	3.37929	0.000726745	0.00542582	FAM210B
ENSG00000112379	4.01488	4.18673	1.28901	3.24801	0.00116215	0.00809307	ARFGEF3
ENSG00000181903	4.30881	4.18664	1.19962	3.48997	0.000483076	0.00379813	OR4C6
ENSG00000140044	2.3651	4.16103	1.39473	2.9834	0.00285065	0.017212	JDP2
ENSG00000146373	4.45387	4.1503	1.23314	3.36563	0.000763701	0.00567352	RNF217
ENSG00000044459	3.55207	4.14779	1.22922	3.37434	0.000739922	0.0055144	CNTLN
ENSG00000113739	4.52962	4.14503	1.22611	3.38063	0.000723191	0.00540312	STC2
ENSG00000250303	6.86547	4.13845	0.96965	4.26799	1.97e-05	0.000225226	LINC02762
ENSG00000227619	5.01659	4.1275	1.17589	3.5101	0.000447935	0.00355105	NA
ENSG00000123700	1.65908	4.12508	1.41032	2.92493	0.00344532	0.0201486	KCNJ2
ENSG00000261578	2.60145	4.11936	1.30419	3.15856	0.00158548	0.0105086	NA
ENSG00000203727	2.79197	4.11628	1.38605	2.96978	0.00298013	0.0178553	SAMD5
ENSG00000102287	2.73247	4.11149	1.29867	3.16592	0.00154596	0.0102757	GABRE
ENSG00000259583	4.16618	4.10218	1.26664	3.23863	0.00120106	0.00833567	ALDH1A3-AS1
ENSG00000233735	2.35639	4.09999	1.39324	2.94277	0.00325285	0.0191509	NA
ENSG00000181634	1.46962	4.09961	1.39294	2.94313	0.00324911	0.0191342	TNFSF15
ENSG00000213853	11.7142	4.09242	0.826899	4.94912	7.45e-07	1.14e-05	EMP2
ENSG00000198832	3.86316	4.08223	1.265	3.22706	0.0012507	0.00861837	SELENOM
ENSG00000101333	6.00033	4.07642	1.1542	3.53182	0.000412713	0.00331305	PLCB4
ENSG00000272690	1.83612	4.07067	1.44078	2.82531	0.00472343	0.0262574	LINC02018
ENSG00000198435	2.10886	4.06888	1.48636	2.73748	0.00619118	0.033007	NRARP
ENSG00000170128	2.66504	4.0633	1.28553	3.1608	0.00157336	0.0104414	GPR25
ENSG00000286319	1.56343	4.06317	1.5359	2.64546	0.00815788	0.0412683	NA
ENSG00000222012	6.62876	4.05333	0.98862	4.09998	4.13e-05	0.000438276	LOC105375614
ENSG00000104213	4.7018	4.05208	1.24126	3.2645	0.00109658	0.00769767	PDGFRL
ENSG00000168646	1.81335	4.04839	1.34085	3.01928	0.00253379	0.0156806	AXIN2
ENSG00000142530	2.11699	4.03532	1.34848	2.99249	0.00276714	0.0168042	FAM71E1
ENSG00000148798	15.862	4.03508	0.823607	4.89928	9.62e-07	1.43e-05	INA
ENSG00000204936	1.53175	4.03416	1.41761	2.84575	0.00443065	0.0249198	CD177
ENSG00000119280	36.0434	4.00782	0.423021	9.47428	2.69e-21	1.96e-19	C1orf198
ENSG00000285556	3.87603	4.00423	1.23638	3.23866	0.00120093	0.00833567	NA
ENSG00000105419	6.65346	3.99647	1.18657	3.36808	0.000756923	0.00562913	MEIS3
ENSG00000166352	2.02647	3.99174	1.35289	2.95053	0.00317232	0.0187662	IFTAP
ENSG00000111799	3.85074	3.98591	1.20688	3.30265	0.000957755	0.00688405	COL12A1
ENSG00000151490	2.4935	3.98484	1.27324	3.12969	0.00174991	0.0114179	PTPRO
ENSG00000042980	10.1818	3.97363	1.13895	3.48886	0.000485092	0.00381107	ADAM28
ENSG00000074211	18.3401	3.97103	0.753239	5.27195	1.35e-07	2.39e-06	PPP2R2C
ENSG00000124006	4.47627	3.96961	1.1964	3.31797	0.000906732	0.00659168	OBSL1
ENSG00000272763	1.98068	3.96811	1.46993	2.69952	0.00694388	0.0362433	NA
ENSG00000287037	59.3761	3.96345	0.485672	8.16074	3.33e-16	1.64e-14	NA
ENSG00000261780	9.32125	3.94862	1.09372	3.61026	0.000305885	0.00255094	LINC02582
ENSG00000134339	1.57767	3.94557	1.52934	2.57991	0.00988251	0.0483067	SAA2
ENSG00000162458	2.88084	3.94554	1.33829	2.94818	0.00319649	0.0188985	FBLIM1
ENSG00000067798	5.11101	3.94341	1.25936	3.13128	0.00174043	0.0113813	NAV3
ENSG00000181666	2.50475	3.94324	1.37434	2.86918	0.00411535	0.0233463	ZNF875
ENSG00000255398	2.50567	3.92668	1.4308	2.7444	0.00606215	0.0324632	HCAR3
ENSG00000166428	2.88047	3.92472	1.48667	2.63995	0.00829183	0.041786	PLD4
ENSG00000010278	28.3416	3.91617	0.652095	6.00552	1.91e-09	4.62e-08	CD9
ENSG00000167861	2.71961	3.91159	1.35505	2.88667	0.00389346	0.0223223	HID1
ENSG00000118508	5.63413	3.90685	1.16375	3.35713	0.000787567	0.00581383	RAB32
ENSG00000003137	8.54729	3.90223	1.16532	3.34865	0.000812076	0.00598216	CYP26B1
ENSG00000071282	2.90498	3.89877	1.4604	2.66965	0.00759294	0.0390303	LMCD1
ENSG00000204262	80.95	3.89356	0.246586	15.7899	3.65e-56	1.16e-53	COL5A2
ENSG00000168917	4.09428	3.89153	1.20369	3.233	0.00122499	0.00846779	SLC35G2
ENSG00000231160	1.87017	3.8531	1.36926	2.814	0.00489287	0.0270252	NA
ENSG00000113657	2.71495	3.85148	1.36294	2.82585	0.00471551	0.0262203	DPYSL3
ENSG00000163762	6.01876	3.84679	1.24904	3.0798	0.00207138	0.0132046	TM4SF18
ENSG00000196730	19.1762	3.83995	0.943462	4.07007	4.7e-05	0.000489897	DAPK1
ENSG00000291086	7.483	3.83525	0.961524	3.98871	6.64e-05	0.000665401	NA
ENSG00000163518	7.32133	3.83103	1.20661	3.17504	0.00149815	0.0100214	FCRL4
ENSG00000111961	3.58721	3.82431	1.32591	2.8843	0.00392291	0.0224423	SASH1
ENSG00000187185	2.93163	3.82242	1.37757	2.77476	0.00552428	0.0299954	LOC388282
ENSG00000108821	3.93912	3.81934	1.03791	3.67982	0.000233395	0.00200527	COL1A1
ENSG00000178163	2.68795	3.81007	1.34687	2.82883	0.00467181	0.0260323	ZNF518B
ENSG00000115457	11.9928	3.80629	0.94583	4.02429	5.71e-05	0.000583812	IGFBP2
ENSG00000198121	11.2536	3.80237	0.936759	4.05907	4.93e-05	0.00051178	LPAR1
ENSG00000278367	4.22755	3.79287	1.19236	3.18098	0.00146779	0.00985588	NA
ENSG00000178202	6.68719	3.79258	1.01977	3.71906	0.000199963	0.00174658	POGLUT3
ENSG00000107186	5.3491	3.78649	1.22576	3.0891	0.00200762	0.0128215	MPDZ
ENSG00000166401	4.47303	3.78145	1.14351	3.30689	0.000943387	0.0068017	SERPINB8
ENSG00000178401	5.23461	3.77655	1.30289	2.89861	0.00374825	0.0216136	DNAJC22
ENSG00000183496	2.88397	3.77275	1.29328	2.91719	0.00353206	0.0205348	MEX3B
ENSG00000204128	2.75724	3.77241	1.29154	2.92087	0.00349054	0.0203678	C2orf72
ENSG00000125798	8.01667	3.77086	1.23004	3.06564	0.00217208	0.0137423	FOXA2
ENSG00000256040	4.81	3.76409	1.24537	3.02248	0.00250714	0.0155487	PAPPA-AS1
ENSG00000074964	4.07609	3.76124	1.29338	2.90807	0.00363672	0.0210571	ARHGEF10L
ENSG00000144843	3.04951	3.75976	1.19029	3.15869	0.0015848	0.0105074	ADPRH
ENSG00000137962	30.3282	3.75721	0.582027	6.45538	1.08e-10	3.13e-09	ARHGAP29
ENSG00000259945	2.62211	3.754	1.41828	2.64686	0.0081242	0.0411475	NA
ENSG00000159128	2.54174	3.74772	1.4076	2.66249	0.00775639	0.0396453	IFNGR2
ENSG00000105048	10.8344	3.71126	0.852333	4.35424	1.34e-05	0.000158428	TNNT1
ENSG00000131459	19.0856	3.70516	0.668908	5.53912	3.04e-08	6.15e-07	GFPT2
ENSG00000167767	6.17494	3.70505	1.30206	2.84554	0.00443361	0.0249231	KRT80
ENSG00000175591	1.9266	3.69632	1.35924	2.7194	0.00654	0.0345557	P2RY2
ENSG00000116016	51.0641	3.69569	0.498291	7.41673	1.2e-13	4.83e-12	EPAS1
ENSG00000171560	37.1127	3.69405	0.41213	8.96332	3.15e-19	2.03e-17	FGA
ENSG00000092621	4.95545	3.69393	1.17654	3.13965	0.00169152	0.0110994	PHGDH
ENSG00000167306	41.9037	3.68738	1.09927	3.35439	0.000795397	0.00586546	MYO5B
ENSG00000171557	8.22214	3.68651	0.961796	3.83295	0.000126617	0.00116857	FGG
ENSG00000137959	30.6286	3.66891	0.437696	8.38232	5.19e-17	2.74e-15	IFI44L
ENSG00000074657	11.0597	3.66184	1.19499	3.06434	0.0021815	0.0137937	ZNF532
ENSG00000172548	1.53017	3.6617	1.38771	2.63865	0.00832362	0.0419325	NIPAL4
ENSG00000144935	2.14591	3.66021	1.41387	2.58879	0.00963144	0.0472228	TRPC1
ENSG00000259515	3.70666	3.65132	1.35623	2.69226	0.00709702	0.0368779	NA
ENSG00000186522	16.0692	3.6487	0.728933	5.00554	5.57e-07	8.75e-06	SEPTIN10
ENSG00000106617	6.05881	3.64481	0.98498	3.70039	0.000215269	0.00186708	PRKAG2
ENSG00000069011	6.95366	3.63938	0.988416	3.68203	0.00023138	0.00199199	PITX1
ENSG00000178726	9.93056	3.6388	0.671516	5.41879	6e-08	1.14e-06	THBD
ENSG00000264859	2.61473	3.6353	1.30162	2.79289	0.00522388	0.0285338	DSG2-AS1
ENSG00000046604	31.4414	3.63376	0.66712	5.44694	5.12e-08	9.86e-07	DSG2
ENSG00000267601	3.97477	3.62904	1.21384	2.98971	0.00279243	0.0169334	NA
ENSG00000185527	1.59709	3.6246	1.33612	2.71277	0.00667234	0.0350086	PDE6G
ENSG00000105852	3.64957	3.62284	1.27902	2.83252	0.00461831	0.0257821	PON3
ENSG00000152661	22.9079	3.61369	0.564218	6.40477	1.51e-10	4.28e-09	GJA1
ENSG00000168758	8.86837	3.60999	0.9539	3.78445	0.000154048	0.00139	SEMA4C
ENSG00000142173	3.19683	3.58281	1.25877	2.84626	0.00442355	0.0248931	COL6A2
ENSG00000163898	3.74904	3.58085	1.26781	2.82443	0.00473645	0.0263089	LIPH
ENSG00000170681	10.9215	3.58017	0.695679	5.1463	2.66e-07	4.48e-06	CAVIN4
ENSG00000019144	4.37064	3.58001	1.31776	2.71674	0.00659289	0.0347366	PHLDB1
ENSG00000163735	249.478	3.57099	0.445876	8.00894	1.16e-15	5.43e-14	CXCL5
ENSG00000185818	4.0135	3.56633	1.24604	2.86213	0.00420799	0.0238139	NAT8L
ENSG00000082269	11.3534	3.56632	0.731502	4.87534	1.09e-06	1.61e-05	FAM135A
ENSG00000263711	5.06831	3.56546	1.27736	2.79128	0.00525003	0.0286543	LINC02864
ENSG00000165895	8.25185	3.56416	1.01546	3.5099	0.000448276	0.00355241	ARHGAP42
ENSG00000153132	3.53749	3.56044	1.3251	2.68691	0.00721154	0.0373621	CLGN
ENSG00000073756	33.0881	3.55909	0.617783	5.76107	8.36e-09	1.86e-07	PTGS2
ENSG00000128274	5.30451	3.54575	1.06952	3.31527	0.000915537	0.00664191	A4GALT
ENSG00000104067	4.23763	3.53339	1.17322	3.0117	0.00259786	0.0160121	TJP1
ENSG00000081377	3.00189	3.53087	1.31193	2.69135	0.00711642	0.0369604	CDC14B
ENSG00000267282	3.60743	3.51811	1.18068	2.97974	0.00288492	0.0173939	NA
ENSG00000180525	6.67757	3.51078	0.917135	3.82798	0.000129197	0.00119029	NA
ENSG00000163577	3.98172	3.50937	1.24341	2.82238	0.0047669	0.0264431	EIF5A2
ENSG00000158747	9.66515	3.50774	0.729177	4.81055	1.51e-06	2.18e-05	NBL1
ENSG00000148426	3.00505	3.50465	1.24994	2.80386	0.00504952	0.0277255	PROSER2
ENSG00000158122	3.06578	3.50382	1.25892	2.78321	0.00538247	0.0293163	PRXL2C
ENSG00000229867	3.4035	3.50291	1.30033	2.69386	0.00706301	0.0367556	STEAP3-AS1
ENSG00000151552	9.1344	3.49999	0.9719	3.60119	0.000316765	0.00263228	QDPR
ENSG00000123094	3.43483	3.49974	1.3007	2.69066	0.00713116	0.0370095	RASSF8
ENSG00000110400	6.63658	3.49852	0.879071	3.97979	6.9e-05	0.000688259	NECTIN1
ENSG00000164050	5.81441	3.49369	1.13033	3.09087	0.00199569	0.0127607	PLXNB1
ENSG00000137942	6.59656	3.4867	1.14364	3.04878	0.00229776	0.0144203	FNBP1L
ENSG00000069869	33.3918	3.47193	0.515379	6.73664	1.62e-11	5.09e-10	NEDD4
ENSG00000134874	4.84764	3.46764	1.2017	2.88562	0.00390644	0.0223753	DZIP1
ENSG00000168243	2.18579	3.46674	1.33799	2.591	0.00956968	0.0469647	GNG4
ENSG00000139354	6.48024	3.45971	1.04976	3.29572	0.000981715	0.00703462	GAS2L3
ENSG00000178053	2.90899	3.45399	1.31805	2.62053	0.00877931	0.0437488	MLF1
ENSG00000101017	8.17962	3.45113	0.877371	3.93349	8.37e-05	0.000816391	CD40
ENSG00000071967	12.0655	3.44912	0.864828	3.98821	6.66e-05	0.000666484	CYBRD1
ENSG00000114315	2.66896	3.44594	1.29867	2.65344	0.00796756	0.0405103	HES1
ENSG00000167207	7.31607	3.42975	0.779696	4.39882	1.09e-05	0.000132115	NOD2
ENSG00000156052	10.1344	3.41246	0.833032	4.09643	4.2e-05	0.000444154	GNAQ
ENSG00000102038	19.046	3.40619	0.756905	4.50016	6.79e-06	8.67e-05	SMARCA1
ENSG00000103089	9.74346	3.40578	0.85829	3.9681	7.24e-05	0.00071813	FA2H
ENSG00000157470	3.99376	3.3932	1.25607	2.70144	0.00690391	0.0360526	FAM81A
ENSG00000261265	6.65412	3.38875	0.850621	3.98385	6.78e-05	0.000677559	NA
ENSG00000167693	5.14778	3.38489	1.05534	3.2074	0.00133939	0.00913076	NXN
ENSG00000113645	28.3931	3.38131	0.527248	6.41312	1.43e-10	4.08e-09	WWC1
ENSG00000158106	4.24246	3.3726	1.24303	2.7132	0.00666371	0.0349807	RHPN1
ENSG00000186081	6.19577	3.36534	1.18664	2.83603	0.00456787	0.0255616	KRT5
ENSG00000063660	26.8983	3.36528	0.525562	6.4032	1.52e-10	4.31e-09	GPC1
ENSG00000126243	7.56848	3.34893	0.992131	3.37549	0.000736854	0.00549348	LRFN3
ENSG00000135454	19.3556	3.34604	0.617659	5.4173	6.05e-08	1.15e-06	B4GALNT1
ENSG00000183853	17.1299	3.33995	0.765361	4.36388	1.28e-05	0.000152286	KIRREL1
ENSG00000167123	6.09594	3.33757	0.982181	3.39812	0.000678501	0.00510551	CERCAM
ENSG00000054598	8.07948	3.32754	0.889297	3.74176	0.000182733	0.00161487	FOXC1
ENSG00000150760	19.8194	3.32597	0.680081	4.89055	1.01e-06	1.5e-05	DOCK1
ENSG00000182240	6.43973	3.32508	0.990121	3.35826	0.000784344	0.00579819	BACE2
ENSG00000170412	7.4939	3.32178	1.07174	3.09942	0.00193902	0.012459	GPRC5C
ENSG00000072682	10.816	3.32079	0.752521	4.41288	1.02e-05	0.000124463	P4HA2
ENSG00000132274	38.0472	3.31713	0.416292	7.96828	1.61e-15	7.47e-14	TRIM22
ENSG00000136720	7.33463	3.31481	1.00216	3.30767	0.00094077	0.00678749	HS6ST1
ENSG00000128849	94.025	3.31352	0.271402	12.2089	2.79e-34	4.04e-32	CGNL1
ENSG00000258525	3.58755	3.3112	1.25654	2.63517	0.00840946	0.0421958	LOC100506071
ENSG00000212719	7.62839	3.30661	0.875584	3.77646	0.00015907	0.00142979	LINC02693
ENSG00000227227	2.84444	3.30524	1.28779	2.56659	0.0102703	0.0498205	NA
ENSG00000105976	87.1857	3.30137	0.477715	6.91074	4.82e-12	1.61e-10	MET
ENSG00000162337	19.9003	3.29778	0.712953	4.62552	3.74e-06	5.05e-05	LRP5
ENSG00000019186	55.1495	3.29654	0.824656	3.99748	6.4e-05	0.000644626	CYP24A1
ENSG00000154447	4.85647	3.28415	1.18138	2.77991	0.00543734	0.0295769	SH3RF1
ENSG00000064787	7.39057	3.27339	0.718249	4.55746	5.18e-06	6.78e-05	BCAS1
ENSG00000251196	3.2109	3.2733	1.12506	2.90945	0.00362068	0.02097	NA
ENSG00000178538	22.5396	3.26262	0.55986	5.82756	5.62e-09	1.28e-07	CA8
ENSG00000285551	2.68775	3.25973	1.23011	2.64996	0.00805024	0.0408516	NA
ENSG00000085982	14.9455	3.25151	0.841649	3.86326	0.000111883	0.00104823	USP40
ENSG00000139973	22.3572	3.24679	0.396157	8.19572	2.49e-16	1.24e-14	SYT16
ENSG00000104177	8.30561	3.24637	0.94478	3.43612	0.000590119	0.00452963	MYEF2
ENSG00000155760	7.01541	3.24268	0.921328	3.51957	0.00043225	0.00344619	FZD7
ENSG00000138772	17.7538	3.24223	0.578157	5.60788	2.05e-08	4.29e-07	ANXA3
ENSG00000000003	8.0696	3.23794	1.15366	2.80666	0.00500577	0.0275141	TSPAN6
ENSG00000176092	38.0843	3.23499	0.479965	6.74006	1.58e-11	4.99e-10	CRYBG2
ENSG00000049759	11.1736	3.23407	0.734604	4.40247	1.07e-05	0.000130065	NEDD4L
ENSG00000120708	96.0124	3.2307	0.520737	6.20408	5.5e-10	1.44e-08	TGFBI
ENSG00000003436	21.402	3.22811	0.635446	5.08008	3.77e-07	6.12e-06	TFPI
ENSG00000131620	6.46029	3.22217	0.914475	3.52352	0.000425858	0.00340557	ANO1
ENSG00000267472	14.3719	3.22096	0.917812	3.50939	0.000449129	0.00355784	NA
ENSG00000124782	8.11385	3.22073	0.966364	3.33283	0.000859668	0.00629744	RREB1
ENSG00000174792	4.22648	3.21824	0.971366	3.31311	0.000922662	0.00668437	ODAPH
ENSG00000171903	16.3968	3.21738	0.762151	4.22145	2.43e-05	0.000271165	CYP4F11
ENSG00000050820	34.3127	3.21446	0.396293	8.1113	5.01e-16	2.4e-14	BCAR1
ENSG00000101210	29.1441	3.21355	0.595052	5.40045	6.65e-08	1.25e-06	EEF1A2
ENSG00000163734	10.8213	3.21154	0.68418	4.694	2.68e-06	3.7e-05	CXCL3
ENSG00000120915	13.3168	3.20888	0.6255	5.13011	2.9e-07	4.85e-06	EPHX2
ENSG00000269190	7.91762	3.20875	0.937334	3.42327	0.000618729	0.00471994	FBXO17
ENSG00000157657	9.17002	3.20309	0.980145	3.26798	0.00108318	0.00762143	ZNF618
ENSG00000164294	4.31516	3.18843	1.239	2.57339	0.0100707	0.0490791	GPX8
ENSG00000185189	4.43715	3.18752	1.19962	2.65711	0.00788137	0.0401573	NRBP2
ENSG00000140092	3.89636	3.18462	1.20175	2.64998	0.00804968	0.0408516	FBLN5
ENSG00000145623	63.6561	3.1829	0.407095	7.81858	5.34e-15	2.39e-13	OSMR
ENSG00000100504	15.9599	3.16955	0.667264	4.75007	2.03e-06	2.88e-05	PYGL
ENSG00000168994	3.50468	3.1653	1.19139	2.6568	0.00788862	0.040166	PXDC1
ENSG00000114737	383.176	3.16362	0.118251	26.7534	1.13e-157	1.97e-154	CISH
ENSG00000141448	4.00003	3.1612	1.03166	3.06418	0.00218269	0.013797	GATA6
ENSG00000127928	10.3577	3.1589	0.952299	3.31713	0.000909481	0.00660709	GNGT1
ENSG00000253368	24.8943	3.15562	0.585759	5.38723	7.16e-08	1.33e-06	TRNP1
ENSG00000189060	45.3345	3.15362	0.481346	6.55167	5.69e-11	1.7e-09	H1-0
ENSG00000277443	27.96	3.15251	0.501843	6.28186	3.35e-10	8.98e-09	MARCKS
ENSG00000198053	14.4159	3.14663	0.72344	4.34954	1.36e-05	0.000161496	SIRPA
ENSG00000188522	16.6943	3.146	0.764278	4.1163	3.85e-05	0.000411489	FAM83G
ENSG00000120451	11.1229	3.14089	0.905203	3.46981	0.000520818	0.00404644	SNX19
ENSG00000150551	6.66465	3.13549	1.07164	2.92587	0.00343492	0.0200934	LYPD1
ENSG00000058085	18.8596	3.13114	0.755817	4.14272	3.43e-05	0.000370217	LAMC2
ENSG00000011638	3.37292	3.1255	1.19436	2.61688	0.00887372	0.0441669	LDAF1
ENSG00000163739	10.1431	3.12518	0.713782	4.37834	1.2e-05	0.000143426	CXCL1
ENSG00000132623	5.55239	3.11906	1.06386	2.93183	0.0033697	0.0197614	ANKEF1
ENSG00000136026	26.977	3.1086	0.53695	5.78936	7.07e-09	1.59e-07	CKAP4
ENSG00000230140	5.50424	3.10382	1.2054	2.57492	0.0100263	0.048885	NA
ENSG00000213694	12.6403	3.10286	0.567128	5.47119	4.47e-08	8.75e-07	S1PR3
ENSG00000164399	305.128	3.09993	0.253825	12.2129	2.65e-34	3.87e-32	IL3
ENSG00000233117	6.73588	3.09979	1.1375	2.72509	0.00642836	0.0340943	NA
ENSG00000196352	23.2209	3.09575	0.560048	5.52765	3.25e-08	6.52e-07	CD55
ENSG00000182809	6.25016	3.09405	0.90822	3.40672	0.000657495	0.00496903	CRIP2
ENSG00000106952	29.3983	3.09161	0.379706	8.14212	3.88e-16	1.89e-14	TNFSF8
ENSG00000105825	74.5717	3.08544	0.510554	6.04332	1.51e-09	3.73e-08	TFPI2
ENSG00000151914	17.6229	3.08246	0.704136	4.37766	1.2e-05	0.000143791	DST
ENSG00000229953	8.14506	3.07943	0.648744	4.74676	2.07e-06	2.93e-05	NA
ENSG00000135919	24.5189	3.07941	0.634635	4.85225	1.22e-06	1.79e-05	SERPINE2
ENSG00000118418	9.08136	3.06434	0.967706	3.1666	0.0015423	0.0102612	HMGN3
ENSG00000151176	11.8159	3.06355	0.754808	4.05872	4.93e-05	0.000512291	PLBD2
ENSG00000275785	4.81638	3.06158	0.897154	3.41255	0.000643574	0.00488466	NA
ENSG00000172794	53.9339	3.05804	0.300174	10.1876	2.25e-24	1.97e-22	RAB37
ENSG00000179222	10.3784	3.0504	0.776462	3.92859	8.54e-05	0.000831656	MAGED1
ENSG00000169242	18.034	3.0502	0.604408	5.04658	4.5e-07	7.23e-06	EFNA1
ENSG00000276850	3.32285	3.04179	1.18384	2.56943	0.0101866	0.0494945	NA
ENSG00000162407	20.8602	3.04069	0.575546	5.28314	1.27e-07	2.27e-06	PLPP3
ENSG00000102221	5.49159	3.03763	1.15058	2.64009	0.00828828	0.041786	JADE3
ENSG00000165695	5.39032	3.03664	0.924263	3.28547	0.00101814	0.00724642	AK8
ENSG00000169248	62.4514	3.03159	0.560932	5.40457	6.5e-08	1.22e-06	CXCL11
ENSG00000103355	22.1272	3.0234	0.480648	6.29025	3.17e-10	8.58e-09	PRSS33
ENSG00000142949	52.1846	3.01947	0.451625	6.68579	2.3e-11	7.1e-10	PTPRF
ENSG00000003249	12.3383	3.01654	0.773741	3.89864	9.67e-05	0.000926524	DBNDD1
ENSG00000114019	14.0074	3.0163	0.628321	4.80057	1.58e-06	2.28e-05	AMOTL2
ENSG00000188483	15.9197	3.01583	0.752872	4.00577	6.18e-05	0.000625409	IER5L
ENSG00000165152	5.72962	3.01548	1.01758	2.96339	0.0030427	0.0181166	PGAP4
ENSG00000175793	44.7156	3.01357	0.451191	6.67915	2.4e-11	7.4e-10	SFN
ENSG00000185215	245.23	3.01337	0.436258	6.90731	4.94e-12	1.64e-10	TNFAIP2
ENSG00000160712	10.7868	3.0127	0.996852	3.02221	0.00250938	0.015558	IL6R
ENSG00000246705	14.8191	3.00905	0.753758	3.99206	6.55e-05	0.000656712	H2AJ
ENSG00000151491	20.1277	3.00223	0.692867	4.33306	1.47e-05	0.000172523	EPS8
ENSG00000171564	22.3277	3.00114	0.559852	5.3606	8.29e-08	1.52e-06	FGB
ENSG00000111796	8.53979	2.99354	0.749125	3.99606	6.44e-05	0.000647884	KLRB1
ENSG00000075223	27.6366	2.98421	0.604752	4.93461	8.03e-07	1.22e-05	SEMA3C
ENSG00000099250	85.6379	2.98167	0.548675	5.43431	5.5e-08	1.05e-06	NRP1
ENSG00000203485	40.1257	2.98049	0.516458	5.77102	7.88e-09	1.76e-07	INF2
ENSG00000186716	13.0909	2.9798	0.584089	5.10163	3.37e-07	5.54e-06	BCR
ENSG00000172380	27.1779	2.97715	0.538575	5.52783	3.24e-08	6.52e-07	GNG12
ENSG00000169297	8.15961	2.9737	0.929286	3.19998	0.00137437	0.00931186	NR0B1
ENSG00000154529	5.86525	2.97147	1.05468	2.81741	0.00484122	0.0267999	CNTNAP3B
ENSG00000152952	44.512	2.96514	0.490119	6.04984	1.45e-09	3.59e-08	PLOD2
ENSG00000284808	9.79698	2.95824	0.749056	3.94929	7.84e-05	0.000768276	NA
ENSG00000115919	99.6026	2.95559	0.493365	5.99068	2.09e-09	5.05e-08	KYNU
ENSG00000105971	13.6353	2.95251	0.759951	3.88513	0.000102275	0.000968434	CAV2
ENSG00000137673	13.8454	2.94791	0.765879	3.84905	0.000118577	0.00110308	MMP7
ENSG00000104219	9.163	2.92926	0.878683	3.3337	0.00085699	0.00628001	ZDHHC2
ENSG00000077942	8.29206	2.92585	0.880302	3.32369	0.000888346	0.00648042	FBLN1
ENSG00000251992	2.79184	2.92467	1.07145	2.72964	0.00634027	0.0337094	NA
ENSG00000104341	42.5374	2.92251	0.642205	4.55074	5.35e-06	6.98e-05	LAPTM4B
ENSG00000163694	19.6109	2.92118	0.608347	4.80183	1.57e-06	2.27e-05	RBM47
ENSG00000151276	55.705	2.92082	0.230935	12.6478	1.15e-36	1.94e-34	MAGI1
ENSG00000254422	6.12198	2.92062	0.897275	3.25499	0.00113395	0.00792031	NA
ENSG00000126778	5.4494	2.91968	0.832136	3.50866	0.000450377	0.00356503	SIX1
ENSG00000061676	74.24	2.90917	0.487508	5.96742	2.41e-09	5.76e-08	NCKAP1
ENSG00000131094	5.56917	2.90225	0.901424	3.21962	0.0012836	0.00880755	C1QL1
ENSG00000197603	16.6601	2.89762	0.597064	4.85312	1.22e-06	1.78e-05	CPLANE1
ENSG00000176788	31.6855	2.89639	0.538779	5.37585	7.62e-08	1.41e-06	BASP1
ENSG00000163814	13.9037	2.89083	0.574004	5.03626	4.75e-07	7.58e-06	CDCP1
ENSG00000116991	7.65433	2.89074	0.798896	3.61842	0.000296412	0.00248277	SIPA1L2
ENSG00000133131	27.4175	2.88789	0.71815	4.02129	5.79e-05	0.000590145	MORC4
ENSG00000168461	11.8848	2.88341	0.746413	3.86302	0.000111992	0.00104878	RAB31
ENSG00000149948	13.7918	2.88213	0.655452	4.39717	1.1e-05	0.000133049	HMGA2
ENSG00000122126	13.1061	2.88123	0.824301	3.49537	0.000473414	0.00372913	OCRL
ENSG00000216331	3.88371	2.88036	1.03266	2.78925	0.00528301	0.0288044	NA
ENSG00000182752	23.2399	2.88025	0.599887	4.80132	1.58e-06	2.27e-05	PAPPA
ENSG00000177106	14.115	2.87886	0.685717	4.19833	2.69e-05	0.000297695	EPS8L2
ENSG00000185483	7.0701	2.8784	1.02082	2.8197	0.00480684	0.0266365	ROR1
ENSG00000104093	12.106	2.87792	0.804279	3.57825	0.000345896	0.00284512	DMXL2
ENSG00000173918	25.0226	2.87727	0.505584	5.69099	1.26e-08	2.73e-07	C1QTNF1
ENSG00000106366	157.58	2.8729	0.409043	7.02346	2.16e-12	7.46e-11	SERPINE1
ENSG00000115963	19.7867	2.8715	0.64401	4.45878	8.24e-06	0.000102119	RND3
ENSG00000267801	10.3417	2.86931	0.658247	4.35901	1.31e-05	0.000155275	NA
ENSG00000232220	18.2236	2.86866	0.742965	3.8611	0.000112877	0.00105566	NA
ENSG00000258181	3.44544	2.86844	1.05063	2.7302	0.00632963	0.0336641	NA
ENSG00000186350	286.054	2.86791	0.174429	16.4418	9.61e-61	3.74e-58	RXRA
ENSG00000235403	10.7371	2.86663	0.559349	5.12494	2.98e-07	4.96e-06	NA
ENSG00000164236	26.2576	2.86623	0.507233	5.65072	1.6e-08	3.4e-07	ANKRD33B
ENSG00000230601	12.3829	2.86618	0.699707	4.09626	4.2e-05	0.000444268	TEX48
ENSG00000124313	7.15152	2.86433	0.906479	3.15985	0.00157852	0.010469	IQSEC2
ENSG00000130762	3.35381	2.85852	0.950377	3.00778	0.00263166	0.0161778	ARHGEF16
ENSG00000108691	93.5873	2.85512	0.514309	5.55136	2.83e-08	5.78e-07	CCL2
ENSG00000176170	5.03483	2.85266	1.01637	2.8067	0.00500522	0.0275141	SPHK1
ENSG00000187720	23.6763	2.85246	0.589642	4.83762	1.31e-06	1.92e-05	THSD4
ENSG00000176083	397.984	2.85234	0.353964	8.05828	7.74e-16	3.66e-14	ZNF683
ENSG00000132849	5.1638	2.84871	1.04496	2.72614	0.00640791	0.0339944	PATJ
ENSG00000039068	7.48645	2.84454	1.0523	2.70318	0.00686797	0.0358917	CDH1
ENSG00000151693	13.2785	2.83836	0.636404	4.45999	8.2e-06	0.000101603	ASAP2
ENSG00000167880	9.23713	2.8321	0.828761	3.41727	0.00063252	0.00481641	EVPL
ENSG00000078401	17.4415	2.83177	0.600726	4.71392	2.43e-06	3.39e-05	EDN1
ENSG00000162430	21.0387	2.82927	0.590002	4.79536	1.62e-06	2.33e-05	SELENON
ENSG00000106976	21.1002	2.82149	0.580231	4.8627	1.16e-06	1.71e-05	DNM1
ENSG00000177674	68.4782	2.82062	0.247602	11.3918	4.6e-30	5.49e-28	AGTRAP
ENSG00000041982	43.2087	2.81732	0.393222	7.1647	7.8e-13	2.83e-11	TNC
ENSG00000176907	15.971	2.81637	0.563222	5.00046	5.72e-07	8.95e-06	TCIM
ENSG00000107159	5.71466	2.81517	0.78065	3.60619	0.000310721	0.00259025	CA9
ENSG00000142192	137.778	2.81484	0.471597	5.96873	2.39e-09	5.73e-08	APP
ENSG00000137831	30.0765	2.81372	0.400793	7.02037	2.21e-12	7.59e-11	UACA
ENSG00000179820	41.9719	2.81156	0.515065	5.45866	4.8e-08	9.31e-07	MYADM
ENSG00000130202	37.9197	2.80951	0.507966	5.53091	3.19e-08	6.42e-07	NECTIN2
ENSG00000090776	30.965	2.80889	0.345998	8.11823	4.73e-16	2.28e-14	EFNB1
ENSG00000184347	23.7902	2.80554	0.38635	7.26165	3.82e-13	1.44e-11	SLIT3
ENSG00000111321	43.1847	2.80349	0.418547	6.69814	2.11e-11	6.55e-10	LTBR
ENSG00000169504	31.4996	2.80147	0.472703	5.9265	3.09e-09	7.3e-08	CLIC4
ENSG00000171621	10.0712	2.79553	0.631527	4.42663	9.57e-06	0.000117752	SPSB1
ENSG00000109436	7.32512	2.79472	0.818116	3.41604	0.00063539	0.00483476	TBC1D9
ENSG00000285608	14.3613	2.79214	0.678543	4.1149	3.87e-05	0.000413275	NA
ENSG00000113594	17.4773	2.7899	0.473529	5.89172	3.82e-09	8.89e-08	LIFR
ENSG00000158089	16.3646	2.78641	0.577976	4.82098	1.43e-06	2.08e-05	GALNT14
ENSG00000231050	3.88803	2.78191	0.994067	2.79851	0.00513382	0.028137	NA
ENSG00000070087	33.0215	2.78065	0.510218	5.44993	5.04e-08	9.72e-07	PFN2
ENSG00000185745	34.1519	2.77997	0.402693	6.90344	5.08e-12	1.69e-10	IFIT1
ENSG00000169908	139.24	2.77991	0.49747	5.58809	2.3e-08	4.76e-07	TM4SF1
ENSG00000131016	85.8273	2.77782	0.521777	5.32377	1.02e-07	1.85e-06	AKAP12
ENSG00000105767	4.70283	2.77686	1.0405	2.66877	0.00761301	0.0391144	CADM4
ENSG00000039560	65.3052	2.77537	0.534198	5.1954	2.04e-07	3.53e-06	RAI14
ENSG00000168546	3.36604	2.77487	0.938123	2.95789	0.00309751	0.018396	GFRA2
ENSG00000148498	33.8251	2.7714	0.500753	5.53448	3.12e-08	6.31e-07	PARD3
ENSG00000148926	24.1239	2.77036	0.53284	5.19923	2e-07	3.46e-06	ADM
ENSG00000125841	13.9157	2.7623	0.703675	3.92554	8.65e-05	0.000841509	NRSN2
ENSG00000168062	17.8845	2.76081	0.664501	4.15471	3.26e-05	0.000354604	BATF2
ENSG00000261504	5.48332	2.76022	0.837742	3.29483	0.000984811	0.0070496	LINC01686
ENSG00000006118	38.2206	2.75661	0.511216	5.39226	6.96e-08	1.3e-06	TMEM132A
ENSG00000109089	12.7362	2.75648	0.708897	3.8884	0.000100905	0.000956894	CDR2L
ENSG00000080854	6.6288	2.75647	0.807307	3.4144	0.000639232	0.00485521	IGSF9B
ENSG00000099985	99.374	2.75571	0.2335	11.8018	3.82e-32	4.96e-30	OSM
ENSG00000272405	30.6828	2.75379	0.345404	7.97268	1.55e-15	7.22e-14	NA
ENSG00000024422	36.1423	2.7518	0.436951	6.29773	3.02e-10	8.23e-09	EHD2
ENSG00000131669	23.878	2.74709	0.482294	5.69589	1.23e-08	2.66e-07	NINJ1
ENSG00000141753	415.483	2.74473	0.504024	5.44564	5.16e-08	9.92e-07	IGFBP4
ENSG00000188822	43.4824	2.74421	0.326041	8.41676	3.87e-17	2.07e-15	CNR2
ENSG00000131203	126.248	2.74352	0.420389	6.52615	6.75e-11	2.01e-09	IDO1
ENSG00000180891	12.0978	2.74056	0.858269	3.19312	0.00140743	0.00949913	CUEDC1
ENSG00000287636	5.90811	2.73999	0.930526	2.94456	0.0032341	0.0190693	NA
ENSG00000003989	17.9543	2.73203	0.51895	5.26453	1.41e-07	2.49e-06	SLC7A2
ENSG00000124145	21.8375	2.73146	0.575567	4.74569	2.08e-06	2.94e-05	SDC4
ENSG00000119922	40.8409	2.7309	0.281149	9.71335	2.64e-22	2.07e-20	IFIT2
ENSG00000101000	12.6844	2.72585	0.736586	3.70066	0.000215038	0.00186662	PROCR
ENSG00000138061	50.1399	2.72533	0.434282	6.2755	3.49e-10	9.33e-09	CYP1B1
ENSG00000100852	32.5094	2.7178	0.544531	4.99108	6e-07	9.37e-06	ARHGAP5
ENSG00000047634	5.34563	2.71218	0.917042	2.95753	0.00310113	0.0184123	SCML1
ENSG00000101280	7.02664	2.70274	0.938155	2.88091	0.00396525	0.0226537	ANGPT4
ENSG00000173432	8.54111	2.69838	0.584043	4.62018	3.83e-06	5.17e-05	SAA1
ENSG00000198959	239.16	2.69693	0.430198	6.26905	3.63e-10	9.69e-09	TGM2
ENSG00000163545	18.8773	2.69547	0.545539	4.94094	7.77e-07	1.18e-05	NUAK2
ENSG00000285999	5.58451	2.69413	0.893435	3.01548	0.00256575	0.0158421	NA
ENSG00000272398	70.8554	2.69379	0.511232	5.26922	1.37e-07	2.43e-06	CD24
ENSG00000075340	16.8491	2.68865	0.712242	3.77491	0.000160064	0.00143566	ADD2
ENSG00000147650	7.63878	2.6851	0.955957	2.80881	0.00497248	0.0274027	LRP12
ENSG00000268144	3.1146	2.68247	0.96106	2.79116	0.00525194	0.0286574	NA
ENSG00000141696	9.06832	2.6823	0.908765	2.95158	0.00316148	0.0187125	P3H4
ENSG00000164070	8.95333	2.67015	0.914872	2.91861	0.00351595	0.0204649	HSPA4L
ENSG00000111331	140.497	2.66772	0.412937	6.46035	1.04e-10	3.04e-09	OAS3
ENSG00000169903	24.0894	2.66145	0.698392	3.81083	0.000138499	0.0012649	TM4SF4
ENSG00000135862	64.2529	2.66099	0.542997	4.90055	9.56e-07	1.43e-05	LAMC1
ENSG00000196700	6.68496	2.66091	0.833767	3.19143	0.00141569	0.00954352	ZNF512B
ENSG00000184363	8.16424	2.66077	0.833733	3.19139	0.00141588	0.00954352	PKP3
ENSG00000090013	35.581	2.65941	0.486757	5.46353	4.67e-08	9.09e-07	BLVRB
ENSG00000115183	10.1975	2.65614	0.711986	3.73061	0.000191019	0.00168033	TANC1
ENSG00000166681	11.1297	2.65518	0.958776	2.76934	0.00561694	0.0303575	BEX3
ENSG00000166532	8.77436	2.65365	0.757789	3.50183	0.000462074	0.00364938	RIMKLB
ENSG00000170113	16.5996	2.65168	0.641015	4.13669	3.52e-05	0.00037912	NIPA1
ENSG00000008394	81.4221	2.64617	0.380759	6.94974	3.66e-12	1.23e-10	MGST1
ENSG00000124225	12.7134	2.64348	0.819744	3.22476	0.00126077	0.00867642	PMEPA1
ENSG00000146648	60.9999	2.64161	0.653481	4.04237	5.29e-05	0.000544517	EGFR
ENSG00000290021	9.12516	2.6382	0.665509	3.96418	7.36e-05	0.00072864	NA
ENSG00000187164	13.7215	2.63649	0.789346	3.34009	0.000837508	0.00615226	SHTN1
ENSG00000203711	4.6706	2.63368	0.985739	2.67178	0.00754498	0.0388122	LINC02901
ENSG00000175130	26.2513	2.63103	0.522897	5.03164	4.86e-07	7.75e-06	MARCKSL1
ENSG00000141698	12.7092	2.62529	0.658582	3.98627	6.71e-05	0.000671635	NT5C3B
ENSG00000170298	39.3758	2.62335	0.361333	7.26021	3.87e-13	1.45e-11	LGALS9B
ENSG00000254287	29.1907	2.61854	0.487086	5.37592	7.62e-08	1.41e-06	NA
ENSG00000269374	59.0375	2.61804	0.233847	11.1955	4.29e-29	4.9e-27	LOC732229
ENSG00000160867	10.9186	2.61757	0.808443	3.23778	0.00120462	0.00835011	FGFR4
ENSG00000135631	12.9712	2.61562	0.670045	3.90365	9.48e-05	0.000910857	RAB11FIP5
ENSG00000187079	27.0582	2.61167	0.519874	5.02365	5.07e-07	8.03e-06	TEAD1
ENSG00000198464	7.60392	2.61082	0.812655	3.2127	0.00131493	0.00899026	ZNF480
ENSG00000154277	86.4973	2.6095	0.469336	5.55997	2.7e-08	5.51e-07	UCHL1
ENSG00000185198	5.2788	2.60921	0.690372	3.77943	0.00015719	0.00141471	PRSS57
ENSG00000187134	169.973	2.6071	0.395484	6.59218	4.33e-11	1.32e-09	AKR1C1
ENSG00000122863	6.21644	2.60468	0.903108	2.88413	0.00392497	0.0224479	CHST3
ENSG00000155816	19.4182	2.60306	0.427462	6.08959	1.13e-09	2.86e-08	FMN2
ENSG00000197905	11.6252	2.60248	0.650646	3.99985	6.34e-05	0.000639119	TEAD4
ENSG00000145632	48.482	2.60096	0.419689	6.19735	5.74e-10	1.49e-08	PLK2
ENSG00000104723	9.41666	2.59983	0.708643	3.66874	0.000243746	0.00208398	TUSC3
ENSG00000185567	21.7786	2.58973	0.616463	4.20095	2.66e-05	0.000294654	AHNAK2
ENSG00000112414	29.4737	2.58872	0.501159	5.16548	2.4e-07	4.1e-06	ADGRG6
ENSG00000134548	4.67133	2.58687	0.989235	2.61502	0.00892221	0.0443243	SPX
ENSG00000128342	32.1997	2.58671	0.38527	6.71403	1.89e-11	5.92e-10	LIF
ENSG00000109787	27.4553	2.57663	0.363312	7.09204	1.32e-12	4.66e-11	KLF3
ENSG00000135426	130.656	2.57327	0.173258	14.8523	6.72e-50	1.68e-47	TESPA1
ENSG00000167600	9.7864	2.57314	0.818958	3.14196	0.00167818	0.0110307	CYP2S1
ENSG00000166741	33.2786	2.57225	0.650675	3.9532	7.71e-05	0.00075698	NNMT
ENSG00000131724	33.3494	2.56821	0.472933	5.43039	5.62e-08	1.07e-06	IL13RA1
ENSG00000196576	47.5094	2.56519	0.450491	5.69421	1.24e-08	2.68e-07	PLXNB2
ENSG00000170677	10.5897	2.56152	0.755399	3.39095	0.000696499	0.00522785	SOCS6
ENSG00000167601	33.0785	2.56036	0.773142	3.31163	0.000927536	0.00671506	AXL
ENSG00000146072	23.8058	2.55984	0.532881	4.80377	1.56e-06	2.25e-05	TNFRSF21
ENSG00000184557	96.9157	2.55575	0.472492	5.40908	6.33e-08	1.2e-06	SOCS3
ENSG00000228140	7.25809	2.55314	0.777341	3.28446	0.00102179	0.00726483	NA
ENSG00000122642	29.4151	2.5524	0.498035	5.12495	2.98e-07	4.96e-06	FKBP9
ENSG00000165092	864.445	2.54707	0.37181	6.85045	7.36e-12	2.4e-10	ALDH1A1
ENSG00000135480	314.595	2.54461	0.425719	5.97719	2.27e-09	5.45e-08	KRT7
ENSG00000182704	56.9577	2.5436	0.419753	6.05976	1.36e-09	3.4e-08	TSKU
ENSG00000112773	6.09427	2.5415	0.881299	2.88381	0.00392893	0.0224583	TENT5A
ENSG00000198363	191.508	2.54057	0.491791	5.16596	2.39e-07	4.09e-06	ASPH
ENSG00000154639	6.5772	2.5401	0.907511	2.79897	0.00512652	0.0281043	CXADR
ENSG00000101311	8.53089	2.5397	0.819145	3.10043	0.00193238	0.0124316	FERMT1
ENSG00000136636	11.9588	2.53909	0.723358	3.51015	0.000447859	0.00355105	KCTD3
ENSG00000106853	65.8966	2.53743	0.515062	4.92645	8.37e-07	1.26e-05	PTGR1
ENSG00000134590	11.9925	2.53374	0.631541	4.012	6.02e-05	0.000610906	RTL8C
ENSG00000156535	31.8274	2.53351	0.483964	5.2349	1.65e-07	2.88e-06	CD109
ENSG00000124882	39.6949	2.5327	0.494221	5.12463	2.98e-07	4.96e-06	EREG
ENSG00000017797	15.1915	2.5314	0.611728	4.13811	3.5e-05	0.000376968	RALBP1
ENSG00000169245	207.61	2.52729	0.421956	5.98947	2.11e-09	5.08e-08	CXCL10
ENSG00000079819	31.8622	2.52702	0.523193	4.83	1.37e-06	2e-05	EPB41L2
ENSG00000116641	10.1332	2.52552	0.806679	3.13076	0.00174353	0.011396	DOCK7
ENSG00000024526	14.0913	2.52091	0.65402	3.85449	0.000115973	0.00108173	DEPDC1
ENSG00000285909	8.169	2.51675	0.597111	4.21488	2.5e-05	0.00027844	NA
ENSG00000177469	68.9103	2.50795	0.485677	5.16383	2.42e-07	4.12e-06	CAVIN1
ENSG00000085733	55.8973	2.50764	0.435609	5.75664	8.58e-09	1.91e-07	CTTN
ENSG00000162878	14.9246	2.5044	0.628668	3.98365	6.79e-05	0.000677807	PKDCC
ENSG00000165959	8.45792	2.49882	0.736838	3.39127	0.000695685	0.00522547	CLMN
ENSG00000143878	167.437	2.49679	0.167575	14.8995	3.32e-50	8.51e-48	RHOB
ENSG00000163347	34.1557	2.49049	0.489784	5.08487	3.68e-07	5.99e-06	CLDN1
ENSG00000197702	11.4133	2.48679	0.599745	4.14642	3.38e-05	0.000365049	PARVA
ENSG00000167642	33.6343	2.48421	0.821134	3.02534	0.00248356	0.0154252	SPINT2
ENSG00000138119	91.4513	2.4842	0.469328	5.29311	1.2e-07	2.16e-06	MYOF
ENSG00000145920	173.724	2.48353	0.473211	5.24825	1.54e-07	2.69e-06	CPLX2
ENSG00000283544	1047.16	2.48006	0.0963112	25.7505	3.19e-146	4.78e-143	NA
ENSG00000227777	29.0182	2.47955	0.347415	7.13716	9.53e-13	3.41e-11	RPL7AP19
ENSG00000161671	29.9871	2.47362	0.467534	5.29077	1.22e-07	2.19e-06	EMC10
ENSG00000286037	45.0752	2.47116	0.46625	5.30008	1.16e-07	2.08e-06	NA
ENSG00000125968	53.1422	2.46934	0.449053	5.49899	3.82e-08	7.59e-07	ID1
ENSG00000151136	15.7923	2.46892	0.636876	3.87662	0.000105918	0.000998128	BTBD11
ENSG00000180543	6.71564	2.46831	0.741947	3.3268	0.000878492	0.00641522	TSPYL5
ENSG00000118257	33.906	2.46521	0.53381	4.61814	3.87e-06	5.21e-05	NRP2
ENSG00000135047	135.949	2.4646	0.431568	5.7108	1.12e-08	2.45e-07	CTSL
ENSG00000232973	7.09047	2.46456	0.766862	3.21382	0.00130981	0.00896109	CYP1B1-AS1
ENSG00000085063	37.753	2.45691	0.441738	5.56191	2.67e-08	5.46e-07	CD59
ENSG00000075618	30.8311	2.45602	0.535683	4.58483	4.54e-06	6.05e-05	FSCN1
ENSG00000088826	139.949	2.45516	0.155946	15.7436	7.59e-56	2.38e-53	SMOX
ENSG00000116096	27.4085	2.44953	0.511895	4.78522	1.71e-06	2.44e-05	SPR
ENSG00000257671	124.219	2.44675	0.475115	5.1498	2.61e-07	4.41e-06	KRT7-AS
ENSG00000011028	13.4402	2.44497	0.721784	3.38739	0.000705601	0.00528602	MRC2
ENSG00000142871	8.28119	2.44447	0.827359	2.95454	0.00313133	0.0185602	CCN1
ENSG00000205213	43.8735	2.44314	0.486631	5.02053	5.15e-07	8.15e-06	LGR4
ENSG00000151632	578.361	2.44036	0.448169	5.44518	5.18e-08	9.94e-07	AKR1C2
ENSG00000115884	27.4734	2.43861	0.584425	4.17267	3.01e-05	0.000330685	SDC1
ENSG00000276166	5.67146	2.43674	0.834973	2.91834	0.00351897	0.0204768	NA
ENSG00000196139	346.467	2.43466	0.458629	5.30857	1.1e-07	2e-06	AKR1C3
ENSG00000182326	82.0388	2.43036	0.500734	4.8536	1.21e-06	1.78e-05	C1S
ENSG00000118263	6.96257	2.42895	0.82273	2.9523	0.00315417	0.0186798	KLF7
ENSG00000117519	16.195	2.42491	0.634736	3.82034	0.000133267	0.00122342	CNN3
ENSG00000126822	9.69142	2.42372	0.695878	3.48296	0.000495903	0.003883	PLEKHG3
ENSG00000111843	18.2639	2.42172	0.667918	3.62577	0.0002881	0.00242016	TMEM14C
ENSG00000138678	11.3599	2.4215	0.811231	2.98496	0.00283611	0.0171389	GPAT3
ENSG00000181381	14.2442	2.42088	0.654875	3.6967	0.000218416	0.00189282	DDX60L
ENSG00000188064	13.8169	2.4194	0.842174	2.87281	0.00406845	0.0231238	WNT7B
ENSG00000004799	25.9093	2.4191	0.482342	5.01531	5.29e-07	8.35e-06	PDK4
ENSG00000164904	10.3169	2.41751	0.868976	2.78202	0.00540213	0.0294082	ALDH7A1
ENSG00000018236	35.0646	2.41616	0.806166	2.9971	0.00272564	0.016605	CNTN1
ENSG00000142627	28.1782	2.41476	0.517286	4.66812	3.04e-06	4.16e-05	EPHA2
ENSG00000072110	99.5982	2.41475	0.422312	5.71793	1.08e-08	2.36e-07	ACTN1
ENSG00000131711	38.7925	2.41025	0.442875	5.44227	5.26e-08	1.01e-06	MAP1B
ENSG00000115107	18.8109	2.4075	0.553524	4.3494	1.37e-05	0.000161508	STEAP3
ENSG00000135111	26.686	2.40605	0.50039	4.80835	1.52e-06	2.2e-05	TBX3
ENSG00000138755	11.455	2.40266	0.609052	3.94492	7.98e-05	0.000781466	CXCL9
ENSG00000137575	75.9167	2.39857	0.472002	5.08169	3.74e-07	6.08e-06	SDCBP
ENSG00000018408	26.2288	2.39374	0.462152	5.17955	2.22e-07	3.82e-06	WWTR1
ENSG00000095739	16.4156	2.39358	0.575389	4.15993	3.18e-05	0.000347506	BAMBI
ENSG00000113100	12.6358	2.3914	0.532129	4.49403	6.99e-06	8.89e-05	CDH9
ENSG00000163638	4.49799	2.39047	0.931361	2.56664	0.010269	0.0498205	ADAMTS9
ENSG00000128641	109.886	2.388	0.484705	4.92671	8.36e-07	1.26e-05	MYO1B
ENSG00000110092	83.2258	2.38777	0.454623	5.25221	1.5e-07	2.64e-06	CCND1
ENSG00000291233	5.29427	2.38715	0.769702	3.10139	0.00192612	0.0124027	NA
ENSG00000184500	9.64612	2.3868	0.601449	3.96841	7.24e-05	0.000717587	PROS1
ENSG00000198142	5.55765	2.38316	0.846342	2.81583	0.00486512	0.0268957	SOWAHC
ENSG00000187678	7.09314	2.38299	0.667446	3.57031	0.000356558	0.00291684	SPRY4
ENSG00000074410	170.46	2.38142	0.481365	4.94722	7.53e-07	1.15e-05	CA12
ENSG00000159217	38.5481	2.38045	0.404407	5.88627	3.95e-09	9.17e-08	IGF2BP1
ENSG00000198074	525.1	2.38025	0.445891	5.33817	9.39e-08	1.71e-06	AKR1B10
ENSG00000240694	10.5467	2.37445	0.768305	3.09051	0.00199816	0.0127727	PNMA2
ENSG00000166387	8.6636	2.37082	0.634954	3.73385	0.000188576	0.00166092	PPFIBP2
ENSG00000187244	9.16791	2.36868	0.790976	2.99463	0.0027478	0.0167255	BCAM
ENSG00000160293	7.07746	2.36513	0.894697	2.6435	0.00820538	0.0414588	VAV2
ENSG00000198722	10.2339	2.36492	0.749036	3.15729	0.00159245	0.0105481	UNC13B
ENSG00000198752	38.3455	2.36469	0.420075	5.62921	1.81e-08	3.83e-07	CDC42BPB
ENSG00000122644	9.36055	2.3634	0.70182	3.36753	0.000758442	0.00563843	ARL4A
ENSG00000130702	110.692	2.36196	0.510424	4.62745	3.7e-06	5.01e-05	LAMA5
ENSG00000167034	5.95087	2.35816	0.876268	2.69114	0.0071208	0.036974	NKX3-1
ENSG00000100351	133.111	2.35343	0.277662	8.47587	2.33e-17	1.27e-15	GRAP2
ENSG00000146678	21.3734	2.35139	0.511024	4.60134	4.2e-06	5.62e-05	IGFBP1
ENSG00000132530	180.01	2.34952	0.164253	14.3043	2.06e-46	4.7e-44	XAF1
ENSG00000112378	58.4203	2.34517	0.416991	5.62402	1.87e-08	3.93e-07	PERP
ENSG00000264785	77.7562	2.33953	0.371741	6.29342	3.11e-10	8.42e-09	NA
ENSG00000135916	31.6661	2.33828	0.424734	5.50529	3.69e-08	7.35e-07	ITM2C
ENSG00000169398	39.7351	2.33794	0.464004	5.03861	4.69e-07	7.51e-06	PTK2
ENSG00000170421	685.861	2.33778	0.428913	5.45046	5.02e-08	9.7e-07	KRT8
ENSG00000073350	11.9265	2.33597	0.703903	3.3186	0.000904711	0.00658154	LLGL2
ENSG00000057019	159.118	2.33425	0.464412	5.02626	5e-07	7.94e-06	DCBLD2
ENSG00000096696	38.1541	2.3335	0.440939	5.29212	1.21e-07	2.17e-06	DSP
ENSG00000188015	17.0701	2.33213	0.561579	4.1528	3.28e-05	0.000357027	S100A3
ENSG00000111537	3574.9	2.32962	0.206391	11.2874	1.51e-29	1.75e-27	IFNG
ENSG00000119138	7.84302	2.32914	0.684348	3.40345	0.000665416	0.00501963	KLF9
ENSG00000162433	19.7702	2.32862	0.602283	3.86633	0.000110486	0.00103699	AK4
ENSG00000053747	6.22608	2.32391	0.855342	2.71694	0.00658891	0.0347355	LAMA3
ENSG00000065154	12.095	2.32379	0.730719	3.18014	0.00147202	0.00987799	OAT
ENSG00000166347	15.9512	2.31941	0.673846	3.44205	0.000577333	0.00444285	CYB5A
ENSG00000107984	41.5379	2.31869	0.565723	4.09864	4.16e-05	0.000440387	DKK1
ENSG00000187498	13.013	2.31822	0.723451	3.20439	0.00135348	0.00919701	COL4A1
ENSG00000198467	45.2784	2.31263	0.386205	5.98809	2.12e-09	5.11e-08	TPM2
ENSG00000137819	25.0458	2.31137	0.503512	4.59049	4.42e-06	5.9e-05	PAQR5
ENSG00000129521	8.04669	2.30992	0.720603	3.20554	0.00134811	0.00916349	EGLN3
ENSG00000101439	40.2989	2.30457	0.409732	5.62459	1.86e-08	3.92e-07	CST3
ENSG00000013588	46.6104	2.30059	0.443599	5.1862	2.15e-07	3.7e-06	GPRC5A
ENSG00000005884	126.96	2.30049	0.440137	5.22676	1.73e-07	3.01e-06	ITGA3
ENSG00000166979	9.85569	2.2961	0.71732	3.20094	0.00136978	0.00928977	EVA1C
ENSG00000088256	15.8855	2.29487	0.587769	3.90438	9.45e-05	0.000908979	GNA11
ENSG00000178718	8.61582	2.29346	0.825661	2.77773	0.00547404	0.0297458	RPP25
ENSG00000227036	8.23084	2.291	0.786958	2.91121	0.00360035	0.0208638	LINC00511
ENSG00000073008	32.939	2.29087	0.485051	4.72293	2.32e-06	3.26e-05	PVR
ENSG00000132359	10.9801	2.28786	0.75615	3.02567	0.00248083	0.0154158	RAP1GAP2
ENSG00000146477	13.1759	2.28742	0.732657	3.12209	0.00179573	0.0116559	SLC22A3
ENSG00000154380	41.1461	2.28735	0.379748	6.02334	1.71e-09	4.18e-08	ENAH
ENSG00000130881	10.2963	2.28444	0.655626	3.48437	0.000493306	0.00386699	LRP3
ENSG00000177425	20.92	2.28278	0.637315	3.58187	0.000341138	0.00281369	PAWR
ENSG00000182963	9.89047	2.28134	0.693758	3.28838	0.00100767	0.00719122	GJC1
ENSG00000146374	49.4954	2.27944	0.410647	5.55085	2.84e-08	5.79e-07	RSPO3
ENSG00000106070	19.5287	2.27713	0.592113	3.84578	0.000120172	0.00111594	GRB10
ENSG00000163435	23.9055	2.2757	0.520782	4.36978	1.24e-05	0.0001487	ELF3
ENSG00000079739	13.2578	2.27427	0.779021	2.9194	0.00350708	0.0204246	PGM1
ENSG00000168702	195.062	2.27149	0.173192	13.1154	2.69e-39	4.91e-37	LRP1B
ENSG00000169604	12.0598	2.26117	0.636505	3.55248	0.000381623	0.00308943	ANTXR1
ENSG00000148344	11.4363	2.26053	0.661933	3.41504	0.000637727	0.00484728	PTGES
ENSG00000188643	34.2628	2.25983	0.430371	5.25089	1.51e-07	2.66e-06	S100A16
ENSG00000157827	37.7328	2.25935	0.485536	4.65331	3.27e-06	4.45e-05	FMNL2
ENSG00000119946	7.69355	2.25912	0.799195	2.82674	0.00470243	0.0261614	CNNM1
ENSG00000099812	13.5799	2.2561	0.752924	2.99646	0.00273136	0.0166324	MISP
ENSG00000136826	23.3033	2.25346	0.543354	4.14732	3.36e-05	0.000364369	KLF4
ENSG00000108602	263.357	2.25339	0.465615	4.8396	1.3e-06	1.91e-05	ALDH3A1
ENSG00000171208	29.01	2.25124	0.503238	4.47351	7.69e-06	9.63e-05	NETO2
ENSG00000125398	13.0576	2.24815	0.642387	3.49968	0.000465824	0.00367623	SOX9
ENSG00000107249	7.18669	2.24781	0.818646	2.74577	0.00603688	0.032351	GLIS3
ENSG00000138448	57.9045	2.23811	0.409467	5.46591	4.61e-08	8.99e-07	ITGAV
ENSG00000188162	10.0083	2.23724	0.568937	3.93231	8.41e-05	0.000819644	OTOG
ENSG00000132692	12.1153	2.2348	0.465175	4.80422	1.55e-06	2.24e-05	BCAN
ENSG00000105642	6.73499	2.23389	0.63062	3.54236	0.000396561	0.00319192	KCNN1
ENSG00000067177	13.7171	2.23265	0.68052	3.2808	0.00103515	0.00734243	PHKA1
ENSG00000157168	44.6038	2.23019	0.471053	4.73448	2.2e-06	3.09e-05	NRG1
ENSG00000134247	7.98336	2.22656	0.78556	2.83436	0.00459178	0.025668	PTGFRN
ENSG00000091136	75.2021	2.22483	0.351173	6.33542	2.37e-10	6.58e-09	LAMB1
ENSG00000106211	69.948	2.22113	0.370432	5.99606	2.02e-09	4.89e-08	HSPB1
ENSG00000091129	55.9642	2.21676	0.386682	5.73279	9.88e-09	2.17e-07	NRCAM
ENSG00000121858	891.326	2.21409	0.0977741	22.6449	1.56e-113	1.5e-110	TNFSF10
ENSG00000149269	15.1909	2.20918	0.52043	4.24491	2.19e-05	0.000246912	PAK1
ENSG00000167191	20.0037	2.20875	0.449061	4.91859	8.72e-07	1.31e-05	GPRC5B
ENSG00000170485	21.3478	2.20658	0.502692	4.38952	1.14e-05	0.000137023	NPAS2
ENSG00000128284	1069.09	2.20194	0.0894925	24.6047	1.12e-133	1.39e-130	APOL3
ENSG00000105137	5.03856	2.1994	0.852819	2.57897	0.00990941	0.0483938	SYDE1
ENSG00000269997	4.77437	2.18894	0.809194	2.70509	0.00682858	0.0357124	NA
ENSG00000236017	15.1359	2.17972	0.681477	3.19852	0.00138133	0.00935301	NA
ENSG00000067141	22.2298	2.17961	0.510161	4.2724	1.93e-05	0.000221319	NEO1
ENSG00000165105	17.1719	2.177	0.476025	4.57329	4.8e-06	6.36e-05	RASEF
ENSG00000115009	5.9195	2.1729	0.760128	2.8586	0.00425519	0.0240422	CCL20
ENSG00000171617	16.5841	2.17147	0.586058	3.70521	0.000211219	0.00183727	ENC1
ENSG00000119917	58.1145	2.16789	0.308364	7.03029	2.06e-12	7.12e-11	IFIT3
ENSG00000122641	35.9124	2.16693	0.383917	5.64426	1.66e-08	3.52e-07	INHBA
ENSG00000151135	9.39118	2.16608	0.71723	3.02006	0.00252723	0.015659	TMEM263
ENSG00000134871	26.5995	2.16537	0.561005	3.8598	0.000113479	0.00106082	COL4A2
ENSG00000182179	185.572	2.16378	0.173625	12.4624	1.2e-35	1.88e-33	UBA7
ENSG00000108702	664.86	2.1611	0.122273	17.6743	6.61e-70	3.23e-67	CCL1
ENSG00000059377	134.612	2.15114	0.149554	14.3837	6.55e-47	1.53e-44	TBXAS1
ENSG00000110090	15.997	2.14521	0.65962	3.2522	0.00114517	0.00799148	CPT1A
ENSG00000081041	28.9249	2.1357	0.433118	4.93099	8.18e-07	1.24e-05	CXCL2
ENSG00000162496	18.9288	2.12963	0.526357	4.04598	5.21e-05	0.000537419	DHRS3
ENSG00000163069	9.87034	2.12725	0.732662	2.90346	0.00369069	0.021327	SGCB
ENSG00000137801	14.3138	2.12619	0.537179	3.95806	7.56e-05	0.000744066	THBS1
ENSG00000203279	4.17756	2.12542	0.759293	2.7992	0.00512289	0.0280917	NA
ENSG00000279296	117.559	2.12398	0.206231	10.2991	7.11e-25	6.53e-23	NA
ENSG00000185950	22.7331	2.12254	0.53109	3.99658	6.43e-05	0.000646767	IRS2
ENSG00000184428	10.5391	2.12119	0.717877	2.95481	0.00312864	0.0185495	TOP1MT
ENSG00000171345	18.8395	2.11443	0.647075	3.26767	0.00108436	0.00762716	KRT19
ENSG00000167779	12.7141	2.10708	0.598523	3.52047	0.000430787	0.0034369	IGFBP6
ENSG00000262074	5.36826	2.10336	0.708369	2.9693	0.00298483	0.0178776	NA
ENSG00000167535	4.85794	2.10309	0.774051	2.71699	0.00658777	0.0347355	CACNB3
ENSG00000120896	18.4216	2.10178	0.523511	4.01478	5.95e-05	0.000604917	SORBS3
ENSG00000164251	19.2616	2.09439	0.495167	4.22967	2.34e-05	0.000262424	F2RL1
ENSG00000233058	16.1113	2.08927	0.412028	5.0707	3.96e-07	6.41e-06	NA
ENSG00000176153	92.9174	2.08422	0.458387	4.54685	5.45e-06	7.1e-05	GPX2
ENSG00000289340	4.57457	2.08412	0.745126	2.79701	0.00515783	0.0282244	NA
ENSG00000161638	24.8686	2.07719	0.457382	4.54147	5.59e-06	7.27e-05	ITGA5
ENSG00000169429	861.473	2.07338	0.181133	11.4467	2.44e-30	2.97e-28	CXCL8
ENSG00000095321	7.76686	2.06861	0.750393	2.7567	0.00583874	0.0313801	CRAT
ENSG00000184408	20.3851	2.06509	0.412722	5.00359	5.63e-07	8.82e-06	KCND2
ENSG00000259674	28.7696	2.06467	0.306362	6.7393	1.59e-11	5.01e-10	NA
ENSG00000163083	12.9843	2.06406	0.793251	2.60202	0.00926759	0.0457268	INHBB
ENSG00000103855	9.69804	2.06394	0.682506	3.02406	0.0024941	0.0154815	CD276
ENSG00000141756	25.7783	2.06157	0.495345	4.1619	3.16e-05	0.000345061	FKBP10
ENSG00000133104	13.3665	2.05928	0.592598	3.475	0.00051086	0.0039838	SPART
ENSG00000120008	15.0671	2.0587	0.660656	3.11614	0.00183236	0.011868	WDR11
ENSG00000122786	34.4326	2.05595	0.530449	3.87587	0.000106246	0.00100077	CALD1
ENSG00000100300	13.6236	2.05369	0.653661	3.14183	0.00167895	0.0110307	TSPO
ENSG00000162522	21.8579	2.05	0.473123	4.33291	1.47e-05	0.000172546	KIAA1522
ENSG00000083782	18.3799	2.04991	0.549938	3.72754	0.00019336	0.00169666	EPYC
ENSG00000070018	13.2074	2.04487	0.795012	2.57213	0.0101075	0.0492124	LRP6
ENSG00000115648	35.7969	2.04358	0.503748	4.05675	4.98e-05	0.000515861	MLPH
ENSG00000154237	17.9037	2.04038	0.525115	3.88559	0.00010208	0.000967158	LRRK1
ENSG00000138162	22.8797	2.03961	0.501296	4.06867	4.73e-05	0.000492363	TACC2
ENSG00000111057	418.07	2.03695	0.404444	5.03641	4.74e-07	7.58e-06	KRT18
ENSG00000137486	11.1834	2.0319	0.627962	3.2357	0.00121346	0.00840359	ARRB1
ENSG00000137177	9.3879	2.03152	0.640814	3.17021	0.00152328	0.0101551	KIF13A
ENSG00000035862	16.8918	2.02967	0.558286	3.63554	0.000277394	0.00234308	TIMP2
ENSG00000140479	10.7204	2.02847	0.62062	3.26846	0.00108136	0.00761881	PCSK6
ENSG00000174307	11.2039	2.01661	0.661494	3.04856	0.0022994	0.014425	PHLDA3
ENSG00000243795	5.55538	2.01492	0.68439	2.94411	0.00323887	0.0190893	LINC02044
ENSG00000130147	19.0293	2.01161	0.545009	3.69097	0.000223401	0.00193283	SH3BP4
ENSG00000242265	39.4184	2.0038	0.487295	4.1121	3.92e-05	0.000418004	PEG10
ENSG00000149557	19.6656	1.99765	0.388349	5.14397	2.69e-07	4.53e-06	FEZ1
ENSG00000112715	14.3965	1.99522	0.512863	3.89037	0.000100093	0.000951765	VEGFA
ENSG00000173698	9.46164	1.99262	0.567575	3.51077	0.000446814	0.00354484	ADGRG2
ENSG00000119408	17.3975	1.98564	0.425959	4.66158	3.14e-06	4.29e-05	NEK6
ENSG00000011422	16.0062	1.985	0.510202	3.89062	0.0001	0.000951209	PLAUR
ENSG00000130707	7.24169	1.98479	0.659024	3.0117	0.00259786	0.0160121	ASS1
ENSG00000132481	26.3049	1.98408	0.454429	4.3661	1.26e-05	0.000151005	TRIM47
ENSG00000196422	9.15874	1.98033	0.757008	2.616	0.00889679	0.044252	PPP1R26
ENSG00000179604	54.423	1.97622	0.359474	5.49752	3.85e-08	7.65e-07	CDC42EP4
ENSG00000137693	28.3141	1.97582	0.387145	5.10356	3.33e-07	5.5e-06	YAP1
ENSG00000174099	7.75915	1.97569	0.7275	2.71573	0.00661305	0.0348104	MSRB3
ENSG00000180530	28.9496	1.97405	0.494132	3.99498	6.47e-05	0.00064927	NRIP1
ENSG00000131941	33.5264	1.97385	0.422779	4.66875	3.03e-06	4.15e-05	RHPN2
ENSG00000254760	7.7938	1.97383	0.596316	3.31005	0.000932799	0.00674155	NA
ENSG00000205730	12.5569	1.97342	0.626107	3.15189	0.00162219	0.0107282	ITPRIPL2
ENSG00000288070	6.33206	1.97114	0.743509	2.65114	0.00802214	0.0407287	NA
ENSG00000196739	24.924	1.96934	0.502904	3.91593	9.01e-05	0.000872101	COL27A1
ENSG00000172037	14.9982	1.96623	0.569274	3.45393	0.000552489	0.00426668	LAMB2
ENSG00000086289	12.2561	1.96307	0.705933	2.78082	0.00542216	0.0295019	EPDR1
ENSG00000130396	79.1584	1.9611	0.198279	9.8906	4.57e-23	3.73e-21	AFDN
ENSG00000182195	10.8281	1.96002	0.72204	2.71456	0.00663641	0.0348635	LDOC1
ENSG00000205890	23.7747	1.95944	0.34958	5.60514	2.08e-08	4.35e-07	LOC100128770
ENSG00000147324	24.5952	1.95365	0.470685	4.15066	3.32e-05	0.00035946	MFHAS1
ENSG00000165929	42.4416	1.95357	0.437192	4.46845	7.88e-06	9.82e-05	TC2N
ENSG00000132321	26.9357	1.95299	0.369709	5.2825	1.27e-07	2.28e-06	IQCA1
ENSG00000179431	12.9579	1.9492	0.599838	3.24955	0.00115589	0.00805486	FJX1
ENSG00000073712	19.273	1.9477	0.492695	3.95317	7.71e-05	0.00075698	FERMT2
ENSG00000065833	22.061	1.94429	0.553111	3.51519	0.000439445	0.00349693	ME1
ENSG00000238258	11.063	1.94027	0.599242	3.23788	0.00120422	0.00835009	NA
ENSG00000228318	146.102	1.92522	0.137756	13.9756	2.2e-44	4.71e-42	NA
ENSG00000140859	42.2556	1.92476	0.439899	4.37546	1.21e-05	0.000145161	KIFC3
ENSG00000166582	135.783	1.92062	0.134465	14.2834	2.78e-46	6.28e-44	CENPV
ENSG00000115129	15.4494	1.91575	0.585191	3.27372	0.00106142	0.00749592	TP53I3
ENSG00000146242	16.7357	1.91543	0.575443	3.32862	0.00087279	0.00637801	TPBG
ENSG00000111674	16.4435	1.90906	0.614659	3.10588	0.00189713	0.012246	ENO2
ENSG00000250900	6.63186	1.90714	0.711902	2.67894	0.00738564	0.0381232	NA
ENSG00000273143	12.7633	1.90692	0.443166	4.30296	1.69e-05	0.000195652	NA
ENSG00000229757	40.9748	1.90463	0.336607	5.65832	1.53e-08	3.26e-07	RPL7AP21
ENSG00000088367	17.5832	1.90428	0.563735	3.37797	0.000730231	0.00544797	EPB41L1
ENSG00000087589	11.9709	1.89625	0.548692	3.45595	0.000548355	0.00424314	CASS4
ENSG00000115109	16.162	1.88672	0.421425	4.47699	7.57e-06	9.5e-05	EPB41L5
ENSG00000259884	6.29033	1.88389	0.679261	2.77344	0.00554672	0.0300799	NR4A1AS
ENSG00000183856	68.4788	1.87263	0.22561	8.30027	1.04e-16	5.31e-15	IQGAP3
ENSG00000099814	9.51221	1.87232	0.631189	2.96633	0.00301377	0.0180004	CEP170B
ENSG00000064042	17.2479	1.86644	0.576329	3.2385	0.00120159	0.00833567	LIMCH1
ENSG00000149257	31.2763	1.86468	0.397793	4.68757	2.76e-06	3.81e-05	SERPINH1
ENSG00000057935	24.041	1.86396	0.377174	4.94192	7.74e-07	1.18e-05	MTA3
ENSG00000166689	7.04266	1.85772	0.702933	2.64281	0.00822208	0.0415232	PLEKHA7
ENSG00000140443	37.0971	1.85579	0.436772	4.24888	2.15e-05	0.00024297	IGF1R
ENSG00000131435	6.42843	1.85577	0.617065	3.00741	0.00263484	0.0161878	PDLIM4
ENSG00000261439	24.6561	1.85161	0.462535	4.00318	6.25e-05	0.000631406	GNAO1-AS1
ENSG00000150687	18.8101	1.8371	0.63187	2.9074	0.00364446	0.0210903	PRSS23
ENSG00000291110	13.1854	1.83612	0.566724	3.23989	0.00119574	0.008305	NA
ENSG00000075275	25.3145	1.8348	0.476892	3.8474	0.000119378	0.00110955	CELSR1
ENSG00000107679	12.0009	1.83004	0.520527	3.51574	0.000438531	0.00349098	PLEKHA1
ENSG00000069702	313.679	1.81391	0.140702	12.8918	5.01e-38	8.99e-36	TGFBR3
ENSG00000252699	8.59679	1.80903	0.487281	3.71251	0.000205217	0.00178876	SNORA21B
ENSG00000137628	124.737	1.80859	0.173414	10.4293	1.82e-25	1.73e-23	DDX60
ENSG00000157601	562.277	1.8051	0.0845807	21.3418	4.65e-101	4.07e-98	MX1
ENSG00000285907	11.1522	1.80339	0.542971	3.32133	0.000895892	0.00652642	NA
ENSG00000168734	12.4329	1.80293	0.477474	3.77598	0.000159383	0.00143199	PKIG
ENSG00000155158	57.6615	1.80067	0.261518	6.88546	5.76e-12	1.9e-10	TTC39B
ENSG00000128791	9.10153	1.79994	0.649046	2.77321	0.00555071	0.0300799	TWSG1
ENSG00000131686	12.1958	1.78346	0.39445	4.5214	6.14e-06	7.92e-05	CA6
ENSG00000108846	54.9128	1.78318	0.530638	3.36044	0.000778176	0.00575689	ABCC3
ENSG00000122133	8.98893	1.77795	0.519251	3.42406	0.000616925	0.0047096	PAEP
ENSG00000145685	24.6542	1.77161	0.421455	4.20355	2.63e-05	0.000291831	LHFPL2
ENSG00000153234	1462.49	1.76987	0.110113	16.0732	3.93e-58	1.33e-55	NR4A2
ENSG00000086288	9.57202	1.76926	0.681664	2.5955	0.00944545	0.0464626	NME8
ENSG00000122224	17.409	1.7671	0.453367	3.89772	9.71e-05	0.000929629	LY9
ENSG00000113552	18.7754	1.76655	0.414129	4.26571	1.99e-05	0.00022707	GNPDA1
ENSG00000154240	31.2073	1.7647	0.286781	6.15349	7.58e-10	1.96e-08	CEP112
ENSG00000180616	8.12261	1.76133	0.657004	2.68085	0.00734344	0.0379333	SSTR2
ENSG00000106605	11.9802	1.75994	0.587099	2.99769	0.00272033	0.016587	BLVRA
ENSG00000182511	19.4016	1.75769	0.338878	5.18679	2.14e-07	3.69e-06	FES
ENSG00000116285	70.085	1.75737	0.281941	6.2331	4.57e-10	1.21e-08	ERRFI1
ENSG00000168078	23.7287	1.75531	0.511304	3.43301	0.00059693	0.0045769	PBK
ENSG00000065308	15.8586	1.74149	0.524882	3.31786	0.00090709	0.006592	TRAM2
ENSG00000180875	107.048	1.73508	0.172244	10.0734	7.24e-24	6.09e-22	GREM2
ENSG00000236665	8.16659	1.7315	0.616825	2.80712	0.00499862	0.0274891	NA
ENSG00000155254	10.571	1.72802	0.627595	2.7534	0.00589796	0.0316646	MARVELD1
ENSG00000102554	21.6356	1.72532	0.486879	3.54363	0.000394659	0.00318148	KLF5
ENSG00000287679	66.0102	1.72516	0.243528	7.08401	1.4e-12	4.92e-11	NA
ENSG00000187601	25.1666	1.72363	0.307844	5.59904	2.16e-08	4.49e-07	MAGEH1
ENSG00000136193	28.3902	1.71473	0.477707	3.58949	0.000331321	0.00274781	SCRN1
ENSG00000166206	24.3195	1.71402	0.508453	3.37104	0.000748854	0.00557307	GABRB3
ENSG00000100365	190.842	1.71152	0.156673	10.9242	8.83e-28	9.43e-26	NCF4
ENSG00000147883	82.0872	1.7098	0.18001	9.49837	2.13e-21	1.57e-19	CDKN2B
ENSG00000109099	27.5499	1.70708	0.49619	3.44038	0.000580895	0.00446699	PMP22
ENSG00000290597	41.9738	1.70281	0.270941	6.2848	3.28e-10	8.85e-09	NA
ENSG00000136068	1856.2	1.69858	0.111687	15.2084	3.11e-52	8.6e-50	FLNB
ENSG00000244161	174.219	1.69745	0.176127	9.63766	5.54e-22	4.32e-20	FLNB-AS1
ENSG00000175779	45.9286	1.68714	0.249379	6.76537	1.33e-11	4.24e-10	LINC02694
ENSG00000197122	59.2797	1.68537	0.358503	4.70114	2.59e-06	3.58e-05	SRC
ENSG00000166833	37.8323	1.68448	0.394845	4.26618	1.99e-05	0.000226712	NAV2
ENSG00000259534	62.9559	1.68027	0.248231	6.769	1.3e-11	4.15e-10	NA
ENSG00000172554	28.317	1.67639	0.317479	5.28032	1.29e-07	2.3e-06	SNTG2
ENSG00000104611	15.0239	1.67209	0.530346	3.15284	0.00161692	0.0106967	SH2D4A
ENSG00000182534	13.3025	1.66333	0.505944	3.28758	0.00101051	0.00720902	MXRA7
ENSG00000125726	23.7606	1.65793	0.307782	5.38672	7.18e-08	1.34e-06	CD70
ENSG00000259315	8.33038	1.64676	0.540188	3.0485	0.00229988	0.014425	ACTG1P17
ENSG00000159403	87.9576	1.63716	0.281902	5.80755	6.34e-09	1.44e-07	C1R
ENSG00000173482	20.1044	1.63676	0.484328	3.37944	0.000726346	0.00542476	PTPRM
ENSG00000288983	18.2604	1.6347	0.377876	4.32602	1.52e-05	0.00017763	NA
ENSG00000169744	128.823	1.63083	0.192512	8.47133	2.43e-17	1.31e-15	LDB2
ENSG00000198682	15.8367	1.62731	0.574628	2.83193	0.00462676	0.0258156	PAPSS2
ENSG00000109113	27.8069	1.62599	0.439427	3.70026	0.000215383	0.0018673	RAB34
ENSG00000164733	82.9808	1.62547	0.260238	6.24611	4.21e-10	1.12e-08	CTSB
ENSG00000008516	656.235	1.62477	0.114443	14.1972	9.53e-46	2.11e-43	MMP25
ENSG00000196189	332.792	1.6166	0.130363	12.4007	2.59e-35	3.97e-33	SEMA4A
ENSG00000123358	22.1817	1.61523	0.557505	2.89725	0.0037645	0.0216954	NR4A1
ENSG00000175274	11.2858	1.61394	0.615816	2.62082	0.00877183	0.0437323	TP53I11
ENSG00000118849	12.3225	1.60719	0.562605	2.8567	0.00428068	0.0241473	RARRES1
ENSG00000143333	8958.37	1.60608	0.0782801	20.5171	1.51e-93	1.18e-90	RGS16
ENSG00000149639	23.3383	1.60368	0.44936	3.56882	0.000358599	0.00293125	SOGA1
ENSG00000134321	447.514	1.6024	0.0977546	16.3921	2.18e-60	8.17e-58	RSAD2
ENSG00000130304	12.0981	1.60147	0.510884	3.1347	0.00172028	0.0112611	SLC27A1
ENSG00000256660	10.4699	1.58899	0.522502	3.04112	0.00235697	0.0147216	CLEC12B
ENSG00000086548	20.0732	1.58226	0.511364	3.0942	0.00197344	0.0126488	CEACAM6
ENSG00000287978	6.79732	1.57727	0.577207	2.7326	0.00628374	0.0334539	LOC100996756
ENSG00000169902	17.9496	1.568	0.387551	4.04591	5.21e-05	0.000537419	TPST1
ENSG00000233593	10.0242	1.56247	0.556453	2.80791	0.00498639	0.0274434	LINC02609
ENSG00000177732	18.5699	1.5596	0.534105	2.92002	0.00350005	0.0203893	SOX12
ENSG00000283453	19.492	1.55739	0.397911	3.9139	9.08e-05	0.000878597	PRIM2BP
ENSG00000133321	2767.94	1.55706	0.0873858	17.8182	5.11e-71	2.62e-68	PLAAT4
ENSG00000185697	1045.15	1.5566	0.096285	16.1666	8.67e-59	3.04e-56	MYBL1
ENSG00000013364	61.9445	1.55595	0.380122	4.09329	4.25e-05	0.000448639	MVP
ENSG00000134901	111.944	1.54338	0.164344	9.39114	5.94e-21	4.29e-19	POGLUT2
ENSG00000185101	10.1354	1.54143	0.508356	3.03219	0.0024279	0.0151152	ANO9
ENSG00000289731	11.2598	1.53611	0.489575	3.13763	0.00170321	0.0111657	NA
ENSG00000242295	44.5568	1.53511	0.276758	5.54677	2.91e-08	5.91e-07	RPL31P55
ENSG00000135926	52.4828	1.51618	0.264785	5.72607	1.03e-08	2.26e-07	TMBIM1
ENSG00000103202	38.5721	1.51085	0.324905	4.65012	3.32e-06	4.52e-05	NME4
ENSG00000119242	59.0349	1.50961	0.296426	5.09272	3.53e-07	5.77e-06	CCDC92
ENSG00000172927	26.5424	1.50714	0.33639	4.48035	7.45e-06	9.37e-05	MYEOV
ENSG00000109943	9172.94	1.50679	0.0887702	16.974	1.28e-64	5.49e-62	CRTAM
ENSG00000101265	10.2498	1.50236	0.585172	2.56737	0.0102472	0.0497429	RASSF2
ENSG00000185499	11.0113	1.49841	0.481194	3.11394	0.0018461	0.0119457	MUC1
ENSG00000137868	17.8705	1.49539	0.406679	3.67708	0.000235917	0.00202281	STRA6
ENSG00000129422	97.7795	1.4913	0.31811	4.68801	2.76e-06	3.8e-05	MTUS1
ENSG00000197506	53.8365	1.49124	0.209964	7.10239	1.23e-12	4.35e-11	SLC28A3
ENSG00000230831	24.3188	1.4904	0.328835	4.53235	5.83e-06	7.55e-05	NA
ENSG00000173548	13.9078	1.48706	0.476142	3.12315	0.00178925	0.0116246	SNX33
ENSG00000244720	24.25	1.48468	0.365285	4.06445	4.81e-05	0.000500547	NA
ENSG00000006042	397.754	1.4834	0.0984539	15.067	2.67e-51	7.11e-49	TMEM98
ENSG00000237568	823.285	1.48278	0.111887	13.2524	4.37e-40	8.2e-38	NA
ENSG00000103888	63.2287	1.47959	0.192257	7.69593	1.4e-14	6.08e-13	CEMIP
ENSG00000066056	1002	1.47845	0.105609	13.9992	1.58e-44	3.42e-42	TIE1
ENSG00000101384	59.7145	1.47728	0.3263	4.52737	5.97e-06	7.72e-05	JAG1
ENSG00000154451	7790.25	1.47226	0.0735757	20.0101	4.5e-89	3.15e-86	GBP5
ENSG00000144290	2708.23	1.47117	0.0821813	17.9015	1.15e-71	6.03e-69	SLC4A10
ENSG00000187037	320.211	1.45675	0.115115	12.6547	1.05e-36	1.79e-34	GPR141
ENSG00000175592	24.3044	1.4555	0.382596	3.80428	0.000142217	0.00129492	FOSL1
ENSG00000111275	21.2416	1.45166	0.457405	3.17369	0.00150512	0.0100584	ALDH2
ENSG00000133805	191.38	1.45015	0.123981	11.6965	1.33e-31	1.65e-29	AMPD3
ENSG00000266338	183.565	1.44518	0.143053	10.1024	5.39e-24	4.62e-22	NBPF15
ENSG00000143554	27.8498	1.43885	0.545561	2.63738	0.00835483	0.0420421	SLC27A3
ENSG00000085719	26.9462	1.43176	0.461116	3.10499	0.00190283	0.0122753	CPNE3
ENSG00000105479	9.08218	1.43154	0.541701	2.64268	0.00822539	0.0415299	ODAD1
ENSG00000233093	132.471	1.4307	0.161312	8.86913	7.37e-19	4.54e-17	LINC00892
ENSG00000248138	21.2764	1.42924	0.405979	3.52047	0.000430777	0.0034369	NA
ENSG00000185507	37.0862	1.42605	0.435378	3.27542	0.00105505	0.00746093	IRF7
ENSG00000114450	17.5478	1.42382	0.434769	3.27489	0.00105704	0.00746998	GNB4
ENSG00000121753	32.8349	1.42287	0.276392	5.14802	2.63e-07	4.45e-06	ADGRB2
ENSG00000169855	44.9509	1.42148	0.309897	4.58693	4.5e-06	5.99e-05	ROBO1
ENSG00000196839	56.2744	1.42085	0.231985	6.12475	9.08e-10	2.32e-08	ADA
ENSG00000280064	482.166	1.41281	0.0883656	15.9883	1.54e-57	5.15e-55	NA
ENSG00000238151	8.06153	1.41219	0.547436	2.57965	0.00988999	0.0483102	NA
ENSG00000198125	26.0864	1.41057	0.358738	3.93203	8.42e-05	0.000820247	MB
ENSG00000241809	13.1144	1.41035	0.52659	2.67826	0.00740054	0.0381813	RPL17P21
ENSG00000124635	20.881	1.40752	0.394857	3.56464	0.000364356	0.00296908	H2BC11
ENSG00000268804	34.7674	1.40225	0.295641	4.7431	2.1e-06	2.97e-05	NA
ENSG00000105711	16.1966	1.39924	0.412634	3.391	0.000696372	0.00522785	SCN1B
ENSG00000241472	95.5858	1.39739	0.199124	7.01769	2.26e-12	7.7e-11	PTPRG-AS1
ENSG00000147459	26.9423	1.39578	0.393952	3.54303	0.000395551	0.00318623	DOCK5
ENSG00000270055	39.0285	1.39179	0.310962	4.47575	7.61e-06	9.54e-05	NA
ENSG00000289182	11.3535	1.38769	0.500883	2.77049	0.00559715	0.0302661	NA
ENSG00000160856	10.6082	1.38398	0.436141	3.17324	0.00150748	0.010071	FCRL3
ENSG00000279332	88.1544	1.38136	0.212016	6.51534	7.25e-11	2.15e-09	NA
ENSG00000021826	28.4773	1.37805	0.466872	2.95168	0.00316054	0.0187123	CPS1
ENSG00000140961	18.1697	1.37619	0.351535	3.91481	9.05e-05	0.000875754	OSGIN1
ENSG00000227630	147.203	1.37147	0.133768	10.2526	1.15e-24	1.03e-22	LINC01132
ENSG00000144724	679.607	1.37057	0.103628	13.2259	6.22e-40	1.16e-37	PTPRG
ENSG00000164211	4346.89	1.36767	0.10773	12.6953	6.28e-37	1.08e-34	STARD4
ENSG00000157483	173.257	1.36739	0.159061	8.59667	8.21e-18	4.65e-16	MYO1E
ENSG00000272094	28.018	1.36403	0.304195	4.48407	7.32e-06	9.24e-05	NA
ENSG00000158863	13.8771	1.35299	0.450504	3.00328	0.00267086	0.0163661	FHIP2B
ENSG00000125735	2796.27	1.33858	0.0588877	22.7311	2.21e-114	2.21e-111	TNFSF14
ENSG00000139289	6384.34	1.32661	0.0657677	20.1711	1.76e-90	1.27e-87	PHLDA1
ENSG00000148180	41.2238	1.32148	0.263719	5.01093	5.42e-07	8.53e-06	GSN
ENSG00000126010	9.38289	1.32118	0.492306	2.68366	0.00728209	0.0376905	GRPR
ENSG00000244119	21.3705	1.31717	0.345465	3.81274	0.000137437	0.0012563	NA
ENSG00000146674	240.211	1.31429	0.169435	7.75688	8.7e-15	3.84e-13	IGFBP3
ENSG00000099860	796.404	1.31093	0.0980135	13.375	8.47e-41	1.63e-38	GADD45B
ENSG00000257453	3285.51	1.29921	0.0868835	14.9535	1.48e-50	3.88e-48	NA
ENSG00000156509	23.5084	1.29738	0.371875	3.48876	0.000485266	0.00381107	FBXO43
ENSG00000039523	16.4369	1.29395	0.471545	2.74406	0.0060685	0.032489	RIPOR1
ENSG00000134256	15.6328	1.29392	0.41437	3.12261	0.00179254	0.0116423	CD101
ENSG00000187486	43.7581	1.28965	0.269244	4.78989	1.67e-06	2.39e-05	KCNJ11
ENSG00000184371	3381.64	1.28575	0.0822101	15.6399	3.9e-55	1.2e-52	CSF1
ENSG00000108679	116.99	1.27917	0.281295	4.54744	5.43e-06	7.09e-05	LGALS3BP
ENSG00000111859	1040.9	1.27785	0.0611625	20.8927	6.24e-97	5.05e-94	NEDD9
ENSG00000080493	71.7455	1.27169	0.181194	7.01838	2.24e-12	7.69e-11	SLC4A4
ENSG00000167799	178.667	1.27163	0.178971	7.10524	1.2e-12	4.27e-11	NUDT8
ENSG00000064393	54.5465	1.26609	0.294958	4.29245	1.77e-05	0.000204467	HIPK2
ENSG00000174628	11.3051	1.26176	0.485131	2.60087	0.00929874	0.0458482	IQCK
ENSG00000172215	211.612	1.25987	0.127665	9.86851	5.7e-23	4.61e-21	CXCR6
ENSG00000087495	18.6449	1.25741	0.345837	3.63584	0.000277078	0.00234136	PHACTR3
ENSG00000100336	881.744	1.25527	0.0896476	14.0023	1.51e-44	3.31e-42	APOL4
ENSG00000213928	19.034	1.25308	0.388816	3.22282	0.00126936	0.00872408	IRF9
ENSG00000149571	25.6003	1.24966	0.342155	3.65232	0.000259887	0.00220762	KIRREL3
ENSG00000168334	355.818	1.24701	0.125821	9.91097	3.73e-23	3.06e-21	XIRP1
ENSG00000287622	15.2006	1.24583	0.351268	3.54665	0.000390155	0.0031488	NA
ENSG00000087258	351.33	1.23794	0.156226	7.92402	2.3e-15	1.05e-13	GNAO1
ENSG00000163818	15.4144	1.23592	0.385817	3.20339	0.00135819	0.00922303	LZTFL1
ENSG00000237976	13.9905	1.23018	0.452029	2.72147	0.00649923	0.0344107	NA
ENSG00000233609	11.9326	1.22762	0.471886	2.60151	0.00928142	0.0457735	NA
ENSG00000101871	35.0055	1.22694	0.455721	2.6923	0.007096	0.0368779	MID1
ENSG00000246859	227.369	1.22626	0.169298	7.24321	4.38e-13	1.63e-11	STARD4-AS1
ENSG00000197375	24.6115	1.22534	0.333346	3.67589	0.00023702	0.00203144	SLC22A5
ENSG00000118515	27.0252	1.22493	0.296945	4.1251	3.71e-05	0.000397301	SGK1
ENSG00000049246	16.3112	1.22009	0.347293	3.51315	0.000442825	0.0035185	PER3
ENSG00000135898	82.6926	1.21923	0.171153	7.12362	1.05e-12	3.75e-11	GPR55
ENSG00000129355	174.535	1.21911	0.14341	8.50086	1.88e-17	1.03e-15	CDKN2D
ENSG00000275557	17.5229	1.21428	0.369418	3.287	0.00101261	0.00722155	NA
ENSG00000164691	1577.23	1.2091	0.0628961	19.2238	2.34e-82	1.54e-79	TAGAP
ENSG00000118785	40.5908	1.20895	0.415903	2.90681	0.00365135	0.0211244	SPP1
ENSG00000275070	20.2606	1.20785	0.348018	3.47066	0.000519186	0.00403674	NA
ENSG00000156675	1492.48	1.20764	0.069102	17.4762	2.17e-68	1.02e-65	RAB11FIP1
ENSG00000117643	567.892	1.20405	0.134401	8.95864	3.29e-19	2.11e-17	MAN1C1
ENSG00000115159	71.8907	1.19722	0.234996	5.09465	3.49e-07	5.72e-06	GPD2
ENSG00000162654	6303.23	1.19561	0.075037	15.9336	3.7e-57	1.22e-54	GBP4
ENSG00000070404	48.0653	1.19488	0.261226	4.57413	4.78e-06	6.34e-05	FSTL3
ENSG00000223989	71.4705	1.19335	0.219936	5.42591	5.77e-08	1.1e-06	NA
ENSG00000143184	2349.68	1.19283	0.0928013	12.8536	8.22e-38	1.46e-35	XCL1
ENSG00000142512	36.1652	1.19129	0.305096	3.90463	9.44e-05	0.000908426	SIGLEC10
ENSG00000228842	77.0104	1.19078	0.240318	4.955	7.23e-07	1.11e-05	PCDH9-AS2
ENSG00000140379	75.1974	1.18864	0.186132	6.38602	1.7e-10	4.79e-09	BCL2A1
ENSG00000168234	1244.19	1.18648	0.085225	13.9218	4.67e-44	9.69e-42	TTC39C
ENSG00000249899	406.995	1.18634	0.171193	6.92984	4.21e-12	1.41e-10	NA
ENSG00000124067	512.165	1.17954	0.0923007	12.7793	2.14e-37	3.72e-35	SLC12A4
ENSG00000176171	29.2213	1.17755	0.336564	3.49874	0.000467456	0.00368773	BNIP3
ENSG00000105371	16.8421	1.17699	0.371371	3.1693	0.00152808	0.0101762	ICAM4
ENSG00000138650	48.8188	1.17286	0.300738	3.89992	9.62e-05	0.000922914	PCDH10
ENSG00000267040	15.3572	1.17192	0.442001	2.6514	0.00801594	0.040707	LOC100505549
ENSG00000271913	496.453	1.16979	0.0926351	12.628	1.48e-36	2.45e-34	TAGAP-AS1
ENSG00000213949	4249.16	1.16926	0.109366	10.6912	1.12e-26	1.14e-24	ITGA1
ENSG00000077327	241.653	1.16635	0.139685	8.34984	6.84e-17	3.55e-15	SPAG6
ENSG00000175564	27.5409	1.16616	0.281232	4.1466	3.37e-05	0.000365049	UCP3
ENSG00000277232	14.0388	1.16563	0.428658	2.71924	0.0065432	0.0345639	GTSE1-DT
ENSG00000102471	1671.95	1.16376	0.0975623	11.9284	8.42e-33	1.13e-30	NDFIP2
ENSG00000275993	57.3731	1.16334	0.204725	5.68248	1.33e-08	2.85e-07	LOC102724428
ENSG00000171596	304.084	1.16004	0.12847	9.02968	1.72e-19	1.12e-17	NMUR1
ENSG00000162078	41.12	1.15794	0.227248	5.09551	3.48e-07	5.7e-06	ZG16B
ENSG00000261602	75.7438	1.15703	0.263769	4.38654	1.15e-05	0.000138678	NA
ENSG00000088543	22.0156	1.15606	0.373166	3.09798	0.00194841	0.0125041	C3orf18
ENSG00000163606	580.523	1.15322	0.116179	9.92618	3.2e-23	2.64e-21	CD200R1
ENSG00000259985	13.1883	1.15307	0.377251	3.05652	0.00223924	0.0141163	NA
ENSG00000247925	81.7648	1.15204	0.190213	6.05656	1.39e-09	3.46e-08	NA
ENSG00000143185	1556.69	1.15152	0.107201	10.7417	6.49e-27	6.72e-25	XCL2
ENSG00000152778	138.73	1.14336	0.145808	7.84151	4.45e-15	2e-13	IFIT5
ENSG00000179583	750.254	1.14055	0.104081	10.9584	6.06e-28	6.53e-26	CIITA
ENSG00000242689	17.3015	1.13719	0.383003	2.96916	0.00298619	0.0178776	CNTF
ENSG00000120833	243.282	1.13651	0.102356	11.1035	1.21e-28	1.35e-26	SOCS2
ENSG00000273002	22.6953	1.13338	0.329706	3.43755	0.000587013	0.00450908	ARHGEF2-AS2
ENSG00000175866	22.8114	1.12602	0.339298	3.31869	0.000904419	0.00658154	BAIAP2
ENSG00000169442	2543.63	1.12162	0.120287	9.32454	1.11e-20	7.89e-19	CD52
ENSG00000258884	15.1309	1.11722	0.425239	2.62728	0.00860714	0.0429928	NA
ENSG00000179144	1081.95	1.11712	0.0939682	11.8883	1.36e-32	1.81e-30	GIMAP7
ENSG00000172164	509.035	1.11577	0.10302	10.8307	2.46e-27	2.59e-25	SNTB1
ENSG00000107551	860.281	1.11302	0.0716453	15.5351	2.01e-54	6.12e-52	RASSF4
ENSG00000285545	47.5588	1.10929	0.242357	4.5771	4.71e-06	6.26e-05	NA
ENSG00000187608	344.221	1.10591	0.126802	8.7215	2.75e-18	1.61e-16	ISG15
ENSG00000162627	24.1341	1.10552	0.356007	3.10533	0.00190065	0.012265	SNX7
ENSG00000225194	16.5302	1.1019	0.392912	2.80445	0.00504019	0.0276815	LINC00092
ENSG00000260458	96.789	1.10075	0.190086	5.79081	7e-09	1.58e-07	KCNJ18
ENSG00000269813	31.1571	1.09861	0.262352	4.18753	2.82e-05	0.000311389	NA
ENSG00000077782	34.4797	1.09757	0.380502	2.88454	0.00391989	0.0224311	FGFR1
ENSG00000133056	413.392	1.09756	0.106683	10.2881	7.98e-25	7.26e-23	PIK3C2B
ENSG00000286693	59.4293	1.09566	0.250246	4.37833	1.2e-05	0.000143426	NA
ENSG00000172819	29.398	1.0936	0.29165	3.74969	0.000177054	0.00157129	RARG
ENSG00000290126	20.5882	1.09177	0.374818	2.91279	0.00358215	0.0207697	NA
ENSG00000204634	36.5194	1.08015	0.309124	3.49424	0.000475415	0.00374312	TBC1D8
ENSG00000163975	21.8694	1.07878	0.388772	2.77484	0.00552294	0.0299954	MELTF
ENSG00000288990	97.7727	1.07744	0.173753	6.20101	5.61e-10	1.46e-08	NA
ENSG00000165383	30.699	1.07456	0.328757	3.26857	0.00108094	0.00761837	LRRC18
ENSG00000288915	25.6419	1.06477	0.355082	2.99864	0.00271185	0.0165594	NA
ENSG00000123191	36.6792	1.06333	0.267989	3.96782	7.25e-05	0.000718633	ATP7B
ENSG00000203724	14.9354	1.0628	0.402183	2.64258	0.0082278	0.0415321	C1orf53
ENSG00000213398	61.7037	1.06119	0.188294	5.63579	1.74e-08	3.69e-07	LCAT
ENSG00000250686	98.7603	1.0566	0.2486	4.2502	2.14e-05	0.000241938	NA
ENSG00000274265	50.1478	1.05608	0.240493	4.39131	1.13e-05	0.000136059	NA
ENSG00000066923	81.8129	1.05382	0.174705	6.03201	1.62e-09	3.98e-08	STAG3
ENSG00000119508	688.363	1.05273	0.118667	8.87132	7.23e-19	4.47e-17	NR4A3
ENSG00000050628	492.573	1.05025	0.116508	9.01443	1.98e-19	1.28e-17	PTGER3
ENSG00000260693	32.4511	1.04918	0.292379	3.5884	0.000332711	0.00275716	NA
ENSG00000269680	47.1262	1.04372	0.221477	4.71253	2.45e-06	3.41e-05	NA
ENSG00000187653	800.307	1.04142	0.0892699	11.6659	1.9e-31	2.35e-29	NA
ENSG00000214198	27.7202	1.04078	0.299425	3.47593	0.000509077	0.00397284	TTC41P
ENSG00000106772	264.273	1.03711	0.127214	8.15252	3.56e-16	1.74e-14	PRUNE2
ENSG00000197208	14.3273	1.03679	0.374623	2.76755	0.00564788	0.0305106	SLC22A4
ENSG00000180263	41.1298	1.03487	0.288615	3.58565	0.00033624	0.00277983	FGD6
ENSG00000184678	26.0222	1.03474	0.315824	3.27634	0.00105163	0.00744428	H2BC21
ENSG00000286786	296.251	1.03262	0.0979439	10.543	5.47e-26	5.35e-24	NA
ENSG00000140416	41.8692	1.03148	0.276444	3.73123	0.000190549	0.0016776	TPM1
ENSG00000005379	188.866	1.03093	0.186989	5.51331	3.52e-08	7.04e-07	TSPOAP1
ENSG00000230385	24.5222	1.02993	0.287045	3.58804	0.000333179	0.00275995	NA
ENSG00000290922	135.623	1.02498	0.158761	6.45612	1.07e-10	3.12e-09	NA
ENSG00000221968	143.832	1.02442	0.144991	7.06541	1.6e-12	5.6e-11	FADS3
ENSG00000197077	865.83	1.02173	0.0797984	12.8038	1.56e-37	2.73e-35	KIAA1671
ENSG00000205045	1641.44	1.01767	0.11484	8.86164	7.88e-19	4.83e-17	SLFN12L
ENSG00000135205	155.365	1.01661	0.15938	6.37857	1.79e-10	5.01e-09	CCDC146
ENSG00000289614	30.8803	1.01431	0.334601	3.03141	0.00243414	0.0151496	NA
ENSG00000168016	211.939	1.01354	0.176522	5.74173	9.37e-09	2.07e-07	TRANK1
ENSG00000153283	4227.32	1.01177	0.0894294	11.3137	1.12e-29	1.31e-27	CD96
ENSG00000138496	883.274	1.01177	0.0683817	14.7959	1.56e-49	3.85e-47	PARP9
ENSG00000106868	404.649	1.01116	0.0888242	11.3838	5.03e-30	5.98e-28	SUSD1
ENSG00000205309	23.9724	1.01089	0.362708	2.78707	0.00531863	0.0289836	NT5M
ENSG00000284734	294.279	1.01042	0.0996398	10.1407	3.64e-24	3.15e-22	NA
ENSG00000118971	2876.57	1.00846	0.0652203	15.4623	6.23e-54	1.84e-51	CCND2
ENSG00000181019	526.301	1.00825	0.247501	4.07373	4.63e-05	0.000482732	NQO1
ENSG00000110944	89.3858	1.00663	0.194838	5.1665	2.39e-07	4.08e-06	IL23A
ENSG00000108375	24.1378	1.00519	0.364863	2.75499	0.00586931	0.0315269	RNF43
ENSG00000120217	62.1599	1.00484	0.21502	4.67322	2.97e-06	4.07e-05	CD274
ENSG00000104055	18.1619	1.00221	0.356868	2.80834	0.00497983	0.0274216	TGM5
ENSG00000234840	33.4201	1.00211	0.290128	3.45402	0.000552305	0.00426668	LINC01239
ENSG00000206127	171.798	1.00176	0.165843	6.04042	1.54e-09	3.79e-08	GOLGA8O
ENSG00000249797	452.106	1.00091	0.108727	9.2057	3.39e-20	2.32e-18	NA
ENSG00000135436	19.8314	1.00016	0.345853	2.89187	0.00382956	0.0220054	FAM186B
ENSG00000128833	67.5504	0.998775	0.196836	5.07414	3.89e-07	6.31e-06	MYO5C
ENSG00000259953	74.5219	0.998645	0.218228	4.57616	4.74e-06	6.28e-05	NA
ENSG00000184014	659.199	0.99746	0.0732936	13.6091	3.54e-42	7.15e-40	DENND5A
ENSG00000107105	423.14	0.9951	0.0800268	12.4346	1.7e-35	2.62e-33	ELAVL2
ENSG00000278828	17.6945	0.993912	0.35528	2.79755	0.00514918	0.0282138	H3C10
ENSG00000113273	366.095	0.990328	0.111614	8.87283	7.13e-19	4.42e-17	ARSB
ENSG00000186399	20.711	0.990002	0.337375	2.93443	0.00334164	0.0196188	GOLGA8R
ENSG00000171552	2772.48	0.989092	0.0695622	14.2188	7e-46	1.57e-43	BCL2L1
ENSG00000160271	17.2568	0.986566	0.378955	2.60339	0.00923076	0.0455878	RALGDS
ENSG00000177409	1770.15	0.986267	0.101395	9.72697	2.31e-22	1.82e-20	SAMD9L
ENSG00000264278	30.8491	0.985654	0.295026	3.3409	0.000835068	0.00613648	ZNF236-DT
ENSG00000181847	2907.91	0.979007	0.0544447	17.9817	2.71e-72	1.46e-69	TIGIT
ENSG00000164403	55.587	0.978526	0.211171	4.63381	3.59e-06	4.88e-05	SHROOM1
ENSG00000172322	176.376	0.975231	0.133647	7.29708	2.94e-13	1.12e-11	CLEC12A
ENSG00000184226	53.2731	0.97387	0.253297	3.84478	0.00012066	0.00111998	PCDH9
ENSG00000267199	26.8037	0.973634	0.31402	3.10054	0.00193166	0.0124307	NA
ENSG00000178115	263.109	0.972474	0.123379	7.88198	3.22e-15	1.46e-13	GOLGA8Q
ENSG00000143127	26.1167	0.971568	0.347332	2.79723	0.00515434	0.0282225	ITGA10
ENSG00000130598	16.693	0.97058	0.352995	2.74956	0.00596757	0.0320138	TNNI2
ENSG00000038382	59.4289	0.966454	0.355488	2.71867	0.00655457	0.0346065	TRIO
ENSG00000105370	154.73	0.964132	0.144724	6.66185	2.7e-11	8.31e-10	LIM2
ENSG00000108515	86.7527	0.961755	0.162549	5.9167	3.28e-09	7.71e-08	ENO3
ENSG00000289191	216.578	0.958742	0.159355	6.01639	1.78e-09	4.36e-08	NA
ENSG00000136689	30.304	0.958003	0.271861	3.52387	0.000425298	0.00340239	IL1RN
ENSG00000154654	154.964	0.956988	0.168328	5.68526	1.31e-08	2.81e-07	NCAM2
ENSG00000261971	799.815	0.95628	0.0999206	9.5704	1.06e-21	8.11e-20	NA
ENSG00000197943	110.197	0.955788	0.171809	5.56308	2.65e-08	5.43e-07	PLCG2
ENSG00000089127	131.208	0.951257	0.184132	5.16616	2.39e-07	4.09e-06	OAS1
ENSG00000127528	179.914	0.950334	0.16214	5.86118	4.6e-09	1.06e-07	KLF2
ENSG00000236675	21.7719	0.945352	0.34786	2.71762	0.00657529	0.0346898	MTX1P1
ENSG00000186792	34.5452	0.943264	0.26719	3.53031	0.000415073	0.00332946	HYAL3
ENSG00000167280	61.937	0.942259	0.223327	4.2192	2.45e-05	0.000273595	ENGASE
ENSG00000264247	110.908	0.940617	0.151914	6.19177	5.95e-10	1.54e-08	ZNF407-AS1
ENSG00000237489	23.3688	0.939814	0.331715	2.83319	0.00460853	0.0257412	C10orf143
ENSG00000178585	258.536	0.938031	0.144583	6.48785	8.71e-11	2.55e-09	CTNNBIP1
ENSG00000168067	77.8795	0.936997	0.195967	4.78141	1.74e-06	2.49e-05	MAP4K2
ENSG00000004468	5598.25	0.936044	0.0640831	14.6067	2.54e-48	6.01e-46	CD38
ENSG00000172575	2004.56	0.935379	0.0819329	11.4164	3.46e-30	4.16e-28	RASGRP1
ENSG00000225872	40.5828	0.93463	0.288118	3.24392	0.00117899	0.00819946	LINC01529
ENSG00000107140	1801.67	0.93388	0.0974509	9.58308	9.42e-22	7.23e-20	TESK1
ENSG00000160050	331.777	0.933866	0.133073	7.01772	2.26e-12	7.7e-11	CCDC28B
ENSG00000153898	549.246	0.927037	0.0997773	9.29106	1.53e-20	1.08e-18	MCOLN2
ENSG00000258551	28.1807	0.92645	0.29475	3.14318	0.00167125	0.0109973	CRAT37
ENSG00000099377	32.6053	0.924101	0.313623	2.94654	0.00321352	0.0189885	HSD3B7
ENSG00000163191	412.946	0.921119	0.11393	8.08497	6.22e-16	2.97e-14	S100A11
ENSG00000183891	76.0362	0.92074	0.172606	5.33436	9.59e-08	1.75e-06	TTC32
ENSG00000280649	21.1262	0.917963	0.338489	2.71194	0.00668898	0.0350609	NA
ENSG00000072415	28.8828	0.916755	0.29993	3.05657	0.00223888	0.0141163	PALS1
ENSG00000286942	40.4992	0.913838	0.304339	3.0027	0.00267597	0.0163879	NA
ENSG00000259664	81.5433	0.913165	0.203457	4.48825	7.18e-06	9.09e-05	LINC02254
ENSG00000050730	259.851	0.912938	0.148917	6.13052	8.76e-10	2.24e-08	TNIP3
ENSG00000231793	33.0305	0.912485	0.325761	2.80109	0.00509305	0.0279572	NA
ENSG00000173193	2026.71	0.911587	0.084006	10.8514	1.96e-27	2.07e-25	PARP14
ENSG00000221963	1435.08	0.908409	0.0687215	13.2187	6.84e-40	1.26e-37	APOL6
ENSG00000181218	100.49	0.906174	0.155185	5.83931	5.24e-09	1.2e-07	H2AW
ENSG00000120738	54.8631	0.90575	0.277351	3.26571	0.00109188	0.00767238	EGR1
ENSG00000257452	31.9086	0.901903	0.338037	2.66806	0.00762905	0.0391601	NA
ENSG00000134326	824.015	0.899651	0.0811752	11.0828	1.52e-28	1.68e-26	CMPK2
ENSG00000197536	413.842	0.899452	0.0847519	10.6128	2.6e-26	2.6e-24	NA
ENSG00000267349	83.713	0.897163	0.278309	3.22363	0.00126578	0.00870237	NA
ENSG00000180573	96.3158	0.895004	0.194334	4.6055	4.11e-06	5.52e-05	H2AC6
ENSG00000089177	149.037	0.894207	0.139538	6.40836	1.47e-10	4.19e-09	KIF16B
ENSG00000281376	1251.31	0.893163	0.101163	8.82894	1.06e-18	6.4e-17	ABALON
ENSG00000137101	126.626	0.892164	0.14874	5.99816	2e-09	4.83e-08	CD72
ENSG00000237753	40.408	0.887922	0.263839	3.3654	0.00076433	0.00567418	NA
ENSG00000157557	793.109	0.881704	0.0592836	14.8726	4.96e-50	1.26e-47	ETS2
ENSG00000152689	344.979	0.877074	0.0923372	9.4986	2.13e-21	1.57e-19	RASGRP3
ENSG00000049249	14648	0.876902	0.0856214	10.2416	1.29e-24	1.15e-22	TNFRSF9
ENSG00000185482	33.0975	0.873538	0.251953	3.46706	0.00052618	0.0040866	STAC3
ENSG00000150637	752.115	0.873086	0.0968672	9.01323	2e-19	1.29e-17	CD226
ENSG00000167772	47.5886	0.867843	0.2733	3.17542	0.00149619	0.0100114	ANGPTL4
ENSG00000125657	46.6819	0.866591	0.240382	3.60505	0.000312093	0.00259719	TNFSF9
ENSG00000019582	1085.8	0.863572	0.0968209	8.91928	4.69e-19	2.96e-17	CD74
ENSG00000250337	97.7932	0.862021	0.216822	3.9757	7.02e-05	0.000698539	PURPL
ENSG00000259326	164.066	0.860364	0.130421	6.59681	4.2e-11	1.28e-09	NA
ENSG00000267369	166.711	0.858777	0.143794	5.97228	2.34e-09	5.61e-08	TAF5LP1
ENSG00000163380	41.3495	0.85646	0.260234	3.29112	0.000997907	0.00712878	LMOD3
ENSG00000143819	45.8603	0.85468	0.288681	2.96063	0.00307006	0.018264	EPHX1
ENSG00000182054	3101.04	0.854494	0.0857519	9.96472	2.17e-23	1.8e-21	IDH2
ENSG00000167972	155.189	0.853549	0.152849	5.58426	2.35e-08	4.86e-07	ABCA3
ENSG00000233355	113.9	0.848676	0.183765	4.61827	3.87e-06	5.21e-05	CHRM3-AS2
ENSG00000133789	123.356	0.848556	0.143011	5.9335	2.97e-09	7.02e-08	SWAP70
ENSG00000144824	497.074	0.846736	0.0994739	8.51215	1.71e-17	9.42e-16	PHLDB2
ENSG00000175294	193.209	0.845263	0.128402	6.58297	4.61e-11	1.4e-09	CATSPER1
ENSG00000262227	29.3902	0.842915	0.28107	2.99895	0.00270916	0.0165541	NA
ENSG00000173218	138.302	0.841272	0.15014	5.60325	2.1e-08	4.39e-07	VANGL1
ENSG00000167604	187.481	0.838527	0.146963	5.70571	1.16e-08	2.52e-07	NFKBID
ENSG00000205542	42889	0.83801	0.0758106	11.054	2.1e-28	2.31e-26	TMSB4X
ENSG00000078589	359.426	0.836413	0.0885754	9.44295	3.62e-21	2.64e-19	P2RY10
ENSG00000275395	62.1663	0.836411	0.261545	3.19797	0.00138401	0.00936813	FCGBP
ENSG00000117586	102.922	0.835878	0.177408	4.71162	2.46e-06	3.42e-05	TNFSF4
ENSG00000125245	742.257	0.835681	0.0939422	8.89569	5.81e-19	3.62e-17	GPR18
ENSG00000224635	33.1377	0.831653	0.287945	2.88823	0.00387413	0.0222358	NA
ENSG00000198933	113.856	0.831067	0.161732	5.13853	2.77e-07	4.65e-06	TBKBP1
ENSG00000108474	54.917	0.827437	0.22105	3.74321	0.000181685	0.00160696	PIGL
ENSG00000236360	23.1062	0.823065	0.309406	2.66014	0.00781076	0.0398479	NA
ENSG00000180354	33.2862	0.820152	0.305506	2.68457	0.00726232	0.0376159	MTURN
ENSG00000291156	50.5541	0.818203	0.211516	3.86829	0.000109603	0.00102962	NA
ENSG00000267757	244.595	0.818091	0.103496	7.90456	2.69e-15	1.23e-13	EML2-AS1
ENSG00000125347	2407.9	0.817441	0.0744424	10.9808	4.72e-28	5.12e-26	IRF1
ENSG00000198133	70.8962	0.816427	0.260571	3.13323	0.00172897	0.0113134	TMEM229B
ENSG00000154165	6853.08	0.813906	0.0947401	8.59093	8.63e-18	4.84e-16	GPR15
ENSG00000159216	1488.78	0.813904	0.06028	13.5021	1.52e-41	3.02e-39	RUNX1
ENSG00000235576	94.3359	0.813723	0.223487	3.64104	0.000271542	0.00229827	NA
ENSG00000133818	1636.58	0.812727	0.0750516	10.8289	2.51e-27	2.63e-25	RRAS2
ENSG00000175536	25.6891	0.81167	0.307982	2.63545	0.00840262	0.0421846	LIPT2
ENSG00000163840	1665.14	0.811631	0.0709795	11.4347	2.8e-30	3.39e-28	DTX3L
ENSG00000113758	50.9526	0.809729	0.249054	3.25122	0.00114912	0.00801031	DBN1
ENSG00000211694	83.9184	0.807951	0.175493	4.6039	4.15e-06	5.56e-05	NA
ENSG00000113742	195.975	0.807188	0.12754	6.32892	2.47e-10	6.86e-09	CPEB4
ENSG00000163879	37.561	0.806547	0.281331	2.86689	0.00414523	0.023484	DNALI1
ENSG00000227155	30.7218	0.805136	0.305731	2.63348	0.00845145	0.0423762	NA
ENSG00000213904	520.608	0.804429	0.0903084	8.90757	5.22e-19	3.27e-17	LIPE-AS1
ENSG00000113088	6293.95	0.800433	0.0968441	8.26517	1.4e-16	7.03e-15	GZMK
ENSG00000130270	52.4664	0.800195	0.2272	3.52198	0.000428335	0.00342148	ATP8B3
ENSG00000196684	1106.2	0.799342	0.087672	9.11742	7.69e-20	5.12e-18	HSH2D
ENSG00000173706	3058.09	0.795955	0.0846303	9.40508	5.2e-21	3.77e-19	HEG1
ENSG00000168229	288.729	0.795726	0.126319	6.29933	2.99e-10	8.15e-09	PTGDR
ENSG00000163536	52.6028	0.795023	0.233025	3.41175	0.00064547	0.00489728	SERPINI1
ENSG00000152784	3286.67	0.794867	0.0627288	12.6715	8.51e-37	1.45e-34	PRDM8
ENSG00000261924	22.7692	0.79462	0.304667	2.60816	0.00910312	0.0451377	LOC400627
ENSG00000196890	52.159	0.7935	0.2628	3.01941	0.00253271	0.0156796	H2BU1
ENSG00000136250	314.774	0.792106	0.117331	6.75105	1.47e-11	4.65e-10	AOAH
ENSG00000183943	652.276	0.791949	0.0645127	12.2759	1.22e-34	1.81e-32	PRKX
ENSG00000138642	112.606	0.789395	0.165449	4.77124	1.83e-06	2.61e-05	HERC6
ENSG00000211825	95.2427	0.788942	0.164066	4.80868	1.52e-06	2.2e-05	TRDJ1
ENSG00000275632	26.4229	0.788459	0.299088	2.63621	0.00838367	0.0421519	NA
ENSG00000204954	120.863	0.786231	0.157715	4.98513	6.19e-07	9.61e-06	C12orf73
ENSG00000180694	637.739	0.785858	0.0869738	9.03557	1.63e-19	1.07e-17	TMEM64
ENSG00000100298	389.93	0.785754	0.134022	5.86286	4.55e-09	1.05e-07	APOBEC3H
ENSG00000240535	2929.68	0.785696	0.101003	7.77897	7.31e-15	3.26e-13	NA
ENSG00000067113	340.469	0.783753	0.107086	7.31892	2.5e-13	9.63e-12	PLPP1
ENSG00000211829	3808.82	0.783199	0.0775347	10.1013	5.45e-24	4.66e-22	NA
ENSG00000255129	120.902	0.782174	0.20914	3.73996	0.000184048	0.00162445	NA
ENSG00000213889	66.6728	0.782088	0.194355	4.02403	5.72e-05	0.000584173	PPM1N
ENSG00000108771	110.731	0.780494	0.177259	4.40314	1.07e-05	0.000129812	DHX58
ENSG00000251002	3167.21	0.779273	0.0974606	7.99578	1.29e-15	6e-14	LOC105370401
ENSG00000241399	39.5597	0.777215	0.266421	2.91724	0.00353139	0.0205348	CD302
ENSG00000197971	1573.61	0.77689	0.0647255	12.0028	3.43e-33	4.78e-31	MBP
ENSG00000073417	61.9997	0.776271	0.205969	3.76888	0.000163985	0.00146333	PDE8A
ENSG00000289366	101.718	0.772139	0.166873	4.62711	3.71e-06	5.02e-05	NA
ENSG00000288586	37.5541	0.771899	0.287726	2.68276	0.00730182	0.0377625	NA
ENSG00000086300	1401.82	0.771821	0.110897	6.95978	3.41e-12	1.15e-10	SNX10
ENSG00000067082	2888.19	0.77147	0.0594226	12.9828	1.53e-38	2.78e-36	KLF6
ENSG00000158321	89.5231	0.76968	0.185621	4.14652	3.38e-05	0.000365049	AUTS2
ENSG00000231560	54.6126	0.765167	0.205826	3.71755	0.000201165	0.00175635	CLEC12A-AS1
ENSG00000177606	2216.31	0.763448	0.099641	7.66199	1.83e-14	7.84e-13	JUN
ENSG00000237372	261.716	0.763383	0.10164	7.51067	5.88e-14	2.44e-12	LOC100129066
ENSG00000221926	55.475	0.762965	0.263996	2.89006	0.00385171	0.0221192	TRIM16
ENSG00000102962	282.039	0.762103	0.118649	6.42317	1.33e-10	3.83e-09	CCL22
ENSG00000187837	276.745	0.761886	0.119196	6.39189	1.64e-10	4.62e-09	H1-2
ENSG00000272638	44.0642	0.76142	0.25402	2.99748	0.00272224	0.0165903	NA
ENSG00000023839	122.601	0.761178	0.279503	2.72332	0.00646287	0.0342514	ABCC2
ENSG00000269688	50.8246	0.761114	0.233175	3.26413	0.00109799	0.007705	NA
ENSG00000176463	372.46	0.759675	0.116647	6.51258	7.39e-11	2.18e-09	SLCO3A1
ENSG00000152465	432.547	0.755239	0.105488	7.15948	8.1e-13	2.93e-11	NMT2
ENSG00000074966	721.072	0.752963	0.0930138	8.09517	5.72e-16	2.74e-14	TXK
ENSG00000158373	49.6474	0.752232	0.238886	3.14892	0.00163875	0.0108275	H2BC5
ENSG00000068976	42.5503	0.749793	0.255946	2.9295	0.00339504	0.0198934	PYGM
ENSG00000164741	42.7923	0.747222	0.279179	2.6765	0.00743954	0.0383543	DLC1
ENSG00000153094	85.1496	0.747173	0.176559	4.23187	2.32e-05	0.000260139	BCL2L11
ENSG00000211459	3403.02	0.74621	0.153472	4.86219	1.16e-06	1.71e-05	NA
ENSG00000115607	314.079	0.746104	0.10131	7.36458	1.78e-13	7.01e-12	IL18RAP
ENSG00000111728	75.105	0.746091	0.19409	3.84405	0.000121018	0.00112281	ST8SIA1
ENSG00000279602	26.5942	0.746039	0.285844	2.60995	0.00905562	0.044934	NA
ENSG00000289757	84.294	0.743124	0.1666	4.46052	8.18e-06	0.000101472	NA
ENSG00000132744	37.6617	0.74206	0.266619	2.78322	0.00538218	0.0293163	ACY3
ENSG00000122877	1245.39	0.741286	0.107156	6.91779	4.59e-12	1.53e-10	EGR2
ENSG00000108556	27.7858	0.738266	0.287598	2.56701	0.0102581	0.0497845	CHRNE
ENSG00000100342	1326.16	0.736771	0.0730045	10.0921	5.99e-24	5.09e-22	APOL1
ENSG00000110719	55.9772	0.734747	0.227997	3.22262	0.00127023	0.00872723	TCIRG1
ENSG00000102908	1894.96	0.733952	0.16405	4.47395	7.68e-06	9.61e-05	NFAT5
ENSG00000141086	69.2951	0.731591	0.206563	3.54173	0.000397505	0.00319707	CTRL
ENSG00000130856	185.987	0.731513	0.135833	5.3854	7.23e-08	1.34e-06	ZNF236
ENSG00000136830	245.157	0.730943	0.142889	5.11544	3.13e-07	5.19e-06	NIBAN2
ENSG00000255135	29.4021	0.728839	0.284059	2.5658	0.0102937	0.049911	NA
ENSG00000259959	36.2404	0.728819	0.270499	2.69435	0.0070526	0.0367127	NA
ENSG00000248719	440.05	0.727998	0.102991	7.06856	1.57e-12	5.49e-11	NA
ENSG00000080822	4667.54	0.72772	0.08308	8.75927	1.97e-18	1.17e-16	CLDND1
ENSG00000204397	96.5668	0.726307	0.201473	3.60498	0.000312171	0.00259719	CARD16
ENSG00000069667	1036.66	0.725827	0.099737	7.27741	3.4e-13	1.29e-11	RORA
ENSG00000005238	52.3621	0.724718	0.236356	3.06621	0.00216793	0.0137256	FAM214B
ENSG00000251562	1231.7	0.724575	0.181217	3.99839	6.38e-05	0.000642774	MALAT1
ENSG00000258761	61.6246	0.724097	0.206065	3.51392	0.000441551	0.00350971	NA
ENSG00000211695	116.295	0.720587	0.14449	4.98711	6.13e-07	9.53e-06	TRGV9
ENSG00000153093	66.9473	0.720066	0.213268	3.37634	0.00073458	0.00547847	ACOXL
ENSG00000107485	1428.45	0.718705	0.0612353	11.7368	8.26e-32	1.04e-29	GATA3
ENSG00000248839	77.1308	0.717597	0.210425	3.41023	0.000649086	0.00491762	NA
ENSG00000281103	423.432	0.717561	0.104833	6.84481	7.66e-12	2.49e-10	TRG-AS1
ENSG00000291141	46.5778	0.717433	0.226163	3.1722	0.00151289	0.0101007	NA
ENSG00000147138	1278.45	0.713984	0.0907386	7.86859	3.59e-15	1.63e-13	GPR174
ENSG00000157388	202.289	0.712453	0.131642	5.41205	6.23e-08	1.18e-06	CACNA1D
ENSG00000145103	92.3504	0.709638	0.156154	4.54446	5.51e-06	7.18e-05	ILDR1
ENSG00000127946	210.261	0.708391	0.141638	5.00143	5.69e-07	8.91e-06	HIP1
ENSG00000109062	6047.5	0.708205	0.0770205	9.19502	3.75e-20	2.55e-18	SLC9A3R1
ENSG00000185386	602.109	0.707189	0.102054	6.92958	4.22e-12	1.41e-10	MAPK11
ENSG00000008517	18937.5	0.706704	0.109475	6.4554	1.08e-10	3.13e-09	IL32
ENSG00000206190	66.9701	0.70547	0.261534	2.69744	0.00698759	0.0364534	ATP10A
ENSG00000175701	27.8641	0.705407	0.267604	2.63601	0.00838867	0.0421519	MTLN
ENSG00000224066	147.389	0.704759	0.138145	5.1016	3.37e-07	5.54e-06	NA
ENSG00000228192	65.6574	0.702145	0.218597	3.21206	0.00131788	0.00900458	NA
ENSG00000188997	130.161	0.701235	0.148526	4.72128	2.34e-06	3.28e-05	KCTD21
ENSG00000225792	366.838	0.700134	0.094021	7.44657	9.58e-14	3.9e-12	SNX10-AS1
ENSG00000150681	601.574	0.700045	0.115766	6.04708	1.47e-09	3.64e-08	RGS18
ENSG00000079385	1443.34	0.698508	0.0714223	9.77997	1.37e-22	1.09e-20	CEACAM1
ENSG00000139211	377.778	0.698315	0.0970693	7.19398	6.29e-13	2.3e-11	AMIGO2
ENSG00000174365	63.8604	0.695404	0.197992	3.51229	0.000444271	0.00352865	SNHG11
ENSG00000173281	82.3583	0.692445	0.171155	4.04571	5.22e-05	0.000537601	PPP1R3B
ENSG00000141576	1869.97	0.692248	0.0586721	11.7986	3.97e-32	5.12e-30	RNF157
ENSG00000075336	375.304	0.690312	0.0900494	7.66592	1.78e-14	7.62e-13	TIMM21
ENSG00000100368	1099.31	0.689752	0.0629474	10.9576	6.11e-28	6.55e-26	CSF2RB
ENSG00000145649	17768.2	0.689742	0.0745402	9.25329	2.18e-20	1.52e-18	GZMA
ENSG00000144802	935.4	0.688842	0.0921924	7.47179	7.91e-14	3.24e-12	NFKBIZ
ENSG00000139626	5290.68	0.686429	0.0680426	10.0882	6.23e-24	5.28e-22	ITGB7
ENSG00000177943	60.87	0.684912	0.207446	3.30164	0.000961207	0.0069065	MAMDC4
ENSG00000289740	1127.88	0.68398	0.176966	3.86503	0.000111075	0.00104159	NA
ENSG00000213047	800.131	0.683575	0.111038	6.15622	7.45e-10	1.93e-08	DENND1B
ENSG00000264112	197.563	0.683185	0.173487	3.93796	8.22e-05	0.000801707	NA
ENSG00000285163	51.7283	0.683128	0.203124	3.36311	0.00077071	0.00571347	NA
ENSG00000100097	10738.3	0.682573	0.0885892	7.70492	1.31e-14	5.68e-13	LGALS1
ENSG00000047644	1539.34	0.681683	0.0648406	10.5132	7.51e-26	7.28e-24	WWC3
ENSG00000100784	571.155	0.680642	0.067568	10.0734	7.24e-24	6.09e-22	RPS6KA5
ENSG00000023902	1655.47	0.680088	0.0834386	8.15076	3.62e-16	1.76e-14	PLEKHO1
ENSG00000162636	936.579	0.67892	0.087558	7.75394	8.91e-15	3.92e-13	FAM102B
ENSG00000213246	827.552	0.677806	0.0806592	8.40333	4.34e-17	2.3e-15	SUPT4H1
ENSG00000259291	222.848	0.677693	0.122804	5.51848	3.42e-08	6.84e-07	ZNF710-AS1
ENSG00000163947	950.386	0.676463	0.0662792	10.2063	1.86e-24	1.64e-22	ARHGEF3
ENSG00000070540	1130.9	0.675577	0.0806416	8.37752	5.41e-17	2.85e-15	WIPI1
ENSG00000267128	958.983	0.673837	0.0563919	11.9492	6.56e-33	9.01e-31	RNF157-AS1
ENSG00000115138	102.807	0.673772	0.185134	3.63938	0.000273295	0.00231218	POMC
ENSG00000268810	33.4372	0.673618	0.253177	2.66066	0.00779888	0.039797	NA
ENSG00000146192	157.526	0.670634	0.131129	5.11429	3.15e-07	5.22e-06	FGD2
ENSG00000288924	109.987	0.669491	0.184704	3.62467	0.000289334	0.00242833	NA
ENSG00000165359	457.898	0.669087	0.0893582	7.4877	7.01e-14	2.89e-12	INTS6L
ENSG00000134278	103.596	0.668444	0.149671	4.4661	7.97e-06	9.91e-05	SPIRE1
ENSG00000136014	196.764	0.668038	0.120061	5.56415	2.63e-08	5.4e-07	USP44
ENSG00000148053	3164.87	0.667943	0.0740551	9.01954	1.89e-19	1.23e-17	NTRK2
ENSG00000286176	67.3107	0.666913	0.179918	3.70677	0.000209921	0.00182673	LOC107986257
ENSG00000139372	1429.4	0.666301	0.0788399	8.45132	2.88e-17	1.54e-15	TDG
ENSG00000023608	99.1652	0.666124	0.160417	4.15246	3.29e-05	0.000357189	SNAPC1
ENSG00000136643	232.374	0.665591	0.101398	6.56415	5.23e-11	1.57e-09	RPS6KC1
ENSG00000164949	640.443	0.66532	0.0797671	8.34078	7.38e-17	3.82e-15	GEM
ENSG00000273015	162.347	0.665213	0.15171	4.38477	1.16e-05	0.00013965	NA
ENSG00000179085	74.6987	0.66455	0.203825	3.26039	0.0011126	0.00779194	DPM3
ENSG00000125733	476.213	0.663169	0.100638	6.58965	4.41e-11	1.34e-09	TRIP10
ENSG00000122861	213.045	0.661736	0.161588	4.09522	4.22e-05	0.000446045	PLAU
ENSG00000204152	75.0226	0.661437	0.191418	3.45547	0.000549343	0.00424922	TIMM23B
ENSG00000131437	635.533	0.660622	0.0888238	7.43745	1.03e-13	4.16e-12	KIF3A
ENSG00000013374	1912.18	0.659197	0.0626637	10.5196	7.02e-26	6.83e-24	NUB1
ENSG00000145375	237.505	0.653207	0.0999392	6.53604	6.32e-11	1.88e-09	SPATA5
ENSG00000135074	59.6054	0.652344	0.191331	3.4095	0.00065082	0.0049272	ADAM19
ENSG00000145476	101.221	0.652292	0.170177	3.83302	0.000126581	0.00116857	CYP4V2
ENSG00000145214	324.679	0.65056	0.126424	5.14584	2.66e-07	4.49e-06	DGKQ
ENSG00000125148	275.726	0.649178	0.135833	4.77925	1.76e-06	2.51e-05	MT2A
ENSG00000160185	823.358	0.648623	0.0748578	8.66474	4.53e-18	2.6e-16	UBASH3A
ENSG00000257642	75.0542	0.648241	0.221389	2.92806	0.00341082	0.0199636	KCCAT198
ENSG00000177374	1020.81	0.647098	0.0954715	6.77792	1.22e-11	3.92e-10	HIC1
ENSG00000077150	5133.86	0.647012	0.0622071	10.4009	2.45e-25	2.31e-23	NFKB2
ENSG00000152377	262.12	0.645696	0.118199	5.4628	4.69e-08	9.12e-07	SPOCK1
ENSG00000154640	875.88	0.642592	0.135965	4.72617	2.29e-06	3.21e-05	BTG3
ENSG00000258334	49.0261	0.642425	0.248296	2.58734	0.0096721	0.0474	TROAP-AS1
ENSG00000186603	542.614	0.640806	0.114262	5.6082	2.04e-08	4.29e-07	HPDL
ENSG00000130522	2326.64	0.640716	0.0921308	6.95442	3.54e-12	1.19e-10	JUND
ENSG00000280194	1409.92	0.64068	0.102522	6.2492	4.13e-10	1.1e-08	NA
ENSG00000255987	75.1921	0.640378	0.196418	3.26027	0.00111305	0.00779249	NA
ENSG00000160219	640.168	0.640205	0.0885591	7.22912	4.86e-13	1.8e-11	GAB3
ENSG00000134698	108.925	0.639674	0.171597	3.72777	0.000193185	0.00169583	AGO4
ENSG00000186439	452.565	0.639353	0.129613	4.93277	8.11e-07	1.23e-05	TRDN
ENSG00000140548	493.769	0.638669	0.106297	6.00834	1.87e-09	4.55e-08	ZNF710
ENSG00000258666	1013.33	0.637814	0.0827272	7.70984	1.26e-14	5.48e-13	NA
ENSG00000242125	462.851	0.637518	0.135406	4.70821	2.5e-06	3.48e-05	SNHG3
ENSG00000100918	82.4006	0.636239	0.174198	3.6524	0.000259802	0.00220762	REC8
ENSG00000165997	503.398	0.635948	0.121834	5.21978	1.79e-07	3.12e-06	ARL5B
ENSG00000257950	177.369	0.635597	0.109734	5.79215	6.95e-09	1.57e-07	P2RX5-TAX1BP3
ENSG00000089692	208.171	0.635384	0.114882	5.53074	3.19e-08	6.42e-07	LAG3
ENSG00000239713	3396.06	0.634505	0.0666672	9.5175	1.77e-21	1.33e-19	APOBEC3G
ENSG00000163155	74.1429	0.634384	0.19173	3.30873	0.000937198	0.00676404	LYSMD1
ENSG00000164136	60.2248	0.632879	0.221206	2.86103	0.00422263	0.0238904	IL15
ENSG00000280780	72.7088	0.632782	0.233578	2.70909	0.00674687	0.0353378	JAKMIP2-AS1
ENSG00000185885	66.8008	0.630411	0.232248	2.71439	0.00663982	0.0348641	IFITM1
ENSG00000225539	140.387	0.630203	0.167938	3.7526	0.000175012	0.00155448	LINC01821
ENSG00000269713	54.0803	0.62832	0.192432	3.26516	0.00109402	0.00768229	NBPF9
ENSG00000178878	88.3173	0.628236	0.166653	3.76972	0.000163433	0.00145903	APOLD1
ENSG00000061337	706.917	0.628169	0.0916427	6.85454	7.15e-12	2.34e-10	LZTS1
ENSG00000133313	1896.73	0.623305	0.0680632	9.15774	5.3e-20	3.55e-18	CNDP2
ENSG00000227354	242.929	0.622366	0.128086	4.85896	1.18e-06	1.74e-05	RBM26-AS1
ENSG00000135052	116.077	0.621029	0.200719	3.09403	0.00197459	0.0126489	GOLM1
ENSG00000165312	67.9574	0.620978	0.197646	3.14187	0.00167873	0.0110307	OTUD1
ENSG00000176485	583.622	0.620255	0.0890042	6.96882	3.2e-12	1.08e-10	PLAAT3
ENSG00000179163	231.888	0.619718	0.154431	4.01292	6e-05	0.000608815	FUCA1
ENSG00000011590	1514.03	0.619453	0.0863931	7.17017	7.49e-13	2.73e-11	ZBTB32
ENSG00000198355	3317.93	0.618408	0.122608	5.0438	4.56e-07	7.32e-06	PIM3
ENSG00000138495	433.489	0.616462	0.103307	5.96728	2.41e-09	5.76e-08	COX17
ENSG00000136237	179.064	0.615817	0.155045	3.97185	7.13e-05	0.000708246	RAPGEF5
ENSG00000031081	1122.3	0.615676	0.0659245	9.33911	9.71e-21	6.95e-19	ARHGAP31
ENSG00000172348	410.435	0.611519	0.123162	4.96516	6.86e-07	1.06e-05	RCAN2
ENSG00000175309	888.436	0.611431	0.0966666	6.32515	2.53e-10	7.02e-09	PHYKPL
ENSG00000235162	2481.11	0.611196	0.0738254	8.27894	1.24e-16	6.31e-15	C12orf75
ENSG00000060762	523.774	0.610904	0.115057	5.30956	1.1e-07	1.99e-06	MPC1
ENSG00000183765	164.839	0.610128	0.137939	4.42318	9.73e-06	0.000119365	CHEK2
ENSG00000109861	8480.7	0.609914	0.0610695	9.98721	1.73e-23	1.45e-21	CTSC
ENSG00000221533	102.447	0.609057	0.17827	3.41648	0.000634365	0.00482871	MIR1184-1
ENSG00000171522	1136.02	0.608737	0.0696964	8.73413	2.46e-18	1.45e-16	PTGER4
ENSG00000236790	129.892	0.606727	0.146973	4.12815	3.66e-05	0.000392668	LINC00299
ENSG00000135838	283.984	0.605915	0.100491	6.02956	1.64e-09	4.03e-08	NPL
ENSG00000104497	68.3095	0.605701	0.174887	3.46339	0.000533415	0.0041382	SNX16
ENSG00000175602	847.3	0.603886	0.145471	4.15125	3.31e-05	0.000358718	CCDC85B
ENSG00000138685	54.5962	0.602654	0.205704	2.92971	0.00339277	0.0198856	FGF2
ENSG00000285280	145.11	0.602307	0.188896	3.18857	0.00142979	0.00962222	LOC105371664
ENSG00000169231	42.5295	0.60179	0.221218	2.72035	0.00652136	0.0345004	THBS3
ENSG00000144597	1486.96	0.601558	0.0579341	10.3835	2.95e-25	2.77e-23	EAF1
ENSG00000079112	3683.53	0.601131	0.0792396	7.58624	3.29e-14	1.38e-12	CDH17
ENSG00000137824	409.129	0.600784	0.111368	5.39458	6.87e-08	1.28e-06	RMDN3
ENSG00000259007	864.693	0.599514	0.0990864	6.05041	1.44e-09	3.58e-08	NA
ENSG00000171115	359.665	0.599319	0.0933672	6.41894	1.37e-10	3.93e-09	GIMAP8
ENSG00000137841	651.031	0.599308	0.0929475	6.44781	1.13e-10	3.28e-09	PLCB2
ENSG00000242258	225.948	0.59887	0.131219	4.5639	5.02e-06	6.61e-05	LINC00996
ENSG00000253522	206.49	0.598145	0.144235	4.14701	3.37e-05	0.000364662	MIR3142HG
ENSG00000163683	109.532	0.597659	0.20893	2.86057	0.00422885	0.0239191	SMIM14
ENSG00000139597	129.597	0.597624	0.15486	3.85912	0.000113796	0.00106331	N4BP2L1
ENSG00000155629	1115.53	0.597146	0.0608515	9.81317	9.88e-23	7.9e-21	PIK3AP1
ENSG00000138964	1963.17	0.594954	0.0645754	9.21332	3.16e-20	2.17e-18	PARVG
ENSG00000171604	575.568	0.594658	0.074366	7.99636	1.28e-15	5.99e-14	CXXC5
ENSG00000134107	11503.6	0.593427	0.0469967	12.627	1.5e-36	2.46e-34	BHLHE40
ENSG00000122223	2477	0.592983	0.0643075	9.22105	2.94e-20	2.03e-18	CD244
ENSG00000163131	1290.4	0.59234	0.0739598	8.00894	1.16e-15	5.43e-14	CTSS
ENSG00000222047	91.6566	0.59228	0.18457	3.20897	0.0013321	0.00908991	C10orf55
ENSG00000068079	457.396	0.591853	0.109838	5.38844	7.11e-08	1.33e-06	IFI35
ENSG00000101412	881.669	0.59133	0.0918473	6.43819	1.21e-10	3.48e-09	E2F1
ENSG00000123178	539.361	0.590978	0.0778307	7.59313	3.12e-14	1.32e-12	SPRYD7
ENSG00000140511	1085.2	0.590611	0.0788268	7.49252	6.76e-14	2.79e-12	HAPLN3
ENSG00000140105	5404.14	0.589422	0.060263	9.78082	1.36e-22	1.08e-20	WARS1
ENSG00000005844	11668.2	0.588979	0.0666975	8.83061	1.04e-18	6.33e-17	ITGAL
ENSG00000138134	495.519	0.587049	0.0716208	8.19663	2.47e-16	1.23e-14	STAMBPL1
ENSG00000281358	108.948	0.586637	0.177907	3.29743	0.00097573	0.00699889	RASSF1-AS1
ENSG00000104626	1023.37	0.585257	0.0893059	6.5534	5.62e-11	1.69e-09	ERI1
ENSG00000177301	242.936	0.585021	0.136757	4.27781	1.89e-05	0.000216987	KCNA2
ENSG00000138380	147.232	0.5846	0.159114	3.67409	0.000238694	0.00204329	CARF
ENSG00000128487	209.376	0.584173	0.132231	4.41783	9.97e-06	0.000121931	SPECC1
ENSG00000186469	4219.82	0.583358	0.0722727	8.07163	6.94e-16	3.3e-14	GNG2
ENSG00000249786	629.85	0.582846	0.087223	6.68225	2.35e-11	7.25e-10	NA
ENSG00000111335	1794.71	0.582502	0.0765707	7.60738	2.8e-14	1.18e-12	OAS2
ENSG00000196388	72.1261	0.582215	0.185734	3.13467	0.00172045	0.0112611	INCA1
ENSG00000151327	348.253	0.581433	0.092542	6.2829	3.32e-10	8.93e-09	FAM177A1
ENSG00000173349	159.09	0.581326	0.138782	4.18876	2.8e-05	0.000309866	SFT2D3
ENSG00000166479	1369.36	0.58106	0.0947345	6.13356	8.59e-10	2.2e-08	TMX3
ENSG00000261552	293.659	0.580711	0.0991536	5.85668	4.72e-09	1.08e-07	NA
ENSG00000290018	195.467	0.58	0.161007	3.60234	0.000315367	0.0026217	NA
ENSG00000164983	574.37	0.579755	0.108477	5.34448	9.07e-08	1.66e-06	TMEM65
ENSG00000278291	87.0942	0.578678	0.157157	3.68217	0.000231256	0.00199178	NA
ENSG00000063854	450.698	0.578207	0.11588	4.98972	6.05e-07	9.42e-06	HAGH
ENSG00000101546	240.186	0.578095	0.116944	4.94337	7.68e-07	1.17e-05	RBFA
ENSG00000215417	111.712	0.577036	0.212703	2.71287	0.00667025	0.0350063	MIR17HG
ENSG00000120458	209.392	0.576688	0.127864	4.51015	6.48e-06	8.33e-05	MSANTD2
ENSG00000010030	121.891	0.576187	0.18726	3.07694	0.00209137	0.0133078	ETV7
ENSG00000151229	187.201	0.575533	0.149731	3.84378	0.000121154	0.00112357	SLC2A13
ENSG00000140743	580.353	0.574778	0.0727264	7.90329	2.72e-15	1.24e-13	CDR2
ENSG00000135045	227.733	0.573968	0.131223	4.37399	1.22e-05	0.000146062	C9orf40
ENSG00000261346	1552.81	0.573797	0.114972	4.99075	6.01e-07	9.38e-06	NA
ENSG00000262662	111.996	0.572622	0.151491	3.77991	0.000156883	0.00141255	NA
ENSG00000026751	5423.67	0.572454	0.042824	13.3676	9.35e-41	1.79e-38	SLAMF7
ENSG00000173917	736.661	0.572363	0.100489	5.69579	1.23e-08	2.66e-07	HOXB2
ENSG00000162772	227.949	0.571393	0.120999	4.72228	2.33e-06	3.27e-05	ATF3
ENSG00000143994	55.4071	0.571296	0.22064	2.58926	0.00961815	0.0471796	ABHD1
ENSG00000267607	1858.04	0.570443	0.0697781	8.17511	2.96e-16	1.46e-14	NA
ENSG00000123360	199.875	0.57012	0.127175	4.48294	7.36e-06	9.28e-05	PDE1B
ENSG00000251209	288.675	0.569278	0.110284	5.16191	2.44e-07	4.15e-06	LINC00923
ENSG00000140350	9643.83	0.569197	0.0637732	8.92533	4.44e-19	2.81e-17	ANP32A
ENSG00000183960	264.479	0.568438	0.147315	3.85867	0.000114006	0.0010648	KCNH8
ENSG00000136783	291.941	0.568211	0.0981509	5.78916	7.07e-09	1.59e-07	NIPSNAP3A
ENSG00000070081	3630.62	0.56775	0.077521	7.32381	2.41e-13	9.3e-12	NUCB2
ENSG00000284526	561.046	0.56772	0.0883138	6.42845	1.29e-10	3.7e-09	NA
ENSG00000117560	1972.5	0.567576	0.0664553	8.54072	1.33e-17	7.4e-16	FASLG
ENSG00000035664	485.981	0.567298	0.0860612	6.5918	4.35e-11	1.32e-09	DAPK2
ENSG00000185619	536.862	0.566415	0.0764344	7.41048	1.26e-13	5.04e-12	PCGF3
ENSG00000104154	56.2791	0.564092	0.207749	2.71525	0.00662258	0.0348353	SLC30A4
ENSG00000128335	1367.91	0.563852	0.064116	8.79424	1.44e-18	8.68e-17	APOL2
ENSG00000273261	121.424	0.563023	0.186924	3.01204	0.00259499	0.0160085	NA
ENSG00000084207	10134.6	0.561069	0.0829903	6.76065	1.37e-11	4.38e-10	GSTP1
ENSG00000163362	241.248	0.55985	0.131935	4.24339	2.2e-05	0.000248061	INAVA
ENSG00000104043	813.26	0.559571	0.0853221	6.55833	5.44e-11	1.63e-09	ATP8B4
ENSG00000167315	642.37	0.559243	0.0921824	6.0667	1.31e-09	3.26e-08	ACAA2
ENSG00000177721	149.19	0.558394	0.164838	3.38754	0.000705235	0.00528587	ANXA2R
ENSG00000267074	116.641	0.557281	0.18926	2.94453	0.00323445	0.0190693	NA
ENSG00000179981	541.534	0.557186	0.0781883	7.1262	1.03e-12	3.68e-11	TSHZ1
ENSG00000176055	148.394	0.55697	0.138282	4.02778	5.63e-05	0.000575487	MBLAC2
ENSG00000261779	209.646	0.556312	0.101317	5.49081	4e-08	7.91e-07	NA
ENSG00000071889	314.024	0.556109	0.103607	5.36747	7.98e-08	1.47e-06	FAM3A
ENSG00000147155	731.16	0.554262	0.100294	5.52635	3.27e-08	6.56e-07	EBP
ENSG00000187239	3242.74	0.554016	0.060272	9.19192	3.86e-20	2.62e-18	FNBP1
ENSG00000107897	480.069	0.553727	0.0959292	5.77225	7.82e-09	1.75e-07	ACBD5
ENSG00000158062	5102.8	0.553683	0.111197	4.9793	6.38e-07	9.89e-06	UBXN11
ENSG00000221944	58.159	0.553245	0.209933	2.63534	0.00840521	0.0421846	TIGD1
ENSG00000171843	566.561	0.552653	0.099573	5.55023	2.85e-08	5.8e-07	MLLT3
ENSG00000148339	259.497	0.551882	0.101684	5.42741	5.72e-08	1.09e-06	SLC25A25
ENSG00000278784	50.3585	0.551836	0.20968	2.6318	0.00849329	0.0425049	NA
ENSG00000256797	479.504	0.551656	0.112609	4.89887	9.64e-07	1.44e-05	KLRF2
ENSG00000164855	97.5325	0.550808	0.147923	3.7236	0.000196399	0.00171902	TMEM184A
ENSG00000125746	1624.86	0.550779	0.0933302	5.9014	3.6e-09	8.42e-08	EML2
ENSG00000186222	277.984	0.548725	0.100607	5.45412	4.92e-08	9.53e-07	BLOC1S4
ENSG00000177917	1065.11	0.548268	0.0669967	8.1835	2.76e-16	1.36e-14	ARL6IP6
ENSG00000127951	105.927	0.547955	0.175686	3.11894	0.00181501	0.0117701	FGL2
ENSG00000279933	824.536	0.547847	0.108321	5.05761	4.25e-07	6.85e-06	NA
ENSG00000259351	81.0731	0.546496	0.174886	3.12487	0.00177882	0.0115747	LOC101928988
ENSG00000265148	2020.35	0.545641	0.0517208	10.5497	5.09e-26	5.03e-24	TSPOAP1-AS1
ENSG00000176225	283.745	0.543795	0.0925907	5.8731	4.28e-09	9.88e-08	RTTN
ENSG00000179841	138.736	0.542935	0.166567	3.25956	0.00111585	0.00780872	AKAP5
ENSG00000280320	95.8746	0.542547	0.208209	2.60578	0.00916657	0.0453881	NA
ENSG00000266036	827.753	0.541366	0.126685	4.27332	1.93e-05	0.000220986	NA
ENSG00000173208	419.927	0.540874	0.127681	4.23613	2.27e-05	0.000255534	ABCD2
ENSG00000189350	788.185	0.539549	0.115411	4.67504	2.94e-06	4.04e-05	TOGARAM2
ENSG00000115267	681.618	0.538883	0.102	5.28315	1.27e-07	2.27e-06	IFIH1
ENSG00000169621	98.3272	0.537737	0.161491	3.32983	0.000868988	0.00635907	APLF
ENSG00000149548	104.42	0.537596	0.158018	3.40211	0.000668668	0.00504236	CCDC15
ENSG00000141759	765.613	0.537058	0.0730693	7.34998	1.98e-13	7.76e-12	TXNL4A
ENSG00000095794	476.804	0.536525	0.0899399	5.96537	2.44e-09	5.82e-08	CREM
ENSG00000159884	346.165	0.535569	0.0849886	6.30166	2.94e-10	8.05e-09	CCDC107
ENSG00000265840	113.343	0.535389	0.155127	3.45129	0.000557922	0.00430292	NA
ENSG00000264343	207.352	0.534557	0.13987	3.82181	0.000132475	0.00121782	NOTCH2NLA
ENSG00000164010	155.544	0.532934	0.1429	3.72941	0.000191932	0.00168625	ERMAP
ENSG00000146802	457.811	0.53293	0.0993564	5.36382	8.15e-08	1.5e-06	TMEM168
ENSG00000148362	256.183	0.5323	0.125196	4.25173	2.12e-05	0.000240412	PAXX
ENSG00000070366	1093.74	0.531153	0.0730249	7.27359	3.5e-13	1.32e-11	SMG6
ENSG00000143751	849.183	0.530008	0.0738409	7.1777	7.09e-13	2.59e-11	SDE2
ENSG00000108960	449.552	0.52948	0.106766	4.95926	7.08e-07	1.09e-05	MMD
ENSG00000167740	83.1648	0.528618	0.15883	3.3282	0.000874099	0.00638536	CYB5D2
ENSG00000171100	1233.32	0.528237	0.0755935	6.98786	2.79e-12	9.48e-11	MTM1
ENSG00000049239	392.257	0.527606	0.0958741	5.50312	3.73e-08	7.43e-07	H6PD
ENSG00000137193	4391.78	0.526879	0.050988	10.3334	4.98e-25	4.61e-23	PIM1
ENSG00000135828	168.775	0.526288	0.131126	4.01361	5.98e-05	0.000607323	RNASEL
ENSG00000144136	2517.78	0.526123	0.0501529	10.4904	9.56e-26	9.14e-24	SLC20A1
ENSG00000178209	1429.92	0.525496	0.17735	2.96305	0.00304608	0.0181265	PLEC
ENSG00000173163	147.833	0.525092	0.129983	4.03969	5.35e-05	0.000549445	COMMD1
ENSG00000249592	223.988	0.524344	0.122605	4.27669	1.9e-05	0.000217928	LOC100129917
ENSG00000108106	2580.37	0.523993	0.11581	4.52461	6.05e-06	7.81e-05	UBE2S
ENSG00000261332	1371.51	0.523914	0.0871526	6.01146	1.84e-09	4.47e-08	NA
ENSG00000165698	109.757	0.523568	0.159522	3.2821	0.00103036	0.00731589	SPACA9
ENSG00000152348	93.6873	0.523452	0.164798	3.17633	0.00149152	0.00998653	ATG10
ENSG00000179715	243.978	0.522938	0.121891	4.29023	1.78e-05	0.000206187	PCED1B
ENSG00000248275	63.8806	0.522531	0.188396	2.77357	0.00554447	0.0300799	TRIM52-AS1
ENSG00000126264	1386.21	0.522388	0.103276	5.0582	4.23e-07	6.83e-06	HCST
ENSG00000171943	185.403	0.522219	0.141399	3.69323	0.000221426	0.00191811	SRGAP2C
ENSG00000088179	578.993	0.521597	0.0912922	5.7135	1.11e-08	2.41e-07	PTPN4
ENSG00000129474	80.526	0.520695	0.165005	3.15564	0.00160146	0.0106044	AJUBA
ENSG00000140564	1677.49	0.519234	0.0825782	6.28779	3.22e-10	8.69e-09	FURIN
ENSG00000125844	755.622	0.518743	0.0823458	6.29956	2.98e-10	8.15e-09	RRBP1
ENSG00000143862	386.532	0.51858	0.0972624	5.33177	9.73e-08	1.77e-06	ARL8A
ENSG00000182923	102.856	0.516727	0.150451	3.43452	0.000593606	0.00455473	CEP63
ENSG00000108784	221.605	0.515393	0.115072	4.47887	7.5e-06	9.43e-05	NAGLU
ENSG00000130956	305.848	0.515263	0.108597	4.74471	2.09e-06	2.95e-05	HABP4
ENSG00000174032	831.612	0.514716	0.0746783	6.89244	5.48e-12	1.81e-10	SLC25A30
ENSG00000174165	291.835	0.514236	0.0974114	5.27902	1.3e-07	2.31e-06	ZDHHC24
ENSG00000180425	96.8449	0.513848	0.16309	3.1507	0.0016288	0.0107651	C11orf71
ENSG00000151287	617.155	0.513749	0.097298	5.28016	1.29e-07	2.3e-06	TEX30
ENSG00000163597	966.125	0.513518	0.0926977	5.5397	3.03e-08	6.14e-07	SNHG16
ENSG00000139182	1593.94	0.512826	0.0869241	5.8997	3.64e-09	8.5e-08	CLSTN3
ENSG00000228830	507.684	0.512157	0.0937816	5.46117	4.73e-08	9.19e-07	NA
ENSG00000168961	66.1495	0.512108	0.199293	2.56963	0.0101808	0.0494778	LGALS9
ENSG00000235831	1857.87	0.511721	0.0744207	6.87606	6.15e-12	2.02e-10	BHLHE40-AS1
ENSG00000144655	345.234	0.511496	0.114061	4.48443	7.31e-06	9.24e-05	CSRNP1
ENSG00000108932	376.844	0.510852	0.10075	5.07049	3.97e-07	6.42e-06	SLC16A6
ENSG00000163964	597.393	0.510246	0.0935084	5.45669	4.85e-08	9.41e-07	PIGX
ENSG00000164483	2012.82	0.508693	0.0737295	6.89945	5.22e-12	1.73e-10	SAMD3
ENSG00000205683	191.263	0.508357	0.126183	4.02874	5.61e-05	0.000573426	DPF3
ENSG00000243477	68.6345	0.507956	0.185399	2.7398	0.00614768	0.0328043	NAA80
ENSG00000157693	420.778	0.507876	0.0907451	5.59673	2.18e-08	4.54e-07	TMEM268
ENSG00000210151	3056.21	0.507839	0.187472	2.70888	0.00675112	0.0353513	MIR12136
ENSG00000147889	2196.78	0.507627	0.0945951	5.36631	8.04e-08	1.48e-06	CDKN2A
ENSG00000090339	5942.14	0.506852	0.0616745	8.21818	2.07e-16	1.03e-14	ICAM1
ENSG00000256988	85.8565	0.506499	0.173058	2.92677	0.00342503	0.0200412	LOC105369614
ENSG00000273253	198.196	0.50604	0.166167	3.04536	0.002324	0.0145589	NA
ENSG00000181915	1715.99	0.505686	0.0635325	7.95948	1.73e-15	8e-14	ADO
ENSG00000163040	97.3664	0.504608	0.19464	2.59252	0.00952757	0.0468118	CCDC74A
ENSG00000086730	1565.02	0.504086	0.0593763	8.48968	2.07e-17	1.13e-15	LAT2
ENSG00000185201	96.1699	0.503691	0.182614	2.75824	0.00581144	0.031248	IFITM2
ENSG00000183918	2550.37	0.503614	0.080899	6.22522	4.81e-10	1.26e-08	SH2D1A
ENSG00000176340	305.965	0.50347	0.133468	3.77222	0.000161799	0.00144813	COX8A
ENSG00000172830	64.8298	0.50292	0.195823	2.56824	0.0102218	0.0496424	SSH3
ENSG00000171703	261.516	0.50286	0.110302	4.55893	5.14e-06	6.74e-05	TCEA2
ENSG00000171608	10498.9	0.502654	0.0538774	9.32959	1.06e-20	7.55e-19	PIK3CD
ENSG00000168264	1211.99	0.501976	0.0599846	8.36842	5.84e-17	3.06e-15	IRF2BP2
ENSG00000134470	408.654	0.500434	0.0781917	6.40009	1.55e-10	4.39e-09	IL15RA
ENSG00000287263	460.169	0.499465	0.0983172	5.08014	3.77e-07	6.12e-06	FLJ32255
ENSG00000073605	173.33	0.49891	0.14528	3.43412	0.000594491	0.00455986	GSDMB
ENSG00000189227	56.4981	0.497594	0.190121	2.61725	0.00886409	0.0441399	C15orf61
ENSG00000065413	1425.31	0.49755	0.0797108	6.24194	4.32e-10	1.14e-08	ANKRD44
ENSG00000246526	80.8798	0.496974	0.182569	2.72211	0.00648662	0.0343686	LINC02481
ENSG00000164976	374.483	0.49636	0.0950908	5.21985	1.79e-07	3.12e-06	MYORG
ENSG00000226067	324.188	0.496177	0.116268	4.26754	1.98e-05	0.000225458	NA
ENSG00000131149	1070.97	0.495689	0.0739269	6.70513	2.01e-11	6.26e-10	GSE1
ENSG00000173621	202.362	0.495334	0.147789	3.35163	0.000803376	0.00592222	LRFN4
ENSG00000175395	99.8264	0.494068	0.156925	3.14844	0.00164147	0.0108352	ZNF25
ENSG00000101342	525.22	0.493525	0.119622	4.12572	3.7e-05	0.000396634	TLDC2
ENSG00000125967	229.102	0.492068	0.123925	3.9707	7.17e-05	0.000711338	NECAB3
ENSG00000116213	728.248	0.491951	0.0688572	7.14451	9.03e-13	3.24e-11	WRAP73
ENSG00000160298	301.011	0.490584	0.112981	4.34218	1.41e-05	0.000166253	C21orf58
ENSG00000163600	457.814	0.48998	0.104429	4.69199	2.71e-06	3.73e-05	ICOS
ENSG00000151876	282.117	0.489894	0.0934161	5.24421	1.57e-07	2.75e-06	FBXO4
ENSG00000100364	181.911	0.488638	0.153619	3.18085	0.00146843	0.00985704	KIAA0930
ENSG00000110844	639.978	0.487302	0.0877866	5.55098	2.84e-08	5.79e-07	PRPF40B
ENSG00000223496	668.983	0.485978	0.0891737	5.4498	5.04e-08	9.72e-07	EXOSC6
ENSG00000132635	359.062	0.485825	0.136425	3.56111	0.000369297	0.00300119	PCED1A
ENSG00000140406	1438.8	0.485611	0.0820056	5.92169	3.19e-09	7.51e-08	TLNRD1
ENSG00000128311	549.959	0.485446	0.103681	4.68213	2.84e-06	3.91e-05	TST
ENSG00000076604	739.333	0.484693	0.111076	4.3636	1.28e-05	0.000152394	TRAF4
ENSG00000116679	2988.89	0.484382	0.0524462	9.23579	2.56e-20	1.77e-18	IVNS1ABP
ENSG00000075240	322.418	0.484183	0.118049	4.10153	4.1e-05	0.000436019	GRAMD4
ENSG00000236935	105.155	0.484107	0.161969	2.98889	0.00279994	0.0169642	NA
ENSG00000084676	1112.41	0.483897	0.0791943	6.11025	9.95e-10	2.53e-08	NCOA1
ENSG00000164610	98.5272	0.483418	0.157661	3.06618	0.00216813	0.0137256	RP9
ENSG00000129472	458.4	0.483133	0.0830532	5.81715	5.99e-09	1.36e-07	RAB2B
ENSG00000106799	1564.37	0.482996	0.0720991	6.69906	2.1e-11	6.51e-10	TGFBR1
ENSG00000168350	340.428	0.482255	0.126475	3.81306	0.000137259	0.0012557	DEGS2
ENSG00000089351	1209.29	0.48192	0.0838624	5.74656	9.11e-09	2.02e-07	GRAMD1A
ENSG00000108370	409.644	0.481627	0.106223	4.53413	5.78e-06	7.5e-05	RGS9
ENSG00000168936	441.94	0.48155	0.115742	4.16054	3.17e-05	0.000346754	TMEM129
ENSG00000102804	688.586	0.481084	0.0904831	5.31684	1.06e-07	1.92e-06	TSC22D1
ENSG00000210082	15548.4	0.480799	0.144737	3.32187	0.000894152	0.006516	NA
ENSG00000177410	118.676	0.480449	0.155527	3.08918	0.00200713	0.0128215	ZFAS1
ENSG00000176022	491.642	0.480225	0.102889	4.66741	3.05e-06	4.18e-05	B3GALT6
ENSG00000237190	307.572	0.479626	0.0826319	5.80436	6.46e-09	1.46e-07	CDKN2AIPNL
ENSG00000267100	326.936	0.479589	0.100493	4.77236	1.82e-06	2.59e-05	ILF3-DT
ENSG00000007264	1503.18	0.479117	0.109017	4.39489	1.11e-05	0.000134296	MATK
ENSG00000143669	1787.45	0.478069	0.094007	5.08546	3.67e-07	5.98e-06	LYST
ENSG00000114166	1939.85	0.477557	0.0642037	7.43817	1.02e-13	4.14e-12	KAT2B
ENSG00000240498	1100.62	0.477157	0.0937523	5.08956	3.59e-07	5.87e-06	CDKN2B-AS1
ENSG00000146426	192.377	0.477094	0.125206	3.81049	0.000138694	0.00126558	TIAM2
ENSG00000012174	453.178	0.476427	0.0861338	5.53125	3.18e-08	6.41e-07	MBTPS2
ENSG00000168495	623.474	0.476037	0.0774486	6.14649	7.92e-10	2.04e-08	POLR3D
ENSG00000139651	3702.24	0.474871	0.0699786	6.78596	1.15e-11	3.72e-10	ZNF740
ENSG00000159496	181.981	0.473903	0.13232	3.5815	0.000341633	0.00281666	RGL4
ENSG00000156795	193.731	0.473497	0.124257	3.81064	0.000138609	0.00126536	NTAQ1
ENSG00000108798	441.455	0.473462	0.101513	4.66406	3.1e-06	4.24e-05	ABI3
ENSG00000230149	298.092	0.472946	0.128705	3.67466	0.000238166	0.0020396	NA
ENSG00000146066	586.081	0.471677	0.0983068	4.79801	1.6e-06	2.3e-05	HIGD2A
ENSG00000184508	318.721	0.470363	0.122634	3.83551	0.000125303	0.00115847	HDDC3
ENSG00000135046	815.978	0.470208	0.115229	4.08066	4.49e-05	0.000470202	ANXA1
ENSG00000259642	119.281	0.47	0.144091	3.26184	0.00110693	0.00775866	NA
ENSG00000141337	608.571	0.469681	0.0825833	5.68736	1.29e-08	2.78e-07	ARSG
ENSG00000141564	1192.85	0.4695	0.0842036	5.57578	2.46e-08	5.07e-07	RPTOR
ENSG00000186665	484.824	0.469244	0.0906047	5.17902	2.23e-07	3.83e-06	C17orf58
ENSG00000108666	369.846	0.469205	0.0873486	5.37164	7.8e-08	1.44e-06	C17orf75
ENSG00000288528	254.551	0.469112	0.151118	3.10428	0.00190741	0.0122973	NA
ENSG00000286312	301.4	0.469105	0.108332	4.33027	1.49e-05	0.000174529	NA
ENSG00000067221	201.728	0.468098	0.121537	3.85149	0.000117399	0.00109358	STOML1
ENSG00000101347	3591.85	0.467056	0.0536456	8.70633	3.14e-18	1.83e-16	SAMHD1
ENSG00000223749	98.8572	0.466944	0.181612	2.57111	0.0101373	0.0493347	NA
ENSG00000186106	349.066	0.466351	0.123553	3.77451	0.000160324	0.00143676	ANKRD46
ENSG00000171476	4042.64	0.466338	0.055777	8.36076	6.23e-17	3.26e-15	HOPX
ENSG00000006015	297.383	0.465956	0.129843	3.58862	0.000332433	0.00275594	REX1BD
ENSG00000060069	208.939	0.464439	0.137364	3.38109	0.000721983	0.00539601	CTDP1
ENSG00000196116	283.908	0.464437	0.118721	3.91201	9.15e-05	0.000883941	TDRD7
ENSG00000175806	116.324	0.464299	0.151179	3.0712	0.00213203	0.0135256	MSRA
ENSG00000205220	469.533	0.4638	0.15766	2.94178	0.00326333	0.0192018	PSMB10
ENSG00000146094	76.0191	0.462851	0.174071	2.65898	0.00783782	0.039975	DOK3
ENSG00000178537	400.131	0.461899	0.102261	4.51685	6.28e-06	8.08e-05	SLC25A20
ENSG00000110492	85.2266	0.461619	0.162724	2.83681	0.00455663	0.0255055	MDK
ENSG00000116663	970.29	0.461325	0.0760383	6.067	1.3e-09	3.26e-08	FBXO6
ENSG00000164611	1645.72	0.460734	0.0697939	6.60135	4.07e-11	1.25e-09	PTTG1
ENSG00000174010	408.291	0.460479	0.106756	4.31338	1.61e-05	0.000187268	KLHL15
ENSG00000133574	536.26	0.46033	0.112732	4.0834	4.44e-05	0.000465143	GIMAP4
ENSG00000077420	361.991	0.459965	0.0958398	4.79931	1.59e-06	2.29e-05	APBB1IP
ENSG00000109171	1644.99	0.459825	0.070868	6.48847	8.67e-11	2.54e-09	SLAIN2
ENSG00000225138	259.901	0.459472	0.172587	2.66226	0.0077617	0.0396453	NA
ENSG00000122122	5477.2	0.458891	0.0624597	7.34699	2.03e-13	7.92e-12	SASH3
ENSG00000175550	1466.6	0.458704	0.173253	2.6476	0.00810651	0.0410879	DRAP1
ENSG00000204899	1821.5	0.457563	0.0926342	4.93946	7.83e-07	1.19e-05	MZT1
ENSG00000213413	706.143	0.457356	0.115113	3.97312	7.09e-05	0.000704926	PVRIG
ENSG00000107968	355.656	0.45664	0.0934471	4.88661	1.03e-06	1.52e-05	MAP3K8
ENSG00000072310	776.184	0.456553	0.0845637	5.39892	6.7e-08	1.26e-06	SREBF1
ENSG00000129675	2854.34	0.456337	0.070358	6.48592	8.82e-11	2.58e-09	ARHGEF6
ENSG00000088305	220.253	0.455446	0.121906	3.73604	0.000186938	0.00164857	DNMT3B
ENSG00000050438	247.595	0.455434	0.0973623	4.67773	2.9e-06	3.99e-05	SLC4A8
ENSG00000005073	111.605	0.455132	0.148318	3.06862	0.00215051	0.0136305	HOXA11
ENSG00000113721	1567.96	0.453145	0.0744264	6.0885	1.14e-09	2.88e-08	PDGFRB
ENSG00000256116	181.726	0.452759	0.116543	3.88491	0.000102367	0.000968567	NA
ENSG00000137038	175.196	0.452629	0.14578	3.10489	0.00190351	0.0122759	DMAC1
ENSG00000086544	132.246	0.452414	0.167158	2.70651	0.00679948	0.0355957	ITPKC
ENSG00000059378	1408.69	0.450992	0.0557868	8.0842	6.26e-16	2.98e-14	PARP12
ENSG00000160318	310.318	0.450657	0.135709	3.32076	0.000897735	0.00653758	CLDND2
ENSG00000105254	1089.93	0.449697	0.090245	4.98307	6.26e-07	9.7e-06	TBCB
ENSG00000232956	421.654	0.449662	0.0857085	5.24642	1.55e-07	2.72e-06	SNHG15
ENSG00000125388	95.703	0.449498	0.151505	2.96689	0.00300825	0.0179749	GRK4
ENSG00000244491	156.074	0.447246	0.148977	3.00211	0.00268117	0.0164054	NA
ENSG00000204524	175.309	0.446751	0.151066	2.95733	0.0031032	0.0184194	ZNF805
ENSG00000175265	307.743	0.445798	0.168033	2.65305	0.00797686	0.0405477	GOLGA8A
ENSG00000196449	1249.36	0.443523	0.0788531	5.62467	1.86e-08	3.92e-07	YRDC
ENSG00000196550	329.534	0.443475	0.128206	3.45908	0.000542024	0.00420034	FAM72A
ENSG00000176658	341.137	0.443466	0.0848204	5.2283	1.71e-07	2.98e-06	MYO1D
ENSG00000156398	488.43	0.443373	0.0827094	5.36062	8.29e-08	1.52e-06	SFXN2
ENSG00000267321	92.942	0.443242	0.164762	2.69019	0.00714105	0.0370517	NA
ENSG00000145246	434.906	0.442786	0.0938184	4.71961	2.36e-06	3.3e-05	ATP10D
ENSG00000240857	179.83	0.442178	0.132202	3.34471	0.000823694	0.00606137	RDH14
ENSG00000125826	1250.41	0.440559	0.090507	4.86768	1.13e-06	1.67e-05	RBCK1
ENSG00000103187	15909.5	0.439595	0.0753824	5.83153	5.49e-09	1.25e-07	COTL1
ENSG00000189079	564.305	0.439258	0.0895035	4.90772	9.21e-07	1.38e-05	ARID2
ENSG00000166949	239.111	0.438975	0.15208	2.88646	0.00389598	0.0223268	SMAD3
ENSG00000170340	989.141	0.438969	0.0676067	6.49299	8.42e-11	2.47e-09	B3GNT2
ENSG00000117151	157.44	0.438245	0.144845	3.02561	0.00248131	0.0154158	CTBS
ENSG00000229257	102.825	0.437907	0.151652	2.88759	0.0038821	0.0222694	NA
ENSG00000069399	1119.24	0.437886	0.0881349	4.96836	6.75e-07	1.04e-05	BCL3
ENSG00000170684	131.603	0.437583	0.156433	2.79726	0.00515383	0.0282225	ZNF296
ENSG00000269439	133.845	0.43728	0.143956	3.03759	0.00238478	0.0148688	PGLS-DT
ENSG00000160285	330.24	0.435464	0.131307	3.31639	0.0009119	0.00662009	LSS
ENSG00000169896	371.794	0.434888	0.109367	3.97641	7e-05	0.000697102	ITGAM
ENSG00000230148	399.195	0.43438	0.134559	3.22818	0.00124582	0.00859321	HOXB-AS1
ENSG00000115904	2025.74	0.434136	0.0809592	5.36241	8.21e-08	1.51e-06	SOS1
ENSG00000090975	265.578	0.433768	0.135751	3.19531	0.00139679	0.00943644	PITPNM2
ENSG00000091640	231.812	0.433602	0.119048	3.64224	0.00027028	0.00228943	SPAG7
ENSG00000100427	2322.23	0.433532	0.0788861	5.49567	3.89e-08	7.72e-07	MLC1
ENSG00000169826	2045.34	0.43322	0.0672793	6.43914	1.2e-10	3.47e-09	CSGALNACT2
ENSG00000130787	712.206	0.432767	0.103549	4.17933	2.92e-05	0.000322165	HIP1R
ENSG00000275441	109.413	0.432461	0.164077	2.63573	0.00839574	0.0421773	NA
ENSG00000249978	116.331	0.431319	0.152582	2.8268	0.00470156	0.0261614	TRGV7
ENSG00000160179	880.754	0.431288	0.0965731	4.46592	7.97e-06	9.91e-05	ABCG1
ENSG00000198739	248.825	0.430556	0.115113	3.7403	0.000183804	0.00162365	LRRTM3
ENSG00000166888	1171.11	0.430298	0.0710415	6.057	1.39e-09	3.45e-08	STAT6
ENSG00000043462	7014.21	0.426696	0.0449166	9.49974	2.1e-21	1.56e-19	LCP2
ENSG00000123609	1179.94	0.42617	0.0787773	5.40981	6.31e-08	1.19e-06	NMI
ENSG00000119640	127.823	0.426165	0.147317	2.89285	0.00381769	0.0219538	ACYP1
ENSG00000174206	146.992	0.425962	0.132482	3.21524	0.00130333	0.0089284	KICS2
ENSG00000185379	1085.13	0.424757	0.0610501	6.9575	3.46e-12	1.17e-10	RAD51D
ENSG00000211456	1882.68	0.424181	0.0602866	7.03608	1.98e-12	6.85e-11	SACM1L
ENSG00000111196	257.432	0.424082	0.109157	3.88506	0.000102307	0.000968434	MAGOHB
ENSG00000105967	503.701	0.423724	0.117342	3.61101	0.000305003	0.00254561	TFEC
ENSG00000230918	185.775	0.422332	0.125353	3.36914	0.00075403	0.0056096	DPP4-DT
ENSG00000234771	151.535	0.421701	0.125366	3.36375	0.000768911	0.00570215	NA
ENSG00000197183	341.939	0.420806	0.0894084	4.70656	2.52e-06	3.5e-05	NOL4L
ENSG00000041880	147.762	0.420066	0.131263	3.20019	0.00137339	0.00930822	PARP3
ENSG00000124406	1163	0.419796	0.0949826	4.41971	9.88e-06	0.000121015	ATP8A1
ENSG00000165118	528.478	0.419219	0.0740616	5.66041	1.51e-08	3.23e-07	C9orf64
ENSG00000136514	133.584	0.419124	0.144933	2.89185	0.00382979	0.0220054	RTP4
ENSG00000266472	320.294	0.418525	0.0958131	4.36813	1.25e-05	0.000149691	MRPS21
ENSG00000111727	264.263	0.418077	0.106538	3.9242	8.7e-05	0.000845821	HCFC2
ENSG00000026025	27268.3	0.417318	0.0686764	6.07657	1.23e-09	3.09e-08	VIM
ENSG00000172992	264.917	0.416968	0.115346	3.61492	0.000300442	0.00250953	DCAKD
ENSG00000158042	426.553	0.416849	0.0959366	4.34505	1.39e-05	0.000164374	MRPL17
ENSG00000188610	566.814	0.416048	0.0706435	5.8894	3.88e-09	9e-08	FAM72B
ENSG00000289837	387.864	0.415881	0.145047	2.86721	0.00414107	0.0234668	NA
ENSG00000247416	106.059	0.415802	0.16061	2.58889	0.00962871	0.0472204	LOC101928847
ENSG00000153815	1724.39	0.415396	0.065749	6.31791	2.65e-10	7.32e-09	CMIP
ENSG00000197956	1731.69	0.414886	0.083597	4.96293	6.94e-07	1.07e-05	S100A6
ENSG00000196756	529.599	0.41469	0.106279	3.90191	9.54e-05	0.000916604	SNHG17
ENSG00000132541	219.831	0.414218	0.144977	2.85712	0.00427499	0.0241282	RIDA
ENSG00000168906	4482.72	0.413	0.0539629	7.65341	1.96e-14	8.36e-13	MAT2A
ENSG00000100577	170.745	0.41248	0.123296	3.34543	0.000821547	0.00604769	GSTZ1
ENSG00000197989	255.131	0.412376	0.15019	2.7457	0.00603812	0.032351	SNHG12
ENSG00000100906	4634.25	0.411407	0.0598572	6.87313	6.28e-12	2.06e-10	NFKBIA
ENSG00000123080	1672.92	0.411402	0.0915436	4.49405	6.99e-06	8.89e-05	CDKN2C
ENSG00000163820	1492.9	0.411391	0.0723583	5.68547	1.3e-08	2.81e-07	FYCO1
ENSG00000145332	544.159	0.411282	0.0730797	5.62786	1.82e-08	3.86e-07	KLHL8
ENSG00000147144	119.129	0.411149	0.137432	2.99166	0.00277461	0.0168448	CCDC120
ENSG00000269570	173.531	0.411071	0.148562	2.767	0.00565749	0.0305452	NA
ENSG00000171425	199.566	0.410139	0.140307	2.92315	0.00346509	0.0202417	ZNF581
ENSG00000115486	872.46	0.40949	0.0694332	5.89761	3.69e-09	8.6e-08	GGCX
ENSG00000043591	156.669	0.409369	0.127675	3.20634	0.00134433	0.00915122	ADRB1
ENSG00000118197	187.21	0.408348	0.127028	3.21464	0.00130609	0.00894144	DDX59
ENSG00000117308	785.065	0.406774	0.0884125	4.60087	4.21e-06	5.63e-05	GALE
ENSG00000117399	3568.91	0.406523	0.0652621	6.22909	4.69e-10	1.23e-08	CDC20
ENSG00000152620	527.496	0.406516	0.0755051	5.38396	7.29e-08	1.35e-06	NADK2
ENSG00000141569	464.319	0.405026	0.0901648	4.49206	7.05e-06	8.96e-05	TRIM65
ENSG00000188042	7207.05	0.40484	0.047213	8.57476	9.93e-18	5.54e-16	ARL4C
ENSG00000173950	237.312	0.404755	0.108493	3.73071	0.000190942	0.00168033	XXYLT1
ENSG00000101194	206.578	0.404698	0.139824	2.89434	0.0037996	0.0218617	SLC17A9
ENSG00000123240	1142.57	0.404554	0.0751566	5.38282	7.33e-08	1.36e-06	OPTN
ENSG00000267598	2150.16	0.404487	0.099273	4.07449	4.61e-05	0.00048187	NA
ENSG00000255850	161.963	0.403822	0.125089	3.22827	0.00124541	0.00859321	RXYLT1-AS1
ENSG00000197635	2597.68	0.403256	0.0813832	4.95503	7.23e-07	1.11e-05	DPP4
ENSG00000142227	418.632	0.403207	0.10501	3.83971	0.000123181	0.00114086	EMP3
ENSG00000164967	216.851	0.403048	0.126295	3.19133	0.00141622	0.00954352	RPP25L
ENSG00000225798	147.649	0.402233	0.15645	2.571	0.0101404	0.0493385	NA
ENSG00000136918	523.157	0.401946	0.143126	2.80834	0.00497973	0.0274216	WDR38
ENSG00000271425	134.833	0.401805	0.145225	2.76677	0.00566148	0.0305517	NBPF10
ENSG00000269145	122.386	0.401753	0.145008	2.77055	0.00559619	0.0302661	NA
ENSG00000092036	131.002	0.40085	0.1423	2.81694	0.00484833	0.026824	HAUS4
ENSG00000157978	189.108	0.399689	0.135114	2.95815	0.00309487	0.0183903	LDLRAP1
ENSG00000125734	1119.28	0.399638	0.0613481	6.51427	7.3e-11	2.16e-09	GPR108
ENSG00000139192	259.085	0.399277	0.104974	3.80357	0.000142626	0.00129808	TAPBPL
ENSG00000073861	4417.35	0.397546	0.0699444	5.68374	1.32e-08	2.83e-07	TBX21
ENSG00000204822	307.324	0.397503	0.122527	3.24421	0.00117777	0.0081937	MRPL53
ENSG00000115289	169.981	0.397336	0.128607	3.08953	0.00200475	0.0128109	PCGF1
ENSG00000134285	844.335	0.397128	0.0717943	5.53146	3.18e-08	6.41e-07	FKBP11
ENSG00000151414	1955.57	0.397066	0.0859338	4.6206	3.83e-06	5.16e-05	NEK7
ENSG00000160183	219.191	0.396234	0.114381	3.46416	0.000531884	0.00412784	TMPRSS3
ENSG00000083799	3679.57	0.396217	0.045004	8.80404	1.32e-18	7.97e-17	CYLD
ENSG00000168826	131.455	0.395863	0.139366	2.84045	0.00450497	0.025268	ZBTB49
ENSG00000269609	112.804	0.394314	0.149365	2.63994	0.00829201	0.041786	C10orf95-AS1
ENSG00000119403	2309.4	0.394006	0.0598397	6.58435	4.57e-11	1.39e-09	PHF19
ENSG00000103253	242.378	0.39368	0.139936	2.81329	0.00490368	0.0270733	HAGHL
ENSG00000215784	303.096	0.393449	0.0989542	3.97608	7.01e-05	0.000697763	FAM72D
ENSG00000102218	794.596	0.392948	0.0804095	4.88684	1.02e-06	1.52e-05	RP2
ENSG00000089048	747.128	0.392025	0.0943477	4.15511	3.25e-05	0.000354177	ESF1
ENSG00000115520	483.621	0.391304	0.0935844	4.1813	2.9e-05	0.000319547	COQ10B
ENSG00000050344	364.881	0.391041	0.0814573	4.80057	1.58e-06	2.28e-05	NFE2L3
ENSG00000135617	287.396	0.390802	0.113193	3.45252	0.000555381	0.00428489	PRADC1
ENSG00000184897	588.971	0.390593	0.120102	3.25217	0.00114528	0.00799148	H1-10
ENSG00000166016	1007.25	0.390301	0.0641251	6.08656	1.15e-09	2.91e-08	ABTB2
ENSG00000260206	237.61	0.389924	0.118402	3.29323	0.000990432	0.00708071	NA
ENSG00000162927	220.296	0.389661	0.120713	3.22801	0.00124656	0.0085955	PUS10
ENSG00000103121	190.442	0.388976	0.111415	3.49123	0.0004808	0.00378165	CMC2
ENSG00000159110	304.355	0.388864	0.0943743	4.12044	3.78e-05	0.000404795	IFNAR2
ENSG00000166750	2174.2	0.388688	0.109324	3.55536	0.000377459	0.00305807	SLFN5
ENSG00000143256	725.948	0.388679	0.0887471	4.37963	1.19e-05	0.00014274	PFDN2
ENSG00000095370	507.768	0.386896	0.0962918	4.01795	5.87e-05	0.000597981	SH2D3C
ENSG00000077713	288.978	0.386794	0.0906289	4.26789	1.97e-05	0.000225226	SLC25A43
ENSG00000131370	470.282	0.3862	0.0767098	5.03456	4.79e-07	7.64e-06	SH3BP5
ENSG00000165487	1362.94	0.385151	0.073057	5.27192	1.35e-07	2.39e-06	MICU2
ENSG00000206417	328.727	0.384666	0.145959	2.63544	0.00840282	0.0421846	NA
ENSG00000147872	181.23	0.38443	0.111517	3.44728	0.000566261	0.0043601	PLIN2
ENSG00000213965	684.632	0.383512	0.0678448	5.65279	1.58e-08	3.36e-07	NUDT19
ENSG00000106780	299.356	0.381779	0.111494	3.42422	0.000616573	0.00470862	MEGF9
ENSG00000125898	419.542	0.381142	0.109084	3.49404	0.000475774	0.00374352	FAM110A
ENSG00000160888	3503.35	0.380411	0.0797943	4.7674	1.87e-06	2.65e-05	IER2
ENSG00000281398	376.113	0.380309	0.128228	2.96589	0.00301805	0.0180158	NA
ENSG00000197903	108.843	0.380224	0.137074	2.77387	0.00553945	0.0300623	H2BC12
ENSG00000103351	159.011	0.379828	0.146133	2.5992	0.00934406	0.0460069	CLUAP1
ENSG00000135083	245.525	0.379486	0.106658	3.55796	0.000373746	0.0030315	CCNJL
ENSG00000263513	206.02	0.377378	0.141597	2.66517	0.00769503	0.0394151	FAM72C
ENSG00000159267	256.161	0.377228	0.105853	3.56369	0.000365679	0.0029787	HLCS
ENSG00000203993	202.612	0.37684	0.125435	3.00427	0.00266221	0.0163226	ARRDC1-AS1
ENSG00000170846	339.67	0.376061	0.0984803	3.81864	0.000134189	0.00123035	LOC93622
ENSG00000205208	431.655	0.375251	0.125778	2.98344	0.00285032	0.017212	C4orf46
ENSG00000135636	158.867	0.374995	0.129894	2.88694	0.00389014	0.0223094	DYSF
ENSG00000234511	1150.4	0.37473	0.0986004	3.80049	0.00014441	0.00131211	C5orf58
ENSG00000182621	221.7	0.374465	0.128224	2.92039	0.00349595	0.0203767	PLCB1
ENSG00000272908	244.036	0.37438	0.112468	3.32879	0.000872252	0.0063763	NA
ENSG00000159733	402.49	0.374213	0.103781	3.60581	0.000311184	0.00259272	ZFYVE28
ENSG00000173812	6983.02	0.373659	0.0601992	6.20705	5.4e-10	1.41e-08	EIF1
ENSG00000169762	557.974	0.373126	0.105665	3.53122	0.000413649	0.0033193	TAPT1
ENSG00000249375	839.732	0.373055	0.0930327	4.00994	6.07e-05	0.000615361	CASC11
ENSG00000162639	1095.46	0.37284	0.0639763	5.82778	5.62e-09	1.28e-07	HENMT1
ENSG00000116717	374.086	0.37271	0.118153	3.15448	0.00160785	0.01064	GADD45A
ENSG00000196405	2798.19	0.370694	0.074984	4.94364	7.67e-07	1.17e-05	EVL
ENSG00000234961	10899.7	0.370633	0.0587809	6.30533	2.88e-10	7.89e-09	NA
ENSG00000123146	5172.59	0.370589	0.0686784	5.39601	6.81e-08	1.27e-06	ADGRE5
ENSG00000030419	3884.3	0.369451	0.087104	4.24149	2.22e-05	0.000249905	IKZF2
ENSG00000075420	568.741	0.368661	0.0898916	4.10118	4.11e-05	0.00043646	FNDC3B
ENSG00000172590	615.983	0.368306	0.0886781	4.1533	3.28e-05	0.000356622	MRPL52
ENSG00000164402	585.788	0.368282	0.0732505	5.0277	4.96e-07	7.89e-06	SEPTIN8
ENSG00000002549	2382.87	0.367913	0.0543502	6.76929	1.29e-11	4.15e-10	LAP3
ENSG00000141384	510.901	0.367875	0.0910481	4.04045	5.33e-05	0.000547932	TAF4B
ENSG00000150779	399.635	0.367479	0.111569	3.29375	0.000988621	0.00707206	TIMM8B
ENSG00000111450	193.972	0.367339	0.138924	2.64417	0.00818925	0.0413972	STX2
ENSG00000270170	216.89	0.367161	0.128784	2.85098	0.00435853	0.0245667	NCBP2AS2
ENSG00000115758	8280.4	0.36678	0.0605184	6.06063	1.36e-09	3.38e-08	ODC1
ENSG00000173114	5804.67	0.366595	0.0995687	3.68183	0.000231565	0.00199199	LRRN3
ENSG00000109519	1511.1	0.366592	0.0635926	5.76469	8.18e-09	1.82e-07	GRPEL1
ENSG00000023445	7980.86	0.366317	0.0871934	4.20121	2.65e-05	0.000294654	BIRC3
ENSG00000170275	356.138	0.365618	0.0889623	4.10981	3.96e-05	0.000421735	CRTAP
ENSG00000100258	781.166	0.365484	0.0968287	3.77454	0.000160304	0.00143676	LMF2
ENSG00000130311	1252.72	0.365133	0.0720584	5.06718	4.04e-07	6.52e-06	DDA1
ENSG00000040933	1941.08	0.364939	0.0618302	5.90228	3.59e-09	8.38e-08	INPP4A
ENSG00000154310	1431.86	0.364413	0.0808738	4.50595	6.61e-06	8.48e-05	TNIK
ENSG00000124256	387.278	0.363866	0.133269	2.73032	0.00632728	0.0336601	ZBP1
ENSG00000182117	580.472	0.363083	0.0933586	3.88912	0.000100609	0.000955374	NOP10
ENSG00000175567	1392.58	0.362751	0.0724658	5.00582	5.56e-07	8.74e-06	UCP2
ENSG00000188486	2684.9	0.362335	0.0844973	4.28813	1.8e-05	0.000207914	H2AX
ENSG00000072609	903.567	0.361815	0.0590376	6.12855	8.87e-10	2.27e-08	CHFR
ENSG00000243927	905.87	0.361546	0.0892272	4.05196	5.08e-05	0.000525492	MRPS6
ENSG00000170448	378.905	0.361512	0.0954519	3.78738	0.000152246	0.00137551	NFXL1
ENSG00000224660	404.437	0.360827	0.103073	3.5007	0.000464036	0.0036635	SH3BP5-AS1
ENSG00000220205	280.269	0.359118	0.0898905	3.99506	6.47e-05	0.00064927	VAMP2
ENSG00000176973	1299.22	0.358778	0.095122	3.77177	0.000162094	0.00144954	FAM89B
ENSG00000135272	4801.36	0.358425	0.0694309	5.16233	2.44e-07	4.15e-06	MDFIC
ENSG00000100206	161.472	0.358104	0.116921	3.06278	0.00219294	0.0138493	DMC1
ENSG00000100219	1518.48	0.357962	0.0643188	5.56544	2.61e-08	5.37e-07	XBP1
ENSG00000262312	258.707	0.357102	0.131445	2.71674	0.00659292	0.0347366	NA
ENSG00000168256	894.298	0.356619	0.0712149	5.00765	5.51e-07	8.67e-06	NKIRAS2
ENSG00000169955	180.988	0.356454	0.126669	2.81406	0.00489199	0.0270252	ZNF747
ENSG00000130589	1070.33	0.356261	0.102665	3.47012	0.00052022	0.00404329	HELZ2
ENSG00000100889	664.331	0.356167	0.0995989	3.57601	0.000348876	0.00286291	PCK2
ENSG00000164975	648.875	0.35616	0.080478	4.42556	9.62e-06	0.000118268	SNAPC3
ENSG00000178685	641.003	0.355952	0.122694	2.90113	0.00371817	0.021446	PARP10
ENSG00000131979	2754.8	0.355911	0.0569364	6.25103	4.08e-10	1.09e-08	GCH1
ENSG00000198771	1798.56	0.355475	0.0676128	5.25751	1.46e-07	2.57e-06	RCSD1
ENSG00000068903	1108.67	0.35504	0.0632101	5.61683	1.94e-08	4.08e-07	SIRT2
ENSG00000059588	461.889	0.35397	0.105168	3.36576	0.000763331	0.00567277	TARBP1
ENSG00000145022	557.854	0.353895	0.0780632	4.53345	5.8e-06	7.52e-05	TCTA
ENSG00000141741	412.777	0.353773	0.102559	3.44946	0.000561706	0.00432857	MIEN1
ENSG00000290865	201.909	0.353739	0.118305	2.99006	0.00278926	0.0169239	NA
ENSG00000044574	15440.6	0.35352	0.0454571	7.77702	7.43e-15	3.3e-13	HSPA5
ENSG00000184924	153.819	0.352742	0.122576	2.87774	0.00400532	0.0228206	PTRHD1
ENSG00000153879	1076.51	0.35138	0.0649913	5.40657	6.42e-08	1.21e-06	CEBPG
ENSG00000100911	2101.86	0.351362	0.0712644	4.9304	8.21e-07	1.24e-05	PSME2
ENSG00000178996	1392.97	0.350652	0.0727254	4.82159	1.42e-06	2.07e-05	SNX18
ENSG00000106460	424.766	0.35018	0.111109	3.15167	0.00162339	0.0107328	TMEM106B
ENSG00000145882	440.211	0.349974	0.0812019	4.30992	1.63e-05	0.000190007	PCYOX1L
ENSG00000130813	1090.08	0.349639	0.0675622	5.17507	2.28e-07	3.91e-06	SHFL
ENSG00000126247	3486.62	0.349628	0.0729907	4.79004	1.67e-06	2.39e-05	CAPNS1
ENSG00000155090	622.691	0.349615	0.0766451	4.56148	5.08e-06	6.67e-05	KLF10
ENSG00000120889	392.742	0.349461	0.099782	3.50224	0.000461359	0.00364572	TNFRSF10B
ENSG00000136997	2994.23	0.346968	0.0784553	4.4225	9.76e-06	0.000119675	MYC
ENSG00000233016	235.4	0.346515	0.126584	2.73744	0.00619194	0.033007	SNHG7
ENSG00000172375	986.145	0.346389	0.0715623	4.84039	1.3e-06	1.9e-05	C2CD2L
ENSG00000204856	421.398	0.346085	0.084863	4.07817	4.54e-05	0.00047479	FAM216A
ENSG00000120093	489.076	0.345165	0.109734	3.14545	0.0016583	0.0109326	HOXB3
ENSG00000149600	439.391	0.344852	0.0971413	3.55001	0.000385222	0.00311257	COMMD7
ENSG00000135148	1115.02	0.344674	0.0655539	5.25786	1.46e-07	2.57e-06	TRAFD1
ENSG00000163297	1669.4	0.344353	0.0806217	4.27122	1.94e-05	0.000222248	ANTXR2
ENSG00000149294	3922.36	0.344161	0.0806986	4.26477	2e-05	0.000227904	NCAM1
ENSG00000113460	1258.54	0.34377	0.0841528	4.08507	4.41e-05	0.000462151	BRIX1
ENSG00000110848	504.14	0.343583	0.107444	3.19778	0.00138491	0.00937118	CD69
ENSG00000169951	185.441	0.343516	0.110116	3.1196	0.00181099	0.0117513	ZNF764
ENSG00000006576	1178.8	0.3428	0.0777498	4.40901	1.04e-05	0.000126563	PHTF2
ENSG00000137509	336.56	0.342201	0.0960384	3.56317	0.000366404	0.00298346	PRCP
ENSG00000162757	234.165	0.342157	0.119827	2.85541	0.00429813	0.0242392	C1orf74
ENSG00000072778	1048.57	0.341796	0.106067	3.22245	0.00127099	0.00872956	ACADVL
ENSG00000153551	170.559	0.341625	0.11392	2.99883	0.00271021	0.0165541	CMTM7
ENSG00000035115	304.159	0.341266	0.0891831	3.82657	0.00012994	0.00119661	SH3YL1
ENSG00000109618	256.029	0.340832	0.106101	3.21234	0.0013166	0.0089988	SEPSECS
ENSG00000150995	1945.01	0.339347	0.0767548	4.42118	9.82e-06	0.000120268	ITPR1
ENSG00000109445	717.863	0.339006	0.0752658	4.50411	6.67e-06	8.54e-05	ZNF330
ENSG00000171223	1279.51	0.338714	0.105208	3.21948	0.00128424	0.00880908	JUNB
ENSG00000180011	606.719	0.338616	0.0810287	4.17896	2.93e-05	0.000322512	ZADH2
ENSG00000169567	1678.19	0.338502	0.0619799	5.46148	4.72e-08	9.18e-07	HINT1
ENSG00000135390	1051.57	0.338451	0.0626343	5.40361	6.53e-08	1.23e-06	ATP5MC2
ENSG00000135899	1296.39	0.338446	0.0571648	5.92053	3.21e-09	7.56e-08	SP110
ENSG00000172543	32423.7	0.338345	0.0820668	4.1228	3.74e-05	0.000400878	CTSW
ENSG00000130812	423.197	0.338238	0.109293	3.09479	0.00196953	0.012628	ANGPTL6
ENSG00000167842	507.288	0.338088	0.0901805	3.74902	0.000177529	0.00157418	MIS12
ENSG00000186810	997.9	0.337894	0.109678	3.08078	0.00206458	0.0131772	CXCR3
ENSG00000138600	3162.68	0.33785	0.0747341	4.52069	6.16e-06	7.94e-05	SPPL2A
ENSG00000135127	1439.25	0.33776	0.0751679	4.49341	7.01e-06	8.91e-05	BICDL1
ENSG00000162607	3115.57	0.337467	0.0676417	4.98904	6.07e-07	9.44e-06	USP1
ENSG00000115318	327.429	0.337277	0.117598	2.86805	0.00413005	0.0234107	LOXL3
ENSG00000106479	334.338	0.33714	0.102018	3.30473	0.000950693	0.0068403	ZNF862
ENSG00000162073	1047.78	0.336851	0.0964039	3.49417	0.000475546	0.00374312	PAQR4
ENSG00000273275	610.114	0.335293	0.0905425	3.70316	0.000212933	0.00184988	NA
ENSG00000164308	6464.36	0.334899	0.0674928	4.96199	6.98e-07	1.07e-05	ERAP2
ENSG00000160226	171.009	0.334841	0.128396	2.60789	0.00911026	0.0451519	CFAP410
ENSG00000103642	327.28	0.334704	0.106947	3.12961	0.00175038	0.0114179	LACTB
ENSG00000136603	801.436	0.334567	0.104101	3.21386	0.00130961	0.00896109	SKIL
ENSG00000109180	1959.51	0.33443	0.0808974	4.134	3.57e-05	0.000383188	OCIAD1
ENSG00000149929	1200.17	0.334164	0.118382	2.82277	0.0047611	0.0264179	HIRIP3
ENSG00000159388	1023.76	0.333985	0.0620331	5.38398	7.29e-08	1.35e-06	BTG2
ENSG00000150938	1698.83	0.333897	0.0663135	5.03513	4.78e-07	7.62e-06	CRIM1
ENSG00000263528	921.822	0.332651	0.0853884	3.89574	9.79e-05	0.000936425	IKBKE
ENSG00000100106	487.011	0.332197	0.0891688	3.72548	0.000194944	0.00170842	TRIOBP
ENSG00000185252	295.589	0.331877	0.093795	3.53832	0.000402683	0.00323748	ZNF74
ENSG00000173821	8854.67	0.330579	0.106585	3.10156	0.00192507	0.0124006	RNF213
ENSG00000196233	816.705	0.330575	0.102501	3.2251	0.00125928	0.00866901	LCOR
ENSG00000104689	276.426	0.329879	0.1081	3.05161	0.0022762	0.0143021	TNFRSF10A
ENSG00000176476	540.515	0.329836	0.082279	4.00875	6.1e-05	0.000617875	SGF29
ENSG00000188313	1443.96	0.328659	0.0734882	4.47227	7.74e-06	9.67e-05	PLSCR1
ENSG00000131584	485.225	0.327601	0.123892	2.64424	0.00818745	0.0413972	ACAP3
ENSG00000174373	416.469	0.327024	0.115774	2.82468	0.00473275	0.0262953	RALGAPA1
ENSG00000156983	1070.41	0.326822	0.081804	3.99519	6.46e-05	0.00064927	BRPF1
ENSG00000153179	683.101	0.326584	0.0764481	4.27197	1.94e-05	0.000221626	RASSF3
ENSG00000149089	410.924	0.326327	0.0952804	3.42491	0.000615001	0.00470003	APIP
ENSG00000074370	2487.28	0.325948	0.0934249	3.48888	0.000485051	0.00381107	ATP2A3
ENSG00000167797	1550.63	0.325388	0.0992601	3.27814	0.00104494	0.00740438	CDK2AP2
ENSG00000134152	401.716	0.325326	0.0989851	3.28661	0.001014	0.00722411	KATNBL1
ENSG00000104687	2683.68	0.325221	0.0378524	8.59181	8.56e-18	4.82e-16	GSR
ENSG00000118058	2389	0.324203	0.106847	3.03428	0.0024111	0.0150195	KMT2A
ENSG00000043143	1297.95	0.32404	0.0832263	3.89348	9.88e-05	0.000942596	JADE2
ENSG00000105655	245.728	0.323944	0.124466	2.60266	0.00925028	0.0456521	ISYNA1
ENSG00000188186	460.505	0.323715	0.111812	2.89517	0.00378951	0.0218156	LAMTOR4
ENSG00000198648	1327.66	0.323002	0.0598548	5.39642	6.8e-08	1.27e-06	STK39
ENSG00000152684	629.62	0.322706	0.0640646	5.0372	4.72e-07	7.56e-06	PELO
ENSG00000148400	3958.07	0.322458	0.0737939	4.36971	1.24e-05	0.0001487	NOTCH1
ENSG00000161980	835.939	0.322233	0.0986607	3.26607	0.00109051	0.00766784	POLR3K
ENSG00000173141	705.785	0.322054	0.0670582	4.80261	1.57e-06	2.26e-05	MRPL57
ENSG00000259813	198.547	0.32196	0.124493	2.58618	0.00970473	0.0475378	NA
ENSG00000171928	322.693	0.321286	0.099893	3.21631	0.00129852	0.00889836	TVP23B
ENSG00000182957	2855.47	0.321246	0.0665715	4.82557	1.4e-06	2.04e-05	SPATA13
ENSG00000099725	396.403	0.321117	0.0993266	3.23294	0.00122522	0.00846779	PRKY
ENSG00000088876	234.005	0.320197	0.100774	3.17738	0.00148615	0.00995695	ZNF343
ENSG00000068028	732.432	0.320048	0.0822848	3.88952	0.000100444	0.000954245	RASSF1
ENSG00000152382	288.299	0.319934	0.0952061	3.36043	0.00077821	0.00575689	TADA1
ENSG00000103657	3101.56	0.319461	0.1061	3.01095	0.00260429	0.0160329	HERC1
ENSG00000118246	643.797	0.318977	0.0773218	4.12531	3.7e-05	0.000397126	FASTKD2
ENSG00000171222	324.066	0.318718	0.119247	2.67276	0.00752305	0.0387111	SCAND1
ENSG00000136213	882.46	0.318536	0.0709614	4.48886	7.16e-06	9.07e-05	CHST12
ENSG00000110011	285.222	0.318437	0.121175	2.62791	0.00859111	0.0429331	DNAJC4
ENSG00000112941	778.37	0.318012	0.0687058	4.62861	3.68e-06	4.99e-05	TENT4A
ENSG00000102921	1901.12	0.316471	0.0620814	5.09769	3.44e-07	5.65e-06	N4BP1
ENSG00000147168	1602.82	0.316089	0.0909773	3.47438	0.000512043	0.00398859	IL2RG
ENSG00000075131	639.806	0.315617	0.0745179	4.23546	2.28e-05	0.00025616	TIPIN
ENSG00000132275	467.137	0.315438	0.0729504	4.32401	1.53e-05	0.000179058	RRP8
ENSG00000139505	1861.35	0.31534	0.0896827	3.51617	0.000437817	0.00348661	MTMR6
ENSG00000185262	2379.49	0.314557	0.104803	3.00143	0.00268716	0.0164373	UBALD2
ENSG00000198252	573.222	0.314217	0.0991666	3.16858	0.00153185	0.0101981	STYX
ENSG00000188452	3141.08	0.314144	0.116565	2.69502	0.00703843	0.0366731	CERKL
ENSG00000164045	881.21	0.313974	0.0689903	4.55099	5.34e-06	6.98e-05	CDC25A
ENSG00000267379	1070.78	0.313772	0.0874931	3.58625	0.000335472	0.00277457	NA
ENSG00000105963	913.114	0.312902	0.116936	2.67585	0.00745407	0.0384198	ADAP1
ENSG00000214655	761.161	0.312425	0.0953265	3.27742	0.00104762	0.00742085	ZSWIM8
ENSG00000167173	2281.32	0.312157	0.087712	3.55889	0.000372422	0.00302309	C15orf39
ENSG00000151304	239.461	0.311842	0.10679	2.92015	0.00349865	0.0203868	SRFBP1
ENSG00000156253	364.451	0.311187	0.0948084	3.28227	0.00102974	0.00731394	RWDD2B
ENSG00000288722	250.967	0.311112	0.10723	2.90136	0.0037155	0.021446	F8A1
ENSG00000226706	554.808	0.310837	0.0951756	3.26593	0.00109105	0.00766909	LOC101928525
ENSG00000166337	490.865	0.310726	0.11056	2.81048	0.00494678	0.0272826	TAF10
ENSG00000148459	181.328	0.310372	0.113145	2.74313	0.00608566	0.0325477	PDSS1
ENSG00000167792	2140.12	0.31017	0.0922839	3.36104	0.000776504	0.00575034	NDUFV1
ENSG00000179271	1533.54	0.309956	0.054307	5.70748	1.15e-08	2.49e-07	GADD45GIP1
ENSG00000109689	1461.66	0.309765	0.0656203	4.72057	2.35e-06	3.29e-05	STIM2
ENSG00000136888	788.593	0.309129	0.0802152	3.85375	0.000116323	0.00108403	ATP6V1G1
ENSG00000113282	1369.89	0.308599	0.0685491	4.50188	6.74e-06	8.62e-05	CLINT1
ENSG00000122140	783.134	0.308271	0.0793559	3.88467	0.000102469	0.000969097	MRPS2
ENSG00000165630	354.843	0.308256	0.102152	3.01763	0.00254759	0.0157549	PRPF18
ENSG00000038210	1506.21	0.307884	0.0666102	4.62217	3.8e-06	5.13e-05	PI4K2B
ENSG00000170791	656.16	0.307862	0.0786905	3.91232	9.14e-05	0.000883223	CHCHD7
ENSG00000169241	525.141	0.307854	0.107243	2.87061	0.00409676	0.0232596	SLC50A1
ENSG00000143401	7099.78	0.307736	0.0751493	4.09499	4.22e-05	0.000446258	ANP32E
ENSG00000107099	5982.32	0.307708	0.0685704	4.48747	7.21e-06	9.12e-05	DOCK8
ENSG00000125356	442.675	0.307564	0.115865	2.65451	0.00794228	0.0404208	NDUFA1
ENSG00000120837	485.966	0.307537	0.108273	2.84039	0.0045058	0.025268	NFYB
ENSG00000107331	684.129	0.307274	0.117959	2.60492	0.00918963	0.0454168	ABCA2
ENSG00000224645	336.497	0.307086	0.0962088	3.19187	0.00141354	0.00953735	NA
ENSG00000110315	426.615	0.30691	0.10209	3.00627	0.00264478	0.0162394	RNF141
ENSG00000235194	203.2	0.306861	0.110482	2.77749	0.00547805	0.0297599	PPP1R3E
ENSG00000126561	4332.35	0.306837	0.0567314	5.4086	6.35e-08	1.2e-06	STAT5A
ENSG00000148175	1752.72	0.306588	0.0626711	4.89202	9.98e-07	1.49e-05	STOM
ENSG00000110330	1381.75	0.306165	0.0719439	4.25561	2.08e-05	0.000236535	BIRC2
ENSG00000172936	1661.52	0.305876	0.0697186	4.38729	1.15e-05	0.000138278	MYD88
ENSG00000134996	1298.16	0.305484	0.0844312	3.61814	0.000296724	0.0024844	OSTF1
ENSG00000006282	537.317	0.305285	0.0950125	3.2131	0.00131309	0.0089806	SPATA20
ENSG00000110925	410.512	0.303657	0.0896798	3.38601	0.000709157	0.00530958	CSRNP2
ENSG00000056558	3620.74	0.30342	0.0702427	4.3196	1.56e-05	0.000182374	TRAF1
ENSG00000133773	422.678	0.302201	0.100613	3.00361	0.00266799	0.0163533	CCDC59
ENSG00000116667	564.119	0.301943	0.091062	3.3158	0.000913827	0.00663179	C1orf21
ENSG00000178761	373.692	0.301663	0.105933	2.84769	0.00440373	0.0247948	FAM219B
ENSG00000070761	763.802	0.301076	0.0743147	4.05136	5.09e-05	0.000526589	CFAP20
ENSG00000177733	3852.11	0.300654	0.069789	4.30804	1.65e-05	0.000191528	HNRNPA0
ENSG00000088992	960.479	0.299701	0.0902176	3.32198	0.000893804	0.006516	TESC
ENSG00000143633	419.553	0.299686	0.100668	2.97697	0.00291109	0.0175266	C1orf131
ENSG00000171861	242.281	0.299244	0.103932	2.87923	0.00398648	0.0227566	MRM3
ENSG00000100242	6202.16	0.297485	0.0772821	3.84934	0.000118438	0.00110228	SUN2
ENSG00000132773	633.729	0.296655	0.0795425	3.72951	0.000191851	0.00168623	TOE1
ENSG00000158717	754.773	0.296228	0.0988266	2.99745	0.00272244	0.0165903	RNF166
ENSG00000123992	935.21	0.29612	0.0830018	3.56763	0.000360228	0.00293999	DNPEP
ENSG00000185753	727.307	0.296085	0.0639198	4.63214	3.62e-06	4.91e-05	CXorf38
ENSG00000063241	1036.45	0.295891	0.0937108	3.15749	0.00159132	0.010544	ISOC2
ENSG00000111328	272.788	0.295661	0.115009	2.57076	0.0101475	0.0493537	CDK2AP1
ENSG00000106785	969.441	0.295437	0.0693926	4.25747	2.07e-05	0.000234838	TRIM14
ENSG00000197724	307.623	0.295233	0.0946793	3.11825	0.0018193	0.0117943	PHF2
ENSG00000172939	1367.57	0.294777	0.0555423	5.30726	1.11e-07	2.01e-06	OXSR1
ENSG00000189159	1482.56	0.294768	0.0612553	4.81213	1.49e-06	2.17e-05	JPT1
ENSG00000169991	985.443	0.294691	0.0752455	3.91639	8.99e-05	0.000870831	IFFO2
ENSG00000066933	506.276	0.294454	0.104882	2.80748	0.00499311	0.027466	MYO9A
ENSG00000101882	388.385	0.293744	0.0891372	3.29542	0.000982752	0.00703965	NKAP
ENSG00000141510	349.328	0.293656	0.0843041	3.4833	0.000495273	0.00387952	TP53
ENSG00000170779	908.242	0.293624	0.0796187	3.68788	0.000226133	0.00195566	CDCA4
ENSG00000100418	988.731	0.29341	0.0753543	3.89374	9.87e-05	0.000942151	DESI1
ENSG00000215421	255.846	0.293039	0.0931801	3.14487	0.00166159	0.010944	ZNF407
ENSG00000117280	1826.87	0.292612	0.0483297	6.0545	1.41e-09	3.5e-08	RAB29
ENSG00000139746	2171.14	0.292111	0.057826	5.05155	4.38e-07	7.06e-06	RBM26
ENSG00000165502	1315.71	0.290038	0.081672	3.55126	0.000383393	0.00309898	RPL36AL
ENSG00000237943	396.777	0.289895	0.0839336	3.45386	0.000552615	0.00426668	PRKCQ-AS1
ENSG00000167977	2138	0.289067	0.0614874	4.70124	2.59e-06	3.58e-05	KCTD5
ENSG00000167182	654.834	0.28852	0.0737953	3.90974	9.24e-05	0.000891079	SP2
ENSG00000176209	359.377	0.288181	0.0963383	2.99135	0.00277751	0.0168575	SMIM19
ENSG00000221823	1315.39	0.287789	0.0849443	3.38797	0.000704115	0.00528296	PPP3R1
ENSG00000136159	603.986	0.287589	0.0768925	3.74015	0.000183911	0.00162392	NUDT15
ENSG00000162144	1400.12	0.286922	0.0785716	3.65173	0.000260482	0.00221178	CYB561A3
ENSG00000198804	60679	0.286477	0.106308	2.69478	0.00704357	0.0366908	COX1
ENSG00000227751	1547.18	0.286336	0.0958569	2.98712	0.00281622	0.0170432	RCC2-AS1
ENSG00000196154	712.755	0.286178	0.09165	3.12251	0.00179313	0.0116426	S100A4
ENSG00000273828	357.103	0.286046	0.08998	3.179	0.00147786	0.00991085	NA
ENSG00000107829	328.613	0.285653	0.107964	2.64581	0.0081495	0.0412458	FBXW4
ENSG00000110717	1096.45	0.28561	0.0787729	3.62574	0.00028813	0.00242016	NDUFS8
ENSG00000100596	1207.44	0.285536	0.0797569	3.58008	0.000343491	0.00282754	SPTLC2
[truncated: 19,025 more rows]

## Sheet: Activation adhesion inhibition
symbol	CAR-NK-HC	CAR-NK-HC	CAR-NK-HC	CAR-NK-HC	NR3C1KO CAR-NK-HC	NR3C1KO CAR-NK-HC	NR3C1KO CAR-NK-HC	NR3C1KO CAR-NK-HC
CD226	621.271	609.198	536.982	595.223	983.814	1078.36	1104.92	1159.54
CD69	429.072	393.44	440.187	479.124	531.953	552.454	590.142	538.419
IL2RB	17110.9	17554.6	17540.7	16747.7	19616.5	19724.9	19916.4	20786.5
LY9	6.23349	6.34581	3.45697	1.73282	10.7586	14.1017	15.0724	18.5662
CD244	1525.13	1505.02	1472.67	1536.14	2233.01	2335.07	2258.54	2281.95
ITGAL	7681.74	7812.75	7904.93	7571.55	11298.9	11824.7	11557	11900.1
ITGAX	1124.11	1115.81	1190.35	1311.74	1343.63	1464.09	1387.82	1508.92
ITGAM	265.962	260.178	233.921	256.457	290.482	349.224	339.708	390.733
ICAM4	8.31132	15.8645	18.4372	12.1297	20.3218	36.4984	35.9418	29.5371
SLAMF7	4413.31	4441.01	4297.01	4349.37	6658.38	6369.81	6511.27	6490.56
KLRC1	3111.55	3149.64	2910.77	3077.48	2536.64	2460.33	2609.84	2496.31
KLRD1	3675.68	3823.35	3483.47	3578.27	1692.69	1683.08	1683.47	1790.79
PDCD1	29.0896	60.2852	33.4174	18.1946	1.1954	3.31804	3.47824	0
CTLA4	805.159	760.44	783.579	768.505	272.551	277.886	259.709	310.561

## Sheet: Chemokine immune-attractant 
symbol	CAR-NK-HC	CAR-NK-HC	CAR-NK-HC	CAR-NK-HC	NR3C1KO CAR-NK-HC	NR3C1KO CAR-NK-HC	NR3C1KO CAR-NK-HC	NR3C1KO CAR-NK-HC
CCL1	199.472	194.605	164.782	182.812	900.136	651.165	815.068	955.314
XCL1	1633.17	1574.82	1873.68	1627.98	4163.58	3435.83	3892.15	3846.57
CXCL8	550.625	452.668	449.406	480.857	2213.88	1936.08	2015.06	1974.76
XCL2	1127.22	1162.34	1160.39	1271.89	3108.04	2408.07	2336.22	2643.15
CXCR6	112.203	150.184	109.471	129.961	307.218	338.44	274.781	281.868
CXCL5	31.1675	14.8069	25.3511	45.0533	425.562	332.634	313.042	319
CXCL10	77.9186	47.5936	44.9406	119.564	485.332	381.575	404.636	405.924
CCL13	0	2.11527	1.15232	0.866409	31.0804	16.5902	18.5506	22.7857
CCL2	9.35024	14.8069	10.3709	32.9235	145.839	97.8822	125.217	124.9
CX3CR1	0	0	0	0	5.977	17.4197	17.3912	10.127
CXCL11	6.23349	12.6916	13.8279	27.7251	170.942	111.154	107.826	108.865
CXCL2	5.19458	10.5764	13.8279	11.2633	59.77	42.305	40.5795	37.1323
CXCL3	3.11675	1.05764	0	4.33204	19.1264	14.9312	17.3912	31.2249
CXCL1	4.15566	0	1.15232	2.59923	25.1034	11.6131	17.3912	16.8783
CXCL9	1.03892	2.11527	5.76161	5.19845	14.3448	19.0787	22.0289	19.4101
CCL20	3.11675	0	3.45697	1.73282	9.5632	12.4427	8.1159	6.75133

## Sheet: Steroid responder genes
symbol	CAR-NK	CAR-NK	CAR-NK	CAR-NK	NR3C1 KO CAR-NK	NR3C1KO CAR-NK-HC	NR3C1KO CAR-NK-HC	NR3C1KO CAR-NK-HC
AREG	228.561	227.392	231.617	278.984	16.7356	12.4427	15.0724	8.43917
IL7R	430.111	384.979	344.544	367.357	2.3908	2.48853	2.31883	1.68783
DAB2IP	1296.57	1351.66	1371.26	1280.55	750.711	798.818	806.952	839.697
MAP2K6	12.467	5.28818	13.8279	7.79768	0	0	2.31883	0.843917
SPON2	28.0507	22.2103	17.2848	26.8587	0	6.63608	6.95649	5.90742
LEXM	394.788	386.037	351.458	395.949	92.0458	114.472	115.941	126.587
TSC22D3	8440.15	8464.26	8202.23	7983.96	696.918	754.854	692.17	795.813
FKBP5	18786.7	18702.2	18268.9	18283	3494.15	3374.45	3696.21	3537.7
PIK3IP1	87.2689	85.6685	101.404	103.103	4.7816	9.12461	3.47824	8.43917
CXCR4	2531.84	2547.84	2383	2349.7	802.113	827.021	833.619	904.679
ADAMTS17	623.349	690.636	677.566	646.341	276.137	262.955	279.419	265.834
MIR223HG	13.5059	12.6916	5.76161	6.93127	0	3.31804	0	0.843917
LINC00426	389.593	346.904	382.571	415.876	145.839	160.925	172.753	152.749
MVB12B	1511.62	1476.46	1447.32	1448.64	892.963	919.927	853.329	886.956
TXNIP	3920.87	3833.93	3853.37	3864.18	2188.78	2177.46	2182.02	2027.93
ZFP36L2	9440.62	9848.7	9511.27	9572.95	3124.77	3058.4	2793.03	3286.21
DDIT4	7714.98	7918.52	8074.32	7295.16	1571.95	1532.1	1493.33	1578.12

## Sheet: Upregulated GSEA
	ID	Description	setSize	enrichmentScore	NES	pvalue	p.adjust	qvalues	rank	leading_edge	core_enrichment
HALLMARK_INFLAMMATORY_RESPONSE	HALLMARK_INFLAMMATORY_RESPONSE	HALLMARK_INFLAMMATORY_RESPONSE	153	0.58667	1.46734	0.000686902	0.00492236	0.00291456	2406	tags=38%, list=16%, signal=32%	F3/KCNJ2/TNFSF15/LPAR1/IFNGR2/P2RY2/CD40/NOD2/MET/IL6/OSMR/CD55/CXCL11/SERPINE1/CCL2/SPHK1/EDN1/ADM/OSM/SLC7A2/LIF/AXL/EREG/CXCL10/CXCL9/DCBLD2/PVR/TNFSF10/CCL20/INHBA/ITGA5/CXCL8/CD14/PLAUR/TPBG/LAMP3/ABCA1/CD70/RGS16/C5AR1/IRF7/SCN1B/CSF1/SLC4A4/CXCR6/FFAR2/ICAM4/NMUR1/RASGRP1/HRH1/TNFRSF9/TLR1/TNFSF9/MEFV/IRF1/KLF6/CCL22/IL18RAP
HALLMARK_TNFA_SIGNALING_VIA_NFKB	HALLMARK_TNFA_SIGNALING_VIA_NFKB	HALLMARK_TNFA_SIGNALING_VIA_NFKB	188	0.561868	1.41477	0.000820394	0.00492236	0.00291456	2658	tags=41%, list=17%, signal=34%	CSF2/F3/SERPINB8/IFNGR2/GFPT2/PTGS2/HES1/CXCL3/IL6/MARCKS/CXCL1/EFNA1/PLPP3/CXCL11/TNFAIP2/KYNU/SERPINE1/CCL2/SPHK1/EDN1/TNC/SPSB1/NINJ1/SDC4/IFIT2/PMEPA1/PLK2/LIF/SOCS3/CXCL10/RHOB/CCN1/CCND1/KLF9/KLF4/CCL20/INHBA/CXCL2/IRS2/F2RL1/G0S2/VEGFA/PLAUR/FUT4/FJX1/NR4A2/ABCA1/NR4A1/JAG1/FOSL1/SIK1/PHLDA1/GADD45B/CSF1/SGK1/BCL2A1/NR4A3/IL23A/DENND5A/KLF2/FOSB/EGR1/ETS2/TNFRSF9/TNFSF9/IRF1/ACKR3/IER3/KLF…
HALLMARK_IL2_STAT5_SIGNALING	HALLMARK_IL2_STAT5_SIGNALING	HALLMARK_IL2_STAT5_SIGNALING	178	0.543726	1.36301	0.00346385	0.0138554	0.00820386	2521	tags=32%, list=16%, signal=27%	IL13/CSF2/CISH/CKAP4/NRP1/CDCP1/WLS/TGM2/LIF/TNFRSF21/CXCL10/TNFRSF4/RHOB/RRAGD/F2RL2/SPRY4/ARL4A/NT5E/ITGAV/TNFSF10/DHRS3/COL6A1/NOP2/IGF1R/TTC39B/TWSG1/RGS16/APLP1/MUC1/SCN9A/MYO1E/PHLDA1/GADD45B/CSF1/HIPK2/SPP1/GBP4/SOCS2/FLT3LG/CCND2/DENND5A/BCL2L1/ENO3/CCR4/GALM/TNFRSF9/SWAP70/ETV4/AGER/IL3RA/PLPP1/COCH/KLF6/IRF6/RORA/IFITM3/NFKBIZ
HALLMARK_TGF_BETA_SIGNALING	HALLMARK_TGF_BETA_SIGNALING	HALLMARK_TGF_BETA_SIGNALING	51	0.639418	1.4602	0.00783319	0.0278341	0.0164807	1658	tags=24%, list=11%, signal=21%	IFNGR2/TJP1/RAB31/SERPINE1/CDH1/PMEPA1/SMAD1/ID1/WWTR1/THBS1/BCAR3/HIPK2
HALLMARK_INTERFERON_GAMMA_RESPONSE	HALLMARK_INTERFERON_GAMMA_RESPONSE	HALLMARK_INTERFERON_GAMMA_RESPONSE	184	0.52986	1.33313	0.00853826	0.0278341	0.0164807	3944	tags=51%, list=25%, signal=39%	IFI44L/HLA-DQA1/PTGS2/CD40/IL6/CXCL11/TNFAIP2/SERPING1/MX2/CCL2/IFIT1/BATF2/IDO1/IFIT2/OAS3/SOCS3/CXCL10/C1S/CXCL9/ARL4A/XAF1/TNFSF10/IFIT3/DDX60/MX1/C1R/LATS2/RSAD2/MVP/IRF7/PSMB9/LGALS3BP/IRF9/GBP4/XCL1/CIITA/PLA2G4A/ISG15/CD274/SAMD9L/CD38/PARP14/APOL6/CMPK2/CFH/CD74/GPR18/IRF1/HERC6/DHX58/AUTS2/IFITM3/CSF2RB/GZMA/ITGB7/MT2A/IL15/IFI35/WARS1/OAS2/IL7/SLAMF7/FGL2/IFIH1/PIM1/RNF31/ICAM1/IFITM2/I…
HALLMARK_IL6_JAK_STAT3_SIGNALING	HALLMARK_IL6_JAK_STAT3_SIGNALING	HALLMARK_IL6_JAK_STAT3_SIGNALING	71	0.584569	1.37543	0.0313175	0.0757282	0.044839	3034	tags=38%, list=20%, signal=31%	CSF2/CD9/IFNGR2/CXCL3/IL6/OSMR/CXCL1/CXCL11/LTBR/IL13RA1/TNFRSF21/SOCS3/CXCL10/CXCL9/CD14/CSF1/IRF9/CD38/IRF1/IL3RA/JUN/CSF2RB/PIK3R5/IL7/TNFRSF12A/LTB/PIM1
HALLMARK_INTERFERON_ALPHA_RESPONSE	HALLMARK_INTERFERON_ALPHA_RESPONSE	HALLMARK_INTERFERON_ALPHA_RESPONSE	95	0.541662	1.30322	0.0453587	0.103677	0.0613876	3944	tags=55%, list=25%, signal=41%	IFI44L/CXCL11/BATF2/IFIT2/PROCR/TENT5A/CXCL10/C1S/IFIT3/UBA7/LAMP3/DDX60/MX1/RSAD2/IRF7/PSMB9/CSF1/LGALS3BP/IRF9/GBP4/ISG15/PARP9/SAMD9L/OAS1/PARP14/CMPK2/CD74/IRF1/HERC6/DHX58/IFITM3/NUB1/IL15/IFITM1/IFI35/WARS1/IL7/IFIH1/SELL/RNF31/IFITM2/TDRD7/PARP12/NMI/RTP4/IFI44/LAP3/HELZ2/PSME2/TRAFD1/SP110/PLSCR1

## Sheet: Norm counts
	CAR-NK-HC	CAR-NK-HC	CAR-NK-HC	CAR-NK-HC	NR3C1KO CAR-NK-HC	NR3C1KO CAR-NK-HC	NR3C1KO CAR-NK-HC	NR3C1KO CAR-NK-HC	symbol
ENSG00000084070	6745.68	6772.04	6322.79	6472.07	1169.1	1159.65	1234.78	1202.58	SMAP2
ENSG00000096060	18786.7	18702.2	18268.9	18283	3494.15	3374.45	3696.21	3537.7	FKBP5
ENSG00000156234	8154.45	8133.22	7483.18	7714.5	423.171	420.562	351.303	360.352	CXCL13
ENSG00000157514	8440.15	8464.26	8202.23	7983.96	696.918	754.854	692.17	795.813	TSC22D3
ENSG00000164674	5126.01	5081.94	4891.61	4986.18	1433.28	1473.21	1453.91	1380.65	SYTL3
ENSG00000206560	5019	4809.07	4691.11	4888.28	1404.59	1369.52	1529.27	1449	ANKRD28
ENSG00000080503	7157.09	7069.24	6790.64	6999.72	2166.06	2248.8	2165.79	2215.28	SMARCA2
ENSG00000155926	4116.18	3874.12	4002.02	3829.53	1092.6	1210.26	1126.95	1253.22	SLA
ENSG00000152518	9440.62	9848.7	9511.27	9572.95	3124.77	3058.4	2793.03	3286.21	ZFP36L2
ENSG00000164400	48.829	51.8241	69.1394	52.8509	2829.51	2691.76	2735.06	2613.61	CSF2
ENSG00000125810	9159.08	9352.67	9228.95	9227.25	3692.59	3611.69	3565.2	3536.85	CD93
ENSG00000114737	98.6969	80.3803	76.0533	93.5722	841.561	726.651	856.807	719.861	CISH
ENSG00000189233	806.198	754.094	762.838	737.314	78.8964	112.813	129.854	116.46	NUGGC
ENSG00000283544	317.908	301.426	307.67	291.98	1585.1	1615.06	1937.38	1661.67	NA
ENSG00000256039	1860.7	1946.05	1927.84	1945.09	686.159	699.277	702.605	668.382	NA
ENSG00000070159	843.599	793.227	759.381	733.848	141.057	115.302	133.333	104.646	PTPN3
ENSG00000128284	308.558	329.982	305.366	278.984	1355.58	1422.61	1413.33	1424.53	APOL3
ENSG00000122862	29771.2	30656.6	28483.1	27699.1	10811.2	10037.1	10270.1	9732.89	SRGN
ENSG00000168209	7714.98	7918.52	8074.32	7295.16	1571.95	1532.1	1493.33	1578.12	DDIT4
ENSG00000115523	11896.6	12958.2	12393.2	11917.5	5455.8	5522.05	5502.58	5555.5	GNLY
ENSG00000125735	1687.2	1649.91	1802.23	1661.77	4383.53	4126.81	4306.06	4379.08	TNFSF14
ENSG00000121858	289.857	294.023	265.034	296.312	1347.22	1227.67	1405.21	1342.67	TNFSF10
ENSG00000205336	695.034	708.616	737.487	735.581	135.08	102.859	148.405	135.871	ADGRG1
ENSG00000157601	239.989	240.083	263.882	262.522	870.251	929.051	903.184	816.911	MX1
ENSG00000112297	5836.63	5916.41	5397.48	5589.2	2236.59	2360.79	2490.42	2268.45	CRYBG1
ENSG00000111859	581.793	562.662	596.903	518.979	1408.18	1337.17	1430.72	1300.48	NEDD9
ENSG00000143333	4622.13	4612.35	4945.77	4231.54	14976	13217.4	14027.8	13821.7	RGS16
ENSG00000132965	3262.19	3436.26	3387.83	3294.09	836.78	954.766	957.676	972.192	ALOX5AP
ENSG00000139289	4040.34	4117.38	4072.31	4099.85	10937.9	9806.47	10403.4	9817.28	PHLDA1
ENSG00000154451	3851.26	3808.55	3765.79	3870.25	10108.3	10464.3	11099.1	10769.2	GBP5
ENSG00000107130	290.896	278.158	244.292	252.125	16.7356	8.2951	17.3912	13.5027	NCS1
ENSG00000164691	871.65	847.166	858.48	847.348	2097.93	1989.17	1899.12	1932.57	TAGAP
ENSG00000169814	952.685	855.627	861.937	928.79	306.022	355.86	338.549	351.069	BTD
ENSG00000135077	3350.5	3461.64	3364.78	3466.5	1613.79	1666.49	1686.95	1558.71	HAVCR2
ENSG00000003402	9223.49	8807.99	9091.83	9201.26	4648.91	4997.8	4977.37	4920.03	CFLAR
ENSG00000173762	5005.49	5079.82	5463.16	4927.27	1169.1	1259.2	999.415	1319.04	CD7
ENSG00000158457	894.506	975.14	979.474	895.867	310.804	366.643	331.592	352.757	TSPAN33
ENSG00000121966	2531.84	2547.84	2383	2349.7	802.113	827.021	833.619	904.679	CXCR4
ENSG00000181847	1566.68	1622.41	1653.58	1512.75	3044.68	3256.66	2987.81	3220.39	TIGIT
ENSG00000144290	1138.65	1188.78	1093.55	1153.19	3155.85	3128.91	3319.4	3081.98	SLC4A10
ENSG00000133321	771.914	804.861	724.811	795.363	2195.95	2336.73	2226.08	2355.37	PLAAT4
ENSG00000154114	1062.81	1000.52	1044	975.576	326.344	284.522	296.81	308.873	TBCEL
ENSG00000108702	199.472	194.605	164.782	182.812	900.136	651.165	815.068	955.314	CCL1
ENSG00000163599	805.159	760.44	783.579	768.505	272.551	277.886	259.709	310.561	CTLA4
ENSG00000156675	862.3	883.126	796.255	895	2058.48	2040.59	1933.9	1912.31	RAB11FIP1
ENSG00000150347	1091.9	1140.13	1086.64	1082.14	375.355	342.588	367.534	391.577	ARID5B
ENSG00000265558	515.302	527.76	503.565	481.723	147.034	151.8	154.202	129.963	MIR3918
ENSG00000108582	6821.52	6738.2	6456.46	6505	2866.57	2740.7	2786.07	2751.17	CPD
ENSG00000109943	5988.31	5916.41	5935.61	5700.1	17433.7	16182.1	16629.5	16650.5	CRTAM
ENSG00000236700	1256.05	1400.31	1215.7	1219.9	468.597	471.162	388.404	497.067	LINC01010
ENSG00000230587	474.784	479.109	479.366	482.59	142.253	152.63	158.84	167.939	NA
ENSG00000090104	2928.7	2766.77	2663.02	2788.1	1036.41	962.232	954.198	943.499	RGS1
ENSG00000137265	10188.6	10184	9708.32	9903.05	5474.93	5534.49	5729.83	5565.63	IRF4
ENSG00000186350	36.362	49.7089	36.8743	39.8548	292.873	278.715	274.781	340.942	RXRA
ENSG00000186854	1330.85	1337.91	1268.71	1230.3	669.424	681.028	635.359	642.221	TRABD2A
ENSG00000134321	150.643	136.435	137.126	141.225	414.804	427.198	461.447	416.051	RSAD2
ENSG00000232133	1310.07	1287.14	1128.12	1220.77	577.378	559.09	590.142	578.927	IMPDH1P10
ENSG00000143162	638.933	603.91	601.512	603.021	205.609	150.141	169.274	161.188	CREG1
ENSG00000135821	4662.65	4634.56	4505.58	4511.39	2711.17	2603	2808.1	2602.64	GLUL
ENSG00000185697	479.979	475.936	509.327	508.582	1424.92	1456.62	1419.12	1504.7	MYBL1
ENSG00000187908	241.028	269.697	284.624	296.312	9.5632	9.12461	17.3912	5.90742	DMBT1
ENSG00000153234	822.821	670.541	743.248	756.375	2729.1	2444.57	2368.68	2665.93	NR4A2
ENSG00000280064	239.989	221.046	258.12	269.453	693.332	622.133	664.344	659.943	NA
ENSG00000162654	4042.42	3868.83	3764.64	3768.01	8777.82	8330.77	9271.84	8994.46	GBP4
ENSG00000134539	3675.68	3823.35	3483.47	3578.27	1692.69	1683.08	1683.47	1790.79	KLRD1
ENSG00000204262	11.4281	22.2103	8.06626	13.8625	197.241	225.627	217.97	189.881	COL5A2
ENSG00000088826	50.9068	43.3631	38.0266	54.5838	255.816	271.25	265.506	241.36	SMOX
ENSG00000184371	1837.84	1846.63	2021.17	1889.64	4586.75	4503.41	4493.89	4929.32	CSF1
ENSG00000107551	555.82	497.089	500.108	528.509	1017.29	1197.81	1140.86	1142.66	RASSF4
ENSG00000186591	2547.42	2540.44	2477.49	2408.62	1510.99	1532.93	1560.57	1600.91	UBE2H
ENSG00000118971	2081.99	2213.63	2194.02	2081.11	4506.66	4000.73	4626.06	4114.94	CCND2
ENSG00000130066	753.214	750.921	685.632	705.257	296.459	250.512	230.723	264.146	SAT1
ENSG00000265972	3920.87	3833.93	3853.37	3864.18	2188.78	2177.46	2182.02	2027.93	TXNIP
ENSG00000066468	175.577	166.049	184.372	180.213	23.908	30.6919	37.1013	42.1958	FGFR2
ENSG00000124496	1942.77	1881.53	1817.21	1828.12	824.826	865.179	834.778	943.499	TRERF1
ENSG00000136068	918.401	817.552	882.679	934.855	2683.67	2851.03	2973.9	3027.13	FLNB
ENSG00000109321	228.561	227.392	231.617	278.984	16.7356	12.4427	15.0724	8.43917	AREG
ENSG00000006042	217.133	195.663	214.332	207.938	616.826	568.214	544.925	604.244	TMEM98
ENSG00000185442	292.974	301.426	270.796	291.98	2.3908	9.12461	1.15941	1.68783	FAM174B
ENSG00000257453	2266.91	2067.68	2222.83	1969.35	5194.01	5181.12	5399.39	5204.43	NA
ENSG00000133454	239.989	235.853	271.948	241.728	44.2298	34.0099	30.1448	37.1323	MYO18B
ENSG00000143878	44.6734	49.7089	43.7883	64.9807	307.218	277.886	270.144	302.122	RHOB
ENSG00000157557	588.026	616.601	539.287	577.028	1068.69	1065.92	1084.05	1061.65	ETS2
ENSG00000135426	57.1403	51.8241	48.3976	42.454	304.827	274.568	318.839	288.619	TESPA1
ENSG00000138496	503.874	432.573	472.452	505.116	946.756	968.868	992.459	957.001	PARP9
ENSG00000197555	3355.7	3475.39	3461.58	3465.64	1720.18	1666.49	1737.96	1723.28	SIPA1L1
ENSG00000168685	430.111	384.979	344.544	367.357	2.3908	2.48853	2.31883	1.68783	IL7R
ENSG00000197329	1570.84	1707.02	1637.45	1525.75	535.539	596.418	601.736	605.932	PELI1
ENSG00000004468	3487.64	3455.3	3436.23	3445.71	6628.49	6277.73	6943.73	6605.34	CD38
ENSG00000059377	64.4127	56.0547	62.2254	44.1869	245.057	247.194	255.071	252.331	TBXAS1
ENSG00000134352	1838.88	1925.95	1809.15	1972.81	830.803	797.159	787.242	886.956	IL6ST
ENSG00000132530	36.362	50.7665	34.5697	64.9807	267.77	238.069	219.129	241.36	XAF1
ENSG00000166582	63.3738	65.5734	78.3579	56.3166	233.103	277.886	227.245	248.111	CENPV
ENSG00000171552	2137.05	2090.95	2119.12	2099.31	4339.3	4090.31	4168.09	4169.79	BCL2L1
ENSG00000008516	306.48	343.732	334.174	350.029	1020.87	1121.5	907.821	1063.33	MMP25
ENSG00000100336	406.216	392.383	409.075	368.224	854.711	907.484	992.459	1000.89	APOL4
ENSG00000066056	742.824	694.867	716.745	713.054	2009.47	2111.1	1853.9	2013.58	TIE1
ENSG00000228318	63.3738	56.0547	63.3777	51.1181	211.586	214.843	231.883	225.326	NA
ENSG00000162777	3586.34	3805.37	3704.72	3642.38	2096.73	2116.08	2131	2093.76	DENND2D
ENSG00000108091	2209.77	2147	2086.86	1966.75	969.469	850.248	1043.47	994.978	CCDC6
ENSG00000168234	572.442	615.544	564.638	598.689	1404.59	1284.91	1350.72	1316.51	TTC39C
ENSG00000189319	1395.26	1403.48	1539.5	1324.74	686.159	581.487	588.982	651.504	FAM53B
ENSG00000010810	4486.04	4680.04	4547.07	4550.38	2857	3013.61	3021.43	2907.29	FYN
ENSG00000184014	446.734	438.919	436.73	433.204	842.757	851.077	926.372	885.268	DENND5A
ENSG00000101577	2423.79	2572.17	2331.15	2214.54	1286.25	1355.42	1353.04	1378.12	LPIN2
ENSG00000159216	900.739	933.892	918.401	899.332	1612.59	1547.87	1598.83	1659.98	RUNX1
ENSG00000126752	148.565	112.109	107.166	113.5	8.3678	6.63608	4.63766	7.59525	SSX1
ENSG00000089041	860.222	832.359	838.891	908.863	494.895	406.46	364.056	422.802	P2RX7
ENSG00000099860	473.745	518.241	522.002	428.006	1226.48	1127.3	1158.25	1297.94	GADD45B
ENSG00000026751	4413.31	4441.01	4297.01	4349.37	6658.38	6369.81	6511.27	6490.56	SLAMF7
ENSG00000108219	1961.47	2056.04	2033.85	1979.74	976.641	1025.27	1108.4	1134.22	TSPAN14
ENSG00000237568	429.072	370.172	358.372	453.998	1053.15	1148.04	1148.98	1160.39	NA
ENSG00000144724	351.153	335.27	367.591	328.369	907.308	875.963	835.938	950.25	PTPRG
ENSG00000221963	910.09	870.434	812.387	858.611	1625.74	1537.91	1644.05	1674.33	APOL6
ENSG00000168702	44.6734	49.7089	50.7022	55.4502	215.172	244.705	253.912	255.707	LRP1B
ENSG00000067082	2004.07	2134.31	2048.83	2017	3545.56	3381.91	3673.02	3408.58	KLF6
ENSG00000069702	135.059	115.282	95.6428	79.7096	389.7	337.611	391.882	373.855	TGFBR3
ENSG00000143184	1633.17	1574.82	1873.68	1627.98	4163.58	3435.83	3892.15	3846.57	XCL1
ENSG00000260828	496.601	471.705	473.605	564.032	212.781	220.65	195.941	183.974	NA
ENSG00000197077	455.045	491.801	474.757	398.548	932.412	924.074	935.647	896.239	KIAA1671
ENSG00000124067	298.169	326.809	314.584	344.831	676.596	756.513	703.764	771.34	SLC12A4
ENSG00000164211	2875.72	2751.97	2710.26	2702.33	7369.64	6866.68	7465.47	6790.15	STARD4
ENSG00000152784	2204.58	2137.48	2240.12	2247.46	3669.88	3975.84	3662.59	4003.54	PRDM8
ENSG00000187037	182.849	140.666	161.325	135.16	456.643	388.211	440.577	415.207	GPR141
ENSG00000151276	13.5059	15.8645	19.5895	19.9274	126.712	145.164	118.26	131.651	MAGI1
ENSG00000181577	140.254	129.032	180.915	116.965	15.5402	16.5902	8.1159	14.3466	C6orf223
ENSG00000271913	248.301	290.85	275.405	278.117	680.182	561.578	638.837	584.834	TAGAP-AS1
ENSG00000134107	10211.5	10244.3	10148.5	9737.57	15222.2	14833.3	15628.9	15183.7	BHLHE40
ENSG00000111913	284.663	298.253	282.319	282.449	92.0458	127.745	98.5502	108.021	RIPOR2
ENSG00000165030	1905.37	1820.19	1802.23	1731.95	976.641	968.038	988.98	967.972	NFIL3
ENSG00000154358	1.03892	3.17291	0	1.73282	272.551	349.224	279.419	331.659	OBSCN
ENSG00000121064	1357.86	1366.47	1380.48	1358.53	658.665	713.379	626.084	694.543	SCPEP1
ENSG00000158161	1963.55	1792.69	1810.3	1758.81	1072.27	1121.5	1118.83	1115.66	EYA3
ENSG00000182179	54.0236	41.2478	48.3976	58.9158	217.563	219.82	226.086	248.111	UBA7
ENSG00000107105	252.456	273.928	243.14	288.514	535.539	524.25	527.534	529.136	ELAVL2
ENSG00000182985	553.742	523.53	465.538	540.639	181.701	217.332	208.695	177.222	CADM1
ENSG00000196189	178.693	197.778	145.193	199.274	567.815	554.113	539.128	556.141	SEMA4A
ENSG00000109084	3508.42	3529.33	3505.37	3493.36	2170.85	2026.49	2251.58	2013.58	TMEM97
ENSG00000018699	664.906	557.374	588.837	616.883	259.402	273.738	303.767	276.805	TTC27
ENSG00000111266	1492.92	1420.4	1377.03	1355.06	738.757	666.926	804.634	797.501	DUSP16
ENSG00000168297	926.712	930.719	849.262	945.252	527.171	463.696	519.418	468.374	PXK
ENSG00000183943	437.383	472.763	473.605	481.723	768.642	795.5	797.677	864.171	PRKX
ENSG00000238121	389.593	346.904	382.571	415.876	145.839	160.925	172.753	152.749	LINC00426
ENSG00000164399	43.6344	51.8241	41.4836	64.9807	394.482	437.981	425.505	481.032	IL3
ENSG00000128849	11.4281	10.5764	20.7418	25.1259	148.23	171.709	159.999	200.852	CGNL1
ENSG00000006468	244.145	259.121	240.835	224.4	98.0228	75.4854	70.7243	76.7964	ETV1
ENSG00000162398	394.788	386.037	351.458	395.949	92.0458	114.472	115.941	126.587	LEXM
ENSG00000113916	684.645	698.039	709.831	678.398	295.264	303.601	241.158	302.966	BCL6
ENSG00000140470	623.349	690.636	677.566	646.341	276.137	262.955	279.419	265.834	ADAMTS17
ENSG00000163568	630.622	591.218	560.029	610.818	317.976	259.637	304.926	270.897	AIM2
ENSG00000197971	988.008	1032.25	1022.11	938.321	1632.92	1678.93	1724.05	1776.44	MBP
ENSG00000029993	2580.67	2454.77	2421.03	2393.02	1440.46	1320.58	1315.94	1331.7	HMGB3
ENSG00000267128	701.268	702.27	734.03	738.18	1147.58	1144.72	1160.57	1137.6	RNF157-AS1
ENSG00000033170	1498.12	1476.46	1435.79	1489.36	875.032	827.851	859.126	920.713	FUT8
ENSG00000183624	1613.44	1612.89	1615.56	1503.22	925.239	909.143	847.532	848.98	HMCES
ENSG00000102471	927.751	845.051	826.215	841.283	1929.37	1936.91	2016.22	1827.08	NDFIP2
ENSG00000064999	867.494	915.912	917.249	852.546	487.723	475.309	452.172	474.281	ANKS1A
ENSG00000179144	501.796	511.896	490.889	545.838	1105.74	1098.27	1059.7	1185.7	GIMAP7
ENSG00000155893	741.785	763.613	736.334	779.768	430.344	369.132	330.433	372.167	PXYLP1
ENSG00000073849	1497.08	1556.84	1425.42	1399.25	769.837	804.625	777.967	805.94	ST6GAL1
ENSG00000169764	3280.89	3126.37	3076.7	3122.54	1705.84	1668.14	1805.21	1681.93	UGP2
ENSG00000099985	39.4788	32.7867	36.8743	24.2594	223.54	211.525	260.868	200.008	OSM
ENSG00000141576	1408.77	1379.16	1413.9	1390.59	2162.48	2310.19	2301.44	2258.32	RNF157
ENSG00000287387	2400.93	2468.52	2317.32	2333.24	909.699	783.057	826.662	872.61	NA
ENSG00000226312	772.953	731.884	713.288	768.505	389.7	405.63	434.78	412.675	CFLAR-AS1
ENSG00000168036	6587.76	6738.2	6752.61	6308.32	4689.55	4544.06	4585.48	4536.9	CTNNB1
ENSG00000107485	955.802	987.832	941.448	966.046	1552.82	1656.53	1532.75	1591.63	GATA3
ENSG00000145703	4959.78	5137.99	4963.05	5019.97	2994.48	2909.09	3146.65	2969.74	IQGAP2
ENSG00000133805	122.592	86.7261	103.709	100.503	303.631	313.555	256.231	255.707	AMPD3
ENSG00000187653	399.982	394.498	428.664	440.136	805.699	827.021	867.242	923.245	NA
ENSG00000135048	2916.24	2925.42	2683.76	2735.25	1556.41	1601.78	1511.88	1512.3	CEMIP2
ENSG00000115165	3586.34	3573.75	3456.97	3321.81	2201.93	2076.26	2156.51	2192.5	CYTIP
ENSG00000169429	550.625	452.668	449.406	480.857	2213.88	1936.08	2015.06	1974.76	CXCL8
ENSG00000163840	1062.81	1063.98	1100.47	1070.01	1819.4	1767.69	2027.82	1929.19	DTX3L
ENSG00000172575	1214.49	1188.78	1159.24	1152.32	2233.01	2174.98	2365.21	2244.82	RASGRP1
ENSG00000177674	22.8561	16.9222	16.1325	11.2633	119.54	100.371	110.144	139.246	AGTRAP
ENSG00000106868	231.678	197.778	238.531	226.999	461.424	455.401	418.549	465.842	SUSD1
ENSG00000164442	896.584	959.275	932.229	862.077	500.872	486.093	464.925	508.882	CITED2
ENSG00000085377	2885.07	3099.93	2911.92	2901.6	2064.46	2029.81	1999.99	1998.39	PREP
ENSG00000153283	1957.32	1869.9	1795.32	1828.12	3590.98	3600.9	3755.34	4074.43	CD96
ENSG00000140526	5170.68	5054.44	5133.6	4915.14	2916.77	2693.42	2859.12	2981.56	ABHD2
ENSG00000111537	1472.14	1366.47	1387.4	1155.79	7064.81	6919.77	6821.99	6243.29	IFNG
ENSG00000105835	18403.3	17593.8	17415.1	17011.9	9098.19	8290.12	8856.77	8716.81	NAMPT
ENSG00000269374	14.5448	22.2103	17.2848	24.2594	123.126	131.063	115.941	114.773	LOC732229
ENSG00000111678	99.7359	75.0921	125.603	94.4386	15.5402	15.7607	17.3912	9.28308	C12orf57
ENSG00000136717	1562.53	1662.6	1689.31	1595.06	687.355	721.674	745.503	751.93	BIN1
ENSG00000141298	2153.67	2174.5	2107.6	2185.95	1081.84	1196.15	1113.04	1181.48	SSH2
ENSG00000120833	159.993	180.856	153.259	164.618	349.057	371.62	380.288	348.538	SOCS2
ENSG00000181418	83.1132	81.4379	89.8812	76.244	5.977	10.7836	3.47824	10.9709	DDN
ENSG00000134326	378.165	425.169	369.896	386.418	688.55	679.369	772.17	770.496	CMPK2
ENSG00000205542	25117.9	24691.6	24072	23430.3	45335.5	42167.3	43869.9	42581.5	TMSB4X
ENSG00000064012	1034.76	1034.37	1022.11	1064.82	673.01	595.588	636.518	628.718	CASP8
ENSG00000198780	185.966	126.916	171.696	165.484	43.0344	46.4526	40.5795	33.7567	FAM169A
ENSG00000125347	1541.75	1765.19	1547.57	1582.93	2796.04	2754.8	2834.77	2957.93	IRF1
ENSG00000179583	383.36	406.132	448.254	495.586	855.906	979.651	1033.04	956.157	CIITA
ENSG00000100368	1000.48	977.255	1022.11	1007.63	1662.8	1605.93	1720.57	1482.76	CSF2RB
ENSG00000100365	72.7241	103.648	77.2056	67.5799	245.057	283.692	244.636	272.585	NCF4
ENSG00000112406	1253.97	1402.42	1276.77	1318.67	763.86	830.34	780.286	766.276	HECA
ENSG00000173193	1342.28	1240.61	1194.96	1427.84	2395.58	2499.31	2422.02	2481.11	PARP14
ENSG00000172164	224.406	216.815	174.001	164.618	430.344	380.745	427.824	448.964	SNTB1
ENSG00000133818	1257.09	1237.43	1175.37	1179.18	2182.8	2139.31	2084.63	2110.64	RRAS2
ENSG00000120594	110.125	96.2448	84.1196	89.2401	8.3678	4.14755	8.1159	1.68783	PLXDC2
ENSG00000143185	1127.22	1162.34	1160.39	1271.89	3108.04	2408.07	2336.22	2643.15	XCL2
ENSG00000164111	6403.87	6453.69	6169.54	6074.39	3790.61	3371.96	3829.55	3596.77	ANXA5
ENSG00000113719	1324.62	1308.3	1307.89	1234.63	643.125	732.457	761.735	777.247	ERGIC1
ENSG00000213949	1785.9	1849.8	1812.6	1984.08	4157.6	3985.8	4213.31	4361.36	ITGA1
ENSG00000198756	168.304	177.683	184.372	171.549	49.0114	50.6001	60.2895	50.635	COLGALT2
ENSG00000137869	117.397	123.743	112.928	108.301	11.954	9.12461	11.5941	4.21958	CYP19A1
ENSG00000104490	2900.65	2832.35	2608.86	2705.79	1806.25	1764.37	1973.32	1807.67	NCALD
ENSG00000197536	243.106	244.314	276.557	262.522	470.987	477.798	440.577	519.853	NA
ENSG00000198865	179.732	166.049	137.126	156.82	4.7816	0	0	0.843917	CCDC152
ENSG00000102181	1124.11	1083.02	1161.54	1064.82	586.941	620.473	652.75	594.117	CD99L2
ENSG00000265148	1622.79	1550.49	1545.26	1675.63	2444.59	2323.46	2226.08	2346.93	TSPOAP1-AS1
ENSG00000189241	908.012	953.987	826.215	858.611	559.447	544.159	543.765	599.181	TSPYL1
ENSG00000286786	165.188	182.971	171.696	154.221	326.344	334.293	367.534	347.694	NA
ENSG00000013374	1143.85	1175.03	1188.04	1165.32	1773.97	1766.03	1894.48	1941.85	NUB1
ENSG00000047644	993.203	1011.1	1035.94	1009.37	1570.76	1559.48	1675.35	1688.68	WWC3
ENSG00000172216	2840.39	3005.8	2992.58	2781.17	1112.92	948.13	619.127	960.377	CEBPB
ENSG00000229644	1406.69	1341.08	1495.71	1310.88	735.171	729.969	682.895	649.816	NAMPTP1
ENSG00000144136	2112.11	2182.96	2122.58	2127.9	3160.64	3014.44	3137.38	3000.12	SLC20A1
ENSG00000134324	3800.35	3728.17	3773.86	3761.95	2745.83	2463.64	2546.07	2551.16	LPIN1
ENSG00000137628	27.0118	39.1325	41.4836	47.6525	131.494	126.915	159.999	130.807	DDX60
ENSG00000077150	4837.19	4775.22	5087.5	4826.76	7706.74	7764.21	7330.98	7769.94	NFKB2
ENSG00000144597	1349.55	1281.85	1290.6	1323.87	2017.83	1976.72	2016.22	1953.67	EAF1
ENSG00000128016	1181.25	1273.39	1229.53	1254.56	707.677	688.493	644.634	714.797	ZFP36
ENSG00000116133	11934	12127.9	12354.1	11355.2	7355.29	7424.11	7749.53	7823.95	DHCR24
ENSG00000137193	3672.57	3684.8	3823.41	3677.04	5376.91	5326.28	5503.74	5201.9	PIM1
ENSG00000166002	287.78	270.755	258.12	285.915	142.253	124.427	115.941	135.871	SMCO4
ENSG00000279296	28.0507	37.0172	35.722	30.3243	148.23	150.971	128.695	140.934	NA
ENSG00000125430	608.804	634.581	592.294	596.089	358.62	298.624	345.505	291.995	HS3ST3B1
ENSG00000133056	271.157	239.026	252.359	206.205	457.838	502.683	534.49	569.644	PIK3C2B
ENSG00000138792	2034.2	1868.84	1918.62	1864.51	1130.85	1054.31	1157.1	1052.36	ENPEP
ENSG00000165195	717.89	762.555	707.526	675.799	399.263	434.663	423.186	410.987	PIGA
ENSG00000114423	3721.39	3661.53	3489.23	3577.4	2170.85	2232.21	2310.71	2204.31	CBLB
ENSG00000227630	66.4906	67.6887	91.0335	71.0455	199.632	180.833	197.1	187.349	LINC01132
ENSG00000049249	13596.3	12742.4	13405	12128.9	25080.7	23115.1	24753.5	22311.5	TNFRSF9
ENSG00000100100	87.2689	85.6685	101.404	103.103	4.7816	9.12461	3.47824	8.43917	PIK3IP1
ENSG00000112576	2960.91	3254.34	3292.19	2816.7	1844.5	1598.47	1718.25	1728.34	CCND3
ENSG00000163947	688.801	668.426	640.691	595.223	987.4	1013.66	1088.69	1049.83	ARHGEF3
ENSG00000172794	12.467	8.46108	4.60929	9.5305	84.8734	57.2362	69.5649	85.2356	RAB37
ENSG00000120549	242.067	228.449	235.074	252.125	62.1608	109.495	99.7096	91.9869	KIAA1217
ENSG00000272173	88.3078	78.265	96.7951	101.37	19.1264	22.3968	11.5941	17.7222	NA
ENSG00000284734	178.693	208.354	175.153	188.011	351.447	363.325	396.52	400.016	NA
ENSG00000137413	1058.65	1046	1086.64	1097.74	603.677	647.847	664.344	643.908	TAF8
ENSG00000266338	67.5295	62.4005	71.444	87.5073	194.85	213.184	178.55	202.54	NBPF15
ENSG00000211829	2087.18	2090.95	1968.17	1964.15	3452.31	3454.08	3471.29	3578.21	NA
ENSG00000100342	780.225	817.552	766.295	845.615	1325.7	1323.9	1350.72	1352.8	APOL1
ENSG00000139626	3624.78	3542.02	3454.66	3528.02	5568.17	5833.94	5544.32	5821.34	ITGB7
ENSG00000100784	455.045	418.824	417.141	450.533	695.723	689.323	721.156	691.168	RPS6KA5
ENSG00000180875	46.7512	52.8818	33.4174	55.4502	170.942	174.197	151.883	136.714	GREM2
ENSG00000147202	894.506	859.858	777.818	876.806	476.964	457.89	502.026	430.397	DIAPH2
ENSG00000109861	7265.13	7451.04	7106.37	6960.73	11483	10805.2	11129.2	10514.4	CTSC
ENSG00000153531	81.0354	102.591	118.689	98.7706	4.7816	5.80657	8.1159	6.75133	ADPRHL1
ENSG00000182054	1520.97	1573.76	1570.62	1550.01	2792.45	2802.91	2745.49	2895.48	IDH2
ENSG00000163606	212.978	262.294	256.968	268.587	536.734	587.293	540.287	561.205	CD200R1
ENSG00000168334	237.912	245.371	263.882	264.255	554.665	569.044	611.011	665.006	XIRP1
ENSG00000005249	323.103	291.907	277.71	322.304	127.908	141.846	153.043	117.304	PRKAR2B
ENSG00000130396	45.7123	44.4207	47.2452	43.3204	170.942	158.436	192.463	181.442	AFDN
ENSG00000119900	275.313	313.06	300.756	295.445	120.735	125.256	137.97	128.275	OGFRL1
ENSG00000172215	112.203	150.184	109.471	129.961	307.218	338.44	274.781	281.868	CXCR6
ENSG00000167995	11160	10327.8	9724.45	9946.37	6339.2	6004.82	6084.61	6155.53	BEST1
ENSG00000155903	2257.56	2133.25	2212.46	2352.3	1224.09	1235.97	1308.98	1217.77	RASA2
ENSG00000155629	856.066	790.054	778.97	747.711	1120.09	1199.47	1230.14	1242.25	PIK3AP1
ENSG00000140105	4699.01	4627.16	4618.51	4536.52	7034.93	6737.28	7055.04	6981.72	WARS1
ENSG00000079385	981.775	987.832	965.646	986.84	1490.66	1629.99	1633.61	1608.5	CEACAM1
ENSG00000112335	2154.71	2066.62	1912.86	1990.14	1253.97	1154.68	1209.27	1184.01	SNX3
ENSG00000177409	1002.55	932.835	916.097	1020.63	1793.1	1893.77	1991.87	1994.17	SAMD9L
ENSG00000119922	8.31132	8.46108	19.5895	11.2633	76.5056	78.8035	69.5649	86.0795	IFIT2
ENSG00000186001	1056.58	976.198	1017.5	988.572	608.458	617.155	650.431	632.094	LRCH3
ENSG00000244161	103.892	68.7463	93.3381	76.244	230.712	316.873	278.259	279.336	FLNB-AS1
ENSG00000071051	543.353	509.78	541.592	550.17	304.827	289.499	267.825	297.903	NCK2
ENSG00000138767	2100.69	2231.61	2054.59	2098.44	1324.5	1311.46	1369.27	1378.12	CNOT6L
ENSG00000060982	1066.97	1086.19	1152.32	1070.01	688.55	643.7	649.272	643.908	BCAT1
ENSG00000107140	1353.71	1378.1	1343.61	1427.84	2711.17	2592.22	2569.26	2643.15	TESK1
ENSG00000096384	70270.1	66580.3	67634.4	65321.2	48579.8	47593.1	47432.8	45203.5	HSP90AB1
ENSG00000261971	482.057	502.377	513.936	510.315	939.584	1080.02	868.401	1004.26	NA
ENSG00000133639	2644.04	2731.87	2580.05	2661.61	1723.77	1639.94	1557.09	1724.97	BTG1
ENSG00000119326	1082.55	1066.1	1035.94	948.718	600.091	627.939	658.547	612.683	CTNNAL1
ENSG00000163602	2629.49	2525.63	2593.88	2427.68	1714.2	1500.58	1648.69	1568	RYBP
ENSG00000239713	2299.12	2329.97	2251.64	2149.56	3381.79	3327.99	3608.1	3697.2	APOBEC3G
ENSG00000011566	733.474	835.532	708.678	773.703	374.16	388.211	386.085	386.514	MAP4K3
ENSG00000165424	542.314	563.72	565.79	485.189	268.965	286.181	282.897	281.868	ZCCHC24
ENSG00000092964	1225.92	1350.6	1232.99	1193.91	837.975	863.52	834.778	801.721	DPYSL2
ENSG00000043462	6556.59	6415.62	6519.84	6363.77	8654.69	8602.85	8746.62	8748.04	LCP2
ENSG00000147883	39.4788	38.0749	40.3313	26.8587	118.345	115.302	110.144	124.056	CDKN2B
ENSG00000152689	223.367	237.968	197.047	199.274	395.677	375.768	441.737	366.26	RASGRP3
ENSG00000132405	2217.05	2302.47	2142.17	2269.99	1495.44	1572.75	1630.14	1545.21	TBC1D14
ENSG00000119280	4.15566	7.40345	6.91394	4.33204	75.3102	87.0986	104.347	95.3626	C1orf198
ENSG00000078589	249.34	241.141	217.789	240.862	406.436	406.46	483.476	405.08	P2RY10
ENSG00000173706	2415.48	2328.91	2371.48	2278.66	3984.27	3976.67	4130.99	4217.05	HEG1
ENSG00000134901	67.5295	60.2852	65.6824	49.3853	204.413	147.653	164.637	189.037	POGLUT2
ENSG00000152270	1567.72	1527.23	1463.45	1491.96	945.561	1119.84	1022.6	986.538	PDE3B
ENSG00000112078	3469.98	3346.36	3376.31	3305.35	2456.55	2304.38	2470.71	2302.2	KCTD20
ENSG00000031081	978.658	977.255	971.408	924.458	1467.95	1352.93	1554.77	1527.49	ARHGAP31
ENSG00000158050	1467.99	1392.91	1570.62	1342.07	690.941	711.72	606.374	729.988	DUSP2
ENSG00000171608	8942.98	9049.13	9015.77	8684.88	12448.9	12582.8	12592.4	12940.6	PIK3CD
ENSG00000169442	1022.29	1028.02	1026.72	1024.96	2228.22	2155.9	2234.19	2307.27	CD52
ENSG00000153898	423.877	426.227	443.644	479.124	799.722	944.812	784.923	839.697	MCOLN2
ENSG00000198663	2758.32	2950.8	2943.03	2690.2	1926.98	1892.11	2070.71	2033.84	C6orf89
ENSG00000162894	452.967	446.322	457.472	452.265	273.747	251.342	264.346	246.424	FCMR
ENSG00000065989	1384.87	1463.77	1486.5	1484.16	1000.55	925.733	993.618	939.279	PDE4A
ENSG00000145649	9745.02	9864.57	9832.77	9240.25	15658.5	15220.7	15518.8	15993.9	GZMA
ENSG00000164574	1667.46	1617.12	1771.12	1679.97	1081.84	1167.95	1167.53	1196.67	GALNT10
ENSG00000116679	2419.63	2454.77	2373.78	2358.36	3323.21	3202.74	3545.49	3372.29	IVNS1ABP
ENSG00000122223	1525.13	1505.02	1472.67	1536.14	2233.01	2335.07	2258.54	2281.95	CD244
ENSG00000153253	51.9458	54.997	62.2254	51.9845	1.1954	3.31804	5.79707	3.37567	SCN3A
ENSG00000138964	1160.47	1231.09	1193.81	1245.03	1723.77	1883.82	1791.3	1892.9	PARVG
ENSG00000249797	233.756	252.775	244.292	258.19	491.309	452.083	512.461	525.76	NA
ENSG00000109062	3558.28	3521.93	3702.41	3404.12	5582.52	5937.63	5439.97	6208.69	SLC9A3R1
ENSG00000187239	2299.12	2187.19	2172.13	2179.88	3136.73	3250.85	3223.17	3361.32	FNBP1
ENSG00000057657	5102.11	5008.96	4683.04	4757.45	3082.94	3201.08	3377.37	3328.41	PRDM1
ENSG00000122965	1418.12	1404.54	1486.5	1459.9	982.618	948.959	969.27	978.099	RBM19
ENSG00000167996	12063.9	11282.9	10731.6	11203.5	7345.73	6625.3	6626.05	6866.95	FTH1
ENSG00000133313	1656.03	1603.38	1647.82	1509.28	2530.66	2513.42	2423.18	2412.76	CNDP2
ENSG00000196821	4060.08	3893.16	4120.71	3924.83	2766.15	2737.38	2711.87	2745.26	ILRUN
ENSG00000196684	844.638	856.685	797.407	898.466	1335.26	1578.56	1450.43	1546.06	HSH2D
ENSG00000128578	905.934	884.183	808.931	956.515	506.849	571.532	541.446	525.76	STRIP2
ENSG00000214113	686.723	661.022	674.109	642.009	377.746	426.368	384.926	421.958	LYRM4
ENSG00000100450	2041.47	2003.16	2130.64	2023.06	1439.26	1298.18	1175.65	1214.4	GZMH
ENSG00000180694	474.784	527.76	474.757	434.937	869.055	757.343	857.967	813.536	TMEM64
ENSG00000013725	107.008	124.801	108.318	97.0378	39.4482	29.0329	32.4636	34.6006	CD6
ENSG00000171596	113.242	107.879	87.5765	91.8393	230.712	219.82	204.057	238.828	NMUR1
ENSG00000148053	2938.05	2868.31	2676.85	2737.85	4483.94	4338.34	4568.09	4439.85	NTRK2
ENSG00000050628	289.857	317.291	227.008	312.774	585.746	582.316	622.605	590.742	PTGER3
ENSG00000150637	621.271	609.198	536.982	595.223	983.814	1078.36	1104.92	1159.54	CD226
ENSG00000151422	40.5177	53.9394	57.6161	48.5189	2.3908	5.80657	2.31883	8.43917	FER
ENSG00000171560	7.27241	2.11527	4.60929	10.3969	99.2182	86.269	69.5649	70.0451	FGA
ENSG00000117643	166.226	154.415	209.723	174.148	413.608	445.447	360.578	399.173	MAN1C1
ENSG00000118513	878.922	749.864	763.99	751.176	445.884	350.883	419.708	387.358	MYB
ENSG00000133874	545.43	549.97	588.837	546.704	296.459	282.033	291.013	357.821	RNF122
ENSG00000143889	3726.59	3882.58	3650.56	3593	2689.65	2598.03	2585.49	2481.11	HNRNPLL
ENSG00000140350	8067.18	7834.96	8029.38	7802.88	12013.8	11536.8	11873.6	11661.2	ANP32A
ENSG00000019582	723.085	787.938	840.043	734.715	1361.56	1320.58	1471.3	1458.29	CD74
ENSG00000112062	1536.56	1574.82	1390.85	1472.03	1093.79	1099.1	1107.24	1075.15	MAPK14
ENSG00000213904	380.243	368.057	348.001	343.964	627.585	636.234	612.171	637.157	LIPE-AS1
ENSG00000164219	114.281	101.533	103.709	112.633	31.0804	22.3968	38.2607	36.2884	PGGT1B
ENSG00000125245	376.087	370.172	362.982	379.487	674.205	617.155	685.214	683.572	GPR18
ENSG00000196814	1511.62	1476.46	1447.32	1448.64	892.963	919.927	853.329	886.956	MVB12B
ENSG00000113273	282.585	295.08	268.491	261.655	548.688	491.899	592.461	568.8	ARSB
ENSG00000119508	535.041	500.262	518.545	501.651	1096.18	1016.98	934.488	1213.55	NR4A3
ENSG00000233093	47.7901	58.17	44.9406	73.6448	157.793	175.027	124.057	152.749	LINC00892
ENSG00000126003	2786.37	2707.55	2675.69	2817.56	1723.77	1627.5	1750.72	1711.46	PLAGL2
ENSG00000205045	1037.88	892.644	974.865	1182.65	1941.33	2145.94	2074.19	2119.07	SLFN12L
ENSG00000255302	4838.23	4613.41	4662.3	4390.09	3440.36	3396.01	3525.78	3149.5	EID1
ENSG00000151150	655.556	639.869	675.261	641.143	304.827	316.873	418.549	377.231	ANK3
ENSG00000005844	7681.74	7812.75	7904.93	7571.55	11298.9	11824.7	11557	11900.1	ITGAL
ENSG00000281376	946.452	998.408	1031.33	979.042	1879.17	1709.62	1937.38	1821.17	ABALON
ENSG00000083799	3372.32	3324.15	3294.49	3250.77	4411.02	4247.09	4354.76	4414.53	CYLD
ENSG00000128335	1011.9	1097.83	1062.44	1167.92	1539.67	1656.53	1557.09	1661.67	APOL2
ENSG00000160049	3235.18	3197.23	3314.08	3070.55	2498.39	2496.83	2489.26	2546.94	DFFA
ENSG00000122335	852.949	896.875	743.248	757.241	441.102	381.575	419.708	394.109	SERAC1
ENSG00000080824	36027.5	34295.9	33563.7	33207.7	25208.6	23461	24752.3	23526.7	HSP90AA1
ENSG00000080822	3271.54	3209.92	3148.15	3389.39	5237.05	5344.53	5528.09	5452.55	CLDND1
ENSG00000124783	4647.07	4745.61	4635.79	4490.6	3086.52	2956.37	3107.23	2967.21	SSR1
ENSG00000171522	911.129	895.817	918.401	773.703	1363.95	1233.48	1373.91	1360.39	PTGER4
ENSG00000121060	2352.1	2213.63	2312.71	2308.11	1533.7	1518.83	1657.96	1530.86	TRIM25
ENSG00000124702	1664.34	1716.54	1697.37	1628.85	1061.51	1155.51	1106.08	989.07	KLHDC3
ENSG00000169032	2871.56	2926.48	2637.67	2788.97	2103.9	2054.7	2011.58	2083.63	MAP2K1
ENSG00000187608	176.616	202.008	179.762	167.217	387.309	386.552	364.056	420.27	ISG15
ENSG00000112531	2044.59	2108.93	1901.33	2115.77	1379.49	1287.4	1314.78	1272.63	QKI
ENSG00000101347	2534.95	2581.69	2470.58	2445.01	3356.68	3371.13	3758.82	3384.95	SAMHD1
ENSG00000286248	336.609	317.291	320.346	311.907	154.207	176.686	157.68	163.72	NA
ENSG00000175155	141.292	130.089	152.107	123.896	44.2298	54.7477	48.6954	50.635	YPEL2
ENSG00000102007	1284.1	1263.87	1271.01	1284.02	698.113	751.536	823.184	761.213	PLP2
ENSG00000134531	1427.47	1607.61	1548.72	1381.06	830.803	848.589	963.473	796.657	EMP1
ENSG00000160185	532.964	455.841	503.565	483.456	799.722	790.523	710.721	792.438	UBASH3A
ENSG00000119537	644.127	666.31	670.652	672.333	456.643	434.663	418.549	421.114	KDSR
ENSG00000156299	2119.39	2166.04	2258.55	2133.96	1230.07	1241.78	1195.36	1287.82	TIAM1
ENSG00000174946	3480.37	3309.34	2925.75	3336.54	1733.33	1772.66	1773.9	1868.43	GPR171
ENSG00000172071	1348.51	1279.74	1329.78	1295.28	840.366	885.087	953.039	934.216	EIF2AK3
ENSG00000157483	108.047	71.9192	88.7288	103.103	246.252	241.387	256.231	219.418	MYO1E
ENSG00000134243	1504.35	1391.85	1479.58	1374.99	992.182	958.914	1056.23	1035.49	SORT1
ENSG00000104687	2363.53	2400.83	2471.73	2354.03	3067.4	2977.94	3046.94	2925.86	GSR
ENSG00000164105	527.769	510.838	560.029	516.38	311.999	267.932	244.636	308.03	SAP30
ENSG00000154165	3753.6	3741.91	3613.68	3651.91	6210.1	6397.18	6813.88	6528.54	GPR15
ENSG00000144711	833.21	745.633	814.692	804.027	470.987	496.876	506.664	503.818	IQSEC1
ENSG00000188042	5081.33	5332.6	5299.53	5085.82	6752.81	6957.1	6760.54	7056.83	ARL4C
ENSG00000102144	11750.1	11244.8	11441.4	10884.7	8675.01	8504.97	8707.2	8681.37	PGK1
ENSG00000117560	1843.04	1617.12	1660.5	1631.45	2577.28	2553.23	2453.32	2422.88	FASLG
ENSG00000134086	2137.05	2298.24	2185.96	2215.41	1717.79	1649.07	1661.44	1629.6	VHL
ENSG00000144824	248.301	282.389	254.663	240.862	470.987	441.299	477.679	455.715	PHLDB2
ENSG00000171488	3198.82	3166.56	3005.26	3093.95	1852.87	1625.84	1986.08	1815.26	LRRC8C
ENSG00000129355	69.6073	84.6108	92.1858	76.244	174.528	190.787	192.463	189.881	CDKN2D
ENSG00000086730	1330.85	1319.93	1468.06	1338.6	1923.4	1937.74	1954.77	1919.91	LAT2
ENSG00000108840	567.248	586.988	580.771	564.032	322.758	362.496	331.592	367.948	HDAC5
ENSG00000111802	1689.28	1643.57	1683.54	1632.31	1093.79	1113.2	1177.96	1031.27	TDP2
ENSG00000100351	18.7005	13.7493	18.4372	6.93127	54.9884	68.8493	74.2025	89.4552	GRAP2
ENSG00000169744	43.6344	34.902	27.6557	32.0571	123.126	83.7805	110.144	113.929	LDB2
ENSG00000125249	5937.4	5856.13	5453.94	5653.32	3712.91	3613.35	4011.57	3721.67	RAP2A
ENSG00000179344	613.999	616.601	543.896	569.231	357.424	367.473	328.114	346.85	HLA-DQB1
ENSG00000135596	591.143	577.469	603.817	689.661	320.367	313.555	293.332	277.649	MICAL1
ENSG00000139372	1302.8	1245.89	1175.37	1165.32	2065.65	1847.32	2022.02	1829.61	TDG
ENSG00000166033	63.3738	46.536	51.8545	33.7899	5.977	2.48853	2.31883	5.0635	HTRA1
ENSG00000188822	9.35024	7.40345	3.45697	8.66409	47.816	55.5772	48.6954	44.7276	CNR2
ENSG00000168785	1502.27	1604.43	1577.53	1547.41	1094.99	1075.04	1005.21	1068.4	TSPAN5
ENSG00000213246	590.104	585.93	675.261	605.62	908.504	1076.7	948.401	987.382	SUPT4H1
ENSG00000140575	14292.4	13783.1	13971.9	13539.4	9478.32	9238.25	9553.57	9555.67	IQGAP1
ENSG00000137959	4.15566	2.11527	6.91394	1.73282	45.4252	43.964	46.3766	46.4154	IFI44L
ENSG00000070540	762.564	671.599	685.632	705.257	1120.09	1121.5	1014.49	1251.53	WIPI1
ENSG00000089159	3559.32	3729.22	3803.82	3698.7	2503.17	2678.49	2579.7	2739.35	PXN
ENSG00000168264	935.024	870.434	857.328	862.077	1206.16	1265.83	1234.78	1280.22	IRF2BP2
ENSG00000171476	3027.4	2969.84	2954.56	2747.38	4028.5	4087	3899.11	4139.41	HOPX
ENSG00000135736	575.559	574.296	699.46	560.567	322.758	353.371	260.868	294.527	CCDC102A
ENSG00000120438	11319	10945.5	10971.3	10554.6	8513.64	8034.63	8132.13	7915.09	TCP1
ENSG00000077327	111.164	66.631	100.252	90.1065	163.77	213.184	228.405	217.73	SPAG6
ENSG00000164949	381.282	381.806	380.266	395.082	619.217	600.565	558.838	659.099	GEM
ENSG00000132819	3440.89	3662.59	3529.56	3383.33	2231.81	2408.07	2285.21	2359.59	RBM38
ENSG00000127824	4279.29	4117.38	4194.45	3871.11	2779.3	2680.15	2722.3	2750.32	TUBA4A
ENSG00000139318	743.863	836.59	693.698	672.333	473.378	450.424	431.302	486.096	DUSP6
ENSG00000263179	0	2.11527	2.30465	0.866409	65.747	61.3837	69.5649	64.1377	NA
ENSG00000183856	30.1285	25.3833	32.265	22.5266	87.2642	121.938	88.1155	101.27	IQGAP3
ENSG00000250722	62.3349	71.9192	67.987	84.9081	0	0	0	0	SELENOP
ENSG00000158869	156.876	170.279	162.477	136.026	43.0344	39.8165	64.9272	54.0107	FCER1G
ENSG00000235162	1758.88	1726.06	1684.7	1744.08	2791.26	2505.12	2616.8	2652.43	C12orf75
ENSG00000196151	158.954	222.103	165.934	180.213	66.9424	78.8035	81.159	97.8943	WDSUB1
ENSG00000236199	149.604	115.282	147.497	130.828	35.862	53.9182	42.8983	41.3519	NA
ENSG00000113088	3071.03	3069.26	3065.18	2957.92	5356.59	5019.37	5393.6	5414.57	GZMK
ENSG00000112312	1286.18	1214.17	1207.63	1194.78	744.734	734.116	769.851	669.226	GMNN
ENSG00000169403	130.903	139.608	146.345	141.225	51.4022	38.987	35.9418	61.6059	PTAFR
ENSG00000090339	6147.26	6259.09	6227.15	5833.53	8943.98	8182.29	8823.14	8817.24	ICAM1
ENSG00000112699	578.676	559.489	523.154	542.372	323.953	344.247	329.274	321.532	GMDS
ENSG00000138134	390.632	361.711	361.829	363.025	548.688	549.965	563.475	556.985	STAMBPL1
ENSG00000139973	9.35024	4.23054	4.60929	3.46564	44.2298	63.0428	45.2172	49.7911	SYT16
ENSG00000169895	1323.58	1380.21	1438.1	1432.17	969.469	971.356	1011.01	929.996	SYAP1
ENSG00000177917	954.763	906.394	807.778	799.695	1323.31	1238.46	1302.02	1211.86	ARL6IP6
ENSG00000267607	1850.31	1889.99	1803.38	1804.73	2865.37	2591.39	2779.12	2681.12	NA
ENSG00000147065	38233.1	37951.1	37607.2	36507	26982.6	26225	27434.1	27877.9	MSN
ENSG00000287037	5.19458	2.11527	8.06626	4.33204	98.0228	90.4166	51.0142	64.1377	NA
ENSG00000122884	1785.9	1719.72	1735.4	1595.06	1188.23	1058.45	1104.92	1100.47	P4HA1
ENSG00000106772	138.176	116.34	169.391	157.686	290.482	296.965	295.651	309.717	PRUNE2
ENSG00000023902	1138.65	1122.15	1226.07	1194.78	1900.69	1961.79	1784.34	1852.4	PLEKHO1
ENSG00000145536	38.4399	40.1901	64.5301	41.5876	1.1954	2.48853	5.79707	3.37567	ADAMTS16
ENSG00000106952	9.35024	2.11527	3.45697	6.93127	39.4482	47.2821	57.9707	45.5715	TNFSF8
ENSG00000074054	2134.97	2133.25	1978.54	2158.22	1325.7	1309.8	1371.59	1421.16	CLASP1
ENSG00000112679	821.782	889.471	850.414	807.493	530.757	607.201	543.765	598.337	DUSP22
ENSG00000090776	8.31132	5.28818	5.76161	15.5954	63.3562	71.3379	53.3331	64.1377	EFNB1
ENSG00000122707	109.086	133.262	76.0533	100.503	21.5172	28.2033	35.9418	28.6932	RECK
ENSG00000050820	9.35024	3.17291	2.30465	10.3969	72.9194	63.0428	49.8548	56.5424	BCAR1
ENSG00000074966	490.368	502.377	421.75	475.658	741.148	784.716	780.286	877.673	TXK
ENSG00000163191	228.561	246.429	240.835	239.995	468.597	461.208	437.099	443.056	S100A11
ENSG00000059378	1260.2	1084.08	1052.07	1171.38	1520.55	1599.3	1515.35	1608.5	PARP12
ENSG00000186469	3128.17	2902.15	2911.92	2891.21	4384.73	4325.07	4692.15	4330.98	GNG2
ENSG00000112339	1701.74	1681.64	1710.05	1607.19	1200.18	1121.5	1086.37	1085.28	HBS1L
ENSG00000176083	13.5059	17.9798	26.5034	29.4579	143.448	128.574	162.318	199.164	ZNF683
ENSG00000138378	2541.19	2657.84	2692.98	2612.22	1923.4	1854.78	2046.37	1945.23	STAT4
ENSG00000187672	68.5684	67.6887	62.2254	86.6409	0	0	0	0	ERC2
ENSG00000163131	791.653	842.935	846.957	779.768	1228.87	1233.48	1256.81	1195.83	CTSS
ENSG00000163735	31.1675	14.8069	25.3511	45.0533	425.562	332.634	313.042	319	CXCL5
ENSG00000080815	1551.1	1550.49	1496.87	1472.03	1108.14	1068.41	1101.44	1075.15	PSEN1
ENSG00000171604	440.5	469.59	458.624	389.884	653.884	640.382	655.069	697.919	CXXC5
ENSG00000251002	1768.23	1677.41	1591.36	1651.38	2900.04	2736.55	2950.71	2893.79	LOC105370401
ENSG00000272405	16.6226	8.46108	4.60929	6.93127	59.77	68.8493	51.0142	66.6694	NA
ENSG00000132274	3.11675	4.23054	1.15232	6.93127	43.0344	39.8165	31.3042	46.4154	TRIM22
ENSG00000181915	1471.1	1517.71	1459.99	1420.91	2207.9	1965.11	2035.93	2126.67	ADO
ENSG00000170379	438.422	491.801	444.797	453.132	205.609	233.092	233.042	222.794	TCAF2
ENSG00000105856	833.21	883.126	749.01	783.234	486.528	486.922	515.939	498.755	HBP1
ENSG00000118242	463.356	484.397	426.359	428.872	239.08	277.056	231.883	272.585	MREG
ENSG00000183454	72.7241	86.7261	62.2254	65.8471	16.7356	19.0787	20.8695	12.6587	GRIN2A
ENSG00000087258	69.6073	99.4177	109.471	115.232	210.39	229.774	228.405	259.926	GNAO1
ENSG00000138185	1000.48	980.428	990.997	972.977	631.171	653.654	687.533	685.26	ENTPD1
ENSG00000267757	204.666	162.876	182.067	214.869	338.298	325.168	340.868	348.538	EML2-AS1
ENSG00000140743	509.068	467.475	505.87	462.662	704.09	682.687	747.822	759.525	CDR2
ENSG00000178115	142.331	157.588	107.166	165.484	260.597	288.669	271.303	306.342	GOLGA8Q
ENSG00000147138	905.934	971.967	876.918	808.359	1508.59	1372.01	1486.37	1476.85	GPR174
ENSG00000130940	547.508	486.512	457.472	518.979	280.919	321.02	314.201	335.035	CASZ1
ENSG00000285518	238.951	242.199	246.597	243.461	121.931	115.302	143.767	108.021	NA
ENSG00000152778	64.4127	79.3227	67.987	66.7135	155.402	169.22	136.811	151.061	IFIT5
ENSG00000120899	2792.6	2750.91	2834.71	2792.44	1918.62	1970.92	1917.67	1989.96	PTK2B
ENSG00000145623	7.27241	8.46108	10.3709	13.8625	107.586	95.3937	85.7967	77.6403	OSMR
ENSG00000156471	5416.9	5467.98	5101.33	4964.52	4173.14	4065.43	3970.99	3920.84	PTDSS1
ENSG00000047230	408.294	430.458	458.624	452.265	289.287	283.692	297.969	266.678	CTPS2
ENSG00000240535	1511.62	1387.62	1441.56	1315.21	2443.4	2269.54	2514.77	2521.62	NA
ENSG00000044574	12581.3	11967.1	12393.2	11693.9	16063.8	15399	15522.2	15155.9	HSPA5
ENSG00000245904	566.209	606.025	588.837	617.749	314.39	348.394	205.216	369.635	NA
ENSG00000213626	1434.74	1439.44	1462.3	1321.27	799.722	939.835	868.401	937.591	LBH
ENSG00000243244	185.966	168.164	184.372	174.148	54.9884	62.2133	57.9707	67.5133	STON1
ENSG00000146674	134.02	130.089	124.451	105.702	307.218	295.306	350.143	275.961	IGFBP3
ENSG00000162636	724.124	671.599	639.539	672.333	1078.25	1013.66	1175.65	1071.77	FAM102B
ENSG00000163659	565.17	613.429	565.79	551.902	380.137	331.804	361.737	395.797	TIPARP
ENSG00000218018	797.887	809.091	780.122	722.585	465.01	522.591	469.563	466.686	RBM38-AS1
ENSG00000139112	831.132	886.299	919.553	804.027	547.493	573.191	563.475	623.654	GABARAPL1
ENSG00000178860	2005.11	1936.53	2055.74	1764.01	1381.88	1147.21	1283.47	1261.66	MSC
ENSG00000258666	883.078	858.8	778.97	886.336	1258.76	1206.94	1477.09	1365.46	NA
ENSG00000159164	1256.05	1297.72	1243.36	1201.71	828.412	861.861	935.647	923.245	SV2A
ENSG00000100097	6899.44	6797.42	7492.4	6602.9	10817.2	11084.7	11384.3	11316.1	LGALS1
ENSG00000103888	45.7123	32.7867	44.9406	39.8548	130.299	109.495	104.347	111.397	CEMIP
ENSG00000123472	319.986	338.443	318.041	336.167	217.563	203.23	178.55	191.569	ATPAF1
ENSG00000151883	1517.86	1482.8	1493.41	1561.27	999.354	1026.93	1024.92	966.284	PARP8
ENSG00000095319	2768.71	2626.11	2741.38	2618.29	2001.1	1912.85	2170.42	2020.34	NUP188
ENSG00000075336	344.92	336.328	358.372	333.567	621.608	548.306	529.852	518.165	TIMM21
ENSG00000177606	1674.73	1620.3	1914.01	1796.93	2889.28	3099.88	2920.56	2980.71	JUN
ENSG00000168906	3647.63	3996.8	3776.16	3871.11	5341.05	5084.07	5114.18	4828.89	MAT2A
ENSG00000112110	1594.73	1527.23	1515.3	1453.83	990.986	1055.97	1079.41	1097.94	MRPL18
ENSG00000183742	235.834	244.314	223.551	215.736	112.368	107.007	119.42	109.709	MACC1
ENSG00000141026	303.363	281.331	293.842	275.518	141.057	158.436	143.767	153.593	MED9
ENSG00000166224	1068	1170.8	1075.12	1091.68	796.136	754.854	793.039	821.975	SGPL1
ENSG00000152229	1368.25	1217.34	1178.83	1211.24	876.228	856.884	905.503	821.131	PSTPIP2
ENSG00000111335	1359.94	1358	1259.49	1337.74	1970.02	1880.5	2077.67	2034.68	OAS2
ENSG00000123178	481.018	461.129	465.538	446.201	733.975	671.903	767.532	626.186	SPRYD7
ENSG00000079112	1378.64	1390.79	1288.3	1333.4	1987.95	1982.53	2031.29	2174.77	CDH17
ENSG00000140545	1886.67	2023.26	2145.62	2150.43	1387.86	1410.17	1477.09	1531.71	MFGE8
ENSG00000272078	309.597	287.677	274.253	287.648	166.161	167.561	141.449	182.286	NA
ENSG00000186577	395.827	417.766	412.532	421.075	240.275	254.66	227.245	263.302	SMIM29
ENSG00000112249	2437.3	2194.59	2217.07	2184.22	1548.04	1449.15	1663.76	1616.94	ASCC3
ENSG00000159618	331.414	312.002	289.233	372.556	161.379	191.617	158.84	206.76	ADGRG5
ENSG00000237372	211.939	200.951	202.809	209.671	368.183	350.053	337.39	346.85	LOC100129066
ENSG00000172183	616.077	549.97	657.976	590.024	308.413	297.794	315.361	349.381	ISG20
ENSG00000285612	943.335	863.031	856.176	825.688	455.447	406.46	419.708	387.358	NA
ENSG00000140511	871.65	980.428	1002.52	925.325	1440.46	1379.48	1442.31	1428.75	HAPLN3
ENSG00000165359	337.647	355.366	283.471	337.899	515.217	540.841	543.765	494.535	INTS6L
ENSG00000114796	485.173	551.028	555.42	481.723	283.31	296.135	307.245	292.839	KLHL24
ENSG00000117228	2080.95	1924.9	1892.11	1825.52	1387.86	1257.54	1401.73	1322.42	GBP1
ENSG00000198947	63.3738	35.9596	59.9208	50.2517	0	0	0	3.37567	DMD
ENSG00000144802	893.467	881.01	859.633	920.993	1347.22	1439.2	1460.86	1483.61	NFKBIZ
ENSG00000165071	84.1521	81.4379	77.2056	84.9081	34.6666	29.0329	24.3477	36.2884	TMEM71
ENSG00000215712	493.485	490.743	530.068	463.529	303.631	313.555	310.723	285.244	TMEM242
ENSG00000225792	255.573	289.792	276.557	238.262	414.804	410.607	464.925	429.554	SNX10-AS1
ENSG00000114166	1533.44	1561.07	1489.95	1695.56	2150.52	2051.38	2282.89	2268.45	KAT2B
ENSG00000131437	592.182	488.628	549.658	530.242	848.734	812.09	918.256	838.853	KIF3A
ENSG00000168404	585.948	644.1	659.129	616.883	405.24	432.175	447.534	421.114	MLKL
ENSG00000134294	6083.89	6062.37	5466.62	5629.92	4094.24	3766.8	4117.08	4075.27	SLC38A2
ENSG00000116016	3.11675	5.28818	1.15232	6.06486	68.1378	45.6231	46.3766	48.9472	EPAS1
ENSG00000187189	764.642	767.843	727.116	748.577	490.114	510.149	496.229	479.345	TSPYL4
ENSG00000178803	353.231	323.636	365.286	316.239	181.701	180.833	191.303	198.32	ADORA2A-AS1
ENSG00000185619	438.422	482.282	413.684	512.048	705.286	687.664	678.257	671.758	PCGF3
ENSG00000135535	5776.37	5792.67	5380.19	5570.14	3926.89	3768.46	3977.95	3793.41	CD164
ENSG00000104765	544.392	596.506	513.936	553.635	364.597	382.404	300.288	383.982	BNIP3L
ENSG00000169508	75.8408	69.8039	80.6626	62.3814	4.7816	18.2492	10.4347	17.7222	GPR183
ENSG00000143952	858.144	868.319	805.474	773.703	552.275	552.454	566.954	541.794	VPS54
ENSG00000257027	437.383	438.919	403.313	451.399	257.011	235.581	288.694	248.111	NA
ENSG00000177311	3058.57	3031.18	2933.81	3057.56	1926.98	1932.76	2108.97	2067.6	ZBTB38
ENSG00000138758	3609.19	3534.62	3357.87	3430.11	2529.47	2391.48	2649.26	2397.57	SEPTIN11
ENSG00000115607	232.717	247.487	203.961	252.125	396.873	393.188	425.505	362.04	IL18RAP
ENSG00000135315	165.188	179.798	140.583	181.946	68.1378	80.4625	82.3184	81.016	CEP162
ENSG00000119844	1316.31	1301.95	1317.1	1277.09	914.481	978.822	948.401	960.377	AFTPH
ENSG00000138764	571.403	585.93	570.4	553.635	285.7	324.338	324.636	351.069	CCNG2
ENSG00000141759	645.166	723.423	687.937	643.742	1043.58	968.038	931.01	973.88	TXNL4A
ENSG00000122122	3746.33	3833.93	3728.92	3618.12	4899.94	5094.02	5305.48	5214.56	SASH3
ENSG00000197172	78.9576	83.5532	102.557	97.9042	34.6666	17.4197	31.3042	25.3175	MAGEA6
ENSG00000136848	1296.57	1351.66	1371.26	1280.55	750.711	798.818	806.952	839.697	DAB2IP
ENSG00000196092	33.2453	67.6887	58.7685	45.9197	2.3908	4.14755	2.31883	9.28308	PAX5
ENSG00000112237	1554.22	1606.55	1435.79	1470.3	973.055	982.14	983.183	989.914	CCNC
ENSG00000170873	175.577	194.605	182.067	157.686	82.4826	84.61	63.7678	88.6112	MTSS1
ENSG00000112306	8071.33	7965.05	8156.14	7665.99	5600.45	5355.32	5421.42	5178.27	RPS12
ENSG00000070081	2329.25	2305.65	2282.75	2317.64	3546.75	3284.86	3379.69	3479.47	NUCB2
ENSG00000067113	235.834	253.833	258.12	252.125	463.815	429.686	422.027	407.612	PLPP1
ENSG00000181788	1372.41	1294.55	1317.1	1253.69	987.4	841.123	902.024	954.47	SIAH2
ENSG00000111906	1032.68	970.909	940.295	938.321	662.251	630.428	672.46	699.607	HDDC2
ENSG00000145715	1610.32	1533.57	1394.31	1524.88	1011.31	1060.11	1028.4	1023.67	RASA1
ENSG00000012660	6309.33	6162.84	6126.9	5875.98	4748.13	4695.03	4761.71	4634.79	ELOVL5
ENSG00000172322	98.6969	103.648	88.7288	134.293	196.046	191.617	219.129	235.453	CLEC12A
ENSG00000024048	1247.74	1239.55	1221.46	1250.23	851.125	889.235	921.734	902.147	UBR2
ENSG00000161249	22.8561	41.2478	55.3115	42.454	2.3908	4.97706	1.15941	3.37567	DMKN
ENSG00000277449	956.841	909.567	987.541	921.859	323.953	331.804	172.753	313.093	CEBPB-AS1
ENSG00000069667	735.552	659.965	681.023	745.978	1160.73	1119.84	1203.47	1187.39	RORA
ENSG00000187957	59.2182	60.2852	53.0068	51.9845	2.3908	0	1.15941	0.843917	DNER
ENSG00000070366	944.374	923.316	919.553	925.325	1373.51	1301.5	1282.31	1406.81	SMG6
ENSG00000184347	4.15566	8.46108	6.91394	6.06486	38.2528	48.9411	42.8983	47.2593	SLIT3
ENSG00000170298	8.31132	6.34581	8.06626	7.79768	27.4942	50.6001	60.2895	48.9472	LGALS9B
ENSG00000074266	1541.75	1641.45	1616.71	1490.22	1194.2	1172.93	1183.76	1171.36	EED
ENSG00000106278	1.03892	0	2.30465	0	58.5746	61.3837	56.8113	67.5133	PTPRZ1
ENSG00000106415	569.326	548.913	549.658	624.681	419.585	399.824	367.534	367.104	GLCCI1
ENSG00000111371	12899.2	12644	12276.8	12366.3	8783.8	8585.43	9075.9	9088.14	SLC38A1
ENSG00000246859	167.265	138.55	184.372	153.354	443.493	361.666	364.056	336.723	STARD4-AS1
ENSG00000084112	2026.92	2082.48	2046.53	1991.87	1274.3	1399.38	1435.35	1371.36	SSH1
ENSG00000164951	753.214	766.786	710.983	711.322	436.321	478.627	459.128	464.998	PDP1
ENSG00000114374	43.6344	35.9596	47.2452	45.9197	0	0.82951	1.15941	1.68783	USP9Y
ENSG00000160219	358.426	314.118	321.498	337.033	506.849	499.365	532.171	537.575	GAB3
ENSG00000101187	5675.59	5446.82	5664.82	5390.8	3942.43	4148.38	4067.23	4184.14	SLCO4A1
ENSG00000112685	1202.02	1186.67	1168.46	1167.05	871.446	856.054	884.633	851.512	EXOC2
ENSG00000160310	1323.58	1215.22	1420.81	1378.46	896.55	939.835	854.488	937.591	PRMT2
ENSG00000112343	681.528	648.331	678.718	685.329	448.275	510.149	441.737	462.466	TRIM38
ENSG00000146285	237.912	235.853	237.378	265.988	112.368	145.994	129.854	151.061	SCML4
ENSG00000139211	262.846	229.507	296.147	242.594	423.171	428.027	362.897	450.651	AMIGO2
ENSG00000113448	2052.9	2140.65	2049.98	2030.86	1482.3	1375.33	1390.14	1359.55	PDE4D
ENSG00000143751	804.12	762.555	734.03	741.646	1193.01	1098.27	1074.78	1031.27	SDE2
ENSG00000011590	1623.82	1592.8	1561.4	1524.01	2424.27	2526.69	2367.52	2361.28	ZBTB32
ENSG00000183508	1723.56	1746.16	1623.62	1585.53	1112.92	1203.62	1213.91	1218.62	TENT5C
ENSG00000041982	10.3892	2.11527	8.06626	8.66409	47.816	58.8952	35.9418	63.2937	TNC
ENSG00000123131	1842	1850.86	1715.81	1603.72	1343.63	1349.61	1266.08	1210.18	PRDX4
ENSG00000146535	1033.72	1105.23	1058.98	1031.89	748.32	835.317	733.909	772.184	GNA12
ENSG00000152465	182.849	198.835	160.173	194.942	325.149	289.499	344.346	292.839	NMT2
ENSG00000225329	42.5955	65.5734	58.7685	69.3127	2.3908	9.12461	9.27531	8.43917	LHFPL3-AS2
ENSG00000068305	2188.99	2020.08	2022.33	2136.56	1567.17	1445.01	1467.82	1490.36	MEF2A
ENSG00000198925	679.451	706.501	653.367	632.478	401.654	398.994	476.519	447.276	ATG9A
ENSG00000116213	708.54	694.867	664.89	667.135	871.446	1034.4	968.111	965.441	WRAP73
ENSG00000227777	11.4281	6.34581	12.6755	15.5954	84.8734	59.7247	54.4925	60.762	RPL7AP19
ENSG00000255857	2106.92	2123.73	2021.17	2069.85	1318.53	1568.6	1444.63	1578.12	NA
ENSG00000179981	399.982	445.265	356.068	411.544	586.941	597.247	595.939	595.805	TSHZ1
ENSG00000135898	50.9068	41.2478	55.3115	39.8548	92.0458	120.279	119.42	100.426	GPR55
ENSG00000254680	376.087	338.443	361.829	367.357	229.517	232.263	216.81	189.037	NA
ENSG00000167799	113.242	118.455	99.0997	123.03	280.919	303.601	263.187	249.799	NUDT8
ENSG00000197506	28.0507	32.7867	27.6557	28.5915	89.655	69.6788	86.9561	84.3917	SLC28A3
ENSG00000110880	908.012	870.434	859.633	810.959	625.194	543.329	576.229	637.157	CORO1C
ENSG00000196782	242.067	248.544	259.273	272.919	144.643	148.482	154.202	135.871	MAML3
ENSG00000109787	11.4281	8.46108	1.15232	6.06486	37.0574	37.328	40.5795	48.1032	KLF3
ENSG00000138303	1022.29	1004.75	1037.09	919.26	669.424	701.765	759.416	702.983	ASCC1
ENSG00000287679	33.2453	26.4409	28.8081	45.0533	107.586	98.7117	120.579	118.992	NA
ENSG00000120253	1545.91	1539.92	1431.18	1481.56	1117.7	1064.26	1099.12	1147.73	NUP43
ENSG00000248719	274.274	283.446	285.776	285.049	388.505	510.978	476.519	487.784	NA
ENSG00000221968	99.7359	84.6108	95.6428	104.835	188.873	209.866	195.941	189.037	FADS3
ENSG00000100629	574.52	484.397	536.982	494.719	279.724	288.669	293.332	368.792	CEP128
ENSG00000238221	736.591	659.965	660.281	691.394	450.666	469.503	448.693	481.032	NA
ENSG00000126353	1912.64	1820.19	1889.81	1648.78	1238.43	1032.74	1259.12	1226.21	CCR7
ENSG00000114013	1321.5	1324.16	1223.77	1249.36	871.446	902.507	885.793	851.512	CD86
ENSG00000111897	3208.17	3209.92	2964.93	3070.55	2353.74	2266.22	2150.71	2075.19	SERINC1
ENSG00000211456	1728.75	1640.39	1584.44	1713.76	2291.58	2205.67	2278.25	2178.99	SACM1L
ENSG00000107104	97.658	85.6685	94.4905	97.0378	44.2298	43.964	32.4636	27.0053	KANK1
ENSG00000119917	16.6226	7.40345	25.3511	25.1259	69.3332	92.9051	99.7096	74.2647	IFIT3
ENSG00000106366	32.2064	25.3833	24.1988	53.7173	334.712	230.604	204.057	229.545	SERPINE1
ENSG00000172197	93.5024	67.6887	66.8347	76.244	16.7356	30.6919	30.1448	16.8783	MBOAT1
ENSG00000173083	1101.25	1124.27	1042.85	1093.41	733.975	817.067	823.184	813.536	HPSE
ENSG00000137831	11.4281	5.28818	4.60929	6.06486	52.5976	25.7148	52.1736	63.2937	UACA
ENSG00000080493	39.4788	37.0172	41.4836	44.1869	86.0688	107.007	102.028	96.2065	SLC4A4
ENSG00000160050	259.729	214.7	301.909	226.133	439.907	482.775	485.795	501.286	CCDC28B
ENSG00000241472	37.4009	59.2276	56.4638	37.2556	112.368	120.279	122.898	140.934	PTPRG-AS1
ENSG00000138031	5734.81	5553.64	5554.2	5516.43	3798.98	4019.81	3924.62	3959.66	ADCY3
ENSG00000119977	5276.65	5287.12	4873.17	5034.7	3483.39	3532.05	3655.63	3459.21	TCTN3
ENSG00000171100	1092.94	979.37	937.991	992.905	1343.63	1469.89	1535.06	1425.38	MTM1
ENSG00000176485	395.827	393.44	421.75	401.147	673.01	549.136	600.577	657.411	PLAAT3
ENSG00000100077	37.4009	29.6138	34.5697	27.7251	3.5862	4.97706	0	6.75133	GRK3
ENSG00000144481	36.362	52.8818	35.722	53.7173	4.7816	4.97706	3.47824	1.68783	TRPM8
ENSG00000086300	1081.51	1019.56	875.765	965.179	1628.13	1583.53	1852.74	1669.27	SNX10
ENSG00000185379	963.074	925.431	973.713	904.531	1324.5	1147.21	1254.49	1330.86	RAD51D
ENSG00000130522	1860.7	2001.05	2150.23	1945.95	3353.1	3203.57	2642.31	3203.51	JUND
ENSG00000008394	10.3892	6.34581	8.06626	13.8625	69.3332	64.7018	53.3331	58.2302	MGST1
ENSG00000249899	201.55	170.279	154.411	185.411	456.643	345.076	448.693	373.855	NA
ENSG00000185386	377.126	387.095	395.247	420.208	615.631	682.687	586.664	691.168	MAPK11
ENSG00000122877	1116.83	1028.02	1020.96	944.386	1760.82	1648.24	1677.67	1782.35	EGR2
ENSG00000105976	3.11675	5.28818	6.91394	14.729	77.701	87.0986	69.5649	68.3572	MET
ENSG00000006007	1246.7	1375.98	1275.62	1335.14	945.561	896.7	1001.73	887.8	GDE1
ENSG00000185215	33.2453	44.4207	28.8081	88.3737	465.01	361.666	307.245	447.276	TNFAIP2
ENSG00000185745	2.07783	4.23054	8.06626	7.79768	43.0344	41.4755	32.4636	36.2884	IFIT1
ENSG00000164483	1287.22	1252.24	1163.85	1264.96	1757.24	1776.81	1785.5	1751.97	SAMD3
ENSG00000245748	1194.75	1111.57	1100.47	1118.53	802.113	826.192	883.474	764.588	LOC100129931
ENSG00000174032	727.241	682.175	685.632	717.387	1044.78	986.287	1012.17	979.787	SLC25A30
ENSG00000155158	17.6616	22.2103	19.5895	8.66409	60.9654	55.5772	54.4925	61.6059	TTC39B
ENSG00000112118	6456.86	6452.63	6489.88	6215.62	5085.23	5196.05	5115.34	5061.81	MCM3
ENSG00000235831	1715.25	1668.95	1602.88	1652.24	2273.65	2442.91	2409.26	2339.34	BHLHE40-AS1
ENSG00000100906	4781.09	4905.31	4634.64	4436.88	6394.19	5822.33	6440.55	6293.09	NFKBIA
ENSG00000008083	1072.16	1049.17	1016.35	1109.87	658.665	767.297	768.692	751.93	JARID2
ENSG00000061337	469.59	484.397	486.28	435.804	767.447	690.982	746.663	695.387	LZTS1
ENSG00000157014	816.587	762.555	840.043	745.978	596.504	530.057	521.736	570.488	TATDN2
ENSG00000165092	76.8797	67.6887	71.444	155.087	616.826	509.319	503.186	546.014	ALDH1A1
ENSG00000122986	801.004	717.077	704.069	732.115	438.712	451.253	449.853	402.548	HVCN1
ENSG00000281103	238.951	215.758	213.18	239.995	358.62	360.837	375.65	399.173	TRG-AS1
ENSG00000197157	5135.36	5300.87	5328.34	4997.45	3901.78	4009.85	3865.49	4147.01	SND1
ENSG00000149289	404.138	356.423	381.419	342.231	148.23	156.777	166.956	153.593	ZC3H12C
ENSG00000135749	412.449	412.478	374.505	379.487	247.448	248.023	267.825	241.36	PCNX2
ENSG00000232803	1766.16	1629.82	1751.53	1569.93	1097.38	1221.04	1165.21	1204.27	SLCO4A1-AS1
ENSG00000139651	2882.99	2795.33	2633.06	2732.65	3813.32	3949.3	3819.11	3767.24	ZNF740
ENSG00000287724	1269.55	1290.32	1394.31	1265.82	759.079	762.32	797.677	785.686	NA
ENSG00000103353	1699.67	1792.69	1642.06	1776.14	1379.49	1375.33	1354.2	1400.9	UBFD1
ENSG00000177374	802.043	883.126	928.772	868.142	1346.02	1483.16	1153.62	1462.51	HIC1
ENSG00000159840	9874.89	10313	10572.6	9914.32	7146.1	6904.84	6672.43	7238.27	ZYX
ENSG00000002549	2220.16	2136.42	2206.7	2077.65	2835.49	2664.39	2866.07	2786.61	LAP3
ENSG00000259534	16.6226	10.5764	17.2848	28.5915	63.3562	60.5542	69.5649	47.2593	NA
ENSG00000100027	412.449	387.095	412.532	369.957	200.827	247.194	256.231	253.175	YPEL1
ENSG00000175779	18.7005	16.9222	10.3709	18.1946	57.3792	56.4067	52.1736	43.8837	LINC02694
ENSG00000084207	6987.74	7385.47	7412.89	6873.22	10576.9	10251.1	10616.8	10835.9	GSTP1
ENSG00000154930	2059.13	2052.87	2221.68	2170.35	1496.64	1635.79	1442.31	1673.49	ACSS1
ENSG00000090060	6080.77	6042.27	5710.91	5858.66	4364.4	4218.89	4313.02	4355.45	PAPOLA
ENSG00000136250	109.086	113.167	114.08	111.767	186.482	180.004	176.231	229.545	AOAH
ENSG00000248360	71.6852	80.3803	72.5963	70.1791	14.3448	29.8624	18.5506	17.7222	LINC00504
ENSG00000278831	176.616	193.547	154.411	168.95	72.9194	70.5084	81.159	86.9234	NA
ENSG00000038274	3263.23	3095.7	3053.66	3100.88	2181.6	2262.07	2304.92	2214.44	MAT2B
ENSG00000176092	4.15566	5.28818	1.15232	3.46564	38.2528	29.0329	37.1013	30.381	CRYBG2
ENSG00000259674	11.4281	11.634	11.5232	9.5305	50.2068	50.6001	39.4201	43.0397	NA
ENSG00000137409	2939.09	3028.01	3074.4	3095.68	2194.75	2295.25	2132.16	2204.31	MTCH1
ENSG00000069869	3.11675	4.23054	3.45697	5.19845	59.77	38.1575	49.8548	32.9127	NEDD4
ENSG00000085449	755.291	718.135	700.612	758.974	515.217	514.296	506.664	486.94	WDFY1
ENSG00000128342	5.19458	5.28818	12.6755	12.1297	62.1608	55.5772	42.8983	52.3228	LIF
ENSG00000060138	1081.51	1014.27	1026.72	1063.08	733.975	796.33	684.054	751.086	YBX3
ENSG00000198879	1355.78	1232.15	1328.63	1248.5	990.986	954.766	953.039	965.441	SFMBT2
ENSG00000173077	2.07783	0	3.45697	0.866409	37.0574	26.5443	51.0142	24.4736	DELEC1
ENSG00000131149	909.051	744.575	919.553	888.935	1239.63	1191.18	1197.67	1253.22	GSE1
ENSG00000106799	1198.91	1291.37	1154.63	1098.61	1595.86	1617.54	1733.32	1680.24	TGFBR1
ENSG00000111321	6.23349	3.17291	6.91394	15.5954	54.9884	64.7018	53.3331	55.6985	LTBR
ENSG00000146143	651.4	614.486	583.075	596.089	441.102	408.948	353.621	427.022	PRIM2
ENSG00000142949	7.27241	4.23054	2.30465	12.1297	60.9654	52.2591	59.1301	45.5715	PTPRF
ENSG00000137207	1132.42	1185.61	1179.98	1198.24	821.24	819.556	795.358	884.425	YIPF3
ENSG00000249786	563.092	557.374	508.174	595.223	872.642	807.943	847.532	810.16	NA
ENSG00000175793	3.11675	3.17291	5.76161	14.729	51.4022	68.8493	53.3331	49.7911	SFN
ENSG00000105370	116.359	137.493	133.669	122.164	236.689	274.568	230.723	248.955	LIM2
ENSG00000220517	36.362	25.3833	38.0266	30.3243	0	0	0	0	ASS1P1
ENSG00000137449	428.033	401.901	451.71	457.464	243.862	260.466	289.854	277.649	CPEB2
ENSG00000163399	11031.2	10726.5	10698.2	10190.7	8553.08	8032.15	8136.77	8140.42	ATP1A1
ENSG00000164611	1440.98	1387.62	1299.82	1316.08	1917.42	1761.88	1944.34	1873.49	PTTG1
ENSG00000259326	134.02	81.4379	115.232	102.236	188.873	202.4	185.506	205.916	NA
ENSG00000187134	20.7783	11.634	12.6755	37.2556	154.207	111.154	136.811	107.177	AKR1C1
ENSG00000035664	343.881	346.904	353.763	343.964	490.114	548.306	499.708	514.789	DAPK2
ENSG00000125733	362.581	384.979	405.618	411.544	589.332	668.585	598.258	619.435	TRIP10
ENSG00000119403	1811.87	1827.59	1841.41	1754.48	2319.08	2413.04	2351.29	2417.82	PHF19
ENSG00000175294	143.37	136.435	145.193	110.034	248.643	239.728	235.361	233.765	CATSPER1
ENSG00000266709	97.658	71.9192	115.232	90.9729	38.2528	38.987	34.7824	34.6006	MGC12916
ENSG00000071575	1028.53	1047.06	949.514	1018.9	786.573	780.569	774.489	766.276	TRIB2
ENSG00000100024	63.3738	72.9768	56.4638	68.4463	21.5172	17.4197	17.3912	12.6587	UPB1
ENSG00000170776	5495.86	5077.71	5187.76	5395.13	3655.53	3576.85	3691.58	3757.96	AKAP13
ENSG00000136643	164.149	130.089	154.411	162.885	234.298	262.955	233.042	238.828	RPS6KC1
ENSG00000104043	589.065	535.164	569.247	584.826	835.584	788.864	864.923	870.922	ATP8B4
ENSG00000104626	899.701	869.376	851.566	821.356	1269.51	1230.99	1387.82	1276.85	ERI1
ENSG00000189060	4.15566	5.28818	0	12.1297	49.0114	49.7706	59.1301	43.8837	H1-0
ENSG00000135587	194.277	228.449	232.769	228.732	133.885	129.404	103.188	140.09	SMPD2
ENSG00000144736	1012.94	974.082	878.07	932.256	712.458	706.743	744.344	621.967	SHQ1
ENSG00000145375	212.978	209.412	201.656	200.14	347.861	320.191	326.955	303.81	SPATA5
ENSG00000131203	22.8561	20.0951	17.2848	47.6525	199.632	177.515	157.68	194.101	IDO1
ENSG00000168916	15.5837	20.0951	28.8081	27.7251	0	0	0	0	ZNF608
ENSG00000114626	283.624	320.464	259.273	337.899	156.597	174.197	158.84	156.968	ABTB1
ENSG00000054523	1391.11	1277.62	1185.74	1256.29	843.952	797.159	819.706	865.014	KIF1B
ENSG00000279332	24.934	38.0749	34.5697	44.1869	84.8734	89.5871	86.9561	108.865	NA
ENSG00000125734	884.117	951.872	1008.28	899.332	1194.2	1245.09	1218.54	1270.94	GPR108
ENSG00000176463	202.588	194.605	184.372	178.48	280.919	308.578	353.621	341.786	SLCO3A1
ENSG00000024862	523.613	534.106	518.545	552.769	335.907	285.351	372.172	327.44	CCDC28A
ENSG00000124212	42.5955	49.7089	51.8545	30.3243	5.977	10.7836	4.63766	8.43917	PTGIS
ENSG00000100453	47677.9	47585.1	48609.6	45280.3	35840.5	34869.3	33919.8	34236.9	GZMB
ENSG00000170340	773.992	837.647	820.454	752.909	1083.03	1088.32	1062.02	1079.37	B3GNT2
ENSG00000109171	1484.61	1479.63	1417.36	1376.72	1977.19	1878.01	2015.06	2049.03	SLAIN2
ENSG00000178585	101.814	133.262	114.08	133.427	225.931	248.023	219.129	232.077	CTNNBIP1
ENSG00000129675	1887.71	1940.76	1875.98	1928.63	2495.99	2583.92	2715.35	2677.75	ARHGEF6
ENSG00000203875	1563.57	1598.09	1728.48	1474.63	1249.19	1064.26	1092.17	1052.36	SNHG5
ENSG00000155307	4903.68	4661	4700.32	4651.75	3518.06	3186.98	3473.61	3219.54	SAMSN1
ENSG00000073331	70.6462	58.17	59.9208	53.7173	15.5402	20.7378	23.1883	25.3175	ALPK1
ENSG00000111331	28.0507	25.3833	19.5895	35.5228	205.609	161.754	177.39	148.529	OAS3
ENSG00000290922	75.8408	84.6108	71.444	81.4424	182.896	134.381	179.709	145.998	NA
ENSG00000008517	13882	13865.6	15017.1	14066.1	23647.4	23959.6	25134.9	20011.8	IL32
ENSG00000137962	3.11675	1.05764	0	6.93127	50.2068	42.305	30.1448	37.9762	ARHGAP29
ENSG00000137841	346.998	353.25	372.2	395.082	541.516	573.191	499.708	605.932	PLCB2
ENSG00000146263	872.689	887.356	861.937	814.424	557.056	516.785	580.867	594.117	MMS22L
ENSG00000169826	1759.92	1671.06	1575.23	1691.23	2335.81	2224.75	2288.68	2200.09	CSGALNACT2
ENSG00000101412	768.797	797.457	827.368	854.279	1142.8	1294.04	1165.21	1287.82	E2F1
ENSG00000130766	556.859	616.601	573.857	538.906	382.528	346.735	338.549	389.046	SESN2
ENSG00000284526	514.263	510.838	486.28	481.723	772.228	720.015	750.141	713.953	NA
ENSG00000102962	419.722	413.535	322.65	346.564	678.987	597.247	668.982	605.932	CCL22
ENSG00000171115	242.067	229.507	230.465	225.266	364.597	355.86	318.839	362.884	GIMAP8
ENSG00000113645	2.07783	6.34581	0	7.79768	45.4252	54.7477	32.4636	43.0397	WWC1
ENSG00000186566	2187.96	2362.76	2266.62	2311.58	1565.97	1558.65	1656.8	1595.85	GPATCH8
ENSG00000096401	1855.5	1783.17	1648.97	1718.09	1403.4	1309.8	1351.88	1311.45	CDC5L
ENSG00000089177	91.4245	96.2448	114.08	95.305	182.896	182.492	177.39	192.413	KIF16B
ENSG00000133872	2029	2010.57	2046.53	1964.15	1603.03	1636.62	1632.46	1490.36	SARAF
ENSG00000152661	1.03892	0	3.45697	4.33204	33.4712	28.2033	22.0289	27.8492	GJA1
ENSG00000063660	4.15566	1.05764	2.30465	5.19845	38.2528	35.6689	20.8695	39.6641	GPC1
ENSG00000170373	32.2064	40.1901	41.4836	27.7251	0	0	0	0.843917	CST1
ENSG00000134470	382.321	378.634	429.816	407.212	573.792	569.044	566.954	551.078	IL15RA
ENSG00000112195	37.4009	49.7089	32.265	23.393	5.977	9.12461	9.27531	5.0635	TREML2
ENSG00000262211	268.04	267.582	231.617	248.659	132.689	124.427	129.854	103.802	NA
ENSG00000187837	216.094	150.184	197.047	188.877	382.528	287.84	313.042	297.059	H1-2
ENSG00000132002	3348.42	3198.29	3181.56	2912	2354.94	2356.64	2368.68	2482.8	DNAJB1
ENSG00000140379	50.9068	46.536	53.0068	45.0533	113.563	117.79	110.144	102.958	BCL2A1
ENSG00000112308	3628.93	3577.98	3399.35	3458.7	2583.26	2485.21	2549.55	2422.04	C6orf62
ENSG00000135205	77.9186	51.8241	61.0731	59.7822	106.391	142.676	128.695	126.587	CCDC146
ENSG00000287315	0	0	0	0.866409	25.1034	38.1575	46.3766	30.381	NA
ENSG00000041353	156.876	155.472	150.954	147.29	75.3102	73.8264	85.7967	63.2937	RAB27B
ENSG00000170606	5387.81	5099.92	5041.41	4969.72	4106.2	3947.64	4018.53	4007.76	HSPA4
ENSG00000160216	2352.1	2391.31	2464.82	2274.32	2929.92	2735.72	2853.32	2862.57	AGPAT3
ENSG00000145990	2420.67	2498.14	2561.61	2432.88	1728.55	1648.24	1616.22	1681.08	GFOD1
ENSG00000091136	11.4281	11.634	18.4372	12.1297	69.3332	70.5084	53.3331	55.6985	LAMB1
ENSG00000113742	144.409	142.781	132.517	131.694	243.862	253.83	224.926	240.516	CPEB4
ENSG00000175309	519.458	493.916	551.963	574.429	806.895	871.815	759.416	829.57	PHYKPL
ENSG00000027697	575.559	588.045	598.055	580.494	411.217	421.391	380.288	400.016	IFNGR1
ENSG00000108578	3148.95	2998.4	2994.89	3038.5	2432.64	2561.53	2437.09	2392.5	BLMH
ENSG00000153815	1438.9	1462.71	1425.42	1398.38	1838.52	1874.69	1968.69	1951.98	CMIP
ENSG00000096092	404.138	429.4	335.326	373.422	255.816	234.751	253.912	250.643	TMEM14A
ENSG00000106993	386.476	353.25	356.068	311.041	213.977	222.309	222.608	261.614	CDC37L1
ENSG00000185565	44.6734	32.7867	41.4836	45.0533	0	1.65902	0	0	LSAMP
ENSG00000234961	7359.68	7452.1	7486.64	7223.25	9585.91	9068.2	9725.17	9790.28	NA
ENSG00000291237	2724.04	2768.89	2690.67	2738.72	2172.04	2020.69	1891	2042.28	NA
ENSG00000102572	5129.12	5112.61	4817.86	4829.36	4061.97	3863.86	4038.24	4012.82	STK24
ENSG00000196155	2001.99	2106.81	2182.5	2159.09	1352	1438.37	1225.5	1454.07	PLEKHG4
ENSG00000159884	296.091	276.043	292.69	287.648	411.217	471.991	379.128	402.548	CCDC107
ENSG00000125844	573.481	591.218	674.109	568.364	843.952	904.995	851.01	842.229	RRBP1
ENSG00000168229	109.086	89.899	114.08	120.431	163.77	197.423	178.55	210.135	PTGDR
ENSG00000024422	3.11675	6.34581	1.15232	11.2633	51.4022	35.6689	27.8259	39.6641	EHD2
ENSG00000225731	32.2064	40.1901	26.5034	23.393	0	0	0	0.843917	NA
ENSG00000130830	1196.83	1178.21	1130.43	1092.54	800.918	868.497	833.619	836.321	MPP1
ENSG00000264785	6.23349	9.51872	10.3709	14.729	52.5976	40.646	62.6084	54.0107	NA
ENSG00000173221	511.146	433.631	464.386	439.269	322.758	345.076	263.187	313.937	GLRX
ENSG00000103355	6.23349	1.05764	2.30465	5.19845	26.2988	34.8394	22.0289	38.8202	PRSS33
ENSG00000124813	1286.18	1370.7	1363.2	1285.75	902.527	969.697	918.256	971.348	RUNX2
ENSG00000140564	1442.01	1463.77	1577.53	1512.75	2096.73	2194.88	2057.96	2239.75	FURIN
ENSG00000290597	11.4281	13.7493	23.0465	16.4618	62.1608	43.964	62.6084	43.0397	NA
ENSG00000151327	281.546	281.331	241.988	265.121	447.079	389.04	380.288	389.046	FAM177A1
ENSG00000171453	1394.22	1360.12	1362.05	1320.41	1035.22	1070.07	1082.89	1043.08	POLR1C
ENSG00000277443	3.11675	1.05764	4.60929	6.06486	41.839	33.1804	27.8259	32.0688	MARCKS
ENSG00000204852	526.73	505.55	454.015	502.517	289.287	334.293	308.404	248.955	TCTN1
ENSG00000138061	4.15566	5.28818	8.06626	21.6602	78.8964	57.2362	56.8113	73.4207	CYP1B1
ENSG00000120254	2336.52	2339.49	2373.78	2206.74	1903.08	1756.07	1813.32	1678.55	MTHFD1L
ENSG00000171492	1176.05	1107.34	1037.09	1062.22	797.332	790.523	784.923	758.681	LRRC8D
ENSG00000198959	46.7512	29.6138	28.8081	69.3127	309.608	270.42	271.303	285.244	TGM2
ENSG00000146776	112.203	114.225	106.014	106.568	47.816	55.5772	53.3331	58.2302	ATXN7L1
ENSG00000131979	2553.65	2633.51	2545.48	2421.61	3411.67	3133.06	3216.22	3235.58	GCH1
ENSG00000160305	1124.11	1149.65	1190.35	1255.43	809.286	841.123	793.039	762.901	DIP2A
ENSG00000280194	983.853	1043.89	1003.67	867.275	1457.19	1566.11	1445.79	1602.6	NA
ENSG00000164733	25.9729	23.268	25.3511	33.7899	104	87.9281	71.8837	73.4207	CTSB
ENSG00000141562	893.467	976.198	935.686	898.466	658.665	748.218	704.924	646.44	NARF
ENSG00000065413	1019.18	1051.29	1044	1118.53	1483.49	1483.16	1561.73	1452.38	ANKRD44
ENSG00000197043	2604.56	2625.05	2630.75	2440.67	1782.34	1801.7	1772.74	1923.29	ANXA6
ENSG00000116285	14.5448	19.0374	28.8081	51.9845	99.2182	94.5641	93.9126	104.646	ERRFI1
ENSG00000117399	2930.78	3026.95	2985.67	2765.58	3863.53	3801.64	3915.34	3936.03	CDC20
ENSG00000163017	119.475	141.723	118.689	125.629	45.4252	57.2362	61.449	62.4498	ACTG2
ENSG00000183918	1704.86	1682.7	1797.62	1621.92	2430.25	2397.28	2430.13	2390.82	SH2D1A
ENSG00000132792	2190.03	2048.64	2051.13	1936.42	1630.53	1488.97	1538.54	1524.11	CTNNBL1
ENSG00000111145	1240.46	1159.17	1064.75	1102.94	760.274	789.694	769.851	828.726	ELK3
ENSG00000060237	5998.7	5640.37	5690.17	5668.91	3769.09	3716.2	3999.98	3965.56	WNK1
ENSG00000173812	6435.04	6561.57	6590.13	6381.97	8841.18	8204.68	8554.16	8050.96	EIF1
ENSG00000120708	6.23349	5.28818	2.30465	16.4618	95.632	62.2133	66.0866	69.2012	TGFBI
ENSG00000288990	52.9847	71.9192	76.0533	64.9807	157.793	128.574	131.014	143.466	NA
ENSG00000124299	130.903	147.011	134.822	132.561	68.1378	72.9969	66.0866	54.0107	PEPD
ENSG00000145632	10.3892	4.23054	5.76161	12.9961	63.3562	44.7935	46.3766	52.3228	PLK2
ENSG00000138386	829.054	818.61	770.904	726.051	557.056	583.975	595.939	567.956	NAB1
ENSG00000264247	74.8019	98.3601	53.0068	88.3737	153.011	142.676	171.593	142.622	ZNF407-AS1
ENSG00000070961	1285.14	1296.66	1258.34	1259.76	888.182	884.258	890.43	846.448	ATP2B1
ENSG00000213047	536.08	468.533	428.664	511.181	748.32	773.103	798.836	805.096	DENND1B
ENSG00000150907	1384.87	1308.3	1327.48	1384.52	875.032	846.93	927.531	854.044	FOXO1
ENSG00000154240	12.467	15.8645	13.8279	21.6602	47.816	68.0198	46.3766	55.6985	CEP112
ENSG00000101040	624.388	615.544	624.559	667.135	468.597	474.48	460.287	474.281	ZMYND8
ENSG00000141458	1591.62	1475.4	1464.6	1511.02	1109.33	1203.62	1161.73	1215.24	NPC1
ENSG00000101868	1678.89	1691.16	1619.01	1670.44	1313.74	1323.9	1292.75	1298.79	POLA1
ENSG00000168495	557.897	545.74	625.711	602.154	815.263	761.49	795.358	870.078	POLR3D
ENSG00000156502	1209.3	1201.47	1061.29	1147.13	932.412	817.897	910.14	806.784	SUPV3L1
ENSG00000106665	75.8408	72.9768	74.901	67.5799	32.2758	21.5673	18.5506	26.1614	CLIP2
ENSG00000166479	1221.76	1181.38	1078.57	1141.06	1769.19	1665.66	1806.37	1677.71	TMX3
ENSG00000050730	280.507	198.835	246.597	233.064	499.677	432.175	442.896	432.085	TNIP3
ENSG00000072609	733.474	787.938	735.182	726.917	987.4	904.995	977.386	967.972	CHFR
ENSG00000196839	28.0507	42.3054	32.265	31.1907	93.2412	96.2232	79.9996	87.7673	ADA
ENSG00000010379	38.4399	29.6138	36.8743	31.1907	0	0	0	0.843917	SLC6A13
ENSG00000183484	853.988	859.858	795.103	830.02	558.252	579.827	665.504	614.371	GPR132
ENSG00000084676	986.969	889.471	893.05	901.932	1301.79	1265.83	1261.44	1305.54	NCOA1
ENSG00000197442	623.349	541.509	478.214	564.899	355.034	355.86	347.824	363.728	MAP3K5
ENSG00000262112	418.683	396.613	437.883	381.22	298.85	256.319	289.854	286.088	NA
ENSG00000118308	316.869	284.504	304.213	313.64	192.459	192.446	190.144	189.881	IRAG2
ENSG00000155816	3.11675	5.28818	5.76161	9.5305	39.4482	30.6919	42.8983	34.6006	FMN2
ENSG00000113721	1207.22	1255.41	1215.7	1233.77	1557.61	1727.87	1741.44	1695.43	PDGFRB
ENSG00000175048	2404.05	2405.06	2392.22	2524.72	1788.32	1963.45	1826.08	1946.07	ZDHHC14
ENSG00000166016	1070.08	1048.12	1106.23	1089.08	1532.5	1355.42	1394.78	1377.27	ABTB2
ENSG00000196712	2155.75	1935.47	2046.53	2094.98	1441.65	1441.69	1606.95	1493.73	NF1
ENSG00000026025	18270.4	18537.2	18525.9	17865.4	24653.9	23243.7	24635.2	25219.6	VIM
ENSG00000133816	1366.17	1361.18	1368.96	1307.41	927.63	945.641	927.531	857.419	MICAL2
ENSG00000286633	47.7901	40.1901	24.1988	36.3892	1.1954	4.97706	0	1.68783	NA
ENSG00000146386	1397.34	1324.16	1347.07	1332.54	989.791	879.281	961.154	898.771	ABRACL
ENSG00000116663	773.992	776.304	797.407	741.646	1023.26	1055.14	1062.02	1108.06	FBXO6
ENSG00000167315	439.461	496.031	467.843	436.67	684.964	705.913	662.026	655.723	ACAA2
ENSG00000156508	100492	99804.8	95987.3	93947.3	79608.8	76738	80857.6	76279.1	EEF1A1
ENSG00000115758	8347.68	8421.95	8517.97	7751.76	11077.8	10660	10726.9	10138	ODC1
ENSG00000182704	10.3892	5.28818	3.45697	16.4618	59.77	48.1116	47.536	58.2302	TSKU
ENSG00000166888	974.502	966.679	969.103	1076.95	1201.38	1478.19	1359.99	1330.86	STAT6
ENSG00000247925	54.0236	33.8443	53.0068	52.8509	107.586	94.5641	115.941	113.929	NA
ENSG00000117280	1526.17	1490.21	1493.41	1449.5	1797.88	1754.41	1937.38	1813.58	RAB29
ENSG00000259007	581.793	653.619	573.857	582.227	878.619	872.645	973.908	899.615	NA
ENSG00000152952	5.19458	0	2.30465	12.1297	50.2068	39.8165	30.1448	41.3519	PLOD2
ENSG00000232044	19.7394	11.634	14.9802	26.8587	0	0	0	0	NA
ENSG00000150681	458.162	432.573	372.2	414.143	655.079	637.893	755.938	678.509	RGS18
ENSG00000105825	6.23349	6.34581	6.91394	15.5954	80.0918	103.689	60.2895	58.2302	TFPI2
ENSG00000206127	76.8797	114.225	102.557	94.4386	169.747	230.604	179.709	193.257	GOLGA8O
ENSG00000152953	107.008	90.9567	58.7685	90.1065	33.4712	29.8624	40.5795	37.9762	STK32B
ENSG00000066923	42.5955	52.8818	51.8545	57.183	115.954	114.472	98.5502	97.0504	STAG3
ENSG00000287086	960.997	1037.54	942.6	1000.7	724.412	792.182	700.286	743.491	NA
ENSG00000135838	230.639	211.527	202.809	210.537	289.287	337.611	358.259	316.469	NPL
ENSG00000112561	571.403	557.374	572.704	577.028	368.183	374.109	359.418	413.519	TFEB
ENSG00000154380	12.467	6.34581	9.21858	6.06486	54.9884	42.305	33.623	34.6006	ENAH
ENSG00000100994	2668.97	2680.05	2770.18	2707.53	1973.6	1941.05	1980.28	1935.1	PYGB
ENSG00000289191	85.191	113.167	122.146	107.435	197.241	232.263	229.564	172.159	NA
ENSG00000122958	1724.6	1759.91	1578.68	1595.06	1123.68	1119.01	1244.05	1164.6	VPS26A
ENSG00000035681	1608.24	1681.64	1655.89	1643.58	1257.56	1372.01	1274.2	1297.1	NSMAF
ENSG00000261332	944.374	864.088	910.335	1006.77	1269.51	1390.26	1328.69	1368.83	NA
ENSG00000134594	600.493	544.682	637.234	553.635	439.907	410.607	388.404	438.837	RAB33A
ENSG00000140548	346.998	426.227	424.055	368.224	604.872	609.69	612.171	607.62	ZNF710
ENSG00000010278	1.03892	2.11527	2.30465	2.59923	26.2988	24.0558	44.0577	28.6932	CD9
ENSG00000137101	96.6191	105.764	103.709	99.637	184.092	169.22	201.738	198.32	CD72
ENSG00000106211	17.6616	6.34581	10.3709	31.1907	94.4366	76.3149	60.2895	81.016	HSPB1
ENSG00000115919	7.27241	7.40345	9.21858	25.1259	106.391	96.2232	86.9561	97.0504	KYNU
ENSG00000169245	77.9186	47.5936	44.9406	119.564	485.332	381.575	404.636	405.924	CXCL10
ENSG00000116771	36.362	30.6714	27.6557	38.122	9.5632	5.80657	6.95649	8.43917	AGMAT
ENSG00000198467	9.35024	9.51872	5.76161	16.4618	62.1608	48.1116	45.2172	53.1667	TPM2
ENSG00000151748	542.314	544.682	477.062	528.509	401.654	314.384	309.564	367.948	SAV1
ENSG00000186187	529.847	503.434	526.611	486.922	319.172	352.542	280.578	353.601	ZNRF1
ENSG00000135480	48.829	58.17	46.0929	116.099	429.148	440.47	337.39	368.792	KRT7
ENSG00000267369	97.658	103.648	114.08	95.305	178.115	197.423	172.753	192.413	TAF5LP1
ENSG00000142192	11.4281	15.8645	10.3709	34.6564	147.034	128.574	107.826	131.651	APP
ENSG00000061676	7.27241	9.51872	2.30465	16.4618	77.701	62.2133	66.0866	67.5133	NCKAP1
ENSG00000138495	342.842	361.711	379.114	342.231	525.976	538.352	609.852	512.257	COX17
ENSG00000104814	1661.23	1718.66	1691.61	1627.12	1123.68	1152.19	1171.01	1197.52	MAP4K1
ENSG00000095794	483.096	380.749	459.777	406.346	600.091	627.11	633.04	644.752	CREM
ENSG00000102226	2497.55	2529.86	2589.27	2517.78	1959.26	1927.78	1841.15	1869.28	USP11
ENSG00000146223	4937.96	4770.99	4709.54	4689	3983.07	3881.28	4108.96	3878.64	RPL7L1
ENSG00000165102	702.307	585.93	716.745	617.749	480.551	496.047	466.085	459.935	HGSNAT
ENSG00000181467	1209.3	1199.36	1241.05	1126.33	915.676	960.573	971.589	998.353	RAP2B
ENSG00000120694	18924.9	18576.3	18100.7	17454.7	14880.3	13891.8	14425.4	14049.5	HSPH1
ENSG00000133789	72.7241	78.265	81.8149	84.9081	136.276	159.266	127.536	146.841	SWAP70
ENSG00000113163	1480.45	1533.57	1461.15	1471.16	1218.11	1200.3	1228.98	1205.11	CERT1
ENSG00000233621	432.189	399.786	395.247	393.35	265.379	256.319	264.346	274.273	ZC3H12A-DT
ENSG00000169504	6.23349	2.11527	3.45697	12.9961	50.2068	45.6231	35.9418	47.2593	CLIC4
ENSG00000140406	1190.6	1268.1	1245.66	1218.17	1775.17	1716.26	1596.51	1801.76	TLNRD1
ENSG00000135899	1113.72	1055.52	1034.79	1018.9	1348.41	1371.18	1314.78	1303.01	SP110
ENSG00000034693	346.998	297.196	319.193	349.163	200.827	242.217	233.042	200.008	PEX3
ENSG00000108515	55.0625	66.631	50.7022	60.6486	106.391	120.279	112.463	114.773	ENO3
ENSG00000241878	979.697	1010.04	965.646	974.71	744.734	729.139	667.823	747.71	PISD
ENSG00000132967	1304.88	1204.65	1353.98	1136.73	843.952	922.415	882.314	913.118	HMGB1P5
ENSG00000006756	21.8172	27.4985	21.8941	20.7938	1.1954	2.48853	1.15941	0	ARSD
ENSG00000040933	1417.08	1362.23	1280.23	1371.53	1720.18	1756.07	1737.96	1780.66	INPP4A
ENSG00000125746	1274.75	1322.04	1366.65	1362.86	1874.39	2003.27	1953.61	1969.7	EML2
ENSG00000139182	823.86	838.705	788.189	866.409	1063.91	1178.73	1203.47	1285.28	CLSTN3
ENSG00000115486	705.423	776.304	778.97	725.184	1010.11	1050.16	951.879	949.406	GGCX
ENSG00000067369	2430.02	2289.78	2175.59	2218.87	1782.34	1898.75	1799.41	1740.16	TP53BP1
ENSG00000113594	4.15566	2.11527	2.30465	8.66409	31.0804	29.8624	32.4636	31.2249	LIFR
ENSG00000188610	467.512	502.377	455.167	517.246	590.527	656.142	699.127	648.972	FAM72B
ENSG00000159217	8.31132	4.23054	3.45697	15.5954	35.862	56.4067	35.9418	41.3519	IGF2BP1
ENSG00000131238	3746.33	3629.81	3477.71	3450.04	2749.42	2580.61	2815.06	2758.76	PPT1
ENSG00000099282	0	2.11527	1.15232	0.866409	34.6666	29.0329	13.913	27.8492	TSPAN15
ENSG00000151694	1864.85	1759.91	1813.76	1832.45	1429.7	1459.11	1433.04	1424.53	ADAM17
ENSG00000176225	262.846	235.853	237.378	246.06	349.057	352.542	375.65	356.133	RTTN
ENSG00000101608	4014.37	3833.93	3959.38	3845.99	2989.69	3106.51	3093.32	3027.13	MYL12A
ENSG00000100298	130.903	129.032	135.974	182.812	224.735	289.499	230.723	254.019	APOBEC3H
ENSG00000127528	67.5295	80.3803	89.8812	64.9807	139.862	157.607	108.985	171.315	KLF2
ENSG00000259948	558.936	571.123	578.466	498.185	383.723	345.906	313.042	322.376	NA
ENSG00000261552	215.055	219.988	256.968	209.671	371.769	339.27	301.448	332.503	NA
ENSG00000196284	198.433	202.008	198.199	208.805	132.689	102.859	136.811	117.304	SUPT3H
ENSG00000118482	2003.03	2005.28	1794.17	1875.78	1465.56	1394.41	1326.37	1501.33	PHF3
ENSG00000114988	531.925	529.875	548.506	535.441	371.769	379.916	377.969	381.45	LMAN2L
ENSG00000096063	3121.94	3016.38	2781.71	2923.26	2213.88	2291.94	2405.78	2238.91	SRPK1
ENSG00000065615	1096.06	985.716	996.759	982.508	662.251	703.424	757.098	736.739	CYB5R4
ENSG00000181218	62.3349	67.6887	58.7685	71.0455	142.253	126.086	99.7096	120.68	H2AW
ENSG00000116560	7828.23	7664.68	7798.92	7534.29	6695.43	6895.72	6136.78	6668.63	SFPQ
ENSG00000103187	11843.6	12023.2	12102.8	11242.5	15755.4	16057.7	15657.9	16554.3	COTL1
ENSG00000162639	862.3	876.78	912.64	856.878	1179.86	1143.06	1130.43	1090.34	HENMT1
ENSG00000178538	2.07783	0	3.45697	6.06486	32.2758	29.8624	30.1448	23.6297	CA8
ENSG00000064601	1000.48	1093.6	1094.71	1105.54	762.665	795.5	762.895	768.808	CTSA
ENSG00000129472	412.449	376.518	376.81	396.815	583.355	502.683	588.982	518.165	RAB2B
ENSG00000159403	31.1675	25.3833	29.9604	24.2594	84.8734	82.951	71.8837	102.958	C1R
ENSG00000237190	248.301	250.66	225.855	272.919	327.539	362.496	352.462	351.069	CDKN2AIPNL
ENSG00000254744	77.9186	85.6685	70.2917	62.3814	27.4942	30.6919	30.1448	33.7567	NA
ENSG00000101150	1740.18	1806.44	1829.89	1707.69	1276.69	1335.51	1413.33	1457.44	TPD52L2
ENSG00000144567	1384.87	1384.44	1379.33	1336	943.17	1005.37	990.14	1095.4	RETREG2
ENSG00000257950	144.409	147.011	148.65	146.423	219.954	223.138	231.883	235.453	P2RX5-TAX1BP3
ENSG00000260458	73.763	50.7665	55.3115	38.122	119.54	111.154	111.304	122.368	KCNJ18
ENSG00000136026	2.07783	2.11527	4.60929	3.46564	34.6666	25.7148	25.5071	20.254	CKAP4
ENSG00000136783	177.655	178.74	176.305	188.877	254.62	258.807	278.259	279.336	NIPSNAP3A
ENSG00000169217	3155.19	3251.17	3385.52	3267.23	2265.28	2534.15	2289.84	2196.71	CD2BP2
ENSG00000121797	25.9729	37.0172	21.8941	38.9884	5.977	5.80657	5.79707	7.59525	CCRL2
ENSG00000133961	1455.52	1481.75	1334.39	1482.43	1106.94	1065.92	1158.25	1147.73	NUMB
ENSG00000115594	180.771	191.432	163.63	199.274	115.954	103.689	105.507	83.5477	IL1R1
ENSG00000107897	370.893	316.233	343.392	343.964	497.286	493.558	524.055	503.818	ACBD5
ENSG00000203485	5.19458	5.28818	1.15232	7.79768	44.2298	34.8394	38.2607	40.508	INF2
ENSG00000068878	2854.94	2676.88	2826.65	2685.87	1962.85	1939.39	2177.38	2053.25	PSME4
ENSG00000109519	1599.93	1515.59	1597.12	1474.63	2015.44	2038.94	1961.73	1957.04	GRPEL1
ENSG00000073756	3.11675	2.11527	0	3.46564	25.1034	24.0558	28.9854	28.6932	PTGS2
ENSG00000085733	12.467	6.34581	3.45697	16.4618	74.1148	47.2821	48.6954	55.6985	CTTN
ENSG00000120949	722.046	657.849	737.487	709.589	482.941	409.778	463.766	457.403	TNFRSF8
ENSG00000147475	817.626	798.515	765.142	759.841	554.665	589.782	613.33	616.059	ERLIN2
ENSG00000124562	1777.58	1718.66	1780.34	1551.74	1337.65	1216.89	1317.09	1255.75	SNRPC
ENSG00000089351	1025.41	1049.17	1053.22	1003.3	1383.08	1486.48	1395.93	1498.8	GRAMD1A
ENSG00000092054	17.6616	31.7291	32.265	24.2594	3.5862	0.82951	2.31883	2.53175	MYH7
ENSG00000168016	44.6734	43.3631	58.7685	46.7861	76.5056	92.0756	107.826	111.397	TRANK1
ENSG00000085511	823.86	698.039	740.943	778.035	604.872	582.316	536.809	530.824	MAP3K4
ENSG00000101350	964.113	994.177	1002.52	988.572	774.619	695.129	767.532	740.959	KIF3B
ENSG00000091129	9.35024	8.46108	14.9802	20.7938	72.9194	57.2362	63.7678	58.2302	NRCAM
ENSG00000134744	1863.81	1804.33	1791.86	1918.23	1361.56	1338	1383.18	1386.55	TUT4
ENSG00000163541	1114.76	1124.27	1060.14	1123.73	866.665	802.136	893.908	880.205	SUCLG1
ENSG00000135926	23.8951	17.9798	17.2848	21.6602	54.9884	56.4067	53.3331	66.6694	TMBIM1
ENSG00000161682	30.1285	52.8818	39.179	42.454	5.977	10.7836	8.1159	10.127	FAM171A2
ENSG00000168421	1022.29	943.411	958.732	950.45	705.286	735.775	760.576	762.901	RHOH
ENSG00000030066	2052.9	1961.91	1958.95	1950.29	1582.71	1423.44	1605.79	1583.19	NUP160
ENSG00000072110	15.5837	13.7493	13.8279	34.6564	118.345	96.2232	93.9126	111.397	ACTN1
ENSG00000088179	392.71	343.732	327.26	374.289	521.194	524.25	506.664	514.789	PTPN4
ENSG00000146085	597.376	593.334	593.446	546.704	418.39	444.617	463.766	424.49	MMUT
ENSG00000155016	97.658	99.4177	93.3381	103.103	44.2298	53.0886	45.2172	32.9127	CYP2U1
ENSG00000135047	15.5837	15.8645	16.1325	35.5228	132.689	116.961	102.028	111.397	CTSL
ENSG00000179271	1629.02	1506.07	1453.08	1467.7	1839.72	1939.39	1908.4	1818.64	GADD45GIP1
ENSG00000167604	143.37	160.761	137.126	142.957	254.62	264.614	241.158	282.712	NFKBID
ENSG00000146282	543.353	517.184	524.307	505.116	398.068	367.473	388.404	391.577	RARS2
ENSG00000131669	7.27241	4.23054	3.45697	5.19845	41.839	31.5214	26.6665	36.2884	NINJ1
ENSG00000173917	497.64	527.76	601.512	623.814	854.711	862.69	764.054	865.014	HOXB2
ENSG00000185090	806.198	746.691	770.904	758.974	559.447	566.555	569.272	606.776	MANEAL
ENSG00000196576	9.35024	4.23054	8.06626	11.2633	43.0344	47.2821	52.1736	54.0107	PLXNB2
ENSG00000173918	4.15566	6.34581	5.76161	10.3969	68.1378	49.7706	30.1448	50.635	C1QTNF1
ENSG00000141337	385.438	360.654	392.942	402.014	498.482	540.011	512.461	578.927	ARSG
ENSG00000163820	1318.38	1194.07	1146.56	1138.46	1522.94	1629.99	1617.38	1606.82	FYCO1
ENSG00000154654	97.658	97.3025	66.8347	95.305	185.287	143.505	177.39	190.725	NCAM2
ENSG00000073861	3785.81	3954.5	3922.51	3879.78	5257.37	5286.47	4824.32	5103.16	TBX21
ENSG00000275993	45.7123	35.9596	36.8743	35.5228	98.0228	85.4395	75.3619	86.0795	LOC102724428
ENSG00000100234	2.07783	0	1.15232	0	17.931	27.3738	39.4201	32.0688	TIMP3
ENSG00000124571	3024.28	2942.34	2943.03	2741.32	2337.01	2240.51	2404.63	2357.9	XPO5
ENSG00000015475	2137.05	2150.17	2074.18	1957.22	1617.38	1521.32	1695.06	1562.93	BID
ENSG00000151726	1415	1382.33	1348.22	1347.27	1115.31	1076.7	1046.95	1071.77	ACSL1
ENSG00000165118	482.057	456.899	528.916	442.735	570.206	651.165	672.46	651.504	C9orf64
ENSG00000229757	24.934	17.9798	26.5034	18.1946	98.0228	87.9281	85.7967	55.6985	RPL7AP21
ENSG00000021355	4219.03	3882.58	3969.75	3886.71	3013.6	3045.13	3109.55	2823.74	SERPINB1
ENSG00000213965	687.762	685.348	636.082	650.673	873.837	836.976	878.836	881.893	NUDT19
ENSG00000164236	6.23349	2.11527	6.91394	8.66409	40.6436	48.1116	23.1883	63.2937	ANKRD33B
ENSG00000120265	2573.39	2478.04	2531.65	2373.96	1928.18	1854.78	1961.73	1763.79	PCMT1
ENSG00000122641	22.8561	7.40345	8.06626	10.3969	57.3792	55.5772	48.6954	57.3863	INHBA
ENSG00000160299	1470.07	1400.31	1489.95	1476.36	986.205	1010.34	935.647	1110.59	PCNT
ENSG00000207087	21.8172	30.6714	14.9802	23.393	0	3.31804	1.15941	3.37567	RNU6-242P
ENSG00000213398	29.0896	46.536	44.9406	34.6564	84.8734	82.1215	82.3184	73.4207	LCAT
ENSG00000198752	16.6226	3.17291	4.60929	6.93127	45.4252	29.8624	41.7389	45.5715	CDC42BPB
ENSG00000145332	554.781	484.397	500.108	518.979	681.378	665.267	686.373	705.514	KLHL8
ENSG00000103091	737.63	679.002	722.506	719.986	546.298	572.362	542.606	535.043	WDR59
ENSG00000101439	7.27241	10.5764	5.76161	10.3969	58.5746	29.8624	30.1448	51.4789	CST3
ENSG00000196449	1290.33	1156	1203.02	1112.47	1715.4	1586.85	1482.89	1686.99	YRDC
ENSG00000112378	8.31132	6.34581	6.91394	14.729	53.793	54.7477	40.5795	38.8202	PERP
ENSG00000181374	0	2.11527	1.15232	0.866409	31.0804	16.5902	18.5506	22.7857	CCL13
ENSG00000068903	902.817	932.835	905.726	920.126	1121.28	1217.72	1108.4	1227.9	SIRT2
ENSG00000186603	490.368	530.933	530.068	530.242	792.55	853.566	832.459	767.12	HPDL
ENSG00000138772	3.11675	3.17291	1.15232	3.46564	32.2758	23.2263	26.6665	23.6297	ANXA3
ENSG00000131236	9359.59	9214.12	9321.14	8883.29	7601.55	7429.09	7494.45	7569.09	CAP1
ENSG00000205890	14.5448	7.40345	8.06626	8.66409	41.839	35.6689	37.1013	36.2884	LOC100128770
ENSG00000118420	142.331	144.896	134.822	139.492	69.3332	82.951	84.6372	79.3282	UBE3D
ENSG00000173218	81.0354	66.631	88.7288	71.0455	135.08	116.961	159.999	139.246	VANGL1
ENSG00000112640	1685.12	1672.12	1557.94	1636.65	1149.97	1294.87	1292.75	1238.87	PPP2R5D
ENSG00000187601	19.7394	6.34581	16.1325	9.5305	37.0574	43.1345	41.7389	46.4154	MAGEH1
ENSG00000156639	962.035	957.16	1058.98	929.657	771.033	744.07	743.185	766.276	ZFAND3
ENSG00000157693	332.453	362.769	373.353	389.018	487.723	588.123	498.548	495.379	TMEM268
ENSG00000134333	23769.3	23460.5	22515.2	22045.8	18427.1	17729.9	18300.2	17435.3	LDHA
ENSG00000235531	1306.96	1323.1	1182.28	1307.41	977.837	939.005	1024.92	984.007	MSC-AS1
ENSG00000169908	9.35024	22.2103	11.5232	39.8548	168.551	145.164	120.579	140.934	TM4SF1
ENSG00000093144	1533.44	1519.82	1593.66	1515.35	1239.63	998.73	1107.24	1040.55	ECHDC1
ENSG00000167972	103.892	85.6685	80.6626	117.832	191.264	184.981	162.318	167.095	ABCA3
ENSG00000147036	40.5177	26.4409	32.265	19.061	2.3908	4.97706	4.63766	5.90742	LANCL3
ENSG00000184384	504.913	556.316	497.803	529.376	294.068	329.315	397.679	336.723	MAML2
ENSG00000073792	56.1014	27.4985	29.9604	30.3243	4.7816	2.48853	1.15941	4.21958	IGF2BP2
ENSG00000105894	14.5448	11.634	14.9802	11.2633	0	0	0	0	PTN
ENSG00000141564	1127.22	1175.03	1116.6	1084.74	1624.55	1479.02	1562.89	1570.53	RPTOR
ENSG00000099219	1275.79	1197.24	1170.76	1245.9	985.009	873.474	943.763	984.007	ERMP1
ENSG00000140284	1556.3	1543.09	1411.6	1488.49	1185.84	1274.13	1147.82	1232.12	SLC27A2
ENSG00000100219	1340.2	1363.29	1297.52	1234.63	1679.54	1664	1703.18	1661.67	XBP1
ENSG00000136014	124.67	135.377	134.822	116.965	191.264	180.004	219.129	221.106	USP44
ENSG00000197943	52.9847	49.7089	72.5963	57.183	105.195	92.9051	110.144	140.09	PLCG2
ENSG00000289843	60.2571	72.9768	61.0731	65.8471	28.6896	27.3738	20.8695	21.9418	NA
ENSG00000085063	13.5059	2.11527	5.76161	14.729	65.747	43.1345	51.0142	43.0397	CD59
ENSG00000154277	19.7394	6.34581	5.76161	17.3282	86.0688	75.4854	66.0866	75.9525	UCHL1
ENSG00000118961	505.952	536.221	440.187	506.849	386.114	354.201	313.042	333.347	LDAH
ENSG00000108691	9.35024	14.8069	10.3709	32.9235	145.839	97.8822	125.217	124.9	CCL2
ENSG00000110844	555.82	572.181	505.87	501.651	690.941	754.025	811.59	735.895	PRPF40B
ENSG00000146374	8.31132	6.34581	8.06626	23.393	66.9424	63.0428	56.8113	43.0397	RSPO3
ENSG00000171843	406.216	429.4	405.618	402.88	604.872	613.837	613.33	579.771	MLLT3
ENSG00000242295	17.6616	8.46108	11.5232	19.061	40.6436	43.1345	41.7389	41.3519	RPL31P55
ENSG00000274021	212.978	232.68	209.723	224.4	150.62	136.04	132.173	105.49	NA
ENSG00000086062	2035.23	1971.43	2003.89	1913.03	1675.95	1507.22	1537.38	1628.76	B4GALT1
ENSG00000163597	862.3	900.048	888.441	860.344	1224.09	1274.13	1290.43	1222.84	SNHG16
ENSG00000131459	1.03892	1.05764	1.15232	6.06486	45.4252	42.305	20.8695	20.254	GFPT2
ENSG00000148498	6.23349	7.40345	1.15232	5.19845	49.0114	31.5214	31.3042	27.0053	PARD3
ENSG00000253807	14.5448	16.9222	19.5895	11.2633	0	0	0	0	NA
ENSG00000134285	825.938	784.766	870.004	829.153	1093.79	1023.62	1128.11	1114.81	FKBP11
ENSG00000012174	417.644	376.518	422.902	389.884	570.206	535.034	609.852	524.072	MBTPS2
ENSG00000089692	170.382	172.395	146.345	176.747	235.494	273.738	262.028	263.302	LAG3
ENSG00000130202	5.19458	3.17291	4.60929	8.66409	39.4482	53.0886	31.3042	30.381	NECTIN2
ENSG00000172380	5.19458	3.17291	1.15232	3.46564	27.4942	26.5443	28.9854	21.0979	GNG12
ENSG00000196352	2.07783	2.11527	2.30465	5.19845	25.1034	35.6689	20.8695	21.0979	CD55
ENSG00000147155	495.563	545.74	541.592	486.922	779.401	757.343	744.344	756.149	EBP
ENSG00000253629	505.952	531.991	483.976	460.063	335.907	321.85	367.534	383.138	NA
ENSG00000132964	1264.36	1253.3	1265.25	1259.76	992.182	1054.31	999.415	996.665	CDK8
ENSG00000259291	124.67	151.242	157.868	135.16	246.252	204.059	220.289	238.828	ZNF710-AS1
ENSG00000005379	126.748	108.936	132.517	166.35	260.597	254.66	295.651	284.4	TSPOAP1
ENSG00000278129	23.8951	29.6138	31.1127	25.9923	2.3908	5.80657	3.47824	8.43917	ZNF8
ENSG00000120437	4923.42	4817.53	4610.44	4546.91	3735.62	3628.28	3827.23	3570.61	ACAT2
ENSG00000135916	5.19458	4.23054	5.76161	4.33204	31.0804	20.7378	24.3477	22.7857	ITM2C
ENSG00000049239	337.647	287.677	318.041	327.503	500.872	450.424	452.172	432.929	H6PD
ENSG00000186480	4963.94	4882.05	4703.78	4668.21	3979.49	4061.28	3830.7	4000.16	INSIG1
ENSG00000125968	8.31132	5.28818	8.06626	16.4618	53.793	64.7018	34.7824	60.762	ID1
ENSG00000179604	16.6226	14.8069	11.5232	23.393	84.8734	68.8493	60.2895	50.635	CDC42EP4
ENSG00000100427	1772.39	1763.08	1843.72	1635.78	2365.7	2300.23	2398.83	2406.01	MLC1
ENSG00000105974	123.631	137.493	115.232	122.164	68.1378	43.1345	46.3766	60.762	CAV1
ENSG00000203469	331.414	350.077	315.736	296.312	224.735	215.673	221.448	228.701	NA
ENSG00000170876	1621.75	1624.53	1583.29	1623.65	1236.04	1297.35	1394.78	1319.04	TMEM43
ENSG00000261779	175.577	163.934	175.153	168.95	233.103	277.886	243.477	246.424	NA
ENSG00000165097	658.672	619.774	656.824	620.349	480.551	428.857	455.65	422.802	KDM1B
ENSG00000188389	29.0896	60.2852	33.4174	18.1946	1.1954	3.31804	3.47824	0	PDCD1
ENSG00000273149	11853	11916.4	11348.1	10996.5	9602.64	9192.63	9455.02	9378.44	NA
ENSG00000119669	833.21	842.935	916.097	794.497	558.252	521.762	524.055	598.337	IRF2BPL
ENSG00000138801	717.89	782.65	744.4	734.715	543.907	592.27	541.446	537.575	PAPSS1
ENSG00000173334	1119.95	1147.53	1039.4	1086.48	872.642	810.431	804.634	817.755	TRIB1
ENSG00000132912	969.308	930.719	911.487	920.126	722.021	655.313	723.475	705.514	DCTN4
ENSG00000168329	0	0	0	0	5.977	17.4197	17.3912	10.127	CX3CR1
ENSG00000100380	3881.39	3695.38	3597.55	3680.5	2932.32	2914.07	3095.64	2952.86	ST13
ENSG00000213694	2.07783	1.05764	4.60929	3.46564	22.7126	34.8394	18.5506	19.4101	S1PR3
ENSG00000180644	14691.3	15159.1	15082.8	14249	11050.3	11429.8	11493.3	11422.4	PRF1
ENSG00000174238	1178.13	1183.49	1175.37	1127.2	904.917	882.599	906.662	1031.27	PITPNA
ENSG00000138448	18.7005	11.634	2.30465	12.9961	62.1608	47.2821	48.6954	59.9181	ITGAV
ENSG00000286067	597.376	574.296	588.837	583.093	350.252	408.948	390.723	393.265	NA
ENSG00000090013	2.07783	4.23054	5.76161	9.5305	23.908	38.1575	40.5795	36.2884	BLVRB
ENSG00000152377	144.409	121.628	110.623	107.435	182.896	186.64	207.535	180.598	SPOCK1
ENSG00000169567	1293.45	1404.54	1340.15	1332.54	1674.75	1620.03	1805.21	1694.58	HINT1
ENSG00000228830	408.294	370.172	364.134	342.231	552.275	543.329	513.621	507.194	NA
ENSG00000179820	3.11675	8.46108	5.76161	8.66409	53.793	48.9411	34.7824	46.4154	MYADM
ENSG00000163964	493.485	484.397	477.062	499.051	755.493	644.529	700.286	687.792	PIGX
ENSG00000081189	18.7005	16.9222	20.7418	19.061	1.1954	0	0	0	MEF2C
ENSG00000186222	217.133	252.775	221.246	235.663	344.275	384.063	297.969	326.596	BLOC1S4
ENSG00000124508	345.959	411.42	367.591	387.285	255.816	267.102	260.868	267.522	BTN2A2
ENSG00000170421	112.203	92.0143	79.5103	223.533	684.964	671.074	582.026	631.25	KRT8
ENSG00000267278	565.17	543.625	577.314	610.818	398.068	454.571	390.723	460.778	NA
ENSG00000070087	0	4.23054	4.60929	3.46564	20.3218	17.4197	26.6665	20.254	PFN2
ENSG00000223496	518.419	578.527	566.943	554.502	777.01	724.992	830.141	777.247	EXOSC6
ENSG00000141574	76.8797	65.5734	55.3115	76.244	29.885	26.5443	17.3912	21.9418	SECTM1
ENSG00000046604	1.03892	1.05764	1.15232	5.19845	33.4712	33.1804	16.2318	27.8492	DSG2
ENSG00000141753	49.8679	44.4207	49.5499	119.564	540.321	460.378	359.418	410.143	IGFBP4
ENSG00000151632	95.5802	54.997	44.9406	172.415	612.045	491.07	435.94	464.154	AKR1C2
ENSG00000181804	95.5802	93.0719	72.5963	87.5073	38.2528	45.6231	41.7389	55.6985	SLC9A9
ENSG00000131711	5.19458	4.23054	4.60929	12.1297	38.2528	35.6689	42.8983	27.0053	MAP1B
ENSG00000112305	1265.4	1185.61	1175.37	1196.51	959.906	856.054	946.082	920.713	SMAP1
ENSG00000058056	643.089	641.985	517.393	620.349	437.516	418.903	474.2	390.733	USP13
ENSG00000099250	14.5448	6.34581	5.76161	20.7938	148.23	86.269	85.7967	59.9181	NRP1
ENSG00000265907	271.157	269.697	193.59	257.323	155.402	129.404	148.405	149.373	NA
ENSG00000131724	5.19458	5.28818	1.15232	9.5305	40.6436	31.5214	27.8259	30.381	IL13RA1
ENSG00000125304	4424.74	4447.36	4167.95	4159.63	3522.84	3315.55	3506.07	3305.62	TM9SF2
ENSG00000148339	239.989	223.161	245.445	249.526	334.712	349.224	373.331	348.538	SLC25A25
ENSG00000223989	28.0507	32.7867	18.4372	21.6602	76.5056	57.2362	42.8983	54.8546	NA
ENSG00000259781	1683.04	1692.22	1745.77	1771.81	1416.55	1384.45	1324.05	1325.79	NA
ENSG00000178726	0	3.17291	2.30465	3.46564	28.6896	20.7378	30.1448	33.7567	THBD
ENSG00000137090	24.934	27.4985	23.0465	19.061	1.1954	2.48853	3.47824	5.90742	DMRT1
ENSG00000135454	1.03892	1.05764	2.30465	3.46564	28.6896	21.5673	12.7536	19.4101	B4GALNT1
ENSG00000157388	124.67	119.513	126.755	127.362	242.666	176.686	209.854	192.413	CACNA1D
ENSG00000010818	2125.62	1879.42	1927.84	2018.73	1397.42	1313.11	1346.08	1413.56	HIVEP2
ENSG00000123609	945.413	958.218	865.394	900.199	1195.4	1269.98	1234.78	1228.74	NMI
ENSG00000184557	21.8172	23.268	19.5895	47.6525	138.666	184.151	169.274	172.159	SOCS3
ENSG00000126561	4292.8	4175.54	4294.71	4022.74	5111.53	5339.56	5136.21	5169.83	STAT5A
ENSG00000153879	931.907	924.373	924.163	886.336	1195.4	1195.32	1119.99	1163.76	CEBPG
ENSG00000169248	6.23349	12.6916	13.8279	27.7251	170.942	111.154	107.826	108.865	CXCL11
ENSG00000135390	928.79	974.082	860.785	923.592	1128.46	1151.36	1174.49	1207.64	ATP5MC2
ENSG00000064419	3192.59	3261.75	3110.12	3031.56	2586.84	2417.19	2556.51	2508.96	TNPO3
ENSG00000101210	2.07783	5.28818	0	5.19845	35.862	17.4197	39.4201	28.6932	EEF1A2
ENSG00000072310	628.544	624.005	683.327	596.956	908.504	846.93	806.952	908.898	SREBF1
ENSG00000166295	1178.13	1217.34	1211.09	1285.75	927.63	982.14	950.72	943.499	ANAPC16
ENSG00000134242	3248.69	3322.03	3032.91	3236.9	2285.6	2447.88	2366.36	2492.93	PTPN22
ENSG00000198648	1083.59	1040.71	1026.72	1019.76	1399.81	1270.81	1279.99	1271.78	STK39
ENSG00000123146	5718.19	5543.07	5796.18	5483.5	7325.41	6911.48	7621.99	7285.53	ADGRE5
ENSG00000137824	351.153	328.925	349.154	350.029	506.849	580.657	508.983	493.691	RMDN3
ENSG00000006118	6.23349	5.28818	3.45697	9.5305	54.9884	38.1575	30.1448	45.5715	TMEM132A
ENSG00000068079	264.923	272.87	267.339	282.449	392.091	447.106	406.954	392.421	IFI35
ENSG00000253368	1.03892	2.11527	1.15232	5.19845	28.6896	22.3968	22.0289	16.8783	TRNP1
ENSG00000125726	17.6616	9.51872	20.7418	12.1297	49.0114	35.6689	47.536	55.6985	CD70
ENSG00000130856	114.281	145.954	157.868	145.557	197.241	222.309	259.709	254.863	ZNF236
ENSG00000104824	4703.17	4748.78	4807.49	4773.05	3985.46	3901.19	3931.57	3855.85	HNRNPL
ENSG00000152620	447.772	485.455	479.366	460.929	622.803	614.667	648.113	599.181	NADK2
ENSG00000159388	928.79	942.353	1014.04	939.187	1179.86	1150.53	1240.57	1247.31	BTG2
ENSG00000123240	940.218	854.569	827.368	904.531	1117.7	1186.2	1175.65	1189.08	OPTN
ENSG00000189403	17823.6	17697.4	17768.8	17592.4	14244.4	13514.4	14260.8	13757.5	HMGB1
ENSG00000176788	1.03892	4.23054	2.30465	6.06486	29.885	31.5214	18.5506	24.4736	BASP1
ENSG00000254287	6.23349	5.28818	3.45697	10.3969	59.77	40.646	25.5071	33.7567	NA
ENSG00000108666	296.091	282.389	284.624	289.381	382.528	355.86	468.403	394.953	C17orf75
ENSG00000071889	283.624	230.565	253.511	245.194	362.206	401.483	348.984	373.011	FAM3A
ENSG00000147889	1733.95	1780	1847.17	1678.23	2476.87	2397.28	2526.36	2605.17	CDKN2A
ENSG00000128294	1837.84	1886.82	1773.42	1728.49	2316.68	2126.86	2083.47	2270.14	TPST2
ENSG00000146802	358.426	352.193	339.935	366.491	555.861	486.093	492.751	519.009	TMEM168
ENSG00000115904	1394.22	1372.81	1372.42	1474.63	1794.29	1855.61	1968.69	1968.01	SOS1
ENSG00000156398	468.551	483.339	502.413	538.906	718.435	696.788	665.504	634.625	SFXN2
ENSG00000171564	3.11675	3.17291	0	7.79768	26.2988	35.6689	27.8259	28.6932	FGB
ENSG00000112031	706.462	685.348	740.943	723.451	554.665	526.739	578.548	561.205	MTRF1L
ENSG00000267291	619.193	615.544	629.168	627.28	399.263	452.912	428.983	445.588	MAP4K1-AS1
ENSG00000164983	397.905	338.443	369.896	358.693	604.872	458.719	571.591	558.673	TMEM65
ENSG00000117868	5977.92	5697.48	5581.85	5852.59	4934.61	4800.37	4791.86	4880.37	ESYT2
ENSG00000123130	920.479	896.875	946.057	924.458	731.585	722.503	674.779	686.104	ACOT9
ENSG00000198074	43.6344	35.9596	42.6359	105.702	417.194	269.591	199.419	305.498	AKR1B10
ENSG00000183891	54.0236	46.536	44.9406	51.1181	94.4366	100.371	77.6808	98.7382	TTC32
ENSG00000143862	322.064	272.87	328.412	337.033	437.516	470.332	418.549	476.813	ARL8A
ENSG00000115902	3093.89	3102.04	3062.87	2941.46	2267.67	2306.87	2474.19	2469.3	SLC1A4
ENSG00000131016	8.31132	21.1527	8.06626	32.0571	130.299	127.745	93.9126	129.963	AKAP12
ENSG00000182903	82.0743	71.9192	57.6161	75.3776	32.2758	38.987	38.2607	27.8492	ZNF721
ENSG00000153989	2236.78	2060.27	1923.23	1934.69	1545.65	1543.72	1500.28	1485.29	NUS1
ENSG00000102804	469.59	429.4	439.035	435.804	545.102	577.339	634.2	714.797	TSC22D1
ENSG00000151474	138.176	159.703	146.345	160.286	89.655	100.371	74.2025	95.3626	FRMD4A
ENSG00000118689	638.933	644.1	676.413	637.677	457.838	462.037	455.65	515.633	FOXO3
ENSG00000060762	329.336	394.498	280.014	328.369	514.022	520.103	540.287	463.31	MPC1
ENSG00000230537	40.5177	43.3631	36.8743	30.3243	10.7586	15.7607	11.5941	10.127	NA
ENSG00000196139	20.7783	22.2103	25.3511	66.7135	236.689	180.004	132.173	186.506	AKR1C3
ENSG00000172939	1244.62	1219.45	1295.21	1315.21	1540.87	1518	1514.2	1649.86	OXSR1
ENSG00000021645	18.7005	6.34581	11.5232	15.5954	0	0	0	0	NRXN3
ENSG00000184588	766.719	816.495	799.712	780.634	653.884	588.123	598.258	542.638	PDE4B
ENSG00000237686	15.5837	19.0374	23.0465	23.393	0	3.31804	2.31883	1.68783	SCIRT
ENSG00000286037	7.27241	1.05764	9.21858	9.5305	28.6896	42.305	34.7824	44.7276	NA
ENSG00000138119	10.3892	12.6916	19.5895	25.9923	95.632	100.371	86.9561	102.958	MYOF
ENSG00000096696	9.35024	5.28818	4.60929	12.1297	43.0344	48.1116	33.623	36.2884	DSP
ENSG00000161671	5.19458	1.05764	5.76161	6.93127	31.0804	19.9082	31.3042	25.3175	EMC10
ENSG00000124191	2565.08	2554.19	2550.09	2419.01	1828.96	2003.27	1879.41	2036.37	TOX2
ENSG00000119685	443.617	443.149	409.075	436.67	283.31	317.702	309.564	320.688	TTLL5
ENSG00000269927	20.7783	23.268	17.2848	30.3243	2.3908	3.31804	0	1.68783	NA
ENSG00000115267	561.014	504.492	492.042	568.364	748.32	686.834	793.039	863.327	IFIH1
ENSG00000162407	2.07783	0	4.60929	6.93127	35.862	20.7378	27.8259	31.2249	PLPP3
ENSG00000132321	7.27241	10.5764	11.5232	2.59923	25.1034	43.1345	22.0289	27.8492	IQCA1
ENSG00000172554	12.467	19.0374	14.9802	12.1297	33.4712	61.3837	54.4925	36.2884	SNTG2
ENSG00000151287	568.287	534.106	508.174	537.173	817.653	787.205	773.329	692.012	TEX30
ENSG00000174165	215.055	211.527	245.445	212.27	290.482	325.168	302.607	337.567	ZDHHC24
ENSG00000117281	1130.34	1054.46	1035.94	1097.74	870.251	802.136	861.445	789.906	CD160
ENSG00000110660	1949	1877.3	1940.51	1809.06	1539.67	1435.88	1535.06	1451.54	SLC35F2
ENSG00000169641	917.362	941.296	833.129	883.737	554.665	606.372	641.156	609.308	LUZP1
ENSG00000064995	693.995	788.996	777.818	787.566	620.412	611.349	621.446	570.488	TAF11
ENSG00000074211	2.07783	0	1.15232	1.73282	21.5172	21.5673	15.0724	21.0979	PPP2R2C
ENSG00000165487	1109.56	1096.77	1011.74	1136.73	1459.58	1364.54	1492.17	1379.8	MICU2
ENSG00000272398	6.23349	8.46108	4.60929	12.9961	74.1148	48.1116	44.0577	46.4154	CD24
ENSG00000160953	797.887	818.61	850.414	862.943	563.033	641.211	656.228	562.892	PWWP3A
ENSG00000003989	1.03892	3.17291	4.60929	9.5305	27.4942	40.646	26.6665	30.381	SLC7A2
ENSG00000141068	3658.02	3530.39	3611.38	3482.1	2926.34	2934.81	2906.65	2902.23	KSR1
ENSG00000135723	2381.19	2488.62	2545.48	2458	1797.88	1951.01	1705.5	1887	FHOD1
ENSG00000162645	10019.3	9691.11	9779.76	9490.64	7988.86	7538.59	7856.19	7672.89	GBP2
ENSG00000135148	988.008	1084.08	1029.02	928.79	1325.7	1255.88	1267.24	1265.87	TRAFD1
ENSG00000198771	1363.06	1333.68	1226.07	1208.64	1648.46	1571.92	1581.44	1759.57	RCSD1
ENSG00000110092	13.5059	7.40345	12.6755	24.2594	74.1148	63.8723	84.6372	83.5477	CCND1
ENSG00000169194	0	0	0	0.866409	25.1034	15.7607	19.71	19.4101	IL13
ENSG00000188643	3.11675	4.23054	4.60929	12.1297	39.4482	29.8624	20.8695	29.5371	S100A16
ENSG00000145920	12.467	17.9798	16.1325	36.3892	143.448	115.302	105.507	103.802	CPLX2
ENSG00000232956	407.255	453.726	377.962	432.338	609.654	537.522	604.055	540.107	SNHG15
ENSG00000151876	256.612	234.795	228.16	223.533	350.252	308.578	352.462	317.313	FBXO4
ENSG00000131469	6003.89	6153.32	6313.58	5732.16	4903.53	4697.52	4656.21	4313.26	RPL27
ENSG00000166845	391.671	381.806	360.677	368.224	231.908	244.705	258.549	306.342	C18orf54
ENSG00000156535	2.07783	4.23054	6.91394	7.79768	23.908	30.6919	40.5795	27.8492	CD109
ENSG00000101346	2033.16	2068.74	2064.96	1996.21	1698.66	1649.9	1759.99	1701.34	POFUT1
ENSG00000176658	323.103	310.945	300.756	340.499	426.758	406.46	459.128	447.276	MYO1D
ENSG00000005884	19.7394	10.5764	14.9802	32.9235	105.195	125.256	69.5649	88.6112	ITGA3
ENSG00000164976	301.285	320.464	308.822	304.976	454.252	413.925	456.809	421.114	MYORG
ENSG00000165997	416.605	389.21	404.465	404.613	620.412	612.178	636.518	640.533	ARL5B
ENSG00000163346	319.986	305.657	373.353	298.045	154.207	226.456	159.999	191.569	PBXIP1
ENSG00000198814	419.722	444.207	406.77	396.815	326.344	284.522	257.39	302.122	GK
ENSG00000137168	1027.49	1094.65	1155.78	1101.21	781.791	819.556	912.459	827.882	PPIL1
ENSG00000226479	1943.81	1986.24	1961.25	1961.55	2454.16	2237.19	2331.58	2277.73	TMEM185B
ENSG00000005483	3913.59	3641.44	3625.21	3789.67	2601.19	2528.35	2615.64	2819.53	KMT2E
ENSG00000286951	14.5448	17.9798	14.9802	12.1297	0	0.82951	0	0	NA
ENSG00000148926	3.11675	5.28818	4.60929	9.5305	38.2528	43.1345	30.1448	44.7276	ADM
ENSG00000104812	1662.26	1729.23	1791.86	1793.47	1334.07	1348.78	1370.43	1400.9	GYS1
ENSG00000039560	11.4281	5.28818	4.60929	20.7938	88.4596	80.4625	64.9272	59.9181	RAI14
ENSG00000181274	223.367	239.026	202.809	222.667	151.816	149.312	117.101	156.125	FRAT2
ENSG00000182511	9.35024	13.7493	12.6755	9.5305	29.885	38.987	39.4201	43.0397	FES
ENSG00000013588	3.11675	4.23054	6.91394	14.729	41.839	30.6919	39.4201	35.4445	GPRC5A
ENSG00000272625	146.487	172.395	129.06	142.957	92.0458	85.4395	61.449	74.2647	NA
ENSG00000245067	584.909	571.123	536.982	513.78	383.723	399.824	330.433	412.675	IGFBP7-AS1
ENSG00000018408	6.23349	3.17291	6.91394	3.46564	37.0574	24.0558	20.8695	21.0979	WWTR1
ENSG00000186665	423.877	456.899	436.73	434.937	607.263	552.454	622.605	644.752	C17orf58
ENSG00000130813	879.961	866.203	872.308	834.352	964.687	1149.7	1080.57	1191.61	SHFL
ENSG00000173473	4535.9	4302.46	4447.97	4267.93	3537.19	3500.53	3599.98	3568.92	SMARCC1
ENSG00000051620	162.071	151.242	153.259	165.484	111.172	106.177	83.4778	93.6747	HEBP2
ENSG00000110944	68.5684	65.5734	58.7685	53.7173	130.299	107.836	131.014	126.587	IL23A
ENSG00000089127	45.7123	66.631	65.6824	82.3088	107.586	148.482	104.347	141.778	OAS1
ENSG00000198363	16.6226	7.40345	5.76161	33.7899	109.977	87.9281	88.1155	90.2991	ASPH
ENSG00000112414	4.15566	2.11527	3.45697	11.2633	40.6436	36.4984	24.3477	29.5371	ADGRG6
ENSG00000115596	20.7783	19.0374	16.1325	15.5954	1.1954	0.82951	1.15941	4.21958	WNT6
ENSG00000133812	0	0	0	0	5.977	8.2951	13.913	16.0344	SBF2
ENSG00000177469	5.19458	14.8069	8.06626	16.4618	78.8964	58.0657	45.2172	73.4207	CAVIN1
ENSG00000172893	4840.31	4894.74	4708.39	4406.56	3516.87	3606.71	3705.49	3572.3	DHCR7
ENSG00000135272	4215.92	4184.01	4013.54	3873.71	5527.53	5019.37	5059.68	5274.48	MDFIC
ENSG00000251209	156.876	153.357	170.544	158.553	191.264	251.342	264.346	237.984	LINC00923
ENSG00000069974	5258.99	4901.08	4694.56	4964.52	4011.76	4002.39	3946.65	3831.38	RAB27A
ENSG00000103966	1056.58	1131.67	1049.77	954.783	830.803	762.32	808.112	857.419	EHD4
ENSG00000167333	117.397	121.628	99.0997	119.564	54.9884	63.0428	49.8548	76.7964	TRIM68
ENSG00000178425	541.275	589.103	504.717	544.105	392.091	423.88	402.317	400.86	NT5DC1
ENSG00000257671	31.1675	22.2103	19.5895	42.454	181.701	168.391	143.767	138.402	KRT7-AS
ENSG00000166311	515.302	527.76	490.889	499.051	399.263	364.155	395.36	394.109	SMPD1
ENSG00000121753	21.8172	13.7493	23.0465	20.7938	51.4022	48.9411	62.6084	50.635	ADGRB2
ENSG00000231933	19.7394	24.3256	14.9802	17.3282	1.1954	1.65902	3.47824	0.843917	NA
ENSG00000170681	1.03892	3.17291	1.15232	0.866409	27.4942	14.1017	12.7536	19.4101	CAVIN4
ENSG00000145214	199.472	240.083	271.948	247.793	383.723	408.948	342.027	368.792	DGKQ
ENSG00000184481	360.504	420.939	372.2	398.548	289.287	271.25	257.39	285.244	FOXO4
ENSG00000149557	8.31132	4.23054	9.21858	7.79768	23.908	30.6919	38.2607	25.3175	FEZ1
ENSG00000196586	1145.92	1086.19	1022.11	1044.89	798.527	836.976	832.459	888.644	MYO6
ENSG00000198933	70.6462	71.9192	70.2917	60.6486	118.345	120.279	118.26	127.431	TBKBP1
ENSG00000163516	611.921	603.91	615.34	655.871	412.413	469.503	462.606	456.559	ANKZF1
ENSG00000011405	1296.57	1384.44	1269.86	1393.19	990.986	873.474	868.401	984.851	PIK3C2A
ENSG00000274173	200.511	182.971	180.915	164.618	111.172	107.836	119.42	123.212	NA
ENSG00000121440	13.5059	9.51872	3.45697	17.3282	0	0	0	0	PDZRN3
ENSG00000120915	1.03892	2.11527	2.30465	4.33204	13.1494	27.3738	26.6665	25.3175	EPHX2
ENSG00000168395	971.386	965.621	993.302	983.374	713.654	767.297	701.446	698.763	ING5
ENSG00000101605	22.8561	33.8443	25.3511	22.5266	3.5862	4.97706	6.95649	1.68783	MYOM1
ENSG00000120690	4861.08	4840.8	4467.55	4532.18	3534.8	3578.51	3711.29	3632.22	ELF1
ENSG00000180902	249.34	248.544	282.319	276.384	127.908	171.709	103.188	149.373	D2HGDH
ENSG00000122642	4.15566	4.23054	1.15232	7.79768	25.1034	31.5214	27.8259	21.0979	FKBP9
ENSG00000235403	3.11675	2.11527	3.45697	2.59923	15.5402	32.3509	19.71	13.5027	NA
ENSG00000124882	7.27241	2.11527	4.60929	11.2633	37.0574	38.1575	41.7389	32.9127	EREG
ENSG00000129925	1155.27	1180.32	1174.22	1176.58	842.757	858.543	797.677	924.933	PGAP6
ENSG00000143393	911.129	930.719	846.957	834.352	686.159	733.287	607.533	697.919	PI4KB
ENSG00000227589	0	1.05764	1.15232	0.866409	14.3448	14.9312	23.1883	32.0688	NA
ENSG00000124613	21.8172	21.1527	8.06626	25.1259	0	0.82951	2.31883	0	ZNF391
ENSG00000136830	170.382	172.395	149.802	160.286	286.896	306.919	241.158	248.111	NIBAN2
ENSG00000146192	97.658	114.225	106.014	127.362	160.184	173.368	187.825	189.037	FGD2
ENSG00000135966	868.533	861.973	872.308	860.344	693.332	690.982	715.359	680.197	TGFBRAP1
ENSG00000001561	851.91	810.149	694.851	704.39	559.447	517.614	563.475	518.165	ENPP4
ENSG00000171860	135.059	150.184	112.928	144.69	70.5286	67.1903	77.6808	90.2991	C3AR1
ENSG00000235027	465.434	401.901	429.816	402.88	251.034	303.601	284.057	301.278	NA
ENSG00000170627	7.27241	6.34581	13.8279	9.5305	0	0	0	0	GTSF1
ENSG00000137693	7.27241	12.6916	6.91394	8.66409	45.4252	33.1804	28.9854	32.9127	YAP1
ENSG00000198157	220.25	241.141	217.789	211.404	130.299	163.413	132.173	113.085	HMGN5
ENSG00000186716	3.11675	0	3.45697	3.46564	11.954	24.8853	23.1883	19.4101	BCR
ENSG00000224066	96.6191	120.57	142.888	121.297	206.804	193.276	195.941	188.193	NA
ENSG00000005302	868.533	889.471	867.699	877.672	676.596	724.162	681.736	698.763	MSL3
ENSG00000102921	1586.42	1544.15	1559.09	1558.67	1828.96	1829.07	2118.25	2006.83	N4BP1
ENSG00000225921	1316.31	1447.9	1363.2	1336.87	1105.74	1036.06	1011.01	1037.17	NOL7
ENSG00000076003	3298.56	3450.01	3247.25	3187.52	2860.59	2699.23	2926.36	2768.89	MCM6
ENSG00000162078	23.8951	26.4409	24.1988	20.7938	47.816	51.4296	54.4925	57.3863	ZG16B
ENSG00000115159	42.5955	41.2478	26.5034	30.3243	78.8964	84.61	85.7967	73.4207	GPD2
ENSG00000119242	19.7394	16.9222	29.9604	25.1259	90.8504	69.6788	74.2025	28.6932	CCDC92
ENSG00000240498	885.156	845.051	933.381	843.016	1214.53	1208.6	1225.5	1230.43	CDKN2B-AS1
ENSG00000026950	616.077	639.869	593.446	687.062	432.735	503.513	485.795	525.76	BTN3A1
ENSG00000147471	2329.25	2369.1	2290.82	2254.4	2005.88	1930.27	1897.96	1930.88	PLPBP
ENSG00000101695	749.058	791.111	714.44	775.436	523.585	553.283	670.141	520.697	RNF125
ENSG00000143669	1925.11	1636.16	1813.76	1873.18	2412.32	2533.32	2609.84	2541.03	LYST
ENSG00000163347	8.31132	2.11527	3.45697	15.5954	46.6206	35.6689	37.1013	51.4789	CLDN1
ENSG00000124541	1115.79	1110.52	1231.83	1173.12	933.607	962.232	879.995	933.372	RRP36
ENSG00000137575	21.8172	15.8645	6.91394	20.7938	123.126	83.7805	74.2025	66.6694	SDCBP
ENSG00000003436	0	1.05764	1.15232	6.06486	32.2758	11.6131	19.71	21.0979	TFPI
ENSG00000164597	1382.8	1299.83	1299.82	1266.69	993.377	1048.5	1017.97	993.29	COG5
ENSG00000287263	242.067	260.178	222.398	269.453	392.091	321.02	348.984	351.069	FLJ32255
ENSG00000128833	27.0118	40.1901	32.265	32.9235	68.1378	74.6559	60.2895	60.762	MYO5C
ENSG00000058262	7428.24	7235.28	7230.82	7183.4	6267.48	5989.89	6079.97	6125.15	SEC61A1
ENSG00000233058	8.31132	5.28818	5.76161	6.06486	34.6666	27.3738	17.3912	28.6932	NA
ENSG00000108932	328.297	319.406	294.995	309.308	488.918	381.575	474.2	445.588	SLC16A6
ENSG00000130311	1168.78	1106.29	1139.65	1112.47	1527.72	1403.53	1380.86	1518.21	DDA1
ENSG00000126264	1016.06	1131.67	1016.35	917.527	1401.01	1367.03	1480.57	1610.19	HCST
ENSG00000279933	509.068	499.204	527.764	532.841	738.757	793.841	718.837	771.34	NA
ENSG00000114742	801.004	815.437	758.228	841.283	586.941	583.146	700.286	599.181	WDR48
ENSG00000118518	464.395	428.342	454.015	415.01	317.976	345.906	286.375	361.196	RNF146
ENSG00000139746	2147.44	2046.52	2088.01	2183.35	2590.43	2555.72	2746.65	2481.11	RBM26
ENSG00000196205	3911.52	3924.89	5556.5	3601.66	3160.64	2714.16	2976.22	2784.08	NA
ENSG00000169242	1.03892	5.28818	4.60929	4.33204	25.1034	36.4984	32.4636	32.0688	EFNA1
ENSG00000048544	1472.14	1487.04	1388.55	1418.31	1061.51	1003.71	1158.25	1056.58	MRPS10
ENSG00000198355	2801.95	3093.58	2929.2	2844.42	4714.66	4432.07	4297.95	4469.38	PIM3
ENSG00000146859	1125.15	1170.8	1091.25	1096.87	870.251	805.454	879.995	917.337	TMEM140
ENSG00000169398	13.5059	6.34581	4.60929	4.33204	31.0804	39.8165	34.7824	38.8202	PTK2
ENSG00000161791	2890.26	2845.04	2860.06	2793.3	3416.45	3355.37	3372.74	3697.2	FMNL3
ENSG00000152684	619.193	639.869	624.559	551.902	759.079	767.297	765.213	748.554	PELO
ENSG00000111057	59.2182	68.7463	72.5963	152.488	466.206	345.076	330.433	311.405	KRT18
ENSG00000163814	4.15566	1.05764	5.76161	1.73282	31.0804	27.3738	17.3912	16.0344	CDCP1
ENSG00000150938	1488.77	1358	1404.68	1375.86	1825.38	1721.23	1751.87	1795.01	CRIM1
ENSG00000131370	334.531	346.904	382.571	405.479	494.895	505.172	462.606	460.778	SH3BP5
ENSG00000116161	2913.12	2819.66	3077.85	2720.52	2204.32	2252.95	2215.64	2223.72	CACYBP
ENSG00000175130	3.11675	3.17291	5.76161	4.33204	32.2758	23.2263	23.1883	22.7857	MARCKSL1
ENSG00000136960	1.03892	1.05764	1.15232	0.866409	15.5402	26.5443	18.5506	14.3466	ENPP2
ENSG00000164402	531.925	510.838	530.068	550.17	681.378	727.48	677.098	654.879	SEPTIN8
ENSG00000136573	14.5448	21.1527	19.5895	10.3969	0	0.82951	0	0	BLK
ENSG00000057019	23.8951	10.5764	11.5232	30.3243	89.655	83.7805	124.057	91.143	DCBLD2
ENSG00000135924	733.474	739.287	739.791	743.379	505.654	540.841	461.447	556.141	DNAJB2
ENSG00000118855	154.798	150.184	146.345	137.759	98.0228	95.3937	108.985	82.7038	MFSD1
ENSG00000144908	505.952	498.146	466.691	532.841	334.712	386.552	372.172	374.699	ALDH1L1
ENSG00000187079	1.03892	7.40345	3.45697	2.59923	22.7126	27.3738	13.913	22.7857	TEAD1
ENSG00000005108	7.27241	9.51872	12.6755	13.8625	0	0	0	0	THSD7A
ENSG00000205213	5.19458	1.05764	5.76161	12.1297	32.2758	41.4755	24.3477	36.2884	LGR4
ENSG00000235711	12.467	11.634	10.3709	20.7938	1.1954	0	0	0	ANKRD34C
ENSG00000185896	2908.96	2922.25	2903.85	2887.74	2368.09	2393.97	2464.91	2420.35	LAMP1
ENSG00000004799	7.27241	2.11527	2.30465	10.3969	40.6436	28.2033	19.71	33.7567	PDK4
ENSG00000163453	1387.99	1450.02	1435.79	1360.26	1153.56	1084.17	1111.88	1152.79	IGFBP7
ENSG00000148180	16.6226	15.8645	18.4372	19.9274	47.816	43.1345	51.0142	37.1323	GSN
ENSG00000168256	902.817	777.362	808.931	869.008	1120.09	1078.36	1036.52	1068.4	NKIRAS2
ENSG00000197081	8412.1	7746.12	8354.34	7835.8	6131.2	6099.39	5830.69	5863.53	IGF2R
ENSG00000175567	1075.28	1038.6	963.342	912.328	1259.95	1276.62	1307.82	1282.75	UCP2
ENSG00000186522	0	1.05764	1.15232	2.59923	20.3218	10.7836	16.2318	16.8783	SEPTIN10
ENSG00000173905	2483.01	2429.39	2326.54	2244.87	2847.44	2790.47	2737.38	2897.17	GOLIM4
ENSG00000184408	6.23349	7.40345	5.76161	12.9961	22.7126	29.8624	53.3331	32.9127	KCND2
ENSG00000127946	102.853	107.879	117.537	85.7745	164.965	164.243	141.449	199.164	HIP1
ENSG00000176907	1.03892	3.17291	2.30465	6.93127	23.908	22.3968	27.8259	24.4736	TCIM
ENSG00000203865	4258.51	4488.61	4096.51	4247.14	3356.68	3357.86	3361.14	3377.35	ATP1A1-AS1
ENSG00000134014	650.361	633.524	641.844	588.292	505.654	471.991	479.998	514.789	ELP3
ENSG00000177879	874.767	851.397	848.109	829.153	659.861	627.939	561.157	622.81	AP3S1
ENSG00000100852	4.15566	0	1.15232	11.2633	39.4482	24.0558	38.2607	15.1905	ARHGAP5
ENSG00000151692	692.956	662.08	657.976	597.822	502.068	464.526	506.664	486.096	RNF144A
ENSG00000261346	1105.41	1024.85	1077.42	1043.16	1531.31	1600.95	1611.59	1582.34	NA
ENSG00000063854	377.126	370.172	406.77	379.487	621.608	589.782	531.012	546.858	HAGH
ENSG00000162607	2884.03	2756.2	2593.88	2768.18	3623.26	3394.35	3560.56	3330.94	USP1
ENSG00000211695	81.0354	72.9768	79.5103	67.5799	127.908	136.869	122.898	107.177	TRGV9
ENSG00000184584	703.346	796.4	746.705	777.169	539.125	601.395	577.388	557.829	STING1
ENSG00000204954	113.242	97.3025	95.6428	77.1104	164.965	163.413	175.072	156.125	C12orf73
ENSG00000272068	0	0	0	0.866409	15.5402	12.4427	9.27531	20.254	NA
ENSG00000105254	821.782	823.898	904.573	886.336	1134.43	1206.11	1155.94	1194.99	TBCB
ENSG00000158062	3382.71	3173.96	3152.75	2957.05	4302.24	4626.18	4724.61	4936.07	UBXN11
ENSG00000114573	1341.24	1421.46	1267.55	1289.22	1047.17	1054.31	1078.26	1027.89	ATP6V1A
ENSG00000126261	4583.69	4523.51	4447.97	4369.3	3826.47	3677.22	3769.26	3609.43	UBA2
ENSG00000143390	1496.04	1597.03	1541.81	1388.85	1782.34	1816.63	1720.57	1798.39	RFX5
ENSG00000101407	1220.73	1092.54	1122.36	1160.99	938.389	843.612	968.111	893.708	TTI1
ENSG00000069399	948.53	1103.11	1007.13	998.103	1334.07	1420.12	1247.53	1487.82	BCL3
ENSG00000161011	3107.4	3096.76	3254.16	3050.63	2435.03	2462.82	2508.97	2564.66	SQSTM1
ENSG00000172348	328.297	332.098	267.339	307.575	482.941	470.332	493.91	443.056	RCAN2
ENSG00000197956	1137.61	1118.98	1156.93	1092.54	1546.85	1515.51	1377.38	1563.78	S100A6
ENSG00000286134	15.5837	9.51872	9.21858	14.729	0	0.82951	0	0	NA
ENSG00000164308	4866.28	4607.06	4441.05	4740.99	5822.79	5748.5	5867.8	6092.23	ERAP2
ENSG00000125170	59.2182	69.8039	77.2056	69.3127	43.0344	27.3738	20.8695	33.7567	DOK4
ENSG00000108960	383.36	404.017	379.114	385.552	639.539	481.116	578.548	546.858	MMD
ENSG00000164961	1323.58	1240.61	1153.47	1164.45	959.906	909.972	920.575	900.459	WASHC5
ENSG00000027869	4455.91	4688.5	4824.77	4487.13	3563.49	3629.94	3422.59	3552.89	SH2D2A
ENSG00000197635	2184.84	2212.57	2079.94	2050.79	2770.94	2708.35	2959.98	2839.78	DPP4
ENSG00000228842	33.2453	48.6512	29.9604	38.9884	84.8734	108.666	71.8837	78.4842	PCDH9-AS2
ENSG00000140563	3190.51	3283.96	3088.22	3229.11	2594.02	2471.11	2735.06	2512.34	MCTP2
ENSG00000118217	1809.79	1769.42	1810.3	1710.29	1378.3	1211.08	1457.38	1326.64	ATF6
ENSG00000100528	1244.62	1092.54	1067.05	1167.05	928.825	880.11	808.112	834.633	CNIH1
ENSG00000213853	0	1.05764	1.15232	2.59923	21.5172	27.3738	16.2318	20.254	EMP2
ENSG00000074410	28.0507	12.6916	12.6755	61.515	192.459	133.551	106.666	172.159	CA12
ENSG00000162688	1175.01	1121.09	1019.81	1076.95	755.493	780.569	870.72	892.864	AGL
ENSG00000291149	83.1132	93.0719	91.0335	93.5722	49.0114	45.6231	48.6954	48.1032	NA
ENSG00000130985	7798.1	7981.98	7772.42	7442.45	6456.35	6324.18	6723.44	6471.15	UBA1
ENSG00000196405	1609.28	1601.26	1578.68	1641.84	2019.03	2058.01	1954.77	2279.42	EVL
ENSG00000101546	212.978	210.469	216.637	229.598	306.022	366.643	311.882	312.249	RBFA
ENSG00000057935	11.4281	5.28818	5.76161	8.66409	31.0804	24.0558	25.5071	33.7567	MTA3
ENSG00000138771	34.2842	43.3631	29.9604	28.5915	10.7586	9.12461	6.95649	7.59525	SHROOM3
ENSG00000163545	3.11675	6.34581	2.30465	6.93127	37.0574	24.0558	35.9418	27.0053	NUAK2
ENSG00000204899	1603.05	1645.68	1571.77	1461.63	2276.04	2147.6	2088.11	2114.01	MZT1
ENSG00000012211	580.754	510.838	549.658	466.128	310.804	339.27	292.172	350.225	PRICKLE3
ENSG00000075223	2.07783	2.11527	2.30465	4.33204	20.3218	18.2492	22.0289	27.0053	SEMA3C
ENSG00000186439	268.04	307.772	250.054	324.903	457.838	445.447	461.447	432.085	TRDN
ENSG00000081041	5.19458	10.5764	13.8279	11.2633	59.77	42.305	40.5795	37.1323	CXCL2
ENSG00000100911	1854.46	1811.73	1938.21	1660.04	2305.93	2278.66	2406.94	2272.67	PSME2
ENSG00000128641	30.1285	15.8645	9.21858	54.5838	170.942	152.63	118.26	138.402	MYO1B
ENSG00000106853	8.31132	5.28818	4.60929	17.3282	70.5286	52.2591	41.7389	46.4154	PTGR1
ENSG00000167191	8.31132	2.11527	4.60929	10.3969	45.4252	17.4197	34.7824	24.4736	GPRC5B
ENSG00000277632	42.5955	32.7867	27.6557	33.7899	99.2182	1838.19	100.869	2297.98	CCL3
ENSG00000104738	7132.15	7162.31	6957.72	6827.3	6349.96	6184	6323.45	5990.96	MCM4
ENSG00000197535	1680.96	1564.24	1463.45	1534.41	1224.09	1106.57	1208.11	1163.76	MYO5A
ENSG00000237422	43.6344	67.6887	40.3313	50.2517	15.5402	21.5673	20.8695	18.5662	NA
ENSG00000103381	0	0	0	2.59923	20.3218	19.0787	17.3912	16.8783	CPPED1
ENSG00000168216	623.349	668.426	652.215	635.078	467.401	481.116	466.085	432.085	LMBRD1
ENSG00000161010	1347.47	1421.46	1388.55	1355.93	1037.61	1126.47	1072.46	1135.07	MRNIP
ENSG00000189067	1532.4	1600.2	1564.85	1447.77	1208.55	1204.45	1195.36	1225.37	LITAF
ENSG00000189079	448.811	471.705	437.883	478.258	602.481	568.214	666.663	656.567	ARID2
ENSG00000074706	1285.14	1248.01	1292.91	1277.95	950.343	948.959	1058.55	1017.76	IPCEF1
ENSG00000142875	1390.07	1478.57	1305.58	1303.08	970.664	935.687	970.43	1113.97	PRKACB
ENSG00000118503	6477.64	6507.63	6374.65	6427.89	5190.42	5022.68	5220.84	5004.43	TNFAIP3
ENSG00000197586	1120.99	1115.81	1115.45	1046.62	858.297	864.349	834.778	885.268	ENTPD6
ENSG00000135862	8.31132	2.11527	9.21858	19.9274	71.724	63.8723	51.0142	67.5133	LAMC1
ENSG00000148798	1.03892	2.11527	0	0.866409	16.7356	12.4427	22.0289	16.0344	INA
ENSG00000256797	297.13	272.87	261.577	247.793	368.183	440.47	374.491	394.109	KLRF2
ENSG00000148175	1639.41	1550.49	1519.91	1554.34	2032.18	1880.5	1943.18	1897.12	STOM
ENSG00000166228	339.725	371.23	353.763	360.426	245.057	247.194	278.259	264.146	PCBD1
ENSG00000150760	1.03892	0	0	5.19845	15.5402	14.9312	16.2318	22.7857	DOCK1
ENSG00000102218	618.155	683.233	641.844	638.543	827.217	822.044	873.039	867.546	RP2
ENSG00000107968	324.142	313.06	307.67	311.041	427.953	460.378	432.462	402.548	MAP3K8
ENSG00000145730	538.158	451.61	427.512	468.727	380.137	322.679	329.274	344.318	PAM
ENSG00000186470	1650.84	1610.78	1557.94	1612.39	1361.56	1377.82	1355.36	1252.37	BTN3A2
ENSG00000132326	924.635	924.373	996.759	962.58	662.251	730.798	681.736	752.774	PER2
ENSG00000108622	422.838	380.749	406.77	361.292	304.827	282.863	282.897	283.556	ICAM2
ENSG00000082269	1.03892	2.11527	0	2.59923	15.5402	16.5902	25.5071	14.3466	FAM135A
ENSG00000112624	726.202	717.077	712.135	777.169	529.562	519.273	575.069	541.794	BICRAL
ENSG00000009790	1456.56	1424.64	1403.53	1336.87	1636.5	1776.81	1749.56	1678.55	TRAF3IP3
ENSG00000125826	985.931	936.007	1030.18	1068.28	1295.81	1460.77	1336.8	1361.24	RBCK1
ENSG00000236703	125.709	119.513	77.2056	113.5	46.6206	55.5772	56.8113	64.1377	NA
ENSG00000106976	4.15566	0	2.30465	5.19845	26.2988	24.0558	20.8695	14.3466	DNM1
ENSG00000211459	2018.61	2065.56	2264.31	2384.36	3412.87	3532.05	4222.59	3482.84	NA
ENSG00000115414	1872.13	1772.6	1637.45	1805.6	1271.91	1302.33	1303.18	1199.21	FN1
ENSG00000227354	222.328	205.181	171.696	232.198	307.218	346.735	330.433	298.746	RBM26-AS1
ENSG00000231329	169.343	159.703	140.583	149.022	64.5516	87.9281	82.3184	77.6403	NA
ENSG00000182326	21.8172	11.634	12.6755	19.9274	84.8734	78.8035	91.5937	102.114	C1S
ENSG00000197603	2.07783	6.34581	4.60929	0	27.4942	17.4197	15.0724	32.9127	CPLANE1
ENSG00000135919	2.07783	2.11527	1.15232	4.33204	22.7126	19.0787	13.913	28.6932	SERPINE2
ENSG00000172375	956.841	991.004	943.752	909.729	1171.49	1279.1	1182.6	1194.14	C2CD2L
ENSG00000108602	18.7005	14.8069	24.1988	68.4463	181.701	153.459	129.854	141.778	ALDH3A1
ENSG00000187720	1.03892	5.28818	3.45697	3.46564	29.885	21.5673	16.2318	27.8492	THSD4
ENSG00000161847	1413.96	1453.19	1449.62	1425.24	1007.72	1027.76	937.966	1152.79	RAVER1
ENSG00000079819	5.19458	4.23054	3.45697	9.5305	40.6436	12.4427	31.3042	48.1032	EPB41L2
ENSG00000183955	1051.38	1114.75	1189.2	1096.01	1320.92	1395.24	1320.57	1357.02	KMT5A
ENSG00000264235	2233.67	2246.42	2122.58	2098.44	1634.11	1655.7	1763.47	1647.33	MYL12-AS1
ENSG00000182957	2671.05	2569	2461.36	2630.42	3390.15	3044.3	3261.43	3220.39	SPATA13
ENSG00000149485	1108.52	1154.94	1099.32	1064.82	925.239	835.317	863.764	881.049	FADS1
ENSG00000170035	181.81	156.53	171.696	137.759	105.195	111.154	103.188	100.426	UBE2E3
ENSG00000110002	18.7005	22.2103	10.3709	18.1946	2.3908	2.48853	3.47824	3.37567	VWA5A
ENSG00000178996	1083.59	1025.91	981.779	982.508	1188.23	1392.75	1307.82	1299.63	SNX18
ENSG00000158089	3.11675	0	5.76161	3.46564	27.4942	17.4197	24.3477	16.0344	GALNT14
ENSG00000105492	17.6616	20.0951	13.8279	20.7938	2.3908	4.97706	0	6.75133	SIGLEC6
ENSG00000152207	22.8561	21.1527	31.1127	16.4618	2.3908	4.14755	2.31883	6.75133	CYSLTR2
ENSG00000189159	1255.01	1251.18	1340.15	1218.17	1614.98	1444.18	1606.95	1549.43	JPT1
ENSG00000158747	1.03892	1.05764	0	3.46564	21.5172	15.7607	11.5941	19.4101	NBL1
ENSG00000164603	290.896	355.366	266.187	304.976	217.563	205.718	223.767	204.228	BMT2
ENSG00000211825	59.2182	53.9394	67.987	51.9845	94.4366	91.2461	97.3908	116.46	TRDJ1
ENSG00000135111	2.07783	8.46108	5.76161	11.2633	51.4022	30.6919	31.3042	35.4445	TBX3
ENSG00000168807	589.065	588.045	595.751	644.608	466.206	442.958	470.722	459.091	SNTB2
ENSG00000132692	5.19458	3.17291	8.06626	3.46564	26.2988	19.0787	23.1883	23.6297	BCAN
ENSG00000146072	4.15566	1.05764	2.30465	6.06486	25.1034	19.9082	19.71	18.5662	TNFRSF21
ENSG00000173141	631.66	662.08	686.784	678.398	898.94	788.864	839.416	804.252	MRPL57
ENSG00000163694	2.07783	2.11527	0	3.46564	20.3218	18.2492	13.913	9.28308	RBM47
ENSG00000182752	1.03892	2.11527	3.45697	6.93127	21.5172	28.2033	15.0724	37.1323	PAPPA
ENSG00000050344	392.71	383.922	326.107	340.499	461.424	455.401	477.679	497.067	NFE2L3
ENSG00000114019	1.03892	0	3.45697	6.06486	21.5172	22.3968	22.0289	22.7857	AMOTL2
ENSG00000077420	234.795	241.141	254.663	251.259	328.735	363.325	317.68	337.567	APBB1IP
ENSG00000146066	374.009	444.207	467.843	431.472	573.792	578.998	607.533	619.435	HIGD2A
ENSG00000136878	1779.66	1738.75	1684.7	1777	1222.89	1386.94	1364.63	1374.74	USP20
ENSG00000162430	1.03892	5.28818	2.30465	3.46564	29.885	13.2722	18.5506	25.3175	SELENON
ENSG00000047597	530.886	589.103	549.658	592.624	486.528	365.814	382.607	389.889	XK
ENSG00000126247	2678.32	2863.02	2805.91	2704.93	3515.67	3402.65	3500.27	3662.6	CAPNS1
ENSG00000187486	19.7394	33.8443	35.722	38.9884	68.1378	84.61	71.8837	88.6112	KCNJ11
ENSG00000116096	8.31132	4.23054	1.15232	6.06486	33.4712	25.7148	26.6665	24.4736	SPR
ENSG00000108654	8109.77	7997.84	7671.01	8541.92	9979.2	9784.07	9399.37	9109.24	DDX5
ENSG00000168067	32.2064	51.8241	35.722	36.3892	64.5516	87.9281	63.7678	79.3282	MAP4K2
ENSG00000125148	201.55	193.547	207.418	208.805	398.068	301.942	251.593	322.376	MT2A
ENSG00000288064	357.387	383.922	395.247	430.605	259.402	269.591	324.636	272.585	NA
ENSG00000143569	3280.89	3187.71	3319.84	3147.66	2601.19	2506.78	2590.13	2686.19	UBAP2L
ENSG00000154122	851.91	898.99	841.196	784.966	656.274	671.074	680.576	685.26	ANKH
ENSG00000267100	252.456	301.426	237.378	273.785	357.424	403.142	367.534	356.977	ILF3-DT
ENSG00000138642	58.1793	64.5158	65.6824	53.7173	108.781	85.4395	114.782	109.709	HERC6
ENSG00000160888	2871.56	3141.18	3134.32	3017.7	4082.29	4127.64	3497.95	4121.69	IER2
ENSG00000180287	0	0	0	0	9.5632	4.97706	13.913	5.0635	PLD5
ENSG00000137221	931.907	955.045	1026.72	959.115	780.596	777.251	790.721	798.345	TJAP1
ENSG00000144036	0	0	0	0	7.1724	11.6131	3.47824	12.6587	EXOC6B
ENSG00000100504	0	0	2.30465	6.06486	27.4942	16.5902	16.2318	20.254	PYGL
ENSG00000143507	1019.18	939.18	973.713	894.134	719.631	751.536	788.402	773.872	DUSP10
ENSG00000091409	967.23	1097.83	978.322	936.588	700.504	804.625	745.503	781.467	ITGA6
ENSG00000229953	2.07783	1.05764	2.30465	2.59923	15.5402	19.9082	15.0724	17.7222	NA
ENSG00000112739	2741.7	2534.09	2599.64	2796.77	2039.35	2220.6	2011.58	2008.52	PRPF4B
ENSG00000112242	1273.71	1205.7	1093.55	1226.83	973.055	914.12	874.198	972.192	E2F3
ENSG00000124145	5.19458	1.05764	3.45697	5.19845	35.862	16.5902	19.71	28.6932	SDC4
ENSG00000090924	874.767	843.993	891.898	926.191	640.734	724.992	685.214	645.596	PLEKHG2
ENSG00000130956	248.301	217.873	270.796	216.602	355.034	393.188	277.1	329.971	HABP4
ENSG00000268804	16.6226	20.0951	13.8279	12.1297	37.0574	44.7935	42.8983	39.6641	NA
ENSG00000198846	2117.31	2069.79	2102.99	2060.32	1592.27	1669.8	1799.41	1707.24	TOX
ENSG00000152463	22.8561	14.8069	23.0465	19.9274	1.1954	0.82951	0	0.843917	OLAH
ENSG00000157168	4.15566	3.17291	6.91394	18.1946	50.2068	38.1575	42.8983	26.1614	NRG1
ENSG00000163558	505.952	485.455	392.942	457.464	319.172	316.873	325.795	354.445	PRKCI
ENSG00000230795	175.577	157.588	162.477	175.015	124.322	106.177	115.941	105.49	HLA-K
ENSG00000081014	816.587	723.423	753.619	714.787	603.677	533.375	635.359	556.141	AP4E1
ENSG00000153885	1.03892	0	0	0	17.931	9.12461	11.5941	10.9709	KCTD15
ENSG00000154640	865.416	736.114	758.228	739.047	1146.39	1173.76	1276.52	1240.56	BTG3
ENSG00000073008	5.19458	3.17291	1.15232	19.061	34.6666	46.4526	27.8259	37.1323	PVR
ENSG00000162772	212.978	169.222	193.59	204.472	283.31	306.919	279.419	289.463	ATF3
ENSG00000188997	81.0354	94.1296	79.5103	81.4424	109.977	131.892	146.086	156.125	KCTD21
ENSG00000109689	1292.41	1167.63	1220.31	1208.64	1457.19	1519.66	1574.48	1508.08	STIM2
ENSG00000145246	296.091	320.464	330.717	336.167	429.148	427.198	435.94	452.339	ATP10D
ENSG00000237126	378.165	349.02	357.22	343.098	268.965	278.715	242.318	284.4	NA
ENSG00000135930	1689.28	1782.12	1819.52	1828.12	1586.3	1511.37	1499.12	1406.81	EIF4E2
ENSG00000078401	6.23349	2.11527	1.15232	4.33204	23.908	26.5443	20.8695	28.6932	EDN1
ENSG00000269680	25.9729	33.8443	32.265	38.9884	76.5056	66.3608	67.246	62.4498	NA
ENSG00000117586	91.4245	71.9192	91.0335	64.1143	144.643	146.823	144.927	129.963	TNFSF4
ENSG00000136205	652.439	706.501	702.917	685.329	341.884	264.614	258.549	325.752	TNS3
ENSG00000242125	402.06	416.708	381.419	520.712	695.723	700.936	612.171	671.758	SNHG3
ENSG00000197183	303.363	249.602	228.16	262.522	327.539	335.952	394.201	344.318	NOL4L
ENSG00000127948	1590.58	1528.28	1549.87	1416.58	1189.42	1194.49	1182.6	1173.04	POR
ENSG00000023892	1848.23	1899.51	1963.56	1788.27	1338.85	1547.04	1470.14	1509.77	DEF6
ENSG00000161800	2159.9	2130.08	2067.27	1954.62	2466.11	2367.42	2427.81	2468.46	RACGAP1
ENSG00000164494	443.617	475.936	406.77	452.265	327.539	327.656	318.839	358.665	PDSS2
ENSG00000167977	1795.25	1883.65	1870.22	1751.01	2218.66	2175.8	2286.36	2237.22	KCTD5
ENSG00000197122	9.35024	10.5764	10.3709	23.393	53.793	39.8165	46.3766	37.1323	SRC
ENSG00000171863	7045.92	6681.08	6527.91	6440.02	5757.04	5395.13	5657.94	5282.07	RPS7
ENSG00000147724	22.8561	21.1527	13.8279	25.9923	1.1954	7.46559	0	1.68783	FAM135B
ENSG00000145779	2113.15	2132.19	2085.7	2094.98	1669.97	1651.55	1653.32	1499.64	TNFAIP8
ENSG00000163734	3.11675	1.05764	0	4.33204	19.1264	14.9312	17.3912	31.2249	CXCL3
ENSG00000163600	369.854	398.729	322.65	327.503	506.849	477.798	532.171	477.657	ICOS
ENSG00000143337	1518.89	1598.09	1515.3	1496.29	1210.94	1201.13	1245.21	1261.66	TOR1AIP1
ENSG00000129422	24.934	32.7867	24.1988	28.5915	75.3102	80.4625	84.6372	70.889	MTUS1
ENSG00000149257	7.27241	3.17291	6.91394	12.1297	23.908	28.2033	27.8259	29.5371	SERPINH1
ENSG00000171497	523.613	484.397	468.995	460.063	356.229	335.122	393.041	377.231	PPID
ENSG00000128311	426.994	449.495	464.386	408.079	578.573	613.837	600.577	650.66	TST
ENSG00000115355	131.942	139.608	131.365	143.824	88.4596	75.4854	85.7967	82.7038	CCDC88A
ENSG00000050438	192.199	194.605	209.723	198.408	283.31	262.125	257.39	286.088	SLC4A8
ENSG00000189350	431.15	419.881	444.797	545.838	576.183	794.671	636.518	668.382	TOGARAM2
ENSG00000120217	44.6734	45.4783	28.8081	51.9845	96.8274	90.4166	83.4778	75.9525	CD274
ENSG00000271984	331.414	369.115	351.458	304.109	202.023	237.24	221.448	227.014	NA
ENSG00000131941	10.3892	7.40345	6.91394	8.66409	38.2528	33.1804	33.623	27.0053	RHPN2
ENSG00000142627	5.19458	4.23054	0	12.9961	40.6436	38.987	17.3912	27.8492	EPHA2
ENSG00000176022	443.617	441.034	464.386	441.869	676.596	637.893	543.765	638.001	B3GALT6
ENSG00000108798	370.893	337.386	334.174	337.899	445.884	496.876	468.403	502.13	ABI3
ENSG00000069248	1221.76	1262.82	1246.81	1244.16	1040	1016.15	1058.55	1016.92	NUP133
ENSG00000119408	1.03892	6.34581	9.21858	7.79768	26.2988	24.8853	20.8695	24.4736	NEK6
ENSG00000265019	14.5448	14.8069	16.1325	14.729	0	0.82951	5.79707	3.37567	NA
ENSG00000111880	1078.39	1015.33	1035.94	992.905	846.343	710.061	857.967	778.935	RNGTT
ENSG00000157827	10.3892	8.46108	4.60929	13.8625	50.2068	36.4984	44.0577	50.635	FMNL2
ENSG00000103202	11.4281	12.6916	9.21858	14.729	52.5976	23.2263	33.623	31.2249	NME4
ENSG00000137216	387.515	445.265	456.32	436.67	329.93	345.076	301.448	293.683	TMEM63B
ENSG00000115866	2608.72	2611.3	2478.65	2451.07	2149.33	2213.13	2083.47	2108.1	DARS1
ENSG00000044090	233.756	213.642	265.034	248.659	184.092	150.141	165.796	149.373	CUL7
ENSG00000141551	3505.3	3424.62	3562.98	3368.6	2767.35	2806.23	2653.9	2779.86	CSNK1D
ENSG00000164403	38.4399	43.3631	35.722	56.3166	63.3562	102.03	79.9996	97.0504	SHROOM1
ENSG00000149136	7754.46	7543.06	7532.73	7410.39	6449.18	6500.87	6456.78	6245.83	SSRP1
ENSG00000185753	622.31	579.584	632.625	605.62	739.952	712.549	748.982	792.438	CXorf38
ENSG00000112941	785.42	690.636	694.851	732.115	872.642	941.494	873.039	928.308	TENT4A
ENSG00000130702	25.9729	7.40345	16.1325	35.5228	125.517	114.472	86.9561	113.085	LAMA5
ENSG00000289366	50.9068	77.2074	85.2719	64.9807	100.414	134.381	117.101	118.992	NA
ENSG00000072274	17015.4	15978.8	15995.4	15735.7	13551	12863.2	13499.1	12989.6	TFRC
ENSG00000162337	2.07783	0	2.30465	2.59923	15.5402	24.8853	8.1159	20.254	LRP5
ENSG00000082153	8841.17	8385.99	8322.07	8167.64	7088.72	6467.69	6885.76	6626.43	BZW1
ENSG00000038210	1362.02	1393.96	1310.19	1323.87	1693.88	1678.1	1668.4	1632.98	PI4K2B
ENSG00000151414	1674.73	1643.57	1504.93	1661.77	2129.01	2106.13	2248.1	2060.84	NEK7
ENSG00000173432	3.11675	3.17291	3.45697	6.06486	27.4942	29.8624	31.3042	16.0344	SAA1
ENSG00000118257	4.15566	3.17291	1.15232	8.66409	21.5172	28.2033	15.0724	32.9127	NRP2
ENSG00000233355	68.5684	62.4005	55.3115	65.8471	108.781	112.813	134.492	100.426	CHRM3-AS2
ENSG00000185634	51.9458	37.0172	38.0266	51.9845	22.7126	12.4427	22.0289	10.9709	SHC4
ENSG00000145220	1630.06	1482.8	1507.24	1478.96	1887.54	1800.87	1843.47	1858.3	LYAR
ENSG00000146425	460.239	478.051	390.637	482.59	344.275	291.988	309.564	338.411	DYNLT1
ENSG00000162341	173.499	221.046	170.544	178.48	120.735	120.279	144.927	114.773	TPCN2
ENSG00000166135	1345.4	1490.21	1454.23	1344.67	1209.74	1164.63	1119.99	1213.55	HIF1AN
ENSG00000180573	59.2182	47.5936	51.8545	50.2517	93.2412	102.03	86.9561	104.646	H2AC6
ENSG00000103043	528.808	467.475	512.784	491.254	325.149	363.325	366.375	401.704	VAC14
ENSG00000211694	52.9847	66.631	53.0068	60.6486	88.4596	103.689	124.057	93.6747	NA
ENSG00000136628	3998.78	3919.6	3796.9	3726.42	3410.48	3211.86	3470.13	3214.48	EPRS1
ENSG00000146678	1.03892	7.40345	3.45697	8.66409	23.908	31.5214	28.9854	22.7857	IGFBP1
ENSG00000117308	738.669	818.61	807.778	753.776	955.124	1035.23	1100.28	1041.39	GALE
ENSG00000139641	2910	3011.09	2908.46	2712.73	2427.86	2337.56	2404.63	2393.35	ESYT1
ENSG00000163349	2344.83	2287.67	2325.39	2248.33	1800.27	1826.58	1691.59	1918.22	HIPK1
ENSG00000107719	3375.44	3414.05	3291.03	3216.98	2185.19	2699.23	2515.93	2472.68	PALD1
ENSG00000137819	3.11675	4.23054	3.45697	6.93127	21.5172	21.5673	23.1883	23.6297	PAQR5
ENSG00000147416	1086.71	1062.92	966.799	1015.43	836.78	851.077	892.749	841.385	ATP6V1B2
ENSG00000169855	23.8951	11.634	19.5895	15.5954	57.3792	44.7935	40.5795	46.4154	ROBO1
ENSG00000277089	48.829	35.9596	49.5499	22.5266	89.655	2385.67	144.927	2655.81	NA
ENSG00000075618	1.03892	1.05764	5.76161	12.9961	34.6666	30.6919	25.5071	27.8492	FSCN1
ENSG00000154124	1854.46	1760.96	1687	1783.07	2083.58	2079.58	2082.31	2085.32	OTULIN
ENSG00000163026	756.33	756.209	708.678	749.444	646.711	584.805	598.258	594.117	WDCP
ENSG00000161405	4524.48	4655.71	4413.4	4452.47	5577.73	5260.75	5622	5465.2	IKZF3
ENSG00000285545	29.0896	22.2103	25.3511	21.6602	40.6436	64.7018	55.6519	48.9472	NA
ENSG00000259953	32.2064	44.4207	35.722	38.9884	64.5516	83.7805	70.7243	81.8599	NA
ENSG00000070404	33.2453	26.4409	33.4174	41.5876	100.414	76.3149	47.536	85.2356	FSTL3
ENSG00000159674	28.0507	22.2103	17.2848	26.8587	0	6.63608	6.95649	5.90742	SPON2
ENSG00000165105	7.27241	7.40345	0	4.33204	27.4942	23.2263	20.8695	16.0344	RASEF
ENSG00000113161	5243.41	5223.66	5181.99	5098.82	4417	4375.67	4454.47	4280.34	HMGCR
ENSG00000171241	1446.17	1381.27	1385.09	1399.25	1545.65	1697.18	1758.83	1671.8	SHCBP1
ENSG00000138821	2405.09	2359.58	2395.68	2383.49	2060.87	1894.6	1913.03	1952.82	SLC39A8
ENSG00000087086	5901.04	5608.64	5793.88	5462.71	4615.44	4383.96	4491.57	4498.92	FTL
ENSG00000095637	220.25	219.988	197.047	212.27	145.839	154.289	140.289	140.09	SORBS1
ENSG00000235351	189.083	169.222	179.762	199.274	136.276	126.915	119.42	109.709	NA
ENSG00000030582	1255.01	1123.21	1211.09	1125.47	855.906	866.838	842.894	931.684	GRN
ENSG00000108406	1625.9	1466.94	1388.55	1446.04	1249.19	1167.12	1260.28	1227.05	DHX40
ENSG00000188021	721.007	728.711	724.811	729.516	646.711	559.09	510.142	530.824	UBQLN2
ENSG00000242258	127.787	103.648	107.166	131.694	164.965	189.958	184.347	174.691	LINC00996
ENSG00000101654	853.988	818.61	772.056	711.322	650.297	595.588	633.04	621.123	RNMT
ENSG00000051108	845.677	777.362	835.434	761.573	689.746	602.224	612.171	578.083	HERPUD1
ENSG00000266094	3322.45	3222.62	3163.13	3085.28	3624.45	3703.76	3683.46	3824.63	RASSF5
ENSG00000155090	525.691	531.991	539.287	530.242	689.746	603.054	755.938	669.226	KLF10
ENSG00000215193	902.817	905.336	931.077	901.065	784.182	651.165	725.793	720.705	PEX26
ENSG00000171703	220.25	218.931	187.829	228.732	280.919	337.611	296.81	297.059	TCEA2
ENSG00000064787	1.03892	2.11527	0	2.59923	15.5402	15.7607	12.7536	14.3466	BCAS1
ENSG00000115738	4450.71	4366.98	4141.45	4174.36	5149.78	5219.28	5263.74	5184.18	ID2
ENSG00000146281	1658.11	1586.45	1696.22	1556.07	1304.18	1289.89	1228.98	1320.73	PM20D2
ENSG00000164045	882.039	973.025	956.428	896.733	1249.19	1055.14	1160.57	1149.41	CDC25A
ENSG00000104341	2.07783	3.17291	1.15232	13.8625	44.2298	43.964	30.1448	41.3519	LAPTM4B
ENSG00000108679	45.7123	20.0951	31.1127	51.9845	101.609	96.2232	92.7531	74.2647	LGALS3BP
ENSG00000105662	206.744	244.314	254.663	240.862	162.574	152.63	129.854	180.598	CRTC1
ENSG00000176153	15.5837	10.5764	10.3709	37.2556	99.2182	72.9969	92.7531	53.1667	GPX2
ENSG00000145103	58.1793	63.4581	66.8347	76.244	106.391	108.666	119.42	101.27	ILDR1
ENSG00000110172	4063.2	3889.98	3674.76	3727.29	3085.33	2938.12	3153.61	2978.18	CHORDC1
ENSG00000161638	5.19458	5.28818	5.76161	8.66409	23.908	27.3738	24.3477	30.381	ITGA5
ENSG00000127947	1460.71	1481.75	1409.29	1379.32	1109.33	1100.76	1085.21	1107.22	PTPN12
ENSG00000166881	2016.53	1936.53	1814.91	1981.48	1592.27	1514.69	1545.5	1627.92	NEMP1
ENSG00000122042	705.423	767.843	720.202	752.909	559.447	530.886	584.345	559.517	UBL3
ENSG00000204054	0	0	0	0	4.7816	6.63608	5.79707	9.28308	NA
ENSG00000213079	1397.34	1384.44	1306.73	1391.45	1126.07	1060.94	1094.49	1039.71	SCAF8
ENSG00000108370	228.561	231.622	210.875	234.797	304.827	320.191	286.375	351.069	RGS9
ENSG00000110046	1106.44	1181.38	1197.26	1135.86	839.171	887.576	882.314	885.268	ATG2A
ENSG00000145022	466.473	497.089	477.062	450.533	623.999	541.67	622.605	630.406	TCTA
ENSG00000230831	7.27241	11.634	12.6755	8.66409	23.908	33.1804	22.0289	31.2249	NA
ENSG00000272047	385.438	415.651	441.34	417.609	335.907	294.476	310.723	302.122	GTF2H5
ENSG00000138794	171.421	143.838	106.014	142.091	90.8504	77.9739	84.6372	88.6112	CASP6
ENSG00000101384	24.934	23.268	18.4372	25.1259	75.3102	74.6559	53.3331	53.1667	JAG1
ENSG00000146457	2547.42	2339.49	2448.69	2327.17	1905.47	1929.44	1993.03	1978.14	WTAP
ENSG00000108106	2112.11	2170.27	2383	1952.89	3202.48	3377.76	2479.99	3325.03	UBE2S
ENSG00000131686	4.15566	9.51872	5.76161	10.3969	22.7126	27.3738	27.8259	26.1614	CA6
ENSG00000138600	2867.41	2869.37	2725.24	2701.46	3788.22	3315.55	3470.13	3538.54	SPPL2A
ENSG00000279149	29.0896	16.9222	11.5232	21.6602	2.3908	2.48853	3.47824	5.90742	NA
ENSG00000114544	444.656	456.899	478.214	434.071	323.953	333.463	386.085	355.289	SLC41A3
ENSG00000178537	282.585	243.256	286.928	256.457	333.516	355.86	371.013	407.612	SLC25A20
ENSG00000120458	165.188	145.954	127.908	188.011	230.712	235.581	245.796	228.701	MSANTD2
ENSG00000177426	410.372	412.478	440.187	413.277	323.953	345.076	307.245	320.688	TGIF1
ENSG00000198589	1107.48	957.16	987.541	979.042	718.435	670.244	767.532	805.94	LRBA
ENSG00000154310	1117.87	1065.04	1029.02	1115.07	1334.07	1448.32	1343.76	1442.25	TNIK
ENSG00000130962	0	0	0	0	5.977	8.2951	9.27531	6.75133	PRRG1
ENSG00000109445	674.256	602.852	732.877	619.482	831.998	838.635	839.416	811.848	ZNF330
ENSG00000241163	59.2182	69.8039	63.3777	56.3166	20.3218	22.3968	31.3042	39.6641	LINC00877
ENSG00000113282	1218.65	1223.68	1111.99	1149.72	1454.8	1464.09	1495.64	1413.56	CLINT1
ENSG00000163902	5199.77	5278.66	5283.4	4912.54	4492.31	4380.64	4569.25	4359.67	RPN1
ENSG00000286463	11.4281	13.7493	11.5232	19.9274	0	4.97706	2.31883	0.843917	NA
ENSG00000198431	3506.34	3445.78	3483.47	3298.42	4015.35	3829.85	4263.17	3887.08	TXNRD1
ENSG00000102038	1.03892	2.11527	0	2.59923	9.5632	23.2263	16.2318	14.3466	SMARCA1
ENSG00000224407	426.994	398.729	421.75	384.686	320.367	270.42	306.085	281.024	NA
ENSG00000158882	1068	1020.62	1082.03	955.649	761.47	772.274	783.764	787.374	TOMM40L
ENSG00000288851	635.816	681.117	754.771	715.654	443.493	424.709	372.172	420.27	NA
ENSG00000112208	501.796	518.241	490.889	498.185	396.873	374.939	422.027	338.411	BAG2
ENSG00000113100	3.11675	4.23054	2.30465	2.59923	16.7356	17.4197	12.7536	16.8783	CDH9
ENSG00000123080	1202.02	1245.89	1203.02	1125.47	1560	1668.14	1495.64	1623.7	CDKN2C
ENSG00000135127	1297.61	1263.87	1334.39	1264.96	1579.12	1701.33	1542.02	1692.9	BICDL1
ENSG00000175003	71.6852	32.7867	43.7883	56.3166	14.3448	18.2492	13.913	16.8783	SLC22A1
ENSG00000141569	448.811	418.824	390.637	390.75	537.93	549.136	565.794	530.824	TRIM65
ENSG00000265480	15.5837	15.8645	18.4372	21.6602	2.3908	0	4.63766	2.53175	KRT18P55
ENSG00000172292	3917.75	3822.29	3664.39	3618.12	3180.96	2839.41	3193.03	2845.69	CERS6
ENSG00000144028	8589.75	8194.56	8498.38	8238.68	6724.12	6855.9	6594.75	6983.41	SNRNP200
ENSG00000136213	617.116	610.256	654.519	668.001	775.814	842.782	765.213	793.282	CHST12
ENSG00000259664	35.3231	22.2103	41.4836	46.7861	64.5516	69.6788	83.4778	59.9181	LINC02254
ENSG00000107099	4730.18	4556.29	4282.03	4398.76	5397.23	5503.8	5653.3	5683.78	DOCK8
ENSG00000124788	1319.42	1396.08	1387.4	1439.97	1060.32	1023.62	1085.21	1163.76	ATXN1
ENSG00000115935	10902.4	10962.4	10635.9	10647.3	12398.7	12270.9	12719.9	12857.1	WIPF1
ENSG00000144655	325.18	321.521	312.279	281.583	456.643	439.64	405.795	463.31	CSRNP1
ENSG00000102158	2241.98	2234.78	2173.28	2037.79	1738.11	1778.47	1801.73	1801.76	MAGT1
ENSG00000272094	13.5059	20.0951	14.9802	20.7938	62.1608	40.646	44.0577	34.6006	NA
ENSG00000123360	140.254	160.761	150.954	114.366	188.873	212.355	219.129	215.199	PDE1B
ENSG00000137210	564.131	608.14	545.049	596.089	436.321	414.755	469.563	385.67	TMEM14B
ENSG00000198003	486.212	543.625	543.896	497.319	343.08	384.893	390.723	346.006	ODAD3
ENSG00000187416	19.7394	19.0374	18.4372	20.7938	1.1954	4.14755	1.15941	0.843917	LHFPL3
ENSG00000268854	0	1.05764	0	1.73282	21.5172	14.1017	15.0724	10.9709	NA
ENSG00000172927	8.31132	14.8069	6.91394	10.3969	29.885	21.5673	27.8259	36.2884	MYEOV
ENSG00000108784	155.837	176.625	164.782	178.48	218.758	230.604	234.202	280.18	NAGLU
ENSG00000110048	1970.82	2067.68	1889.81	1951.15	1622.16	1723.72	1675.35	1701.34	OSBP
ENSG00000166562	408.294	384.979	401.008	415.01	307.218	340.099	281.738	304.654	SEC11C
ENSG00000115109	6.23349	6.34581	1.15232	8.66409	22.7126	22.3968	23.1883	17.7222	EPB41L5
ENSG00000137124	597.376	598.622	596.903	542.372	491.309	481.116	445.215	436.305	ALDH1B1
ENSG00000270055	12.467	17.9798	12.6755	14.729	29.885	47.2821	39.4201	34.6006	NA
ENSG00000102908	1722.52	1601.26	1720.42	1715.49	2812.78	2597.2	2969.26	2864.25	NFAT5
ENSG00000171208	0	7.40345	1.15232	11.2633	34.6666	25.7148	13.913	24.4736	NETO2
ENSG00000088930	3505.3	3333.67	3380.91	3147.66	2938.29	2867.62	3009.84	2748.64	XRN2
ENSG00000018510	2151.59	2097.29	2006.19	2068.12	1794.29	1667.32	1783.18	1654.92	AGPS
ENSG00000172954	549.586	524.587	483.976	493.853	374.16	322.679	375.65	373.855	LCLAT1
ENSG00000188313	973.464	1105.23	956.428	959.981	1301.79	1248.41	1223.18	1243.93	PLSCR1
ENSG00000156515	3183.24	3232.13	3174.65	3190.98	3859.95	3872.15	3993.02	3792.56	HK1
ENSG00000071994	1615.51	1404.54	1350.52	1311.74	1118.89	1137.26	1138.54	1070.09	PDCD2
ENSG00000165929	5.19458	3.17291	6.91394	4.33204	15.5402	19.9082	20.8695	18.5662	TC2N
ENSG00000017427	178.693	173.452	186.676	160.286	126.712	114.472	128.695	114.773	IGF1
ENSG00000120727	1886.67	1872.01	1833.35	1830.72	1470.34	1494.78	1576.8	1477.7	PAIP2
ENSG00000134278	83.1132	84.6108	85.2719	84.0417	114.758	149.312	120.579	146.841	SPIRE1
ENSG00000160179	528.808	414.593	445.949	472.193	585.746	574.021	621.446	727.456	ABCG1
ENSG00000185418	272.196	277.101	285.776	268.587	184.092	207.378	172.753	186.506	TARS3
ENSG00000196498	3261.15	3189.83	3453.51	3270.69	2399.17	2593.05	2200.57	2591.67	NCOR2
ENSG00000289757	51.9458	44.4207	65.6824	71.0455	99.2182	79.633	111.304	103.802	NA
ENSG00000179134	1591.62	1641.45	1735.4	1654.84	1236.04	1340.49	1264.92	1404.28	SAMD4B
ENSG00000151693	0	2.11527	0	6.06486	19.1264	11.6131	18.5506	15.1905	ASAP2
ENSG00000115963	2.07783	5.28818	1.15232	3.46564	34.6666	20.7378	11.5941	21.9418	RND3
ENSG00000161021	1478.38	1420.4	1372.42	1418.31	1158.34	1190.35	1123.47	1217.77	MAML1
ENSG00000226688	909.051	864.088	949.514	891.535	779.401	679.369	639.997	718.173	ENTPD1-AS1
ENSG00000185800	583.87	530.933	583.075	568.364	386.114	397.335	351.303	407.612	DMWD
ENSG00000218283	494.524	466.417	516.241	474.792	372.965	394.017	373.331	394.953	NA
ENSG00000101849	2896.5	2842.92	2934.97	2746.52	2340.59	2364.1	2350.13	2533.44	TBL1X
ENSG00000109929	1663.3	1615.01	1589.05	1557.8	1146.39	1196.98	1311.3	1182.33	SC5D
ENSG00000165417	1018.14	963.506	967.951	986.84	802.113	735.775	825.503	810.16	GTF2A1
ENSG00000280407	661.789	663.137	677.566	666.268	542.711	585.634	420.867	513.101	NA
ENSG00000231760	666.984	668.426	561.181	626.414	506.849	496.876	485.795	472.593	NA
ENSG00000117114	36.362	30.6714	26.5034	28.5915	13.1494	12.4427	12.7536	13.5027	ADGRL2
ENSG00000058091	23.8951	9.51872	8.06626	5.19845	0	0	0	0	CDK14
ENSG00000171621	1.03892	0	2.30465	6.06486	17.931	18.2492	15.0724	17.7222	SPSB1
ENSG00000164975	591.143	526.702	462.081	542.372	704.09	656.972	695.649	666.694	SNAPC3
ENSG00000173113	1973.94	1943.93	1988.91	1881.84	1499.03	1583.53	1513.04	1520.74	TRMT112
ENSG00000164815	806.198	801.688	819.301	827.42	702.895	642.041	622.605	671.758	ORC5
ENSG00000183765	107.008	94.1296	103.709	84.9081	139.862	162.584	151.883	137.558	CHEK2
ENSG00000136997	3225.83	3033.3	3197.7	2938.86	4058.38	3804.13	4020.85	3882.86	MYC
ENSG00000186635	2311.59	2413.52	2532.81	2399.09	1771.58	1984.19	1766.95	1951.98	ARAP1
ENSG00000150995	1806.67	1671.06	1720.42	1714.62	2184	2062.99	2183.18	2315.71	ITPR1
ENSG00000124406	840.482	804.861	725.963	854.279	982.618	1154.68	1050.43	1125.78	ATP8A1
ENSG00000137154	11773	10942.3	11411.5	11069.2	10126.2	9038.34	9457.34	9896.61	RPS6
ENSG00000128487	124.67	102.591	94.4905	99.637	164.965	136.869	171.593	161.188	SPECC1
ENSG00000164414	296.091	278.158	244.292	322.304	185.287	207.378	220.289	167.939	SLC35A1
ENSG00000198315	742.824	758.325	773.209	780.634	536.734	552.454	555.359	508.882	ZKSCAN8
ENSG00000256482	77.9186	81.4379	69.1394	58.9158	37.0574	34.0099	41.7389	37.1323	NA
ENSG00000072682	1.03892	0	1.15232	3.46564	16.7356	18.2492	15.0724	10.127	P4HA2
ENSG00000009413	784.381	692.751	716.745	664.536	555.861	476.139	549.562	512.257	REV3L
ENSG00000006576	1150.08	1098.88	1052.07	1112.47	1343.63	1371.18	1468.98	1415.25	PHTF2
ENSG00000092010	2804.03	2651.49	2756.36	2683.27	3255.07	3362.83	3261.43	3313.22	PSME1
ENSG00000158669	2004.07	1937.59	1892.11	1981.48	1586.3	1746.12	1736.8	1660.83	GPAT4
ENSG00000108771	56.1014	70.8616	57.6161	66.7135	92.0458	116.131	117.101	106.333	DHX58
ENSG00000130175	5787.8	5806.42	5831.9	5579.67	4403.85	4704.15	4306.06	4548.71	PRKCSH
ENSG00000049759	0	1.05764	4.60929	0.866409	19.1264	9.12461	11.5941	18.5662	NEDD4L
ENSG00000139433	789.576	816.495	818.149	843.882	668.228	615.496	672.46	677.665	GLTP
ENSG00000167207	2.07783	1.05764	2.30465	0	17.931	12.4427	8.1159	16.8783	NOD2
ENSG00000149948	0	4.23054	1.15232	3.46564	19.1264	15.7607	6.95649	24.4736	HMGA2
ENSG00000280135	32.2064	38.0749	42.6359	29.4579	10.7586	11.6131	22.0289	20.254	NA
ENSG00000007264	894.506	1042.83	1080.88	942.653	1387.86	1477.36	1237.1	1413.56	MATK
ENSG00000101255	335.57	312.002	334.174	304.976	262.988	222.309	263.187	233.765	TRIB3
ENSG00000047579	494.524	535.164	500.108	515.513	374.16	416.414	383.766	393.265	DTNBP1
ENSG00000168884	3297.52	3289.25	3534.17	3180.59	2638.25	2589.73	2377.96	2443.14	TNIP2
ENSG00000114268	165.188	166.049	160.173	157.686	100.414	102.859	98.5502	129.963	PFKFB4
ENSG00000135766	215.055	212.585	203.961	207.938	126.712	126.086	82.3184	140.934	EGLN1
ENSG00000274265	31.1675	24.3256	23.0465	32.9235	49.0114	64.7018	56.8113	61.6059	NA
ENSG00000082996	566.209	599.679	588.837	535.441	475.769	422.221	468.403	415.207	RNF13
ENSG00000170485	2.07783	4.23054	2.30465	6.06486	15.5402	21.5673	16.2318	16.0344	NPAS2
ENSG00000183726	2804.03	2812.25	2909.61	2718.79	2387.21	2376.55	2357.09	2327.52	TMEM50A
ENSG00000172936	1499.15	1457.42	1416.2	1516.22	1740.5	1769.34	1807.53	1961.26	MYD88
ENSG00000261602	17.6616	32.7867	34.5697	31.1907	69.3332	45.6231	61.449	82.7038	NA
ENSG00000236283	7.27241	3.17291	5.76161	12.1297	0	0	0	0	NA
ENSG00000273015	103.892	103.648	115.232	122.164	193.655	172.538	159.999	180.598	NA
ENSG00000121903	128.825	129.032	142.888	86.6409	72.9194	58.0657	89.2749	49.7911	ZSCAN20
ENSG00000205302	196.355	181.913	195.895	181.079	109.977	145.994	119.42	127.431	SNX2
ENSG00000143256	650.361	680.06	778.97	663.669	930.021	949.789	929.85	819.443	PFDN2
ENSG00000163739	4.15566	0	1.15232	2.59923	25.1034	11.6131	17.3912	16.8783	CXCL1
ENSG00000286693	28.0507	19.0374	20.7418	25.9923	37.0574	56.4067	48.6954	57.3863	NA
ENSG00000151914	2.07783	0	0	6.06486	27.4942	15.7607	10.4347	21.0979	DST
ENSG00000140859	14.5448	14.8069	5.76161	14.729	40.6436	59.7247	45.2172	44.7276	KIFC3
ENSG00000135045	173.499	195.663	139.431	172.415	262.988	254.66	227.245	269.209	C9orf40
ENSG00000148400	3517.77	3579.04	3785.38	3651.05	4308.22	4510.05	4628.38	4723.4	NOTCH1
ENSG00000163435	0	9.51872	4.60929	6.06486	37.0574	17.4197	28.9854	16.0344	ELF3
ENSG00000286929	4.15566	8.46108	6.91394	3.46564	0	0	0	0	NA
ENSG00000266472	244.145	285.562	270.796	271.186	369.378	354.201	328.114	378.919	MRPS21
ENSG00000132481	9.35024	2.11527	10.3709	12.9961	39.4482	34.0099	34.7824	31.2249	TRIM47
ENSG00000063978	1374.48	1326.27	1345.91	1268.42	1537.28	1493.12	1678.83	1684.46	RNF4
ENSG00000131269	578.676	538.336	598.055	609.952	450.666	452.912	476.519	433.773	ABCB7
ENSG00000183853	3.11675	0	1.15232	2.59923	13.1494	15.7607	18.5506	23.6297	KIRREL1
ENSG00000076604	674.256	627.178	727.116	647.207	918.067	951.448	953.039	919.869	TRAF4
ENSG00000185477	3926.06	3786.34	3815.34	3947.36	2853.42	2816.19	3006.36	3071.01	GPRIN3
ENSG00000183337	4649.15	4399.76	4443.36	4423.88	5464.17	5347.02	5284.61	5363.93	BCOR
ENSG00000134108	2100.69	2157.58	2096.07	2114.04	1836.13	1583.53	1757.67	1630.45	ARL8B
ENSG00000267801	2.07783	4.23054	2.30465	0	13.1494	12.4427	10.4347	23.6297	NA
ENSG00000164038	681.528	689.578	664.89	699.192	609.654	506.831	556.519	502.13	SLC9B2
ENSG00000186866	512.185	511.896	492.042	527.643	374.16	435.493	350.143	423.646	POFUT2
ENSG00000105048	1.03892	0	1.15232	1.73282	8.3678	15.7607	19.71	9.28308	TNNT1
ENSG00000198420	18.7005	28.5562	23.0465	14.729	7.1724	9.95412	2.31883	4.21958	TCAF1
ENSG00000112742	1404.61	1173.98	1257.18	1267.56	932.412	946.471	988.98	939.279	TTK
ENSG00000197616	11.4281	28.5562	14.9802	21.6602	0	1.65902	0	0.843917	MYH6
ENSG00000198053	0	1.05764	1.15232	3.46564	9.5632	17.4197	10.4347	15.1905	SIRPA
ENSG00000115107	5.19458	3.17291	3.45697	2.59923	26.2988	18.2492	18.5506	13.5027	STEAP3
ENSG00000166848	1613.44	1621.36	1677.78	1577.73	1972.41	2004.1	1848.11	1843.11	TERF2IP
ENSG00000158467	498.679	535.164	424.055	441.869	349.057	331.804	382.607	313.093	AHCYL2
ENSG00000185989	156.876	126.916	120.994	154.221	81.2872	96.2232	83.4778	87.7673	RASA3
ENSG00000158042	367.776	382.864	426.359	369.957	547.493	504.342	512.461	500.443	MRPL17
ENSG00000104972	23.8951	19.0374	28.8081	13.8625	4.7816	3.31804	3.47824	1.68783	LILRB1
ENSG00000100023	1131.38	1143.3	1062.44	1204.31	919.262	916.609	903.184	954.47	PPIL2
ENSG00000160298	209.861	213.642	223.551	224.4	296.459	327.656	314.201	286.088	C21orf58
ENSG00000017260	2179.64	2041.24	1946.27	2014.4	1739.31	1664	1682.31	1670.95	ATP2C1
ENSG00000049192	57.1403	67.6887	51.8545	73.6448	31.0804	30.6919	40.5795	31.2249	ADAMTS6
ENSG00000141279	2636.77	2644.09	2524.74	2353.17	2167.26	2172.49	2193.61	2101.35	NPEPPS
ENSG00000163872	2237.82	2115.27	2218.22	2274.32	1744.09	1858.1	1945.5	1827.08	YEATS2
ENSG00000198130	327.258	350.077	330.717	333.567	261.793	247.194	270.144	221.106	HIBCH
ENSG00000005156	1818.1	1739.81	1648.97	1569.93	1930.57	1888.79	2025.5	2046.5	LIG3
ENSG00000279592	54.0236	49.7089	35.722	49.3853	22.7126	19.9082	17.3912	29.5371	NA
ENSG00000151491	0	3.17291	1.15232	3.46564	21.5172	5.80657	26.6665	11.8148	EPS8
ENSG00000162522	3.11675	8.46108	5.76161	7.79768	31.0804	27.3738	17.3912	28.6932	KIAA1522
ENSG00000286312	276.351	241.141	276.557	268.587	406.436	355.86	354.781	356.133	NA
ENSG00000225420	349.076	312.002	309.975	329.235	239.08	214.843	199.419	225.326	LOC101928371
ENSG00000143257	437.383	393.44	394.094	435.804	311.999	318.532	272.462	321.532	NR1I3
ENSG00000288983	13.5059	10.5764	16.1325	1.73282	31.0804	31.5214	23.1883	39.6641	NA
ENSG00000143870	10699.8	10243.2	10892.9	10123.1	9022.88	9007.65	8947.2	8699.94	PDIA6
ENSG00000132275	487.251	429.4	395.247	468.727	559.447	538.352	573.91	551.921	RRP8
ENSG00000122870	0	0	1.15232	0.866409	7.1724	15.7607	15.0724	11.8148	BICC1
ENSG00000137713	1803.56	1780	1708.89	1712.89	1512.18	1426.76	1481.73	1344.36	PPP2R1B
ENSG00000056558	4103.72	4157.57	4227.87	3839.92	5006.33	4777.98	5210.41	5154.64	TRAF1
ENSG00000011021	613.999	573.238	525.459	634.211	415.999	491.899	484.635	448.964	CLCN6
ENSG00000011258	442.578	435.746	422.902	453.998	361.011	335.122	329.274	324.064	MBTD1
ENSG00000174010	314.791	326.809	359.525	363.892	433.93	486.922	493.91	463.31	KLHL15
ENSG00000147224	2668.97	2613.42	2893.48	2445.87	2283.21	2208.99	2321.15	2194.18	PRPS1
ENSG00000145882	317.908	405.074	344.544	381.22	451.861	495.217	446.375	452.339	PCYOX1L
ENSG00000177733	3359.85	3386.55	3763.49	3478.63	4352.45	4340.83	4157.66	4374.86	HNRNPA0
ENSG00000204764	0	0	0	0	5.977	6.63608	5.79707	7.59525	RANBP17
ENSG00000287736	28.0507	35.9596	33.4174	51.9845	9.5632	8.2951	13.913	16.0344	PTCSC1
ENSG00000273143	10.3892	5.28818	3.45697	7.79768	27.4942	18.2492	34.7824	22.7857	NA
ENSG00000138640	25.9729	26.4409	18.4372	21.6602	7.1724	10.7836	2.31883	5.90742	FAM13A
ENSG00000025796	2107.96	2155.46	2217.07	2146.96	1791.9	1780.96	1794.77	1748.6	SEC63
ENSG00000159322	1914.72	1936.53	1790.71	1830.72	1709.42	1564.46	1647.53	1572.22	ADPGK
ENSG00000187764	7723.3	7526.13	7713.65	7210.25	6278.24	6719.86	6576.2	6486.34	SEMA4D
ENSG00000057663	1368.25	1328.39	1363.2	1236.37	1028.04	1034.4	1042.31	1021.98	ATG5
ENSG00000064393	25.9729	21.1527	31.1127	19.061	64.5516	46.4526	56.8113	64.9816	HIPK2
ENSG00000198830	12619.7	12802.7	12267.6	12167	14582.7	14640	14415	14400.6	HMGN2
ENSG00000155304	1728.75	1759.91	1553.33	1549.14	1281.47	1181.22	1334.49	1299.63	HSPA13
ENSG00000179715	168.304	156.53	182.067	158.553	216.367	253.001	229.564	252.331	PCED1B
ENSG00000161547	4236.7	4371.21	4091.9	4229.81	5054.15	4863.42	4784.9	4937.76	SRSF2
ENSG00000188486	1991.6	2226.32	2195.17	2005.74	2782.89	2768.9	2380.28	2883.66	H2AX
ENSG00000103042	191.16	200.951	197.047	230.465	138.666	136.869	143.767	156.125	SLC38A7
ENSG00000112759	2254.45	2239.01	2265.47	2155.63	1809.83	1753.58	1821.44	1813.58	SLC29A1
ENSG00000140287	48.829	29.6138	34.5697	49.3853	4.7816	21.5673	4.63766	16.8783	HDC
ENSG00000259916	7.27241	6.34581	11.5232	10.3969	0	0	0	0	LOC100509620
ENSG00000186297	0	0	0	0	4.7816	4.14755	4.63766	9.28308	GABRA5
ENSG00000177301	156.876	162.876	188.981	162.885	257.011	249.683	243.477	255.707	KCNA2
ENSG00000234106	68.5684	77.2074	59.9208	53.7173	27.4942	38.987	34.7824	30.381	SRP14P2
ENSG00000249592	170.382	167.106	187.829	215.736	243.862	296.965	234.202	288.619	LOC100129917
ENSG00000136141	1140.73	1088.31	1075.12	1114.2	1311.35	1272.47	1344.92	1302.16	LRCH1
ENSG00000072134	1.03892	0	0	0.866409	9.5632	11.6131	10.4347	21.9418	EPN2
ENSG00000266036	528.808	498.146	532.373	531.109	751.906	777.251	624.924	884.425	NA
ENSG00000160695	708.54	656.792	626.864	627.28	511.631	534.204	541.446	512.257	VPS11
ENSG00000071127	17276.1	16737.1	16966.8	15976.6	14117.7	13983.9	14121.7	13875.7	WDR1
ENSG00000067141	4.15566	7.40345	2.30465	4.33204	17.931	33.1804	13.913	16.8783	NEO1
ENSG00000099194	16065.8	16172.3	15519.5	15151.8	13417.2	12753.7	13623.1	13184.5	SCD
ENSG00000153179	548.547	552.086	528.916	587.425	736.366	692.641	678.257	678.509	RASSF3
ENSG00000163297	1520.97	1464.83	1356.28	1394.92	1845.7	1741.97	1860.86	1837.21	ANTXR2
ENSG00000158604	575.559	614.486	625.711	630.746	719.631	724.992	722.315	800.033	TMED4
ENSG00000077713	247.262	254.89	270.796	247.793	346.666	298.624	364.056	329.127	SLC25A43
ENSG00000250303	0	0	1.15232	1.73282	8.3678	10.7836	20.8695	13.5027	LINC02762
ENSG00000226067	235.834	232.68	244.292	238.262	339.493	309.407	376.81	319	NA
ENSG00000166833	15.5837	9.51872	6.91394	12.9961	34.6666	30.6919	34.7824	45.5715	NAV2
ENSG00000113552	5.19458	8.46108	4.60929	6.93127	31.0804	16.5902	24.3477	16.0344	GNPDA1
ENSG00000149294	2291.85	2225.27	2175.59	2327.17	2845.05	2709.18	2873.03	3024.6	NCAM1
ENSG00000172493	1089.82	1039.66	1091.25	1167.92	799.722	803.795	890.43	838.853	AFF1
ENSG00000166847	2169.25	1997.87	2022.33	1952.89	1732.13	1740.31	1830.72	1689.52	DCTN5
ENSG00000090530	1.03892	0	0	0	9.5632	5.80657	10.4347	9.28308	P3H2
ENSG00000132603	1439.94	1502.9	1398.92	1372.39	1838.52	1709.62	1724.05	1611.88	NIP7
ENSG00000106785	841.521	876.78	755.924	788.432	1038.8	948.959	1051.59	971.348	TRIM14
ENSG00000137161	1112.68	1104.17	1173.06	1141.06	769.837	866.008	896.227	874.298	CNPY3
ENSG00000110330	1199.95	1151.77	1090.1	1104.67	1501.42	1398.55	1364.63	1359.55	BIRC2
ENSG00000051382	464.395	430.458	454.015	411.544	347.861	317.702	381.447	334.191	PIK3CB
ENSG00000148362	150.643	197.778	194.743	201.007	265.379	262.125	268.984	280.18	PAXX
ENSG00000250686	54.0236	23.268	25.3511	36.3892	53.793	63.0428	83.4778	89.4552	NA
ENSG00000198755	7893.68	7528.25	7409.43	7057.77	6260.31	6607.88	6092.72	6240.76	RPL10A
ENSG00000286073	9.35024	8.46108	9.21858	6.06486	0	0	0	0	NA
ENSG00000140443	4.15566	17.9798	4.60929	15.5954	46.6206	43.1345	38.2607	27.8492	IGF1R
ENSG00000291046	257.651	214.7	232.769	252.125	178.115	155.948	170.434	184.818	NA
ENSG00000031003	1849.27	1858.27	1723.87	1763.14	1451.22	1446.67	1598.83	1499.64	FAM13B
ENSG00000149269	4.15566	4.23054	2.30465	3.46564	15.5402	21.5673	8.1159	19.4101	PAK1
ENSG00000164484	254.534	200.951	180.915	251.259	145.839	138.528	153.043	174.691	TMEM200A
ENSG00000085840	1269.55	1308.3	1267.55	1239.83	1080.64	1089.98	1110.72	1112.28	ORC1
ENSG00000048392	965.152	1025.91	936.838	964.313	719.631	705.913	802.315	747.71	RRM2B
ENSG00000163362	127.787	164.991	162.477	142.091	231.908	199.082	230.723	219.418	INAVA
ENSG00000030419	2732.35	2552.07	2645.73	2598.36	3459.49	3343.75	3359.98	3438.12	IKZF2
ENSG00000185344	1257.09	1166.57	1125.82	1243.3	1448.82	1396.07	1474.77	1378.96	ATP6V0A2
ENSG00000022840	2516.25	2618.71	2454.45	2555.91	2169.65	2128.52	2103.18	2185.74	RNF10
ENSG00000123908	5416.9	4970.89	5606.05	5311.95	3922.11	3871.32	4074.18	4302.29	AGO2
ENSG00000173208	292.974	294.023	314.584	279.85	395.677	411.437	452.172	457.403	ABCD2
ENSG00000075131	634.777	694.867	649.91	616.017	831.998	833.658	795.358	767.964	TIPIN
ENSG00000153094	44.6734	59.2276	73.7487	64.9807	112.368	110.325	100.869	84.3917	BCL2L11
ENSG00000004399	79.9965	67.6887	57.6161	78.8432	23.908	36.4984	38.2607	54.0107	PLXND1
ENSG00000164251	5.19458	4.23054	1.15232	6.93127	17.931	22.3968	25.5071	11.8148	F2RL1
ENSG00000110344	2486.12	2425.16	2349.59	2479.66	2066.85	1919.49	1995.35	1875.18	UBE4A
ENSG00000077348	1093.98	1140.13	1146.56	1103.8	877.423	852.736	812.749	811.004	EXOSC5
ENSG00000104549	1036.84	1160.23	1077.42	1143.66	830.803	950.618	851.01	889.488	SQLE
ENSG00000205268	2704.3	2690.62	2568.53	2788.97	3078.15	3348.73	3260.27	3209.41	PDE7A
ENSG00000184361	28.0507	15.8645	35.722	29.4579	2.3908	12.4427	11.5941	3.37567	SPATA32
ENSG00000136802	790.614	819.668	792.798	810.959	589.332	639.552	597.098	688.636	LRRC8A
ENSG00000171903	1.03892	1.05764	0	3.46564	23.908	9.12461	11.5941	11.8148	CYP4F11
ENSG00000185236	1855.5	1917.49	1851.78	1822.06	1439.26	1532.93	1324.05	1487.82	RAB11B
ENSG00000167280	45.7123	38.0749	47.2452	59.7822	92.0458	99.5412	91.5937	85.2356	ENGASE
ENSG00000161013	1978.09	2156.52	2153.69	2134.83	1770.39	1752.75	1593.04	1698.8	MGAT4B
ENSG00000013375	567.248	505.55	471.3	486.055	437.516	369.132	410.433	337.567	PGM3
ENSG00000285909	4.15566	3.17291	4.60929	0.866409	16.7356	19.9082	12.7536	21.0979	NA
ENSG00000180182	1627.98	1542.03	1519.91	1576	1210.94	1245.09	1315.94	1270.94	MED14
ENSG00000129467	23.8951	21.1527	27.6557	17.3282	4.7816	1.65902	5.79707	11.8148	ADCY4
ENSG00000102241	1971.86	1851.92	1900.18	1857.58	2233.01	2257.93	2228.39	2119.07	HTATSF1
ENSG00000103249	1249.82	1128.5	1092.4	1226.83	827.217	913.291	869.561	962.909	CLCN7
ENSG00000171314	8378.85	8292.92	8030.54	7734.43	6984.72	6832.67	7079.38	6669.47	PGAM1
ENSG00000145685	6.23349	7.40345	5.76161	9.5305	32.2758	19.9082	27.8259	21.0979	LHFPL2
ENSG00000023445	8044.32	7842.37	7626.07	7635.66	10004.3	9502.04	10423.1	10224	BIRC3
ENSG00000121039	568.287	631.408	576.161	515.513	429.148	467.844	403.476	447.276	RDH10
ENSG00000138942	622.31	594.391	625.711	610.818	529.562	491.07	483.476	494.535	RNF185
ENSG00000185567	1.03892	1.05764	4.60929	3.46564	20.3218	15.7607	12.7536	12.6587	AHNAK2
ENSG00000185787	3535.43	3597.02	3743.9	3473.43	3021.97	2882.55	3055.06	2995.9	MORF4L1
ENSG00000177106	1.03892	2.11527	2.30465	1.73282	13.1494	8.2951	16.2318	15.1905	EPS8L2
ENSG00000156171	390.632	392.383	342.24	422.808	302.436	275.397	282.897	265.834	DRAM2
ENSG00000172716	2508.98	2372.28	2349.59	2356.63	2897.65	2927.34	2857.96	2773.95	SLFN11
ENSG00000173349	128.825	121.628	147.497	130.828	241.471	178.345	190.144	183.974	SFT2D3
ENSG00000258283	11.4281	11.634	17.2848	11.2633	0	2.48853	3.47824	0.843917	NA
ENSG00000269813	20.7783	14.8069	24.1988	19.061	47.816	43.964	41.7389	35.4445	NA
ENSG00000108984	12.467	5.28818	13.8279	7.79768	0	0	2.31883	0.843917	MAP2K6
ENSG00000157593	575.559	626.12	599.208	543.238	423.171	447.935	471.882	475.969	SLC35B2
ENSG00000115520	467.512	464.302	360.677	384.686	560.642	530.886	548.403	560.361	COQ10B
ENSG00000130787	567.248	650.446	647.605	668.001	828.412	872.645	841.735	875.985	HIP1R
ENSG00000180011	470.629	531.991	450.558	494.719	594.114	599.736	652.75	619.435	ZADH2
ENSG00000157741	781.264	645.158	705.221	709.589	486.528	483.604	508.983	512.257	UBN2
ENSG00000096070	1373.45	1307.24	1284.84	1260.62	1050.76	984.628	1021.44	1163.76	BRPF3
ENSG00000163873	0	0	1.15232	0	4.7816	9.12461	12.7536	11.8148	GRIK3
ENSG00000204104	178.693	174.51	178.61	170.683	127.908	141.017	119.42	107.177	TRAF3IP1
ENSG00000115884	3.11675	3.17291	3.45697	4.33204	16.7356	23.2263	16.2318	20.254	SDC1
ENSG00000069424	3285.05	3291.36	3443.14	3475.17	2614.34	2750.66	2541.44	2685.34	KCNAB2
ENSG00000081019	503.874	576.411	504.717	471.326	406.436	363.325	399.998	449.808	RSBN1
ENSG00000065150	8910.78	9129.51	8626.29	8685.75	7755.75	7341.99	7678.8	7342.92	IPO5
ENSG00000112309	999.436	900.048	902.269	913.195	698.113	664.438	738.547	700.451	B3GAT2
ENSG00000171603	4009.17	4024.3	4094.2	3811.33	3136.73	3329.65	3356.5	3398.45	CLSTN1
ENSG00000004975	522.574	551.028	546.201	520.712	410.022	398.994	389.563	431.241	DVL2
ENSG00000140455	843.599	815.437	768.599	795.363	658.665	569.044	638.837	671.758	USP3
ENSG00000141756	2.07783	3.17291	3.45697	12.1297	13.1494	24.8853	27.8259	24.4736	FKBP10
ENSG00000147231	321.025	378.634	353.763	311.041	261.793	243.876	284.057	263.302	RADX
ENSG00000167202	2561.96	2653.61	2523.59	2698	2004.69	2151.75	2187.81	2286.17	TBC1D2B
ENSG00000168936	314.791	343.732	371.048	371.689	478.16	525.909	426.664	522.384	TMEM129
ENSG00000095739	4.15566	1.05764	3.45697	5.19845	23.908	16.5902	16.2318	17.7222	BAMBI
ENSG00000186298	4071.51	3930.17	3764.64	3735.95	3197.69	3032.69	3135.06	2987.46	PPP1CC
ENSG00000078142	472.706	441.034	443.644	414.143	300.045	349.224	333.911	386.514	PIK3C3
ENSG00000089048	716.852	694.867	745.553	709.589	1011.31	879.281	900.865	971.348	ESF1
ENSG00000132475	7551.87	7492.29	7604.18	7294.3	8841.18	9122.12	8869.52	8500.77	H3-3B
ENSG00000168062	4.15566	5.28818	0	4.33204	25.1034	19.9082	26.6665	23.6297	BATF2
ENSG00000172590	552.703	553.143	611.883	566.631	775.814	711.72	737.387	724.924	MRPL52
ENSG00000170571	2446.65	2306.7	2235.51	2393.02	1791.9	1677.27	1884.05	1797.54	EMB
ENSG00000188015	6.23349	2.11527	4.60929	5.19845	33.4712	18.2492	23.1883	17.7222	S100A3
ENSG00000233476	286.741	239.026	376.81	271.186	178.115	218.161	230.723	197.476	NA
ENSG00000023608	79.9965	78.265	77.2056	81.4424	148.23	119.449	114.782	122.368	SNAPC1
ENSG00000259544	301.285	283.446	251.206	299.777	205.609	184.981	195.941	206.76	NA
ENSG00000175602	690.879	724.48	729.42	675.799	1165.51	1175.42	841.735	1101.31	CCDC85B
ENSG00000147324	5.19458	6.34581	1.15232	15.5954	33.4712	29.8624	25.5071	25.3175	MFHAS1
ENSG00000143641	1342.28	1414.06	1325.17	1284.88	1063.91	1102.42	1055.07	1044.77	GALNT2
ENSG00000136826	3.11675	9.51872	1.15232	17.3282	34.6666	44.7935	49.8548	23.6297	KLF4
ENSG00000253522	206.744	200.951	171.696	217.469	326.344	318.532	302.607	262.458	MIR3142HG
ENSG00000158321	55.0625	61.3429	61.0731	63.2478	84.8734	122.767	98.5502	102.114	AUTS2
ENSG00000175564	19.7394	15.8645	19.5895	14.729	32.2758	41.4755	42.8983	38.8202	UCP3
ENSG00000197702	5.19458	2.11527	2.30465	0.866409	11.954	12.4427	20.8695	12.6587	PARVA
ENSG00000114541	1300.72	1136.96	1188.04	1153.19	993.377	1012.83	970.43	957.845	FRMD4B
ENSG00000283528	19.7394	20.0951	17.2848	18.1946	3.5862	4.14755	8.1159	4.21958	NA
ENSG00000153944	2664.82	2496.02	2536.26	2418.15	2035.77	1960.13	2079.99	2071.82	MSI2
ENSG00000058085	0	2.11527	1.15232	4.33204	17.931	21.5673	13.913	16.0344	LAMC2
ENSG00000138411	112.203	116.34	93.3381	103.103	71.724	53.9182	66.0866	64.9816	HECW2
ENSG00000186638	435.305	367	403.313	337.899	297.654	244.705	284.057	308.873	KIF24
ENSG00000114770	995.281	970.909	1160.39	1128.93	780.596	904.995	799.996	900.459	ABCC5
ENSG00000017797	0	4.23054	0	6.06486	13.1494	24.0558	8.1159	16.8783	RALBP1
ENSG00000170113	2.07783	1.05764	3.45697	2.59923	13.1494	14.1017	15.0724	15.1905	NIPA1
ENSG00000148154	1248.78	1112.63	1100.47	1085.61	859.492	920.756	900.865	805.94	UGCG
ENSG00000109180	1800.44	1729.23	1701.98	1667.84	2102.71	2156.73	2217.96	2220.34	OCIAD1
ENSG00000197713	1577.07	1588.57	1483.04	1484.16	1297.01	1221.87	1281.15	1319.89	RPE
ENSG00000236790	85.191	76.1498	88.7288	83.1752	138.666	132.722	117.101	118.992	LINC00299
ENSG00000101342	381.282	373.345	321.498	354.361	479.355	479.457	539.128	517.321	TLDC2
ENSG00000118246	634.777	693.809	573.857	611.685	775.814	756.513	787.242	816.911	FASTKD2
ENSG00000118515	13.5059	19.0374	13.8279	23.393	39.4482	41.4755	31.3042	51.4789	SGK1
ENSG00000090863	2477.81	2484.39	2368.02	2352.3	2045.33	1960.13	2199.41	2019.49	GLG1
ENSG00000172543	25951.1	25979.8	25785.5	24943.9	30873.6	31855.7	33293.7	33768.5	CTSW
ENSG00000159110	197.394	219.988	241.988	222.667	276.137	278.715	297.969	300.434	IFNAR2
ENSG00000260804	105.969	86.7261	140.583	116.965	77.701	57.2362	64.9272	65.8255	LINC01963
ENSG00000172081	4068.39	3881.52	3859.13	3664.04	3207.26	3224.31	3307.81	3486.22	MOB3A
ENSG00000126653	896.584	864.088	811.235	869.008	967.078	1066.75	1079.41	1036.33	NSRP1
ENSG00000188522	0	5.28818	0	3.46564	25.1034	29.8624	12.7536	11.8148	FAM83G
ENSG00000124767	3865.8	3613.94	3535.33	3355.6	2873.74	2619.59	2826.65	2698	GLO1
ENSG00000271936	508.03	561.604	525.459	526.777	411.217	418.903	462.606	324.908	NA
ENSG00000285608	3.11675	1.05764	1.15232	1.73282	10.7586	13.2722	16.2318	9.28308	NA
ENSG00000242265	5.19458	4.23054	1.15232	6.06486	16.7356	24.0558	13.913	13.5027	PEG10
ENSG00000160789	1159.43	1204.65	1309.04	1157.52	945.561	928.222	856.807	859.107	LMNA
ENSG00000170275	255.573	272.87	239.683	255.591	333.516	299.453	366.375	325.752	CRTAP
ENSG00000110042	0	0	0	0	4.7816	3.31804	9.27531	5.90742	DTX4
ENSG00000266978	1356.82	1294.55	1348.22	1310.01	1509.79	1666.49	1610.43	1647.33	NA
ENSG00000163913	202.588	222.103	239.683	215.736	158.988	143.505	165.796	166.252	IFT122
ENSG00000101544	617.116	635.639	640.691	643.742	743.539	763.979	760.576	776.403	ADNP2
ENSG00000075240	236.873	267.582	276.557	297.178	378.942	394.847	379.128	356.977	GRAMD4
ENSG00000075420	541.275	551.028	525.459	534.574	698.113	617.155	766.373	702.139	FNDC3B
ENSG00000116793	479.979	453.726	452.863	506.849	405.24	389.87	367.534	356.133	PHTF1
ENSG00000222012	2.07783	0	0	0.866409	5.977	14.1017	9.27531	20.254	LOC105375614
ENSG00000225632	14.5448	21.1527	16.1325	14.729	3.5862	3.31804	3.47824	6.75133	NA
ENSG00000107984	0	2.11527	4.60929	3.46564	11.954	14.1017	12.7536	11.8148	DKK1
ENSG00000245532	4611.74	5275.49	5437.81	6278	2988.5	3746.07	3058.53	2854.97	NEAT1
ENSG00000156052	1.03892	1.05764	0	1.73282	16.7356	10.7836	4.63766	10.9709	GNAQ
ENSG00000230601	3.11675	3.17291	0	0.866409	14.3448	9.12461	17.3912	11.8148	TEX48
ENSG00000122861	93.5024	97.3025	79.5103	107.435	172.138	141.017	136.811	151.061	PLAU
ENSG00000143401	6516.08	6188.23	6332.01	6105.58	7903.98	7507.9	8035.9	7673.73	ANP32E
ENSG00000065060	772.953	785.823	774.361	788.432	641.93	553.283	631.881	606.776	UHRF1BP1
ENSG00000149262	1053.46	1012.16	1012.89	953.05	781.791	753.195	869.561	883.581	INTS4
ENSG00000247033	85.191	82.4956	71.444	57.183	29.885	52.2591	39.4201	38.8202	NA
ENSG00000013364	19.7394	21.1527	14.9802	30.3243	63.3562	66.3608	57.9707	67.5133	MVP
ENSG00000123612	100.775	82.4956	101.404	103.103	52.5976	47.2821	52.1736	71.7329	ACVR1C
ENSG00000103356	1047.23	1031.19	1063.59	1065.68	883.4	918.268	920.575	882.737	EARS2
ENSG00000166415	0	0	1.15232	0	3.5862	9.12461	6.95649	10.9709	WDR72
ENSG00000290896	2.07783	5.28818	5.76161	12.1297	0	0	0	0	NA
ENSG00000072840	19.7394	24.3256	32.265	24.2594	5.977	5.80657	6.95649	5.0635	EVC
ENSG00000100592	249.34	284.504	285.776	293.713	224.735	171.709	198.26	214.355	DAAM1
[truncated: 2,337 more rows]
