# Supplementary material for: Cortisol-resistant CAR-NK cells overcome steroid-induced immunosuppression in lung cancer
Source: Signal Transduct Target Ther. 2026 Apr 9;11:128. doi: 10.1038/s41392-026-02638-z (PMC13066642; doi:10.1038/s41392-026-02638-z)
Supplement: Supplementary file 9 — Data Set 8 [file 41392_2026_2638_MOESM9_ESM.xlsx]

## Sheet: Nfkb_influenced genes
symbol	CAR_NK_HC	CAR_NK_HC	CAR_NK_HC	CAR_NK_HC	KO_CAR_NK_HC	KO_CAR_NK_HC	KO_CAR_NK_HC	KO_CAR_NK_HC
BICC1	0	0	1.15232	0.866409	7.1724	15.7607	15.0724	11.8148
BIRC3	8044.32	7842.37	7626.07	7635.66	10004.3	9502.04	10423.1	10224
C10orf55	37.4009	41.2478	36.8743	51.9845	63.3562	61.3837	68.4054	62.4498
C1QTNF1	4.15566	6.34581	5.76161	10.3969	68.1378	49.7706	30.1448	50.635
CD40	1.03892	0	1.15232	1.73282	11.954	16.5902	11.5941	4.21958
CSF1	1837.84	1846.63	2021.17	1889.64	4586.75	4503.41	4493.89	4929.32
CXCL1	4.15566	0	1.15232	2.59923	25.1034	11.6131	17.3912	16.8783
CYLD	3372.32	3324.15	3294.49	3250.77	4411.02	4247.09	4354.76	4414.53
DSP	9.35024	5.28818	4.60929	12.1297	43.0344	48.1116	33.623	36.2884
DTX4	0	0	0	0	4.7816	3.31804	9.27531	5.90742
EGR2	1116.83	1028.02	1020.96	944.386	1760.82	1648.24	1677.67	1782.35
ELF3	0	9.51872	4.60929	6.06486	37.0574	17.4197	28.9854	16.0344
GADD45B	473.745	518.241	522.002	428.006	1226.48	1127.3	1158.25	1297.94
GNG2	3128.17	2902.15	2911.92	2891.21	4384.73	4325.07	4692.15	4330.98
GPX2	15.5837	10.5764	10.3709	37.2556	99.2182	72.9969	92.7531	53.1667
HES1	1.03892	0	0	0	0	9.12461	1.15941	2.53175
HSP90B1	8404.82	7954.48	7797.77	7999.55	9701.86	9388.39	9953.57	9617.27
ICAM1	6147.26	6259.09	6227.15	5833.53	8943.98	8182.29	8823.14	8817.24
IL1RN	25.9729	25.3833	29.9604	19.061	49.0114	52.2591	41.7389	49.7911
IL23A	68.5684	65.5734	58.7685	53.7173	130.299	107.836	131.014	126.587
ITPKC	105.969	106.821	106.014	120.431	168.551	168.391	121.739	142.622
KCNA2	156.876	162.876	188.981	162.885	257.011	249.683	243.477	255.707
KLF5	6.23349	3.17291	0	17.3282	31.0804	13.2722	23.1883	26.1614
LIPE-AS1	380.243	368.057	348.001	343.964	627.585	636.234	612.171	637.157
LRCH1	1140.73	1088.31	1075.12	1114.2	1311.35	1272.47	1344.92	1302.16
MIR17HG	72.7241	117.398	100.252	90.9729	150.62	153.459	129.854	134.183
NEK6	1.03892	6.34581	9.21858	7.79768	26.2988	24.8853	20.8695	24.4736
NEO1	4.15566	7.40345	2.30465	4.33204	17.931	33.1804	13.913	16.8783
NFAT5	1722.52	1601.26	1720.42	1715.49	2812.78	2597.2	2969.26	2864.25
NFKB2	4837.19	4775.22	5087.5	4826.76	7706.74	7764.21	7330.98	7769.94
NOD2	2.07783	1.05764	2.30465	0	17.931	12.4427	8.1159	16.8783
OPTN	940.218	854.569	827.368	904.531	1117.7	1186.2	1175.65	1189.08
PAPPA	1.03892	2.11527	3.45697	6.93127	21.5172	28.2033	15.0724	37.1323
PLEKHG3	4.15566	1.05764	1.15232	2.59923	10.7586	18.2492	9.27531	10.127
PRKCH	3044.02	2947.63	2954.56	2795.9	3202.48	3349.56	3199.98	3152.03
RAC2	6912.94	7089.33	6910.48	6615.9	8078.51	7909.38	8341.99	8389.37
RASGRP3	223.367	237.968	197.047	199.274	395.677	375.768	441.737	366.26
RASSF5	3322.45	3222.62	3163.13	3085.28	3624.45	3703.76	3683.46	3824.63
SEMA4A	178.693	197.778	145.193	199.274	567.815	554.113	539.128	556.141
SOCS2	159.993	180.856	153.259	164.618	349.057	371.62	380.288	348.538
SUPT4H1	590.104	585.93	675.261	605.62	908.504	1076.7	948.401	987.382
TRAF3IP3	1456.56	1424.64	1403.53	1336.87	1636.5	1776.81	1749.56	1678.55
UNC13B	4.15566	0	1.15232	1.73282	10.7586	4.97706	9.27531	11.8148
VIM	18270.4	18537.2	18525.9	17865.4	24653.9	23243.7	24635.2	25219.6
ZBTB32	1623.82	1592.8	1561.4	1524.01	2424.27	2526.69	2367.52	2361.28
