# Supplementary material for: Cortisol-resistant CAR-NK cells overcome steroid-induced immunosuppression in lung cancer
Source: Signal Transduct Target Ther. 2026 Apr 9;11:128. doi: 10.1038/s41392-026-02638-z (PMC13066642; doi:10.1038/s41392-026-02638-z)
Supplement: Supplementary file 10 — Data Set 9 [file 41392_2026_2638_MOESM10_ESM.xlsx]

## Sheet: Sheet1
Steroid Hypoxia common upregulated genes	Steroid Hypoxia common downregulated genes
SPATA6L	SERBP1
TSPAN14	TIAL1
PXN	PITX1-AS1
IQGAP2	INSIG1
TMEM63A	ARF6
DNAH11	MLX
BEST1	SASH3
PECR	TOP1
WASHC5-AS1	SSBP3
ND3	CHST11
C14orf93	ZNF740
FADS1	PARVG
COPG2	HYOU1
SAP30L-AS1	RCC2
ZBED5	TNFAIP3
DENND3	KRR1
SAV1	GADD45GIP1
TH2LCRR	ZNF706
KLC4	BCOR
COG5	ARSG
GTF3C2-AS1	FXR2
TMEM94	P2RY11
PLP2	RPS6KA3
BNIP3L	RNF169
MTHFD1	NCAM1
EARS2	GGCX
HPS3	DPP4
IRAK4	RFTN1
CYREN	SUPT4H1
SPTAN1	LCP2
GLG1	MFSD11
ATP1A1	DIMT1
NCAPD2	NUDT19
MSH6	HMGN2
STK24	CBFB
NCAPD3	BAZ1A
	PPP1R15B
	HOXB2
	LAT2
	ZNFX1
	TTI2
	RRM2
	C5orf58
	UBALD2
	WDR74
	KIF2A
	EML2-AS1
	MIF4GD-DT
	RNF157-AS1
	LOXL3
	NDUFB2-AS1
	EZR-AS1
	RCC2-AS1
	LIX1L-AS1
	STX5-DT
	GPN3
	TMEM39A
	CHSY1
	TBX21
	PRKCH
	HIF1A-AS3
	CALR
	GPR15
	SLC4A5
	HK2
	EZR
	SNTB1
	CRYBG3
	SERPINB9
	HLA-B
	PRPF40B
	CACNA1D
	DOT1L
	MAK16
	CGAS
	CDKN2A
	IL32
	WDR38
	DPYD-AS1
	SPATA5
	BHLHE40-AS1
	CLDND1
	MDFIC
	CEACAM1
	SLC24A1
	LIPE-AS1
	NFKB2
	IVNS1ABP
	WIPI1
	STAT5A
	IER2
	CDKN2B-AS1
	CCDC85B
	LYAR
	FAM177A1
	C1orf122
	HSPA5
	PLEKHO1
	ADRB1
	GNG2
	SNX10-AS1
	NFKBIA
	PTGER3
	CASC11
	C10orf55
	COL18A1
	PRDM8
	PTPRG-AS1
	ICAM1
	BIRC3
	TAF5LP1
	GZMA
	RAPGEF5
	SLC4A10
	LOC105370401
	JUNB
	YRDC
	GBP4
	ZFY-AS1
	PIM1
	PTGER4
	JUND
	GBP5
	PLAU
	ABALON
	IL19
	IL10
	RSAD2
	EPHA1
	GPR18
	PHLDA1
	TNFSF8
	TAGAP-AS1
	RPL7AP21
	RGS16
	IFNG
	LAMA5
	GPR39
	CPM
	TNC
	NRG1
	CCL13
