# Supplementary material for: Cortisol-resistant CAR-NK cells overcome steroid-induced immunosuppression in lung cancer
Source: Signal Transduct Target Ther. 2026 Apr 9;11:128. doi: 10.1038/s41392-026-02638-z (PMC13066642; doi:10.1038/s41392-026-02638-z)
Supplement: Supplementary file 11 — Data Set 10 [file 41392_2026_2638_MOESM11_ESM.xlsx]

## Sheet: Liver tissue damage score
Vascular congestion			Inflammatory cellular infiltration			Kuppfer cell reaction			Vacuolar hepatocellular degeneration			Necrosis			Anisokaryosis			Total tissue damage score
CAR NK treated	KO CAR NK treated		CAR NK treated	KO CAR NK treated		CAR NK treated	KO CAR NK treated		CAR NK treated	KO CAR NK treated		CAR NK treated	KO CAR NK treated		CAR NK treated	KO CAR NK treated		CAR NK treated	KO CAR NK treated
2	2		2	3		3	3		2	1		2	2		1	3		12	14
2	1		2	1		2	2		3	0		0	0		1	2		10	6
2	1		1	0		2	1		2	0		1	0		0	2		8	4
3	0		3	0		3	2		1	1		2	0		1	1		13	4
2	2		0	1		1	2		1	1		1	1		0	2		5	9
0	2		2	1		1	3		1	1		1	1		0	2		6	9
